# Supplementary material for: Mobilome-driven partitions of the resistome in Salmonella
Source: mSystems. 2023 Oct 19;8(6):e00883-23. doi: 10.1128/msystems.00883-23 (PMC10734508; doi:10.1128/msystems.00883-23)
Supplement: Table S1 — Summary of 1,817 complete Salmonella genome sequences collected from GenBank and the GDP per capita of the isolating country in 2022. [file msystems.00883-23-s0003.xlsx]

## Sheet: Legend
Supplemental Table S1:	Sheet1: Summary of 1817 complete Salmonella genomic data collected from Genbank. Sheet2: Country of origin of each Salmonell, and the country's GDP per capita in 2022.

## Sheet: Sheet1
Genbank Accession Number	BioSample ID	Subspecies	Serovar	Collection Year	Continent	Country	Region	Source Niche	Source Type	Source Details
GCA_000953495.1	SAMEA3106395	I	Infantis	1973	Europe	United Kingdom	Missing	Poultry	Poultry	chicken; Central Veterinary Lab, Weybridge
GCA_001931555.1	SAMN04285042	I	Infantis	2015	North America	United States	North Carolina	Poultry	Poultry	chicken
GCA_001931575.1	SAMN04364590	I	Infantis	2015	North America	United States	New Jersey	Poultry	Poultry	comminuted chicken
GCA_001931595.1	SAMN03988471	I	Infantis	2014	North America	United States	Tennessee	Poultry	Poultry	chicken breast
GCA_001931615.1	SAMN05255999	I	Infantis	2014	North America	United States	Massachusetts	Human	Human	Clinical isolate
GCA_002863785.1	SAMN03463818	I	Infantis	2011	North America	United States	Virginia	Environment	Water/River	Creek water
GCA_004282055.2	SAMN10133076	I	Infantis	2017	North America	United States	Tennessee	Poultry	Poultry	Chicken Legs
GCA_005414475.2	SAMN10132874	I	Infantis	2017	North America	United States	Iowa	Poultry	Poultry	Chicken Legs
GCA_005415515.2	SAMN10133013	I	Infantis	2017	North America	United States	Colorado	Poultry	Poultry	Chicken Breasts
GCA_005447485.2	SAMN10133037	I	Infantis	2017	North America	United States	Maryland	Poultry	Poultry	Chicken Wings
GCA_005447645.2	SAMN10133019	I	Infantis	2017	North America	United States	Colorado	Poultry	Poultry	Chicken thighs
GCA_005545055.2	SAMN10133080	I	Infantis	2017	North America	United States	Tennessee	Poultry	Poultry	Chicken Breasts
GCA_005549915.2	SAMN10242836	I	Infantis	2017	North America	United States	Pennsylvania	Poultry	Poultry	Chicken Breasts
GCA_005767655.2	SAMN10132842	I	Infantis	2017	North America	United States	South Dakota	Poultry	Poultry	Chicken Breasts
GCA_006402875.1	SAMN11252736	I	Infantis	2017	South America	Peru	Missing	Poultry	Poultry	liver and spleen of chicken (broiler)
GCA_006685825.2	SAMN09771024	I	Infantis	2017	North America	United States	Tennessee	Poultry	Poultry	ground turkey
GCA_007864305.2	SAMN12360162	I	Infantis	2018	North America	United States	Missouri	Poultry	Poultry	Chicken Wings
GCA_008025235.2	SAMN03218226	I	Infantis	2014	North America	United States	Florida	Environment	Plant	sweet basil (dried)
GCA_008111065.2	SAMN03478587	I	Infantis	2015	Europe	United Kingdom	England	Human	Human	Missing
GCA_008457375.2	SAMN09770935	I	Infantis	2017	North America	United States	South Carolina	Poultry	Poultry	ground turkey
GCA_008457465.2	SAMN09770951	I	Infantis	2017	North America	United States	Minnesota	Poultry	Poultry	Chicken thighs
GCA_008504465.2	SAMN09771004	I	Infantis	2017	North America	United States	New York	Poultry	Poultry	Chicken wings
GCA_008504985.2	SAMN09770996	I	Infantis	2017	North America	United States	Minnesota	Poultry	Poultry	ground turkey
GCA_008505445.2	SAMN09771054	I	Infantis	2017	North America	United States	South Carolina	ND	ND/Others	Mixed parts
GCA_008505585.2	SAMN09771020	I	Infantis	2017	North America	United States	South Carolina	Poultry	Poultry	Chicken thighs
GCA_008505865.2	SAMN09771069	I	Infantis	2017	North America	United States	Georgia	Poultry	Poultry	Chicken breasts
GCA_008539015.2	SAMN09770862	I	Infantis	2017	North America	United States	Georgia	Poultry	Poultry	ground turkey
GCA_008750115.2	SAMN12842771	I	Infantis	2019	North America	United States	Maryland	Livestock	Swine	Pork Chop
GCA_008757635.2	SAMN12843061	I	Infantis	2019	North America	United States	Pennsylvania	Poultry	Poultry	Chicken Legs
GCA_008757795.3	SAMN12843063	I	Infantis	2019	North America	United States	New York	Poultry	Poultry	Chicken Wings
GCA_008759235.2	SAMN12843039	I	Infantis	2019	North America	United States	North Carolina	Poultry	Poultry	ground turkey
GCA_008759735.2	SAMN12843007	I	Infantis	2019	North America	United States	Texas	Poultry	Poultry	ground turkey
GCA_009218325.2	SAMN06899440	I	Infantis	2017	North America	United States	Washington	Livestock	Bovine	animal-cattle-dairy cow
GCA_009397805.2	SAMN07410879	I	Infantis	2017	North America	United States	Nebraska	Livestock	Swine	animal-swine-market swine
GCA_009525455.2	SAMN08113982	I	Infantis	2016	North America	United States	Pennsylvania	Poultry	Poultry	chicken breast
GCA_009584525.2	SAMN08113976	I	Infantis	2016	North America	United States	Pennsylvania	Poultry	Poultry	chicken breast
GCA_009584725.2	SAMN08113903	I	Infantis	2016	North America	United States	Connecticut	Poultry	Poultry	chicken breast
GCA_010004265.2	SAMN08732049	I	Infantis	2015	Europe	United Kingdom	Missing	Human	Human	Missing
GCA_010919335.1	SAMN13850655	I	Infantis	2008	Asia	Israel	Missing	Human	stool	human feces
GCA_010934915.2	SAMN12587258	I	Infantis	2019	North America	United States	Maryland	Poultry	Poultry	Chicken Wings
GCA_010964235.2	SAMN12587080	I	Infantis	2018	North America	United States	California	Livestock	Bovine	Ground Beef
GCA_011182555.2	SAMN12587078	I	Infantis	2018	North America	United States	California	Poultry	Poultry	ground turkey
GCA_011189075.2	SAMN12587138	I	Infantis	2018	North America	United States	New York	Poultry	Poultry	Chicken Breasts
GCA_011311395.2	SAMN12587090	I	Infantis	2018	North America	United States	Missouri	Poultry	Poultry	Chicken Wings
GCA_012957765.2	SAMN14677211	I	Infantis	2019	Missing	Trinidad and Tobago	Missing	Environment	Animal-related	cloacae swab- farm
GCA_022670675.1	SAMN26567210	I	Infantis	2021	Asia	China	Missing	Human	Human	Missing
GCA_900478235.1	SAMEA4028447	I	Infantis	Missing	North America	United States	Connecticut	Human	blood	Human Baby; blood
GCA_005616915.2	SAMN10132778	I	Muenchen	2017	North America	United States	Maryland	Poultry	Poultry	ground turkey
GCA_006342645.2	SAMN11968006	I	Agona	2018	North America	United States	Iowa	Poultry	Poultry	ground turkey
GCA_008474065.2	SAMN04964189	I	Muenchen	2016	North America	United States	Tennessee	Livestock	Bovine	animal-cattle-dairy cow
GCA_009650355.1	SAMN13002763	I	Muenchen	2016	North America	United States	California	Environment	Plant	nuts; raw almond
GCA_009650375.1	SAMN13002952	I	Muenchen	2016	North America	United States	California	Environment	Plant	nuts; raw almond
GCA_009650395.1	SAMN13002973	I	Muenchen	2016	North America	United States	California	Environment	Plant	nuts; raw almond
GCA_014431865.2	SAMN02900230	I	Muenchen	2013	North America	United States	North Carolina	Environment	Water/River	water stream
GCA_016454465.1	SAMN14504656	I	Muenchen	2002	North America	United States	North Carolina	Livestock	Swine	swine
GCA_016454705.1	SAMN14504546	I	Muenchen	2002	North America	United States	North Carolina	Livestock	Swine	swine
GCA_018340335.1	SAMN03464452	I	Muenchen	2011	North America	Mexico	Sinaloa	Environment	Water/River	water
GCA_001833255.2	SAMN04961988	I	Rubislaw	2013	North America	United States	Georgia	Environment	Water/River	pond
GCA_018339055.1	SAMN03464522	I	Rubislaw	2012	North America	Mexico	Sinaloa	Environment	Plant	surface
GCA_018339115.1	SAMN03272215	I	Rubislaw	2012	North America	United States	Arkansas	Food	Poultry	product-eggs-raw-yolks
GCA_018339375.1	SAMN03464515	I	Rubislaw	2012	North America	Mexico	Sinaloa	Environment	Plant	surface
GCA_018339755.1	SAMN03218200	I	Rubislaw	2005	South America	Colombia	Cordoba	Food	ND/Others	multi-ingredient| eggs| seeded vegetables (other); mixture corn and egg
GCA_001305815.1	SAMN03959817	I	Thompson	1999	North America	United States	California	Human	stool	human feces
GCA_001305835.1	SAMN03959818	I	Thompson	1999	North America	United States	California	Human	stool	human feces
GCA_001953015.1	SAMN06192066	I	Thompson	Missing	Missing	Missing	Missing	Missing	Missing	Missing
GCA_003052785.2	SAMN08903186	I	Thompson	2014	Asia	China	Missing	Human	Human	homo; Foodborne disease surveillance
GCA_003902395.2	SAMN10261268	I	Thompson	2008	North America	Mexico	Sinaloa	Environment	Water/River	river water
GCA_006516995.1	SAMN11979405	I	Thompson	2011	Asia	China	Shanghai	Human	stool	human feces
GCA_900475825.1	SAMEA4557835	I	Thompson	Missing	Missing	Missing	Missing	Wild Animal	ND/Others	not available: to be reported later
GCA_003606225.1	SAMN07522555	I	Gallinarum	2017	Missing	Missing	Missing	Poultry	Poultry	Chicken tissue
GCA_007626135.2	SAMN03652127	I	D1:i:-	Missing	Missing	Missing	Missing	Missing	Missing	Missing
GCA_007751115.2	SAMN03652126	I	Bispebjerg|Tinda	Missing	Missing	Missing	Missing	Missing	Missing	Missing
GCA_001188125.2	SAMN03255434	I	Heidelberg	Missing	South America	Brazil	Missing	Environment	Soil/Dust	Missing
GCA_001441205.1	SAMN04156749	I	Heidelberg	2010	North America	Canada	Quebec	Food	Poultry	chicken meat
GCA_001441225.1	SAMN04156727	I	Heidelberg	2012	North America	Canada	Quebec	Human	stool	human feces
GCA_001441245.1	SAMN04156715	I	Heidelberg	2012	North America	Canada	Quebec	Food	Poultry	turkey meat
GCA_001689935.1	SAMN04334633	I	Heidelberg	2012	North America	Canada	Quebec	Human	Human	Missing
GCA_001690005.1	SAMN04334629	I	Heidelberg	2012	North America	Canada	Quebec	Human	Human	Missing
GCA_001690035.1	SAMN04334672	I	Heidelberg	2014	North America	Canada	Quebec	Food	ND/Others	Missing
GCA_001690055.1	SAMN05263553	I	Heidelberg	2011	North America	Canada	Ontario	Livestock	Bovine	Bos taurus; Bovine Organ
GCA_001690075.1	SAMN05263538	I	Heidelberg	2011	North America	Canada	Ontario	Food	Poultry	Chicken Meat
GCA_001690095.1	SAMN05263504	I	Heidelberg	2009	North America	Canada	Missing	Poultry	Poultry	Chicken Cecal Content
GCA_001690115.1	SAMN05263513	I	Heidelberg	2009	North America	Canada	British Columbia	Food	Poultry	Chicken Meat
GCA_001690135.1	SAMN05263546	I	Heidelberg	2009	North America	Canada	Ontario	Livestock	Equine	Equus ferus caballus; Equine Body Fluid/Excretion
GCA_001692495.1	SAMN05277890	I	Heidelberg	2003	North America	Canada	British Columbia	Human	Human	Missing
GCA_001692515.1	SAMN05263516	I	Heidelberg	2013	North America	Canada	Ontario	Poultry	Poultry	Chicken feces
GCA_001692535.1	SAMN04334642	I	Heidelberg	2013	North America	Canada	Quebec	Human	Human	Missing
GCA_001692555.1	SAMN05277889	I	Heidelberg	2003	North America	Canada	British Columbia	Food	ND/Others	Missing
GCA_001692575.1	SAMN05263515	I	Heidelberg	2013	North America	Canada	Ontario	Poultry	Poultry	Chicken feces
GCA_001692595.1	SAMN05263514	I	Heidelberg	2013	North America	Canada	Ontario	Poultry	Poultry	Chicken feces
GCA_001692615.1	SAMN05263517	I	Heidelberg	2013	North America	Canada	Ontario	Poultry	Poultry	Chicken feces
GCA_001692635.1	SAMN04334640	I	Heidelberg	2013	North America	Canada	Quebec	Human	Human	Missing
GCA_001692655.1	SAMN04334653	I	Heidelberg	2014	North America	Canada	Quebec	Human	Human	Missing
GCA_002984035.1	SAMN06173332	I	Heidelberg	2012	Missing	Missing	Missing	Human	stool	human feces
GCA_003971525.1	SAMN09741727	I	Heidelberg	2015	South America	Brazil	Santa Catarina	Poultry	Poultry	chicken; cecum
GCA_003986635.1	SAMN08737531	I	Heidelberg	2011	North America	United States	Pennsylvania	Human	Human	Missing
GCA_004564195.1	SAMN06560104	I	Heidelberg	2011	South America	Brazil	Parana	Poultry	Poultry	Broiler Carcass
GCA_005688015.2	SAMN10133040	I	Heidelberg	2017	North America	United States	Maryland	Poultry	Poultry	ground turkey
GCA_006695545.2	SAMN05416424	I	Heidelberg	2015	North America	United States	Connecticut	Poultry	Poultry	ground turkey
GCA_007758295.2	SAMN03988280	I	Heidelberg	2014	North America	United States	Georgia	Poultry	Poultry	ground turkey
GCA_007765995.2	SAMN08114190	I	Heidelberg	2016	North America	United States	New York	Poultry	Poultry	ground turkey
GCA_008124065.1	SAMN12603255	I	Heidelberg	2016	Missing	Missing	Missing	Poultry	Poultry	chicken
GCA_008414105.2	SAMN05150609	I	Heidelberg	2016	North America	United States	Minnesota	Poultry	Poultry	Animal-Turkey-Young Turkey
GCA_009524135.2	SAMN08113977	I	Heidelberg	2016	North America	United States	Pennsylvania	Poultry	Poultry	Chicken legs
GCA_009524835.2	SAMN08113953	I	Heidelberg	2016	North America	United States	New York	Poultry	Poultry	Chicken legs
GCA_009541075.2	SAMN07968669	I	Heidelberg	2017	North America	United States	Georgia	Poultry	Poultry	animal-chicken-young chicken
GCA_011552675.2	SAMN08380125	I	Heidelberg	2017	North America	United States	Illinois	Livestock	Swine	animal-swine-market swine
GCA_016452005.1	SAMN14504925	I	Heidelberg	2004	North America	United States	North Carolina	Livestock	Swine	swine
GCA_016454265.1	SAMN14504769	I	Heidelberg	2002	North America	United States	Missouri	Livestock	Swine	swine
GCA_016454385.1	SAMN14504710	I	Heidelberg	2002	North America	United States	Missouri	Poultry	Poultry	turkey
GCA_016454645.1	SAMN14504560	I	Heidelberg	2002	North America	United States	North Carolina	Livestock	Swine	swine
GCA_019426245.1	SAMN12082795	I	Heidelberg	2017	North America	United States	Georgia	Poultry	Poultry	Gallus gallus; carcass rinsate
GCA_003324875.1	SAMN09237638	I	Berta	Missing	Missing	Missing	Missing	Missing	Missing	Missing
GCA_008505605.2	SAMN09770914	I	Berta	2017	North America	United States	New York	Poultry	Poultry	ground turkey
GCA_008538935.2	SAMN09770928	I	Berta	2017	North America	United States	South Carolina	Poultry	Poultry	ground turkey
GCA_002234755.2	SAMN06045055	I	Derby	Missing	Missing	Missing	Missing	Missing	Missing	Missing
GCA_002946375.1	SAMN08470240	I	Derby	2014	Europe	France	Ile-de-France	Poultry	Poultry	Gallus gallus; Meat from broilers - Gallus gallus - carcass; carcass
GCA_003931815.1	SAMN10491298	I	Derby	2016	Asia	China	Missing	Missing	Missing	Missing
GCA_005447225.2	SAMN10133052	I	Derby	2017	North America	United States	Pennsylvania	Livestock	Swine	Pork Chop
GCA_006651685.2	SAMN02843585	I	Derby	2002	Asia	Vietnam	Missing	Aquatic Animal	Fish	anchovy fish
GCA_009047585.2	SAMN06256079	I	Derby	2016	North America	United States	Nebraska	Livestock	Swine	animal-swine-market swine
GCA_009533475.2	SAMN08025063	I	Derby	2017	North America	United States	Iowa	Livestock	Swine	animal-swine-market swine
GCA_016454765.1	SAMN14504803	I	Derby	2003	North America	United States	North Carolina	Livestock	Swine	swine
GCA_003710145.1	SAMN10243031	I	Oranienburg	Missing	North America	United States	Missing	Environment	Plant	nuts; raw pecan
GCA_004798745.1	SAMN06030177	I	Oranienburg	Missing	North America	Canada	Missing	Human	Human	Missing
GCA_010651985.2	SAMN03218227	I	Oranienburg	2014	North America	United States	Colorado	Environment	Plant	ground red pepper
GCA_001969425.1	SAMN05514141	I	Senftenberg	1941	North America	United States	Massachusetts	Food	ND/Others	Missing
GCA_002953175.1	SAMN08369945	I	Senftenberg	2017	Europe	Switzerland	Missing	Laboratory	Laboratory	bacterial culture
GCA_003073535.1	SAMN04549535	I	Senftenberg	2016	North America	United States	Texas	Food	Plant	nuts; pistachio
GCA_003073555.1	SAMN04451263	I	Senftenberg	2016	North America	United States	California	Environment	Plant	nuts; pistachio
GCA_003571625.1	SAMN04014968	I	Senftenberg	Missing	Missing	Missing	Missing	Missing	Missing	Missing
GCA_003864035.1	SAMN10485461	I	E1:g,[s],t:-	Missing	Missing	Missing	Missing	Missing	Missing	Missing
GCA_004768565.1	SAMN11029488	I	Senftenberg	2006	North America	Canada	Missing	Wild Animal	Avian	Avian
GCA_004768585.1	SAMN11029489	I	Senftenberg	2012	North America	Canada	Missing	Wild Animal	Avian	Avian
GCA_004768605.1	SAMN06030139	I	E1:g,[s],t:-	Missing	North America	Canada	Missing	Human	Human	Missing
GCA_004768625.1	SAMN10501887	I	Senftenberg	2017	North America	Canada	Missing	Food	ND/Others	Missing
GCA_004768665.1	SAMN10501888	I	Senftenberg	2017	North America	Canada	Missing	Food	ND/Others	Missing
GCA_004798765.1	SAMN10501886	I	Senftenberg	2017	North America	Canada	Missing	Food	ND/Others	Missing
GCA_005978105.2	SAMN06048838	I	Senftenberg	2016	North America	United States	Minnesota	Poultry	Poultry	Animal-Turkey-Young Turkey
GCA_006741505.1	SAMD00171749	I	Senftenberg	2018	Asia	Japan	Missing	Missing	Missing	Missing
GCA_007861245.2	SAMN12360095	I	Senftenberg	2018	North America	United States	Iowa	Poultry	Poultry	ground turkey
GCA_009221265.2	SAMN03700980	I	Senftenberg	1972	North America	United States	Pennsylvania	Food	Unspecified Meat	animal feed; meat bone meal
GCA_016454425.1	SAMN14504707	I	Senftenberg	2002	North America	United States	Missouri	Poultry	Poultry	turkey
GCA_016454665.1	SAMN14504550	I	Senftenberg	2002	North America	United States	North Carolina	Poultry	Poultry	turkey
GCA_018339695.1	SAMN03218188	I	Senftenberg	2007	South America	Colombia	Cordoba	Food	Dairy	dairy; cheese
GCA_900478065.1	SAMEA4028451	I	Senftenberg	Missing	Missing	Missing	Missing	Wild Animal	ND/Others	not available: to be reported later
GCA_000783815.2	SAMN02934521	I	Enteritidis	2013	North America	United States	Missing	Human	Human	Homo sapiens; Age: 16M; male; abscess
GCA_001647755.1	SAMN04961653	I	Indiana	2014	Asia	China	Missing	Poultry	Poultry	chicken carcass
GCA_001652385.2	SAMN03742073	I	Typhimurium	2015	Europe	United Kingdom	Missing	Food	Plant	multi-ingredient| herbs; madre curry powder hot
GCA_001705055.1	SAMN03896006	I	Enteritidis	2014	Asia	South Korea	Missing	Human	blood	Homo sapiens; blood
GCA_001831555.2	SAMN04961926	IIIb	60:r:e,n,x,z15	2012	North America	United States	Georgia	Environment	Water/River	pond
GCA_001831715.2	SAMN04961937	I	P:k:-	2012	North America	United States	Georgia	Environment	Water/River	pond
GCA_001831915.2	SAMN04961947	I	Calabar	2012	North America	United States	Georgia	Environment	Water/River	pond
GCA_001831985.2	SAMN04961950	I	Rubislaw	2012	North America	United States	Georgia	Environment	Water/River	pond
GCA_001833305.2	SAMN04961992	I	Saintpaul	2013	North America	United States	Georgia	Environment	Water/River	pond
GCA_001834965.2	SAMN04962018	I	Rubislaw	2013	North America	United States	Georgia	Environment	Water/River	pond
GCA_002079245.1	SAMN04550937	I	Typhimurium	2009	Asia	South Korea	Gangwon-do	Human	stool	human feces
GCA_002119485.1	SAMN04932651	I	Virchow	Missing	Asia	South Korea	Missing	ND	ND/Others	Braised Spicy Chicken
GCA_002313085.1	SAMN05756207	I	Enteritidis	2016	Asia	South Korea	Seoul	Human	blood	Homo sapiens; blood
GCA_002313105.1	SAMN05631013	I	Enteritidis	2015	Asia	South Korea	Seoul	Aquatic Animal	Fish	Missing
GCA_002507715.2	SAMN07135152	I	Anatum	2016	North America	United States	Virginia	Environment	Water/River	stream sediment
GCA_002507745.2	SAMN07427967	I	Litchfield	2016	North America	United States	Virginia	Environment	Water/River	stream sediment
GCA_002507865.2	SAMN07427966	I	Manchester	2016	North America	United States	Virginia	Environment	Water/River	stream sediment
GCA_002507875.2	SAMN07427968	I	Uganda	2016	North America	United States	Virginia	Environment	Water/River	stream sediment
GCA_002507915.2	SAMN07427971	I	Give	2016	North America	United States	Virginia	Environment	Water/River	stream sediment
GCA_002900325.1	SAMN08272061	I	Thompson	2014	Asia	South Korea	Missing	Environment	Soil/Dust	Crap-stick
GCA_002946675.1	SAMN08323710	I	Enteritidis	2014	Asia	South Korea	Missing	Food	Plant	Gimbap
GCA_003030105.1	SAMN08663433	I	Senftenberg	Missing	Asia	India	Missing	Human	Human	biological fluid-human
GCA_003030125.1	SAMN08663434	I	Bovismorbificans	2009	Europe	Germany	Missing	Poultry	Poultry	poultry; turkey
GCA_003324915.1	SAMN06045011	I	Ohio	Missing	North America	Canada	Missing	Missing	Missing	Missing
GCA_003324935.1	SAMN06045071	I	Litchfield	Missing	Missing	Missing	Missing	Missing	Missing	Missing
GCA_003324955.1	SAMN06044983	I	Dublin	Missing	Missing	Missing	Missing	Missing	Missing	Missing
GCA_003324975.1	SAMN06045066	I	Yoruba	Missing	Missing	Missing	Missing	Missing	Missing	Missing
GCA_003324995.1	SAMN06045063	I	Oslo	Missing	Missing	Missing	Missing	Missing	Missing	Missing
GCA_003325015.1	SAMN06045028	I	Uganda	Missing	Missing	Missing	Missing	Missing	Missing	Missing
GCA_003325035.1	SAMN06045182	IIIb	60:z52:z53	Missing	Missing	Missing	Missing	Missing	Missing	Missing
GCA_003325055.1	SAMN06045172	I	Concord	Missing	Missing	Missing	Missing	Missing	Missing	Missing
GCA_003325075.1	SAMN06045239	I	F:f,g:-	Missing	North America	Canada	Missing	Missing	Missing	Missing
GCA_003325095.1	SAMN06045068	I	Mikawasima	Missing	Missing	Missing	Missing	Missing	Missing	Missing
GCA_003325115.1	SAMN06045107	IV	45:g,z51:-	Missing	Missing	Missing	Missing	Missing	Missing	Missing
GCA_003325135.1	SAMN06045123	I	F:k:e,n,x	Missing	Missing	Missing	Missing	Missing	Missing	Missing
GCA_003325155.1	SAMN06045069	I	Kottbus	Missing	Missing	Missing	Missing	Missing	Missing	Missing
GCA_003325195.1	SAMN06045089	I	Telelkebir	Missing	Missing	Missing	Missing	Missing	Missing	Missing
GCA_003325215.1	SAMN06044987	IIIb	O:51:r:z53	Missing	Missing	Missing	Missing	Missing	Missing	Missing
GCA_003325235.1	SAMN06045121	I	Grumpensis	Missing	Missing	Missing	Missing	Missing	Missing	Missing
GCA_003325255.1	SAMN06045058	I	Isangi	Missing	Missing	Missing	Missing	Missing	Missing	Missing
GCA_003325275.1	SAMN06045193	I	Livingstone	Missing	Missing	Missing	Missing	Missing	Missing	Missing
GCA_003325315.1	SAMN06045076	IV	1,53:z36,z38:-	Missing	Missing	Missing	Missing	Missing	Missing	Missing
GCA_003515965.1	SAMN07604329	I	Enteritidis	2002	Asia	South Korea	Missing	Human	stool	human feces
GCA_003872215.2	SAMN03464038	I	Rubislaw	2014	North America	United States	Georgia	Environment	Soil/Dust	soil
GCA_003872395.2	SAMN03464044	I	Mississippi	2014	North America	United States	Georgia	Environment	Soil/Dust	soil
GCA_003872625.2	SAMN03463994	I	Inverness	2014	North America	United States	North Carolina	Environment	Soil/Dust	soil
GCA_004135835.1	SAMN08449845	I	Enteritidis	2002	Asia	South Korea	Missing	Human	stool	human feces
GCA_004223785.2	SAMN03463970	I	Muenchen	2014	North America	United States	Georgia	Environment	Water/River	water
GCA_004354225.1	SAMN04192176	I	Poona	2015	North America	Mexico	Missing	Environment	Plant	cucumbers
GCA_004354285.1	SAMN02678831	I	Senftenberg	2013	North America	United States	California	Food	Plant	dry roasted pistachio
GCA_005411755.2	SAMN02900217	I	Inverness	2013	North America	United States	North Carolina	Environment	Water/River	stream sediment
GCA_005532075.2	SAMN03464114	I	Oranienburg	2014	North America	United States	North Carolina	Environment	Water/River	water
GCA_005532895.2	SAMN03463978	I	Inverness	2014	North America	United States	Georgia	Environment	Water/River	water
GCA_005532935.2	SAMN03463971	I	Rubislaw	2014	North America	United States	Georgia	Environment	Water/River	water
GCA_005534535.2	SAMN02900244	I	Inverness	2013	North America	United States	North Carolina	Environment	Water/River	water stream
GCA_005576595.1	SAMN02265272	I	Montevideo	2009	North America	United States	California	Environment	Plant	nuts; pistachio
GCA_005606435.2	SAMN03463942	I	Gaminara	2014	North America	United States	North Carolina	Environment	Water/River	water
GCA_005606535.2	SAMN03463993	I	Muenchen	2014	North America	United States	North Carolina	Environment	Water/River	water
GCA_005608035.2	SAMN06115793	I	Typhimurium	2016	North America	United States	Maryland	Environment	Water/River	water
GCA_005676255.2	SAMN03069628	I	Give	2014	North America	United States	Virginia	Environment	Water/River	water
GCA_005935865.2	SAMN03069703	I	Bareilly	2014	North America	United States	Virginia	Environment	Water/River	water
GCA_005936085.2	SAMN03069636	I	Gaminara	2014	North America	United States	Virginia	Environment	Water/River	water
GCA_005946705.2	SAMN03463967	I	Reading	2014	North America	United States	Georgia	Environment	Water/River	water
GCA_005965665.2	SAMN05250424	I	Hadar	Missing	North America	United States	Missing	Missing	Missing	Missing
GCA_005978645.2	SAMN05733259	I	Javiana	2014	North America	United States	North Carolina	Environment	Plant	tomatoes
GCA_005991765.2	SAMN02900245	I	Inverness	2013	North America	United States	North Carolina	Environment	Water/River	water stream
GCA_005996305.2	SAMN06115853	I	Typhimurium	2016	North America	United States	Maryland	Environment	Water/River	water
GCA_005996325.2	SAMN06115859	IV	O:57:z36,z38:-	2016	North America	United States	Maryland	Environment	Water/River	water
GCA_005996465.2	SAMN06115787	IV	44:z36,z38:-	2016	North America	United States	Maryland	Environment	Water/River	water
GCA_005996525.2	SAMN06115826	I	Bareilly	2016	North America	United States	Maryland	Environment	Soil/Dust	soil
GCA_006016765.2	SAMN03463954	I	Saintpaul	2014	North America	United States	North Carolina	Environment	Water/River	water
GCA_006019175.2	SAMN03464057	I	Typhimurium|Lagos	2014	North America	United States	North Carolina	Environment	Water/River	water
GCA_006026255.2	SAMN04480334	I	Javiana	2015	North America	United States	Maryland	Environment	Plant	cucumbers
GCA_006027055.2	SAMN04458018	I	Javiana	2015	North America	United States	Maryland	Environment	Plant	cucumbers
GCA_006051055.2	SAMN07151155	II	Y:None:1,5,7	Missing	North America	United States	Missing	Missing	Missing	Missing
GCA_006051135.2	SAMN07151169	VI	V11:b:1,7	Missing	North America	United States	Missing	Missing	Missing	Missing
GCA_006070955.2	SAMN07411119	I	Enteritidis	Missing	North America	United States	Missing	Missing	Missing	Missing
GCA_006090915.2	SAMN03464042	I	Bareilly	2014	North America	United States	Georgia	Environment	Water/River	water
GCA_006098575.2	SAMN04933258	I	Javiana	2015	North America	United States	Virginia	Environment	Water/River	creek water
GCA_006112595.2	SAMN07151159	IIIa	43:z4,z23:-	Missing	North America	United States	Missing	Missing	Missing	Missing
GCA_006124375.2	SAMN07415498	I	Hadar	Missing	North America	United States	Missing	Missing	Missing	Missing
GCA_006159245.2	SAMN07554667	I	Enteritidis	Missing	North America	United States	Missing	Missing	Missing	Missing
GCA_006162645.2	SAMN07615603	I	Enteritidis	Missing	North America	United States	Missing	Missing	Missing	Missing
GCA_006199285.2	SAMN08595305	I	Javiana	2017	North America	United States	Virginia	Environment	Water/River	water
GCA_006199305.2	SAMN08595501	I	Javiana	2017	North America	United States	Virginia	Environment	Water/River	water
GCA_006202105.2	SAMN08737117	I	Javiana	2018	North America	United States	Missouri	Environment	Plant	dietary supplement; kratom
GCA_006285055.2	SAMN09011259	I	Hadar	Missing	North America	United States	Missing	Missing	Missing	Missing
GCA_006298065.2	SAMN07561517	I	Enteritidis	Missing	North America	United States	Missing	Missing	Missing	Missing
GCA_006315305.2	SAMN08595295	I	Saintpaul	2017	North America	United States	Virginia	Environment	Water/River	water
GCA_006320625.2	SAMN08815166	I	Hadar	Missing	North America	United States	Missing	Missing	Missing	Missing
GCA_006344865.2	SAMN06033750	I	Senftenberg	2014	North America	United States	Kentucky	Food	Plant	Peanut Butter
GCA_006364755.1	SAMN11056480	IIIa	40:z4,z23:-	Missing	North America	United States	Virginia	Laboratory	Laboratory	NIST Mixed Microbial RM strain; ATCC Isolate
GCA_006696945.2	SAMN07152253	I	ParatyphB	Missing	North America	United States	Missing	Missing	Missing	Missing
GCA_006703045.2	SAMN09260921	I	Infantis	Missing	North America	United States	Missing	Missing	Missing	Missing
GCA_006760965.2	SAMN07151153	IIIb	Y:i:z	Missing	North America	United States	Missing	Missing	Missing	Missing
GCA_006846945.2	SAMN03069668	I	Bovismorbificans	2014	North America	United States	Virginia	Environment	Water/River	water
GCA_006849305.2	SAMN03069714	I	Give	2014	North America	United States	Virginia	Environment	Water/River	stream sediment
GCA_006855945.2	SAMN03218223	I	Heidelberg	2014	North America	United States	Texas	Livestock	Bovine	ground beef (raw):foodon_03301886; beef; raw ground beef
GCA_006858285.2	SAMN03083790	I	Waycross	2014	North America	United States	Texas	Environment	Plant	ground black pepper
GCA_006868345.2	SAMN03463955	I	Rubislaw	2014	North America	United States	South Carolina	Environment	Water/River	water
GCA_006868405.2	SAMN03463964	I	Rubislaw	2014	North America	United States	Georgia	Environment	Water/River	water
GCA_006868905.2	SAMN03463977	I	Mississippi	2014	North America	United States	Georgia	Environment	Water/River	water
GCA_006869965.2	SAMN03463990	I	Inverness	Missing	North America	United States	North Carolina	Environment	Soil/Dust	soil
GCA_006870005.2	SAMN03463981	I	Gaminara	2014	North America	United States	Georgia	Environment	Water/River	water
GCA_006873825.2	SAMN03464026	I	Newport	2014	North America	United States	Georgia	Environment	Water/River	water
GCA_006899445.2	SAMN04961841	I	Hadar	2016	North America	United States	Missing	Human	stool	Age: 0-4; stool
GCA_006948385.2	SAMN02900242	I	Inverness	2013	North America	United States	North Carolina	Environment	Water/River	stream sediment
GCA_006949085.2	SAMN02900221	I	Inverness	2013	North America	United States	North Carolina	Environment	Water/River	stream sediment
GCA_006949785.2	SAMN02900215	I	Sharon	2013	North America	United States	North Carolina	Environment	Water/River	water stream
GCA_006962435.2	SAMN06842717	I	Enteritidis	Missing	North America	United States	Missing	Missing	Missing	Missing
GCA_006967565.2	SAMN07151175	I	Inverness	Missing	North America	United States	Missing	Missing	Missing	Missing
GCA_006969245.1	SAMN09519168	I	Derby	2017	Asia	China	Sichuan	Livestock	Bovine	YAK; fecal sample
GCA_007019045.2	SAMN07151161	VI	V[1],6,14:a:1,5	Missing	North America	United States	Missing	Missing	Missing	Missing
GCA_007040365.2	SAMN06115835	I	Antonio	2016	North America	United States	Maryland	Environment	Soil/Dust	soil
GCA_007040405.2	SAMN06115827	I	Newport	2016	North America	United States	Maryland	Environment	Water/River	water
GCA_007041505.2	SAMN07436240	I	Reading	Missing	North America	United States	Missing	Missing	Missing	Missing
GCA_007049205.2	SAMN07521433	I	Hadar	2017	North America	United States	Missing	Missing	Missing	Missing
GCA_007484345.2	SAMN08595551	I	Oranienburg	2017	North America	United States	Virginia	Environment	Water/River	stream sediment
GCA_007567795.2	SAMN08885897	I	Enteritidis	Missing	North America	United States	Missing	Missing	Missing	Missing
GCA_007634455.2	SAMN08595307	I	Muenchen	2017	North America	United States	Virginia	Environment	Water/River	water
GCA_007635275.2	SAMN02847684	I	Calabar	2013	North America	United States	Virginia	Environment	Soil/Dust	environmental swab
GCA_007971865.1	SAMN08833175	I	Javiana	2018	North America	United States	Missing	Food	Plant	dietary supplement; kratom capsule
GCA_007972065.1	SAMN08833160	I	Weltevreden	2018	North America	United States	Missing	Food	Plant	dietary supplement; kratom powder
GCA_007972245.1	SAMN08773302	I	Matopeni	2018	North America	United States	Utah	Environment	Plant	dietary supplement; kratom
GCA_007972405.1	SAMN08833169	I	Newyork	2018	North America	United States	Missing	Food	Plant	dietary supplement; kratom powder
GCA_007972985.1	SAMN08833157	I	Corvallis	2018	North America	United States	Missing	Food	Plant	dietary supplement; kratom capsule
GCA_007977065.2	SAMN12525558	I	Infantis	2019	North America	United States	Tennessee	Poultry	Poultry	ground turkey
GCA_008386295.1	SAMN12715008	I	ParatyphC	2018	Asia	China	Missing	Food	Dairy	yak; milk
GCA_008728495.1	SAMN12547576	I	Mbandaka	2019	North America	United States	Missing	Livestock	Swine	animal feed; bulk pig ear
GCA_008857885.2	SAMN12897351	I	Infantis	2019	North America	United States	Texas	Poultry	Poultry	Chicken Wings
GCA_008931225.1	SAMN10914546	I	I 4,[5],12:i:-	2017	Asia	China	Missing	Human	blood	Homo sapiens; blood
GCA_008931245.1	SAMN10914547	I	I 4,[5],12:i:-	2017	Asia	China	Zhejiang	Human	stool	human feces
GCA_009729895.1	SAMN11056425	I	Give	Missing	Africa	Nigeria	Oyo	Human	Human	clinical isolate
GCA_009729915.1	SAMN11056423	I	Butantan	Missing	Africa	Nigeria	Oyo	Human	Human	clinical isolate
GCA_009729935.1	SAMN11056422	I	Poona	Missing	Africa	Nigeria	Oyo	Human	Human	clinical isolate
GCA_009729955.1	SAMN11056403	I	Dakar	Missing	Africa	Nigeria	Oyo	Human	Human	clinical isolate
GCA_009729975.1	SAMN11056402	I	I 4,[5],12:i:-	Missing	Africa	Nigeria	Oyo	Human	Human	clinical isolate
GCA_009730015.1	SAMN11056427	I	D1:g,s,t:-	Missing	Africa	Nigeria	Oyo	Human	Human	clinical isolate
GCA_010848705.2	SAMN13527206	I	Bredeney	2015	Africa	Tunisia	Tunis	Environment	ND/Others	environmental; environment
GCA_011388235.1	SAMN08167480	I	Infantis	Missing	North America	United States	Missing	Missing	Missing	Missing
GCA_012558165.1	SAMD00168438	I	Blockley	2017	Asia	Japan	Missing	Human	Human	Missing
GCA_013138105.1	SAMN07152246	IV	Y:g,z51:-	Missing	North America	United States	Missing	Missing	Missing	Missing
GCA_013161805.1	SAMN03098767	IV	50:z4,z23:-	2012	North America	United States	Missing	Human	stool	Age: 50-59; stool
GCA_013344545.1	SAMD00168437	I	Senftenberg	2017	Asia	Japan	Missing	Human	stool	human feces
GCA_013348865.1	SAMN07151168	IV	41:z52:-	Missing	North America	United States	Missing	Missing	Missing	Missing
GCA_013415925.1	SAMN15471789	I	Typhimurium	1999	Oceania	Australia	Victoria	Livestock	Equine	Horse
GCA_014334175.1	SAMN15666303	I	Minnesota	Missing	Europe	Russia	Missing	Missing	Missing	Missing
GCA_014334195.1	SAMN15666302	I	Infantis	Missing	Europe	Russia	Missing	Missing	Missing	Missing
GCA_014334215.1	SAMN15666301	I	I 4,[5],12:i:-	Missing	Europe	Russia	Missing	Missing	Missing	Missing
GCA_014334235.1	SAMN15666300	I	Bovismorbificans	Missing	Europe	Russia	Missing	Missing	Missing	Missing
GCA_014334255.1	SAMN15666299	I	Enteritidis	Missing	Europe	Russia	Missing	Missing	Missing	Missing
GCA_015246635.2	SAMN16678602	I	Javiana	2018	Missing	Trinidad and Tobago	Missing	Environment	ND/Others	environmental
GCA_015246835.2	SAMN16678612	I	I 4,[5],12:i:-	2016	Missing	Trinidad and Tobago	Missing	Environment	ND/Others	environmental
GCA_015247435.2	SAMN16678597	I	Schwarzengrund	2018	Missing	Trinidad and Tobago	Missing	Environment	ND/Others	environmental
GCA_015247655.2	SAMN16678581	I	Kentucky	2019	Missing	Trinidad and Tobago	Missing	Environment	ND/Others	environmental
GCA_016026715.1	SAMN13450458	I	Typhimurium	Missing	Missing	Missing	Missing	Laboratory	Laboratory	DSMZ strain; DSMZ Isolate
GCA_016127435.1	SAMN16357236	I	Typhimurium	Missing	Europe	Germany	Lower Saxony	Laboratory	Laboratory	Missing
GCA_016127835.1	SAMN16357235	I	Enteritidis	Missing	Europe	Germany	Lower Saxony	Laboratory	Laboratory	Missing
GCA_016373105.2	SAMN06183523	I	Enteritidis	Missing	North America	United States	Missing	Missing	Missing	Missing
GCA_016775605.1	SAMN10574819	I	Reading	2018	North America	United States	Maryland	Food	Plant	other (flavoring or seasoning); peppercorn
GCA_016775645.1	SAMN10574816	I	Anatum	2018	North America	United States	Maryland	Food	Plant	other (flavoring or seasoning); peppercorn
GCA_016775665.1	SAMN10574815	I	Tennessee	2018	North America	United States	Maryland	Food	Plant	other (flavoring or seasoning); peppercorn
GCA_016889645.1	SAMN16357413	I	Montevideo	Missing	North America	United States	Virginia	Laboratory	Laboratory	ATCC strain; ATCC Isolate
GCA_018340275.1	SAMN03464457	I	Muenchen	2011	North America	Mexico	Sinaloa	Environment	Water/River	water
GCA_019428465.1	SAMN20345806	I	Enteritidis	Missing	Europe	Russia	Missing	Missing	Missing	Missing
GCA_022226915.1	SAMN25761580	I	Mississippi	2021	Oceania	Australia	Tasmania	Human	stool	human feces
GCA_022533545.1	SAMN26317632	I	Thompson	2021	Oceania	Australia	Tasmania	Human	stool	human feces
GCA_022569755.1	SAMN05596277	I	Hadar	Missing	North America	United States	Missing	Missing	Missing	Missing
GCA_022569775.1	SAMN05596322	I	Hadar	Missing	North America	United States	Missing	Missing	Missing	Missing
GCA_022655645.1	SAMN26662412	I	Typhimurium	2021	Oceania	Australia	Tasmania	Human	stool	human feces
GCA_022655665.1	SAMN26664046	I	Mississippi	2021	Oceania	Australia	Tasmania	Human	stool	human feces
GCA_022655685.1	SAMN26664047	I	Mississippi	2021	Oceania	Australia	Tasmania	Human	stool	human feces
GCA_022655705.1	SAMN26664045	I	Mississippi	2021	Oceania	Australia	Tasmania	Human	stool	human feces
GCA_022870605.1	SAMN15350026	I	Kentucky	2018	Missing	United States	Mississippi	Missing	Missing	Missing
GCA_900475895.1	SAMEA4028443	II	47:b:1,5	Missing	Missing	Missing	Missing	Wild Animal	ND/Others	Lizard (Cordylus niger); not available: to be reported later
GCA_005222465.1	SAMN08903161	I	Derby	2017	Asia	China	Sichuan	Poultry	Poultry	chicken; Chicken Food
GCA_012957185.2	SAMN14677208	I	Oranienburg	2019	Missing	Trinidad and Tobago	Missing	Environment	Animal-related	drag swab of litter-farm
GCA_000018625.1	SAMN02604141	IIIa	41:z4,z23:-	Missing	Missing	Missing	Missing	Missing	Missing	Missing
GCA_013162165.1	SAMN02367807	IV	1,40:g,z51:-	1964	Oceania	Tonga	Missing	Missing	Missing	Missing
GCA_000732045.2	SAMN02800587	I	Give	2014	Asia	Thailand	Missing	Food	Plant	seeded vegetables (solanaceous); ground red chili pepper
GCA_002863765.1	SAMN03069713	I	Give	2014	North America	United States	Virginia	Environment	Water/River	stream sediment
GCA_900477925.1	SAMEA4007819	I	Give	1937	Missing	Missing	Missing	Wild Animal	ND/Others	Missing
GCA_003856755.1	SAMN08098100	I	Virchow	2017	Asia	South Korea	Missing	Human	stool	human feces
GCA_009664555.1	SAMN13191649	I	Virchow	2016	Oceania	Australia	Missing	Human	Human	Missing
GCA_000818075.1	SAMN02909989	I	Miami|Sendai	2003	Asia	China	Jiangsu	Human	Human	patient
GCA_000818115.1	SAMN03076563	I	ParatyphA	Missing	Asia	China	Jiangsu	Human	Human	patient
GCA_002386165.1	SAMN07312412	I	ParatyphA	2014	North America	United States	Kansas	Human	blood	Homo sapiens; Age: 31Y; male; blood
GCA_003878535.2	SAMN02900140	I	1,4,[5],12:b:-	2012	North America	United States	North Carolina	Environment	Water/River	water stream
GCA_005870975.2	SAMN11785349	I	ParatyphC	2007	North America	United States	Missing	Missing	Missing	Missing
GCA_009667745.1	SAMN12688790	I	Blockley	2015	Asia	Israel	Missing	Wild Animal	ND/Others	animal
GCA_001409135.1	SAMEA1904377	I	Weltevreden	Missing	Missing	Missing	Missing	Human	stool	human feces
GCA_001409155.1	SAMEA2336231	I	Weltevreden	Missing	Missing	Missing	Missing	Human	stool	human feces
GCA_001409175.1	SAMEA2336232	I	Weltevreden	Missing	Missing	Missing	Missing	Human	blood	Homo sapiens; blood
GCA_001409195.1	SAMEA1904401	I	Weltevreden	Missing	Missing	Missing	Missing	Human	stool	human feces
GCA_005457265.2	SAMN10261265	I	Weltevreden	2008	North America	Mexico	Sinaloa	Environment	Water/River	river water
GCA_010699505.2	SAMN03285117	I	Weltevreden	2014	North America	United States	Maryland	Environment	Plant	nuts; cashew piece
GCA_018340295.1	SAMN03464484	I	Weltevreden	2012	North America	Mexico	Sinaloa	Environment	Water/River	stream sediment
GCA_006165105.1	SAMN08177984	I	Agona	Missing	Missing	Missing	Missing	Missing	Missing	Missing
GCA_006165125.1	SAMN08178024	I	Agona	Missing	Missing	Missing	Missing	Missing	Missing	Missing
GCA_006165145.1	SAMN08178053	I	Agona	Missing	Missing	Missing	Missing	Missing	Missing	Missing
GCA_006165165.1	SAMN08178172	I	Agona	Missing	Missing	Missing	Missing	Missing	Missing	Missing
GCA_006165185.1	SAMN08177985	I	Agona	Missing	Missing	Missing	Missing	Missing	Missing	Missing
GCA_006165205.1	SAMN08178026	I	Agona	Missing	Missing	Missing	Missing	Missing	Missing	Missing
GCA_006165225.1	SAMN08178051	I	Agona	Missing	Missing	Missing	Missing	Missing	Missing	Missing
GCA_006165245.1	SAMN08178170	I	Agona	Missing	Missing	Missing	Missing	Missing	Missing	Missing
GCA_006165265.1	SAMN08178174	I	Agona	Missing	Missing	Missing	Missing	Missing	Missing	Missing
GCA_006165285.1	SAMN08178012	I	Agona	Missing	Missing	Missing	Missing	Missing	Missing	Missing
GCA_008524845.2	SAMN05440588	I	Agona	2016	North America	United States	Indiana	Livestock	Swine	animal-swine-market swine
GCA_008948485.2	SAMN05750475	I	Agona	2016	North America	United States	Minnesota	Poultry	Poultry	Animal-Turkey-Young Turkey
GCA_009049665.2	SAMN06048840	I	Agona	2016	North America	United States	North Carolina	Poultry	Poultry	Animal-Turkey-Young Turkey
GCA_009365125.2	SAMN07340352	I	Agona	2017	North America	United States	California	Livestock	Swine	animal-swine-market swine
GCA_009588305.2	SAMN08169382	I	Agona	2017	North America	United States	Missouri	Livestock	Swine	animal-swine-market swine
GCA_010940075.2	SAMN12586950	I	Agona	2018	North America	United States	North Carolina	Poultry	Poultry	ground turkey
GCA_011185315.2	SAMN12586930	I	Agona	2018	North America	United States	Iowa	Livestock	Swine	Pork Chop
GCA_012169275.1	SAMN14085623	I	Agona	2017	Oceania	Australia	New South Wales	Wild Animal	Avian	Chroicocephalus novaehollandiae (Australian Silver Gull chick)
GCA_016454245.1	SAMN14504782	I	Agona	2003	North America	United States	Missouri	Livestock	Swine	swine
GCA_016454585.1	SAMN14504574	I	Agona	2003	North America	United States	Tennessee	Livestock	Bovine	bovine
GCA_018339615.1	SAMN02335402	I	Agona	2012	North America	Mexico	Sinaloa	Environment	Water/River	water
GCA_003994755.1	SAMN10638887	I	Solt	2017	Africa	Rwanda	Northern Province	Livestock	Swine	Sus scrofa domesticus; Farm
GCA_016454185.1	SAMN14504823	I	Bovismorbificans	2003	North America	United States	North Carolina	Livestock	Swine	swine
GCA_018340585.1	SAMN18747132	I	Bovismorbificans	2021	Europe	France	Missing	Livestock	Swine	pork product
GCA_900478215.1	SAMEA4028441	IV	43:z4,z23:-	Missing	Missing	Missing	Missing	Wild Animal	ND/Others	not available: to be reported later
GCA_002211845.1	SAMN04160804	I	Waycross	2004	North America	Canada	Ontario	Human	stool	human feces
GCA_003994735.1	SAMN10638908	I	Waycross	2018	Africa	Rwanda	Northern Province	Human	Human	patient
GCA_001447115.1	SAMN04274533	I	Anatum	2009	North America	United States	Oklahoma	Poultry	Poultry	ground turkey
GCA_003231095.1	SAMN09373897	I	Anatum	2016	Asia	China	Missing	Human	Human	Homo sapiens; pus
GCA_003710125.1	SAMN10243029	I	Anatum	Missing	North America	United States	Missing	Environment	Plant	nuts| seeded vegetables (legumes); raw peanut
GCA_006517135.1	SAMN02709277	I	Anatum	Missing	North America	Mexico	Missing	Environment	Plant	tropical fruit; papaya
GCA_010542265.2	SAMN02709288	I	Anatum	2010	North America	United States	Massachusetts	Environment	Soil/Dust	environmental swab
GCA_010754535.2	SAMN06603821	I	Hadar	2017	North America	United States	Texas	Livestock	Bovine	animal-cattle-heifer
GCA_011465535.1	SAMN13074755	I	Anatum	2018	Asia	China	New Taipei	Wild Animal	Animal	meat
GCA_011465695.1	SAMN13074770	I	Anatum	2012	Asia	China	New Taipei	Human	Human	clinical isolate
GCA_011465815.1	SAMN13074771	I	Anatum	2013	Asia	China	New Taipei	Human	Human	clinical isolate
GCA_011465945.1	SAMN13074786	I	Anatum	2016	Asia	China	New Taipei	Human	Human	clinical isolate
GCA_011466075.1	SAMN13074756	I	Anatum	2017	Asia	China	New Taipei	Wild Animal	Animal	meat
GCA_011466275.1	SAMN13074762	I	Anatum	2017	Asia	China	New Taipei	Wild Animal	Animal	meat
GCA_011466455.1	SAMN13074785	I	Anatum	2016	Asia	China	New Taipei	Human	Human	clinical isolate
GCA_011466595.1	SAMN13074794	I	Anatum	2017	Asia	China	New Taipei	Human	Human	clinical isolate
GCA_011466775.1	SAMN13074806	I	Anatum	2017	Asia	China	New Taipei	Human	Human	clinical isolate
GCA_011466815.1	SAMN13074811	I	Anatum	2017	Asia	China	New Taipei	Human	Human	clinical isolate
GCA_016452145.1	SAMN14504852	I	Anatum	2004	North America	United States	North Carolina	Livestock	Swine	swine
GCA_016454505.1	SAMN14504600	I	Anatum	2003	North America	United States	Arizona	Livestock	Bovine	bovine
GCA_018339715.1	SAMN03218176	I	Anatum	2005	South America	Colombia	Bolivar	Livestock	Bovine	bovine meat food product:foodon_00001134, meat (ground):foodon_00000072; beef; ground meat bovine
GCA_018339915.1	SAMN02709286	I	Anatum	2012	North America	Canada	Missing	Food	Plant	other (flavoring or seasoning); paprika
GCA_002163995.1	SAMN06646159	I	Typhimurium	2016	Asia	South Korea	Missing	Laboratory	Laboratory	Jeonju-si
GCA_002201855.1	SAMN06622672	I	Typhimurium	2000	Asia	South Korea	Gangwon-do	Livestock	Swine	pig feces
GCA_002238275.1	SAMN06645218	I	ParatyphB	2008	Europe	Germany	Missing	Poultry	Poultry	chicken skin
GCA_002504105.1	SAMN07334225	I	Hidalgo	2009	North America	United States	California	Wild Animal	Canine	Canis latrans; Coyote; female; feces
GCA_002504125.1	SAMN07334224	I	Muenchen	2009	North America	United States	California	Environment	Water/River	river water
GCA_002999175.1	SAMN08475067	I	Infantis	2015	Europe	Germany	Missing	Food	Unspecified Meat	minced meat
GCA_003064165.2	SAMN08823084	I	Muenchen	2016	North America	United States	Georgia	Environment	Water/River	pond
GCA_003064365.2	SAMN08822910	I	Bareilly	2016	North America	United States	Georgia	Environment	Water/River	pond
GCA_003064405.2	SAMN08824419	I	Muenchen	2016	North America	United States	Georgia	Environment	Water/River	pond
GCA_003067445.2	SAMN08886740	I	1,4,[5],12:b:-	2015	North America	United States	Georgia	Environment	Water/River	Pond
GCA_003067765.2	SAMN08823296	I	Give	2016	North America	United States	Georgia	Environment	Water/River	Pond
GCA_003067925.2	SAMN08824062	I	Rubislaw	2016	North America	United States	Georgia	Environment	Water/River	Pond
GCA_003067985.2	SAMN08823090	I	Javiana	2016	North America	United States	Georgia	Environment	Water/River	Pond
GCA_003068025.2	SAMN08822719	I	Rubislaw	2015	North America	United States	Georgia	Environment	Water/River	Pond
GCA_003068145.2	SAMN08822980	IIIb	60:r:e,n,x,z15	2015	North America	United States	Georgia	Environment	Water/River	Pond
GCA_003347075.1	SAMN04849646	I	I 4,[5],12:i:-	1997	Europe	Spain	Asturias	Human	stool	human feces
GCA_003429425.1	SAMN07663062	I	Miami	Missing	Missing	Missing	Missing	Human	Human	Missing
GCA_003429445.1	SAMN07663064	I	Sendai	Missing	Missing	Missing	Missing	Human	Human	Missing
GCA_004124035.2	SAMN10279393	I	Typhimurium	2013	Asia	China	Missing	Livestock	Swine	retail market
GCA_004124055.2	SAMN10290244	I	I 4,[5],12:i:-	2014	Asia	China	Guangxi	Livestock	Swine	Pre-onditioning pork
GCA_004124095.2	SAMN10290237	I	I 4,[5],12:i:-	2014	Asia	China	Jiangxi	Livestock	Swine	Pre-conditioning pork
GCA_004124155.2	SAMN10291458	I	London	2015	Asia	China	Hubei	Livestock	Swine	Pork
GCA_004124175.2	SAMN10291586	I	Typhimurium	2016	Asia	China	Guangdong	Poultry	Poultry	Egg
GCA_004124195.2	SAMN10291561	I	Derby	2016	Asia	China	Hubei	Livestock	Swine	Dumpling (pork stuffing)
GCA_004124215.2	SAMN10292850	I	Indiana	2015	Asia	China	Jiangsu	Poultry	Poultry	Chicken carcass
GCA_004354245.1	SAMN10498876	I	Senftenberg	2018	North America	United States	New Jersey	Environment	Plant	nuts; pistachio
GCA_005899025.2	SAMN03354386	I	Worthington	2015	North America	United States	Maryland	Food	Plant	garlic powder
GCA_006860705.2	SAMN02900330	I	Javiana	2012	North America	United States	Virginia	Environment	Water/River	water
GCA_006911855.2	SAMN02989072	I	Javiana	2012	North America	United States	Minnesota	Food	Poultry	turkey meat
GCA_006952825.2	SAMN02989073	I	Javiana	2012	North America	United States	Minnesota	Food	Poultry	turkey meat
GCA_007923125.1	SAMN10352160	I	Typhimurium	2016	Asia	South Korea	Missing	Food	Poultry	Raw duck meat
GCA_008807355.1	SAMN12608379	I	Bispebjerg|Tinda	2019	Asia	China	Shandong	Livestock	Equine	donkey; aborted donkey
GCA_009728795.1	SAMN10316363	I	Bovismorbificans	2016	Missing	Missing	Missing	Missing	Missing	Missing
GCA_009728875.2	SAMN10319560	I	Indiana	2011	Asia	China	Beijing	Poultry	Poultry	Chicken carcass
GCA_009728895.2	SAMN10319563	I	Indiana	2011	Asia	China	Jilin	Poultry	Poultry	Chicken carcass
GCA_009806735.1	SAMN13509270	I	I 4,[5],12:i:-	2019	Asia	China	Sichuan	Poultry	Poultry	chicken; feces from Chicken intestine
GCA_012970745.1	SAMN14691772	I	Typhi	2018	Asia	India	Maharashtra	Human	blood	Homo sapiens; blood
GCA_014447715.2	SAMN02709155	I	Javiana	2012	North America	United States	Indiana	Environment	Plant	melon fruit; cantaloupe
GCA_014447835.2	SAMN02709173	I	Newport|Bardo|Ferruch|Kottbus	2012	North America	United States	Indiana	Environment	Soil/Dust	soil
GCA_014448095.2	SAMN02709170	I	Vejle|Muenster	2012	North America	United States	Indiana	Environment	Soil/Dust	soil
GCA_018339895.1	SAMN02709351	I	Saintpaul	2002	Asia	India	Missing	Aquatic Animal	Shellfish	shrimp
GCA_018339935.1	SAMN02709348	I	Reading	2012	North America	Mexico	Missing	Food	ND/Others	dietary supplement; fiber dietary supplement
GCA_018339955.1	SAMN02709349	I	Saintpaul	2010	Africa	Morocco	Missing	Food	Unspecified Meat	herbs|meat; red meat spice rub
GCA_018339995.1	SAMN02709328	I	Saintpaul	2008	North America	Mexico	Missing	Environment	Plant	jalapeno pepper
GCA_018340075.1	SAMN02709323	I	Saintpaul	2010	North America	United States	New Mexico	Environment	Soil/Dust	environmental swab
GCA_018340095.1	SAMN02709317	I	Saintpaul	2010	Asia	India	Missing	Food	Composite Food	dhanajiru powder (curry)
GCA_019890995.1	SAMN21035574	I	Muenchen	2019	Asia	China	Hong Kong	Wild Animal	ND/Others	Correlophus ciliatus
GCA_003873385.2	SAMN03700939	II	1,4,12,[27]:b:[e,n,x]	Missing	Missing	Missing	Missing	Missing	Missing	clinical/research
GCA_005899965.2	SAMN03700933	II	47:d:z39	Missing	Missing	Missing	Missing	Missing	Missing	Missing
GCA_005900065.2	SAMN03700938	II	1,13,23:z29:e,n,x	Missing	Missing	Missing	Missing	Missing	Missing	clinical/research
GCA_006912375.2	SAMN03700936	II	50:b:z6	Missing	Missing	Missing	Missing	Missing	Missing	clinical/research
GCA_006914355.2	SAMN03700934	II	48:d:z6	Missing	Missing	Missing	Missing	Missing	Missing	clinical/research
GCA_900477985.1	SAMEA4028433	II	R:z4,z24:z39	Missing	Missing	Missing	Missing	Wild Animal	ND/Others	not available: to be reported later
GCA_900478225.1	SAMEA4028439	II	58:l,z13,z28:1,5	Missing	Missing	Missing	Missing	Human	Human	Urine
GCA_900635535.1	SAMEA2665118	II	D3:l,w:e,n,x	Missing	Missing	Missing	Missing	Wild Animal	ND/Others	not available: to be reported later
GCA_001628755.1	SAMN03371466	IIIb	60:r:z	2011	Europe	Germany	Bavaria	Human	stool	Homo sapiens; Age: 77 years; male; stool; human sample
GCA_001629755.1	SAMN03371464	IIIb	60:r:z	2010	Europe	Germany	Bavaria	Human	stool	Homo sapiens; Age: 77 years; male; stool; human sample
GCA_001629775.1	SAMN03371465	IIIb	60:r:z	2011	Europe	Germany	Bavaria	Human	Human	Homo sapiens; Age: 77 years; male; alloplastic vascular graft; human sample
GCA_002794415.1	SAMN07633032	IIIb	60:r:z	2016	Asia	China	Zhejiang	Human	stool	Homo sapiens; Age: 83; male; stool
GCA_900478155.1	SAMEA4028440	IIIb	61:i:z	Missing	Missing	Missing	Missing	Wild Animal	ND/Others	not available: to be reported later
GCA_013588055.1	SAMN13207407	V	66:z81:-	2004	North America	United States	Missing	Human	Human	Missing
GCA_002196535.1	SAMN02800603	I	Minnesota	2014	North America	United States	Texas	Environment	Plant	mangoes
GCA_018338975.1	SAMN03464516	I	Minnesota	2012	North America	Mexico	Sinaloa	Environment	Plant	surface
GCA_018339775.1	SAMN03218162	I	Minnesota	2005	South America	Colombia	Atlantico	Food	Swine	pork; ham
GCA_019468645.1	SAMN20518183	I	Minnesota	2020	Asia	Saudi Arabia	Missing	Food	ND/Others	Missing
GCA_008429005.2	SAMN05928199	I	Muenster	2016	North America	United States	Texas	Livestock	Bovine	animal-cattle-heifer
GCA_008471245.2	SAMN04530411	I	Muenster	2016	North America	United States	California	Poultry	Avian	Animal-Turkey-Young Turkey
GCA_009184685.1	SAMN12916230	I	Muenster	2017	Asia	China	Guangdong	Missing	Missing	Missing
GCA_016452085.1	SAMN14504890	I	Muenster	2004	North America	United States	North Carolina	Poultry	Poultry	turkey
GCA_016454485.1	SAMN14504624	I	Muenster	2002	North America	United States	North Carolina	Poultry	Poultry	turkey
GCA_000493675.1	SAMEA2272504	I	Typhimurium	Missing	Missing	Missing	Missing	Missing	Missing	Missing
GCA_001833225.2	SAMN04961976	I	Saintpaul	2012	North America	United States	Georgia	Environment	Water/River	Pond
GCA_001952995.1	SAMN05915911	I	Saintpaul	2013	North America	United States	California	Human	stool	human feces
GCA_001953675.1	SAMN05915913	I	Saintpaul	2013	North America	United States	California	Human	stool	human feces
GCA_001953695.1	SAMN05915912	I	Saintpaul	2013	North America	United States	California	Human	stool	human feces
GCA_002234735.2	SAMN06045033	I	Saintpaul	Missing	Missing	Missing	Missing	Missing	Missing	Missing
GCA_002290205.1	SAMN07594151	I	Saintpaul	2016	Asia	Singapore	Missing	Environment	Soil/Dust	Wet market
GCA_002386325.1	SAMN07312417	I	Saintpaul	2014	North America	United States	Kansas	Human	Human	clinical isolate
GCA_005930995.1	SAMN10261267	I	Saintpaul	2008	North America	Mexico	Sinaloa	Environment	Water/River	river water
GCA_006341935.2	SAMN11967932	I	Saintpaul	2018	North America	United States	Kansas	Poultry	Poultry	Chicken Whole - cut in lab
GCA_006697045.2	SAMN05201855	I	Saintpaul	2012	North America	United States	New Mexico	Poultry	Poultry	ground turkey
GCA_007765355.2	SAMN08114010	I	Saintpaul	2016	North America	United States	Maryland	Poultry	Poultry	ground turkey
GCA_007816835.2	SAMN03988231	I	Saintpaul	2014	North America	United States	Minnesota	Poultry	Poultry	ground turkey
GCA_007860625.2	SAMN12360064	I	Saintpaul	2018	North America	United States	Texas	Poultry	Poultry	ground turkey
GCA_009664655.1	SAMN13191645	I	Saintpaul	2016	Oceania	Australia	Missing	Human	Human	Missing
GCA_012935275.1	SAMN03276122	I	Saintpaul	2007	North America	United States	Colorado	Poultry	Poultry	turkey; ground turkey
GCA_016454785.1	SAMN14504662	I	Saintpaul	2002	North America	United States	North Carolina	Livestock	Swine	swine
GCA_018339475.1	SAMN02335384	I	Saintpaul	2012	North America	Mexico	Sinaloa	Environment	Plant	environmental; surface
GCA_018339515.1	SAMN03218179	I	Saintpaul	2005	South America	Colombia	Bolivar	Food	Bovine	bovine meat food product:foodon_00001134; beef; meat bovine
GCA_018339595.1	SAMN02335379	I	Saintpaul	2011	North America	Mexico	Sinaloa	Environment	Water/River	water
GCA_018339795.1	SAMN03218167	I	Saintpaul	2005	South America	Colombia	Bolivar	Food	Bovine	bovine meat food product:foodon_00001134; beef; meat bovine
GCA_018340195.1	SAMN03464499	I	Saintpaul	2012	North America	Mexico	Sinaloa	Environment	Water/River	stream sediment
GCA_001048035.2	SAMEA2072815	I	Typhi	2010	South America	South America	Missing	Human	Human	Missing
GCA_001048375.2	SAMEA2156512	I	Typhi	1939	Missing	Missing	Missing	Human	Human	Missing
GCA_001079465.2	SAMEA2056951	I	Typhi	2011	Asia	Bangladesh	Missing	Human	Human	Missing
GCA_001088345.2	SAMEA2072679	I	Typhi	2005	Asia	India	Missing	Human	Human	Missing
GCA_001095585.2	SAMEA2072817	I	Typhi	2011	Asia	Nepal	Missing	Human	Human	Missing
GCA_001104165.2	SAMEA2072798	I	Typhi	2000	Africa	Morocco	Missing	Human	Human	Missing
GCA_001104885.3	SAMEA2072799	I	Typhi	2002	Asia	India	Missing	Human	Human	Missing
GCA_001106745.2	SAMEA2067822	I	Typhi	2002	Asia	Laos	Missing	Human	Human	Missing
GCA_001118185.2	SAMEA2150110	I	Typhi	2012	Oceania	Samoa	Missing	Human	Human	Missing
GCA_001119245.2	SAMEA1930246	I	Typhi	1976	Africa	Democratic Republic of the Congo	Missing	Human	Human	Missing
GCA_001121865.2	SAMEA2072936	I	Typhi	1983	Asia	Indonesia	Missing	Human	Human	Missing
GCA_001122625.2	SAMEA2145578	I	Typhi	2010	Oceania	Papua New Guinea	Missing	Human	Human	Missing
GCA_001127485.2	SAMEA2072498	I	Typhi	2004	Asia	India	Missing	Human	Human	Missing
GCA_001134605.2	SAMEA1964467	I	Typhi	1990	Oceania	Papua New Guinea	Missing	Human	Human	Missing
GCA_001135805.3	SAMEA2072503	I	Typhi	2007	Oceania	Fiji	Missing	Human	Human	Missing
GCA_001148125.2	SAMEA2072494	I	Typhi	2002	Asia	Indonesia	Missing	Human	Human	Missing
GCA_001148305.2	SAMEA2072647	I	Typhi	2008	Asia	India	Missing	Human	blood	Homo sapiens; blood
GCA_001157245.2	SAMEA2072789	I	Typhi	2012	Asia	India	Missing	Human	Human	Missing
GCA_001163025.2	SAMEA2072794	I	Typhi	2012	Asia	India	Missing	Human	Human	Missing
GCA_001165785.2	SAMEA2072495	I	Typhi	2002	Oceania	Samoa	Missing	Human	Human	Missing
GCA_001173525.2	SAMEA2158835	I	Typhi	1985	Oceania	Papua New Guinea	Missing	Human	Human	Missing
GCA_001240865.2	SAMEA2155565	I	Typhi	1997	Asia	Vietnam	Missing	Human	Human	Missing
GCA_001302605.1	SAMN03765654	I	Typhi	2013	Asia	Malaysia	Kelantan	Human	Human	Homo sapiens; Well water
GCA_001302625.1	SAMN03765689	I	Typhi	2013	Asia	Malaysia	Kelantan	Human	Human	Homo sapiens; carrier foodhandler
GCA_001317685.2	SAMEA1904372	I	Typhi	1958	North America	United States	Missing	Human	Human	Missing
GCA_001356455.2	SAMEA1903846	I	Typhi	2011	Africa	Malawi	Missing	Human	Human	Missing
GCA_001357935.2	SAMEA1930249	I	Typhi	1980	Africa	Madagascar	Missing	Human	Human	Missing
GCA_001359015.2	SAMEA2055444	I	Typhi	2008	Africa	Tanzania	Missing	Human	Human	Missing
GCA_001360555.2	SAMEA2058419	I	Typhi	2010	Asia	Cambodia	Missing	Human	blood	Homo sapiens; blood
GCA_001361075.2	SAMEA2059020	I	Typhi	2012	Asia	Bangladesh	Missing	Human	Human	Missing
GCA_001362095.2	SAMEA2072676	I	Typhi	2003	Asia	Indonesia	Missing	Human	Human	Missing
GCA_001362135.2	SAMEA2072788	I	Typhi	2011	North America	Mexico	Missing	Human	Human	Missing
GCA_001362175.2	SAMEA2072792	I	Typhi	2012	Asia	India	Missing	Human	Human	Missing
GCA_001362195.2	SAMEA2072793	I	Typhi	2012	Asia	Philippines	Missing	Human	Human	Missing
GCA_001362335.2	SAMEA2072934	I	Typhi	1916	Europe	Russia	Missing	Human	Human	Missing
GCA_001364695.2	SAMEA2149950	I	Typhi	1998	Asia	Vietnam	Missing	Human	Human	Missing
GCA_001367555.2	SAMEA2160515	I	Typhi	2012	Africa	Malawi	Missing	Human	Human	Missing
GCA_003716995.1	SAMN09320528	I	Typhi	1999	Missing	Missing	Missing	Missing	Missing	Missing
GCA_003717015.1	SAMN09320527	I	Typhi	2005	Missing	Missing	Missing	Missing	Missing	Missing
GCA_003717035.1	SAMN09320526	I	Typhi	2002	Missing	Missing	Missing	Missing	Missing	Missing
GCA_003717055.1	SAMN09320523	I	Typhi	2002	Missing	Missing	Missing	Missing	Missing	Missing
GCA_003717075.1	SAMN09320522	I	Typhi	2002	Missing	Missing	Missing	Missing	Missing	Missing
GCA_003717095.1	SAMN09320521	I	Typhi	2002	Missing	Missing	Missing	Missing	Missing	Missing
GCA_003717115.1	SAMN09320520	I	Typhi	2002	Missing	Missing	Missing	Missing	Missing	Missing
GCA_003717135.1	SAMN09320519	I	Typhi	2002	Missing	Missing	Missing	Missing	Missing	Missing
GCA_003717215.1	SAMN09320518	I	Typhi	1999	Missing	Missing	Missing	Missing	Missing	Missing
GCA_003717285.1	SAMN09320517	I	Typhi	1999	Missing	Missing	Missing	Missing	Missing	Missing
GCA_003717355.1	SAMN09320516	I	Typhi	2002	Missing	Missing	Missing	Missing	Missing	Missing
GCA_003717395.1	SAMN09320514	I	Typhi	2001	Missing	Missing	Missing	Missing	Missing	Missing
GCA_003717435.1	SAMN09320513	I	Typhi	2001	Missing	Missing	Missing	Missing	Missing	Missing
GCA_003717455.1	SAMN09320512	I	Typhi	2001	Missing	Missing	Missing	Missing	Missing	Missing
GCA_003717475.1	SAMN09320511	I	Typhi	2001	Missing	Missing	Missing	Missing	Missing	Missing
GCA_003717515.1	SAMN09320510	I	Typhi	2001	Missing	Missing	Missing	Missing	Missing	Missing
GCA_003717535.1	SAMN09320509	I	Typhi	2001	Missing	Missing	Missing	Missing	Missing	Missing
GCA_003717575.1	SAMN09320507	I	Typhi	2001	Missing	Missing	Missing	Missing	Missing	Missing
GCA_003717615.1	SAMN09320564	I	Typhi	Missing	Missing	Missing	Missing	Missing	Missing	Missing
GCA_003717635.1	SAMN09320563	I	Typhi	2013	Missing	Missing	Missing	Missing	Missing	Missing
GCA_003717655.1	SAMN09320562	I	Typhi	2012	Missing	Missing	Missing	Missing	Missing	Missing
GCA_003717675.1	SAMN09320561	I	Typhi	2012	Missing	Missing	Missing	Missing	Missing	Missing
GCA_003717695.1	SAMN09320560	I	Typhi	2011	Missing	Missing	Missing	Missing	Missing	Missing
GCA_003717715.1	SAMN09320559	I	Typhi	2010	Missing	Missing	Missing	Missing	Missing	Missing
GCA_003717735.1	SAMN09320558	I	Typhi	2010	Missing	Missing	Missing	Missing	Missing	Missing
GCA_003717755.1	SAMN09320557	I	Typhi	2011	Missing	Missing	Missing	Missing	Missing	Missing
GCA_003717775.1	SAMN09320556	I	Typhi	2012	Missing	Missing	Missing	Missing	Missing	Missing
GCA_003717795.1	SAMN09320555	I	Typhi	2012	Missing	Missing	Missing	Missing	Missing	Missing
GCA_003717815.1	SAMN09320554	I	Typhi	2012	Missing	Missing	Missing	Missing	Missing	Missing
GCA_003717835.1	SAMN09320553	I	Typhi	2009	Missing	Missing	Missing	Missing	Missing	Missing
GCA_003717855.1	SAMN09320552	I	Typhi	2009	Missing	Missing	Missing	Missing	Missing	Missing
GCA_003717875.1	SAMN09320551	I	Typhi	2013	Missing	Missing	Missing	Missing	Missing	Missing
GCA_003717895.1	SAMN09320550	I	Typhi	2012	Missing	Missing	Missing	Missing	Missing	Missing
GCA_003717915.1	SAMN09320549	I	Typhi	2013	Missing	Missing	Missing	Missing	Missing	Missing
GCA_003717935.1	SAMN09320548	I	Typhi	2007	Missing	Missing	Missing	Missing	Missing	Missing
GCA_003717955.1	SAMN09320547	I	Typhi	2009	Missing	Missing	Missing	Missing	Missing	Missing
GCA_003717975.1	SAMN09320546	I	Typhi	2009	Missing	Missing	Missing	Missing	Missing	Missing
GCA_003717995.1	SAMN09320545	I	Typhi	2009	Missing	Missing	Missing	Missing	Missing	Missing
GCA_003718015.1	SAMN09320544	I	Typhi	2008	Missing	Missing	Missing	Missing	Missing	Missing
GCA_003718035.1	SAMN09320543	I	Typhi	2008	Missing	Missing	Missing	Missing	Missing	Missing
GCA_003718055.1	SAMN09320542	I	Typhi	2008	Missing	Missing	Missing	Missing	Missing	Missing
GCA_003718075.1	SAMN09320541	I	Typhi	2008	Missing	Missing	Missing	Missing	Missing	Missing
GCA_003718095.1	SAMN09320540	I	Typhi	2008	Missing	Missing	Missing	Missing	Missing	Missing
GCA_003718115.1	SAMN09320539	I	Typhi	2007	Missing	Missing	Missing	Missing	Missing	Missing
GCA_003718135.1	SAMN09320538	I	Typhi	2007	Missing	Missing	Missing	Missing	Missing	Missing
GCA_003718155.1	SAMN09320537	I	Typhi	2007	Missing	Missing	Missing	Missing	Missing	Missing
GCA_003718175.1	SAMN09320536	I	Typhi	Missing	Missing	Missing	Missing	Missing	Missing	Missing
GCA_003718195.1	SAMN09320535	I	Typhi	2006	Missing	Missing	Missing	Missing	Missing	Missing
GCA_003718235.1	SAMN09320533	I	Typhi	2000	Missing	Missing	Missing	Missing	Missing	Missing
GCA_003718255.1	SAMN09320532	I	Typhi	2006	Missing	Missing	Missing	Missing	Missing	Missing
GCA_003718275.1	SAMN09320531	I	Typhi	2006	Missing	Missing	Missing	Missing	Missing	Missing
GCA_003718295.1	SAMN09320530	I	Typhi	2005	Missing	Missing	Missing	Missing	Missing	Missing
GCA_003718315.1	SAMN09320529	I	Typhi	1999	Missing	Missing	Missing	Missing	Missing	Missing
GCA_003718355.1	SAMN09320578	I	Typhi	Missing	Missing	Missing	Missing	Missing	Missing	Missing
GCA_003718375.1	SAMN09320577	I	Typhi	Missing	Missing	Missing	Missing	Missing	Missing	Missing
GCA_003718395.1	SAMN09320576	I	Typhi	Missing	Missing	Missing	Missing	Missing	Missing	Missing
GCA_003718415.1	SAMN09320575	I	Typhi	Missing	Missing	Missing	Missing	Missing	Missing	Missing
GCA_003718435.1	SAMN09320574	I	Typhi	Missing	Missing	Missing	Missing	Missing	Missing	Missing
GCA_003718455.1	SAMN09320573	I	Typhi	2012	Missing	Missing	Missing	Missing	Missing	Missing
GCA_003718475.1	SAMN09320572	I	Typhi	2011	Missing	Missing	Missing	Missing	Missing	Missing
GCA_003718495.1	SAMN09320571	I	Typhi	2011	Missing	Missing	Missing	Missing	Missing	Missing
GCA_003718515.1	SAMN09320570	I	Typhi	2009	Missing	Missing	Missing	Missing	Missing	Missing
GCA_003718535.1	SAMN09320569	I	Typhi	2009	Missing	Missing	Missing	Missing	Missing	Missing
GCA_003718555.1	SAMN09320568	I	Typhi	Missing	Missing	Missing	Missing	Missing	Missing	Missing
GCA_003718575.1	SAMN09320567	I	Typhi	2008	Missing	Missing	Missing	Missing	Missing	Missing
GCA_003718595.1	SAMN09320566	I	Typhi	2006	Missing	Missing	Missing	Missing	Missing	Missing
GCA_003718615.1	SAMN09320565	I	Typhi	2013	Missing	Missing	Missing	Missing	Missing	Missing
GCA_003718635.1	SAMN09320525	I	Typhi	2002	Missing	Missing	Missing	Missing	Missing	Missing
GCA_003718655.1	SAMN09320506	I	Typhi	2001	Missing	Missing	Missing	Missing	Missing	Missing
GCA_003719215.1	SAMN09320534	I	Typhi	2006	Missing	Missing	Missing	Missing	Missing	Missing
GCA_003719235.1	SAMN09320508	I	Typhi	1999	Missing	Missing	Missing	Missing	Missing	Missing
GCA_003719255.1	SAMN09320515	I	Typhi	2001	Missing	Missing	Missing	Missing	Missing	Missing
GCA_003719555.1	SAMN09208111	I	Typhi	2002	Missing	Missing	Missing	Missing	Missing	Missing
GCA_004136335.1	SAMN09630442	I	Typhi	2018	Asia	China	Zhejiang	Human	Human	Missing
GCA_005885835.1	SAMN11792777	I	Typhi	2019	Europe	Denmark	Missing	Human	blood	Homo sapiens; blood
GCA_007424245.2	SAMN10907658	I	Typhi	2019	Europe	United Kingdom	Missing	Human	Human	Missing
GCA_008705215.1	SAMN12774580	I	Typhi	2018	Asia	Pakistan	Missing	Human	blood	Homo sapiens; blood
GCA_009734305.1	SAMN13219579	I	Typhi	2019	Asia	India	Jammu and Kashmir	Human	blood	Homo sapiens; blood
GCA_011117275.2	SAMN03700930	I	D1:j:-	Missing	North America	United States	Missing	Human	Human	clinical/research
GCA_900185485.1	SAMEA104109193	I	Typhi	2017	Asia	Pakistan	Missing	Human	blood	Homo sapiens; blood
GCA_900205245.2	SAMEA2564026	I	Typhi	Missing	Missing	Missing	Missing	Missing	Missing	Missing
GCA_900205255.1	SAMEA3109638	I	Typhi	Missing	Missing	Missing	Missing	Missing	Missing	Missing
GCA_900205265.1	SAMEA2564024	I	Typhi	Missing	Missing	Missing	Missing	Missing	Missing	Missing
GCA_900205275.1	SAMEA2564027	I	D1:j:-	Missing	Missing	Missing	Missing	Missing	Missing	Missing
GCA_900205295.1	SAMEA2467787	I	Typhi	Missing	Missing	Missing	Missing	Missing	Missing	Missing
GCA_940596495.1	SAMEA14291307	I	Typhi	Missing	Missing	Missing	Missing	Missing	Missing	Missing
GCA_940599845.1	SAMEA14291302	I	Typhi	Missing	Missing	Missing	Missing	Missing	Missing	Missing
GCA_940618755.1	SAMEA14291300	I	Typhi	Missing	Missing	Missing	Missing	Missing	Missing	Missing
GCA_940620125.1	SAMEA14291303	I	Typhi	Missing	Missing	Missing	Missing	Missing	Missing	Missing
GCA_940631035.1	SAMEA14291301	I	Typhi	Missing	Missing	Missing	Missing	Missing	Missing	Missing
GCA_000636135.1	SAMN02692256	I	Typhimurium	2011	Asia	Israel	Missing	Human	stool	Homo sapiens; stool sample from patient with gastroenteritis
GCA_000715155.2	SAMN02798502	I	Typhimurium	Missing	Missing	Missing	Missing	Laboratory	Laboratory	Missing
GCA_000743055.1	SAMN02943517	I	Typhimurium	1911	Missing	Missing	Missing	Environment	ND/Others	not isolated
GCA_000993725.1	SAMN03568791	I	Mbandaka	2013	Asia	South Korea	Missing	Human	blood	Homo sapiens; blood
GCA_001006525.1	SAMN03653812	I	Typhimurium	2005	North America	Mexico	Yucatan	Human	blood	Homo sapiens; Age: eight years; male; blood; blood-culture
GCA_001293505.1	SAMN03795193	I	Typhimurium	2011	North America	Mexico	Mexico City	Human	blood	Homo sapiens; female; Age: fifteen years; female; blood; blood-culture
GCA_001454965.1	SAMN03839051	I	Newport	2014	Asia	South Korea	Missing	Human	blood	Homo sapiens; blood
GCA_001540845.1	SAMEA3506109	I	I 4,[5],12:i:-	Missing	Missing	Missing	Missing	Missing	Missing	Missing
GCA_001576255.1	SAMN03795199	I	Typhimurium	2000	North America	Mexico	Yucatan	Human	stool	human feces
GCA_001576275.1	SAMN03798428	I	Typhimurium	2002	North America	Mexico	Sonora	Human	stool	Homo sapiens; Age: five years; stool; stool
GCA_001577505.1	SAMN04296382	I	Typhimurium	2002	North America	Mexico	Sonora	Human	Human	Homo sapiens; Cerebrospinal fluid; Age: 1 month; male
GCA_001617585.1	SAMN04038553	I	Typhimurium	2009	North America	United States	Colorado	Livestock	Bovine	Bos taurus; ground beef
GCA_001729225.1	SAMN05356919	I	Typhimurium	2013	North America	United States	Colorado	Human	blood	Homo sapiens; blood
GCA_001756025.2	SAMN05717005	I	Typhimurium	2005	North America	United States	Maryland	Poultry	Poultry	veterinary clinical/research| poultry; post chill chicken carcass
GCA_001886995.1	SAMN05832834	I	Typhimurium	2007	North America	Canada	Missing	Wild Animal	Avian	gull
GCA_001887015.1	SAMN05832872	I	Typhimurium	2007	North America	Canada	Missing	Wild Animal	Avian	cormorant
GCA_001922185.1	SAMN04125698	I	Typhimurium	2010	North America	United States	California	Environment	Water/River	Creek water
GCA_001989635.1	SAMN06185755	I	I 4,[5],12:i:-	2015	Asia	China	Guangdong	Human	stool	human feces
GCA_002009155.1	SAMN04125827	I	Typhimurium	2009	North America	United States	California	Wild Animal	Avian	White-crowned sparrow
GCA_002209225.2	SAMN06173334	I	Typhimurium	2012	Missing	Missing	Missing	Human	stool	human feces
GCA_002313125.1	SAMN07267217	I	I 4,[5],12:i:-	2016	Asia	China	Missing	Livestock	Swine	Instant pork
GCA_002762135.3	SAMN07945789	I	Typhimurium	2011	Asia	China	Missing	Livestock	Swine	Sus scrofa domesticus; sick pig
GCA_002813935.1	SAMN06161238	I	Enteritidis	2016	Asia	South Korea	Seoul	Human	stool	human feces
GCA_002983965.1	SAMN06173333	I	Typhimurium	2012	Missing	Missing	Missing	Human	stool	human feces
GCA_002984285.1	SAMN06173330	I	Typhimurium	2012	Missing	Missing	Missing	Human	stool	human feces
GCA_003031835.1	SAMN06660623	I	Saintpaul	2009	Asia	South Korea	Jeollabuk-do	Human	stool	human feces
GCA_003177235.1	SAMN09245755	I	Typhimurium	Missing	Europe	Germany	Missing	Human	stool	human feces
GCA_003177255.1	SAMN09245760	I	I 4,[5],12:i:-	Missing	Europe	Sweden	Missing	Human	Human	Urine
GCA_003181075.1	SAMN09245756	I	Typhimurium	Missing	Europe	Sweden	Missing	Human	stool	human feces
GCA_003181155.1	SAMN09245758	I	Typhimurium	Missing	Europe	Sweden	Missing	Human	stool	human feces
GCA_003194225.1	SAMN07159261	I	Typhimurium	2003	Africa	Kenya	Missing	Human	blood	Homo sapiens; blood
GCA_003994655.1	SAMN10638888	I	Typhimurium	2017	Africa	Rwanda	Northern Province	Livestock	Swine	Sus scrofa domesticus; Farm
GCA_003999215.1	SAMN08277293	I	Typhimurium	2017	Asia	South Korea	Missing	Human	stool	human feces
GCA_004022525.1	SAMN10716141	I	Typhimurium	2014	Asia	India	Tamil Nadu	Human	blood	Homo sapiens; blood
GCA_004194625.2	SAMN08848603	I	Typhimurium	2016	Asia	Singapore	Missing	Environment	Soil/Dust	wet market
GCA_004792435.1	SAMN11333145	I	Typhimurium	2009	North America	Canada	Nova Scotia	Human	Human	Missing
GCA_004919245.1	SAMN11333151	I	Typhimurium	2010	North America	Canada	British Columbia	Human	Human	Missing
GCA_004919365.1	SAMN11333158	I	Typhimurium	2011	North America	Canada	Ontario	Human	Human	Missing
GCA_005166225.1	SAMN08944422	I	Oranienburg	2015	Asia	South Korea	Seoul	Human	blood	Homo sapiens; blood
GCA_005537375.1	SAMN11333169	I	Typhimurium	2016	North America	Canada	British Columbia	Human	Human	Missing
GCA_005844025.1	SAMN11665396	I	I 4,[5],12:i:-	2017	Asia	China	Tianjin	Human	Human	Missing
GCA_005885855.1	SAMN11787767	I	Typhimurium	Missing	North America	United States	Washington	Human	stool	human feces
GCA_005885875.1	SAMN11787765	I	Typhimurium	Missing	North America	United States	Washington	Human	stool	human feces
GCA_005885895.1	SAMN11787766	I	Typhimurium	Missing	North America	United States	Washington	Human	stool	human feces
GCA_005885935.1	SAMN11786967	I	Typhimurium	Missing	North America	United States	New Mexico	Human	stool	human feces
GCA_006340505.2	SAMN11968060	I	Typhimurium	2018	North America	United States	South Carolina	Poultry	Poultry	ground turkey
GCA_006340535.2	SAMN11968052	I	Typhimurium	2018	North America	United States	Pennsylvania	Poultry	Poultry	Chicken Legs
GCA_006342205.2	SAMN11968039	I	Typhimurium	2018	North America	United States	North Carolina	Poultry	Poultry	Chicken Legs
GCA_006351805.1	SAMN09943633	I	I 4,[5],12:i:-	2018	North America	United States	Georgia	Missing	Missing	Missing
GCA_006384195.1	SAMN09302771	I	Typhimurium	2010	Oceania	Australia	Missing	Human	stool	human feces
GCA_006384995.1	SAMN09302772	I	Typhimurium	2001	Oceania	Australia	Missing	Human	stool	human feces
GCA_007431545.1	SAMN09378347	I	Tennessee	2016	Asia	South Korea	Seoul	Food	Plant	vegetable food
GCA_007861645.2	SAMN12360091	I	Typhimurium	2018	North America	United States	Pennsylvania	Poultry	Poultry	Chicken Breasts
GCA_007861865.2	SAMN12360196	I	Typhimurium	2018	North America	United States	Tennessee	Poultry	Poultry	Chicken Wings
GCA_007864785.2	SAMN12360211	I	Typhimurium	2018	North America	United States	South Carolina	Poultry	Poultry	Chicken Mixed Parts
GCA_008412045.2	SAMN04605174	I	Typhimurium	2016	North America	United States	West Virginia	Poultry	Poultry	animal-chicken-young chicken
GCA_008479505.2	SAMN05661217	I	Typhimurium	2016	North America	United States	Virginia	Poultry	Poultry	Animal-Turkey-Young Turkey
GCA_008916265.2	SAMN03700908	I	Typhimurium	Missing	Missing	Missing	Missing	Missing	Missing	Missing
GCA_008945185.2	SAMN05661209	I	Typhimurium	2016	North America	United States	Pennsylvania	Poultry	Poultry	animal-chicken-young chicken
GCA_009161025.2	SAMN06210544	I	Typhimurium	2016	North America	United States	California	Livestock	Bovine	animal-cattle-dairy cow
GCA_009342535.2	SAMN07340353	I	Typhimurium	2017	North America	United States	Tennessee	Livestock	Bovine	animal-cattle-beef cow
GCA_009497835.1	SAMN10076456	I	Typhimurium	2004	North America	Mexico	San Luis Potosi	Livestock	Bovine	Cow; intestine; Slaughterhouse
GCA_009497855.1	SAMN10076455	I	Typhimurium	2004	North America	Mexico	Sonora	Food	Bovine	Beef; retail meat
GCA_009529075.2	SAMN07605937	I	Typhimurium	2017	North America	United States	Minnesota	Livestock	Swine	animal-swine-market swine
GCA_009664575.1	SAMN13191648	I	I 4,[5],12:i:-	2017	Oceania	Australia	Missing	Human	Human	Missing
GCA_009664595.1	SAMN13191647	I	Typhimurium	2015	Oceania	Australia	Missing	Human	Human	Missing
GCA_009664635.1	SAMN13191646	I	Typhimurium	2012	Oceania	Australia	Missing	Human	Human	Missing
GCA_009857075.1	SAMN08775946	I	Typhimurium	2009	North America	United States	Oregon	Human	stool	human feces
GCA_009884375.1	SAMN12340931	I	Typhimurium	2011	Asia	South Korea	Daejeon	Human	stool	human feces
GCA_010729545.2	SAMN13808816	I	Typhimurium	2018	North America	United States	Pennsylvania	Poultry	Poultry	Chicken Legs
GCA_011304815.1	SAMN10076457	I	Typhimurium	2007	North America	Mexico	Yucatan	Human	stool	human feces
GCA_011312595.2	SAMN12587135	I	Typhimurium	2018	North America	United States	Georgia	Poultry	Poultry	Chicken Breasts
GCA_011480755.2	SAMN12587126	I	Typhimurium	2018	North America	United States	Pennsylvania	Poultry	Poultry	Chicken Breasts
GCA_012049605.1	SAMN14450163	I	Typhimurium	2011	Asia	China	Shanghai	Human	Human	Homo sapiens; Diarrheal patient
GCA_012050025.1	SAMN14450162	I	I 4,[5],12:i:-	2011	Asia	China	Shanghai	Human	Human	Homo sapiens; Diarrheal patient
GCA_012051085.1	SAMN14450168	I	I 4,[5],12:i:-	2013	Asia	China	Shanghai	Human	Human	Homo sapiens; Diarrheal patient
GCA_012051245.1	SAMN14450167	I	I 4,[5],12:i:-	2013	Asia	China	Shanghai	Human	Human	Homo sapiens; Diarrheal patient
GCA_012051385.1	SAMN14450166	I	I 4,[5],12:i:-	2013	Asia	China	Shanghai	Human	Human	Homo sapiens; Diarrheal patient
GCA_012051625.1	SAMN14450165	I	Typhimurium	2012	Asia	China	Shanghai	Wild Animal	Avian	duck; feces
GCA_012051825.1	SAMN14450164	I	Typhimurium	2011	Asia	China	Shanghai	Human	Human	Homo sapiens; Diarrheal patient
GCA_012052225.1	SAMN14450161	I	I 4,[5],12:i:-	2011	Asia	China	Shanghai	Human	Human	Homo sapiens; Diarrheal patient
GCA_012530215.1	SAMN14088120	I	Typhimurium	Missing	North America	Canada	Ontario	Wild Animal	Avian	Hawk
GCA_012530335.1	SAMN14088117	I	Typhimurium	Missing	North America	Canada	British Columbia	Wild Animal	Avian	Finch
GCA_014250335.1	SAMN15795869	I	Typhimurium	2006	Africa	Malawi	Missing	Human	blood	Homo sapiens; blood
GCA_014250355.1	SAMN15796617	I	Typhimurium	2018	Africa	Malawi	Missing	Human	blood	Homo sapiens; blood
GCA_015074905.1	SAMN16450741	I	Typhimurium	2017	Asia	China	Missing	Human	stool	human feces
GCA_016025415.2	SAMN16987173	I	I 4,[5],12:i:-	2018	Asia	China	Missing	Human	stool	human feces
GCA_016452165.1	SAMN14504767	I	Typhimurium	2002	North America	United States	Missouri	Livestock	Swine	swine
GCA_016454365.1	SAMN14504713	I	Typhimurium	2002	North America	United States	Missouri	Livestock	Swine	swine
GCA_016454445.1	SAMN14504703	I	Typhimurium	2002	North America	United States	Missouri	Poultry	Poultry	turkey
GCA_016454605.1	SAMN14504562	I	Typhimurium	2002	North America	United States	North Carolina	Livestock	Bovine	bovine
GCA_016952595.1	SAMN14504768	I	Typhimurium	2002	North America	United States	Missouri	Livestock	Swine	swine
GCA_019670205.1	SAMD00097514	I	Typhimurium	1998	Asia	Japan	Missing	Livestock	Bovine	Bos taurus
GCA_024266225.1	SAMN21365150	I	Typhimurium	2018	Asia	China	Missing	Human	stool	human feces
GCA_024266305.1	SAMN27531299	I	Typhimurium	2017	Asia	China	Taiwan	Human	Human	Missing
GCA_024266425.1	SAMN21365152	I	I 4,[5],12:i:-	2018	Asia	China	Missing	Human	stool	human feces
GCA_024266445.1	SAMN21365146	I	I 4,[5],12:i:-	2017	Asia	China	Missing	Human	stool	human feces
GCA_024266565.1	SAMN21365156	I	Typhimurium	2018	Asia	China	Missing	Human	stool	human feces
GCA_900166885.1	SAMEA3448233	I	Typhimurium	Missing	Missing	Missing	Missing	Missing	Missing	Missing
GCA_900184385.1	SAMEA104087369	I	Typhimurium	Missing	Missing	Missing	Missing	Missing	Missing	Missing
GCA_002266085.2	SAMN07163940	I	Dublin	2012	Africa	Nigeria	Missing	Livestock	Bovine	Bos taurus; cattle stool
GCA_003589785.1	SAMN03988299	I	Dublin	2014	North America	United States	Minnesota	Livestock	Bovine	Ground Beef
GCA_003589805.1	SAMN03894186	I	Dublin	2013	North America	United States	Oregon	Poultry	Poultry	ground turkey
GCA_003589825.1	SAMN08868707	I	Dublin	Missing	North America	United States	Arizona	Livestock	Bovine	cattle
GCA_003589845.1	SAMN08868685	I	Dublin	Missing	North America	United States	Arizona	Livestock	Bovine	cattle
GCA_003589865.1	SAMN08868674	I	Dublin	Missing	North America	United States	Arizona	Livestock	Bovine	cattle
GCA_003590755.1	SAMN09791864	I	Dublin	2012	North America	United States	Missing	Livestock	Bovine	Bos taurus; bovine lymph node
GCA_003595645.1	SAMN09791878	I	Dublin	2012	North America	United States	Missing	Livestock	Bovine	Bos taurus; bovine lymph node
GCA_003595725.1	SAMN09791862	I	Dublin	2006	North America	United States	Missing	Livestock	Bovine	Bovine pre-evisceration carcass at harvest
GCA_008607005.2	SAMN03652135	I	Dublin	Missing	North America	United States	Colorado	ND	ND/Others	cat:ncit_c14191; animal; cat
GCA_009521555.2	SAMN08115123	I	Dublin	2017	North America	United States	California	Livestock	Bovine	animal-cattle-dairy cow
GCA_000006945.2	SAMN02604315	I	Typhimurium	1948	Missing	Missing	Missing	Laboratory	Laboratory	Missing
GCA_001278295.1	SAMN03744302	I	Newport	2002	North America	United States	Missing	Livestock	Bovine	bovine; stool
GCA_001890165.1	SAMN05172400	I	Newport	Missing	North America	United States	Virginia	Missing	Missing	Missing
GCA_001890185.1	SAMN05172402	I	Newport	2007	North America	United States	California	Environment	Plant	nuts; raw almond
GCA_001890445.1	SAMN05172401	I	Muenchen	2006	North America	United States	California	Environment	Plant	nuts; raw almond
GCA_001922165.1	SAMN03744300	I	Newport	2000	North America	United States	Missing	Livestock	Bovine	Bovine; stool
GCA_003913575.2	SAMN10133000	I	Newport	2017	North America	United States	Colorado	Livestock	Bovine	Ground Beef
GCA_004224885.2	SAMN09943626	I	Newport	2018	North America	United States	Georgia	Missing	Missing	Missing
GCA_006338365.2	SAMN11968095	I	Newport	2018	North America	United States	New Mexico	Livestock	Bovine	Ground Beef
GCA_008029255.2	SAMN03285120	I	Newport	2014	North America	United States	Connecticut	Environment	Plant	cantaloupe
GCA_008606925.2	SAMN03652122	I	Newport	Missing	North America	United States	Arkansas	ND	ND/Others	chick
GCA_008606975.2	SAMN03652121	I	Newport	Missing	North America	United States	Texas	Livestock	Equine	horse
GCA_008607025.2	SAMN03652133	I	Newport	Missing	North America	United States	Missouri	Food	Avian	quail
GCA_008941045.2	SAMN05514416	I	Newport	2016	North America	United States	Kansas	Livestock	Bovine	animal-cattle-heifer
GCA_009026265.2	SAMN06015765	I	Newport	2016	North America	United States	Washington	Livestock	Bovine	animal-cattle-beef cow
GCA_009584225.2	SAMN08114096	I	Newport	2016	North America	United States	California	Poultry	Poultry	ground turkey
GCA_016452065.1	SAMN14504894	I	Newport	2004	North America	United States	North Carolina	Livestock	Bovine	bovine
GCA_016454345.1	SAMN14504718	I	Newport	2002	North America	United States	Missouri	Livestock	Bovine	bovine
GCA_018339175.1	SAMN03464534	I	Newport	2013	North America	Mexico	Sinaloa	Environment	Water/River	water
GCA_018339255.1	SAMN03464543	I	Newport	2013	North America	Mexico	Sinaloa	Environment	Water/River	stream sediment
GCA_018340215.1	SAMN03165658	I	Newport	2013	Europe	Belgium	Missing	Poultry	Poultry	Gallus gallus; broiler chicken
GCA_018340235.1	SAMN03165657	I	Newport	2013	Europe	Belgium	Missing	Poultry	Poultry	Gallus gallus; broiler chicken
GCA_018340255.1	SAMN03464490	I	Newport	2012	North America	Mexico	Sinaloa	Environment	Water/River	stream sediment
GCA_018340315.1	SAMN03464476	I	Newport	2012	North America	Mexico	Sinaloa	Environment	Water/River	stream sediment
GCA_018340355.1	SAMN03464450	I	Newport	2011	North America	Mexico	Sinaloa	Environment	Water/River	water
GCA_018340425.1	SAMN03165660	I	Newport	2013	Europe	Belgium	Missing	Poultry	Poultry	Meleagris gallopavo; turkey
GCA_024266245.1	SAMN11877932	I	Newport	2018	Asia	China	Missing	Human	stool	human feces
GCA_024266265.1	SAMN11877931	I	Newport	2018	Asia	China	Missing	Human	stool	human feces
GCA_003073595.1	SAMN04451264	I	Montevideo	2016	North America	United States	California	Environment	Plant	nuts; pistachio
GCA_003130605.1	SAMN05181544	I	Montevideo	2016	North America	United States	Missing	Environment	Plant	nuts; pistachio
GCA_003641285.1	SAMN10176436	I	Montevideo	2011	North America	United States	Texas	Livestock	Bovine	bovine lymph node
GCA_003864055.1	SAMN10485462	I	F:z29:-	Missing	Missing	Missing	Missing	Missing	Missing	Missing
GCA_005576575.1	SAMN02678532	I	Montevideo	2009	North America	United States	California	Food	Plant	nuts; pistachio
GCA_008985305.2	SAMN05928263	I	Montevideo	2016	North America	United States	Kentucky	Livestock	Swine	animal-swine-sow
GCA_008985545.2	SAMN05928200	I	Montevideo	2016	North America	United States	Texas	Livestock	Bovine	animal-cattle-steer
GCA_009035925.2	SAMN06015784	I	Montevideo	2016	North America	United States	Wisconsin	Livestock	Bovine	animal-cattle-steer
GCA_009221365.2	SAMN03700982	I	Montevideo	1971	North America	United States	Iowa	Food	Avian	multi-ingredient| avian| eggs| seeded vegetables (other); pasteurized spray dried egg products blend whole eggs, corn syrup, and salt
GCA_010394245.2	SAMN05596731	I	Montevideo	2016	North America	United States	South Carolina	Livestock	Bovine	animal-cattle-dairy cow
GCA_014432665.2	SAMN02900147	I	Montevideo	2012	North America	United States	North Carolina	Environment	Plant	tomatoes
GCA_018339015.1	SAMN03285079	I	Montevideo	2012	North America	United States	Iowa	Food	Avian	food (raw):foodon_03311126, hen egg (whole):foodon_03316061; avian, eggs; product egg raw whole
GCA_018340465.1	SAMN03218220	I	Montevideo	2014	North America	United States	Illinois	Environment	Plant	flat parsley
GCA_003325335.1	SAMN09237646	I	Ohio	Missing	North America	Canada	Missing	Missing	Missing	Missing
GCA_010485715.2	SAMN08114325	I	Ohio	2017	North America	United States	Wisconsin	Livestock	Swine	animal-swine-sow
GCA_019915965.1	SAMN04600712	I	Ohio	2016	North America	United States	Utah	Livestock	Swine	animal-swine-market swine
GCA_000742815.1	SAMN02741042	I	Choleraesuis	2010	Asia	China	Jiangsu	Poultry	Poultry	Chicken
GCA_010396085.2	SAMN03652128	I	Choleraesuis	Missing	North America	United States	Minnesota	Livestock	Swine	Pig
GCA_016454285.1	SAMN14504742	I	Choleraesuis	2002	North America	United States	Missouri	Livestock	Swine	swine
GCA_006338875.2	SAMN11967990	I	Bredeney	2018	North America	United States	Maryland	Poultry	Poultry	ground turkey
GCA_008124445.1	SAMN12603253	I	Bredeney	2016	Missing	Missing	Missing	Poultry	Poultry	turkey
GCA_010770995.2	SAMN07283941	I	Bredeney	2017	North America	United States	Illinois	Livestock	Swine	animal-swine-market swine
GCA_900478205.1	SAMEA4028446	I	Bredeney	Missing	Missing	Missing	Missing	Wild Animal	ND/Others	not available: to be reported later
GCA_001535315.2	SAMN02261218	I	Tennessee	2007	North America	United States	Georgia	Food	Plant	peanut butter
GCA_002741865.1	SAMN07795411	I	Tennessee	2015	North America	United States	Maryland	Laboratory	Laboratory	research laboratory
GCA_002741905.1	SAMN07795414	I	Tennessee	2015	North America	United States	Maryland	Laboratory	Laboratory	research laboratory
GCA_003031855.1	SAMN08125530	I	Tennessee	Missing	Missing	Missing	Missing	Missing	Missing	Missing
GCA_003031875.1	SAMN08125528	I	Tennessee	Missing	Missing	Missing	Missing	Missing	Missing	Missing
GCA_003710185.1	SAMN10272908	I	Tennessee	Missing	North America	United States	Missing	Human	Human	clinical/research| human; Homo sapiens; patient in 2006 peanut associated outbreak
GCA_008730735.2	SAMN04323529	I	Gaminara	Missing	Missing	Missing	Missing	Missing	Missing	Missing
GCA_022162985.1	SAMN25597006	I	Tennessee	2021	Europe	Germany	Berlin	Food	Plant	Tahini
GCA_002209205.2	SAMN06173326	I	Hadar	2011	North America	United States	Minnesota	Poultry	Poultry	Environment; ground turkey
GCA_004768645.1	SAMN06030204	I	Hadar	Missing	North America	Canada	Missing	Human	Human	Missing
GCA_005688995.2	SAMN10132830	I	Hadar	2017	North America	United States	Pennsylvania	Poultry	Poultry	ground turkey
GCA_007862245.2	SAMN12360289	I	Hadar	2018	North America	United States	New Mexico	Poultry	Poultry	ground turkey
GCA_010001925.2	SAMN07427456	I	Hadar	2017	North America	United States	Missing	Human	stool	Age: 20-29; stool
GCA_010417285.2	SAMN08115125	I	Anatum	2017	North America	United States	Delaware	Poultry	Poultry	animal-chicken-young chicken
GCA_010621305.2	SAMN07268462	I	Hadar	2015	North America	United States	Missing	Human	stool	Age: 60-69; stool
GCA_011184255.2	SAMN12587116	I	Hadar	2018	North America	United States	New Mexico	Poultry	Poultry	ground turkey
GCA_016454325.1	SAMN14504724	I	Hadar	2001	North America	United States	Missouri	Poultry	Poultry	turkey
GCA_003324835.1	SAMN09237640	I	Brandenburg	Missing	Missing	Missing	Missing	Missing	Missing	Missing
GCA_003324855.1	SAMN09237639	I	Brandenburg	Missing	Missing	Missing	Missing	Missing	Missing	Missing
GCA_004328765.1	SAMN08150418	I	Brandenburg	2008	Missing	Missing	Missing	Livestock	Swine	abattoir; Swine Preevisceration Carcass Swab
GCA_007230335.2	SAMN03700890	I	Brandenburg	Missing	Missing	Missing	Missing	Missing	Missing	Missing
GCA_007763575.2	SAMN05726932	I	Brandenburg	2016	North America	United States	California	Livestock	Swine	animal-swine-market swine
GCA_018338995.1	SAMN03272232	I	Brandenburg	2012	North America	United States	Iowa	Food	Poultry	product-eggs-raw-yolks
GCA_003994575.1	SAMN10638899	I	Mikawasima	2018	Africa	Rwanda	Northern Province	Human	Human	patient
GCA_003994595.1	SAMN10638897	I	Mikawasima	2018	Africa	Rwanda	Northern Province	Human	Human	patient
GCA_005549255.2	SAMN10242831	I	London	2017	North America	United States	South Carolina	Poultry	Poultry	ground turkey
GCA_008457445.2	SAMN09770933	I	London	2017	North America	United States	South Carolina	Poultry	Poultry	ground turkey
GCA_002234775.1	SAMN06044997	I	Braenderup	Missing	Missing	Missing	Missing	Missing	Missing	Missing
GCA_007833775.1	SAMN09873985	I	Braenderup	2018	Asia	South Korea	Seoul	Environment	Plant	Missing
GCA_018339075.1	SAMN03272220	I	Braenderup	2012	North America	United States	California	Food	Avian	food (raw):foodon_03311126, hen egg (whole):foodon_03316061; avian, eggs; product egg raw whole
GCA_018339535.1	SAMN03218181	I	Braenderup	2006	South America	Colombia	Cordoba	Food	Swine	pork; ham
GCA_018339675.1	SAMN03272209	I	Braenderup	2007	South America	Colombia	Cordoba	Livestock	ND/Others	multi-ingredient| meat; sausage
GCA_000612325.1	SAMN02712059	I	Enteritidis	2013	Africa	South Africa	KwaZulu-Natal	Human	blood	Homo sapiens; blood
GCA_000750215.1	SAMN02941163	I	Enteritidis	2010	North America	Canada	Missing	Environment	ND/Others	environment
GCA_000750255.1	SAMN02941164	I	Enteritidis	2010	North America	Canada	Missing	Poultry	Poultry	chicken
GCA_000750295.1	SAMN02941165	I	Enteritidis	2009	North America	Canada	Missing	Aquatic Animal	Shellfish	shellfish monitoring program
GCA_000750335.1	SAMN02941166	I	Enteritidis	2010	North America	Canada	Missing	Environment	ND/Others	environment
GCA_000750375.1	SAMN02941167	I	Enteritidis	2010	North America	Canada	Missing	Environment	ND/Others	environment
GCA_000750395.2	SAMN02937349	I	Enteritidis	2000	North America	Canada	Missing	Environment	ND/Others	environment
GCA_000750415.2	SAMN02937348	I	Enteritidis	2000	North America	Canada	Missing	Environment	ND/Others	environment
GCA_000750435.1	SAMN02937350	I	Enteritidis	2009	North America	Canada	Missing	Environment	ND/Others	environment
GCA_000750455.1	SAMN02937351	I	Enteritidis	2008	North America	Canada	Missing	Environment	ND/Others	environment
GCA_000750475.1	SAMN02937347	I	Enteritidis	2010	North America	Canada	Missing	Environment	ND/Others	environment
GCA_000750495.1	SAMN02937352	I	Enteritidis	2010	North America	Canada	Missing	Environment	ND/Others	environment
GCA_000754375.1	SAMN02904629	I	Enteritidis	Missing	Missing	Missing	Missing	Missing	Missing	Missing
GCA_001185215.1	SAMN03465493	I	Enteritidis	2010	North America	United States	Pennsylvania	Environment	Avian	Farm
GCA_001185245.1	SAMN03468068	I	Enteritidis	2007	North America	United States	Pennsylvania	Environment	Avian	Farm
GCA_001305235.1	SAMN03140319	I	Enteritidis	2014	Asia	South Korea	Gyeongsangbuk-do	Aquatic Animal	Shellfish	steamed conch
GCA_001484025.1	SAMN03837761	I	Enteritidis	Missing	Europe	Denmark	Missing	Missing	Missing	Missing
GCA_001647045.1	SAMN03328998	I	Enteritidis	2000	North America	Canada	Missing	Poultry	Poultry	Poultry environment
GCA_001713515.2	SAMN05180023	I	Enteritidis	2011	North America	United States	California	Environment	Plant	Spinach, organic
GCA_001972545.2	SAMN05414469	I	Enteritidis	1997	North America	United States	Pennsylvania	Wild Animal	Rodent	veterinary clinical/research| other animal; mouse; spleen mouse
GCA_001972625.2	SAMN05414461	I	Enteritidis	1997	North America	United States	Pennsylvania	Wild Animal	Rodent	veterinary clinical/research| other animal; mouse; intestine mouse
GCA_001973275.2	SAMN05414452	I	Enteritidis	1996	North America	United States	Pennsylvania	Wild Animal	Rodent	mouse; spleen
GCA_001973785.2	SAMN05414408	I	Enteritidis	1999	North America	United States	Pennsylvania	Wild Animal	Rodent	mouse; spleen
GCA_002128365.1	SAMN03702839	I	Enteritidis	2012	North America	United States	Ohio	Food	Avian	food (raw):foodon_03311126, hen egg (whole):foodon_03316061; avian, eggs; product egg raw whole
GCA_002128385.1	SAMN03702837	I	Enteritidis	2013	North America	United States	Pennsylvania	Food	Avian	food (raw):foodon_03311126, hen egg (whole):foodon_03316061; avian, eggs; product egg raw whole
GCA_002220345.1	SAMN05363482	I	Enteritidis	2014	Asia	South Korea	Seoul	Environment	Plant	Lettuce
GCA_002760915.1	SAMN06050726	I	Enteritidis	1956	North America	United States	Missing	Human	Human	human
GCA_002760935.1	SAMN06050728	I	Enteritidis	1970	North America	United States	Missing	Human	Human	human
GCA_002760955.1	SAMN06050729	I	Enteritidis	1974	North America	United States	Missing	Human	Human	human
GCA_002760975.1	SAMN06050730	I	Enteritidis	1977	North America	United States	Missing	Human	Human	human
GCA_002760995.1	SAMN06050731	I	Enteritidis	1979	North America	United States	Missing	Human	Human	human
GCA_002761015.1	SAMN06050732	I	Enteritidis	1981	North America	United States	Missing	Human	Human	human
GCA_002761035.1	SAMN06050735	I	Enteritidis	1981	North America	United States	Missing	Human	Human	human
GCA_002761055.1	SAMN06050736	I	Typhimurium	1992	North America	United States	Missing	Human	Human	human
GCA_002761075.1	SAMN06050737	I	Enteritidis	1993	North America	United States	Missing	Human	Human	human
GCA_002761095.1	SAMN06050738	I	Enteritidis	1995	North America	United States	Missing	Human	Human	human
GCA_002761115.1	SAMN06050725	I	Enteritidis	1949	North America	United States	Missing	Human	Human	human
GCA_002761135.1	SAMN06050727	I	Enteritidis	1969	North America	United States	Missing	Human	Human	human
GCA_002761155.1	SAMN06050733	I	Enteritidis	1981	North America	United States	Missing	Human	Human	human
GCA_002763415.1	SAMN06050734	I	Enteritidis	1981	North America	United States	Missing	Human	Human	human
GCA_002813975.1	SAMN04924824	I	Enteritidis	2010	Asia	China	Shanghai	Poultry	Poultry	chicken
GCA_002813995.1	SAMN04924825	I	Enteritidis	2010	Asia	China	Shanghai	Poultry	Poultry	chicken
GCA_002982095.1	SAMN06311389	I	Enteritidis	2001	South America	Brazil	Rio Grande do Sul	Poultry	Poultry	poultry
GCA_003031995.1	SAMN08125532	I	Enteritidis	Missing	Missing	Missing	Missing	Missing	Missing	Missing
GCA_003032035.1	SAMN08125525	I	Enteritidis	Missing	Missing	Missing	Missing	Missing	Missing	Missing
GCA_003184325.1	SAMN08768800	I	Enteritidis	2001	North America	Canada	British Columbia	Human	stool	human feces
GCA_003312565.1	SAMN09534371	I	Enteritidis	Missing	Missing	Missing	Missing	Missing	Missing	Missing
GCA_003429365.1	SAMN07580859	I	Enteritidis	2017	Asia	South Korea	Missing	Human	stool	human feces
GCA_003663765.1	SAMN10103914	I	Enteritidis	2015	Asia	China	Anhui	Food	Poultry	chicken meat
GCA_003691385.1	SAMN10250222	I	Enteritidis	2016	Asia	China	Beijing	Human	stool	human feces
GCA_003710165.1	SAMN10243028	I	Enteritidis	2001	North America	Canada	Missing	Environment	Plant	nuts; raw almond
GCA_005766855.2	SAMN10132800	I	Enteritidis	2017	North America	United States	Missouri	Poultry	Poultry	Chicken thighs
GCA_005889955.1	SAMN09943619	I	Enteritidis	2018	North America	United States	Georgia	Missing	Missing	Missing
GCA_005889975.1	SAMN09943628	I	Enteritidis	2018	North America	United States	Georgia	Missing	Missing	Missing
GCA_006517015.1	SAMN11979404	I	Enteritidis	2013	Asia	China	Shanghai	Human	stool	human feces
GCA_006517055.1	SAMN11979403	I	Enteritidis	2013	Asia	China	Shanghai	Human	stool	human feces
GCA_008313815.1	SAMN12634962	I	Enteritidis	2019	Europe	Denmark	Region Zealand	Missing	Missing	Missing
GCA_008457485.2	SAMN09770876	I	Enteritidis	2017	North America	United States	Louisiana	Poultry	Poultry	Chicken mixed parts
GCA_009664795.1	SAMN13191644	I	Enteritidis	2017	Oceania	Australia	Missing	Human	Human	Missing
GCA_009664895.1	SAMN13191643	I	Enteritidis	2017	Oceania	Australia	Missing	Human	Human	Missing
GCA_009884355.1	SAMN12340930	I	Enteritidis	2011	Asia	South Korea	Gyeongsangnam-do	Human	stool	human feces
GCA_010931375.2	SAMN08773116	I	Enteritidis	2018	North America	United States	Missing	Human	stool	Age: 40-49; stool
GCA_012049805.1	SAMN14450174	I	Enteritidis	2013	Asia	China	Shanghai	Poultry	Poultry	chicken; Chicken product
GCA_012050205.1	SAMN14450173	I	Enteritidis	2013	Asia	China	Shanghai	Human	Human	Homo sapiens; Diarrheal patient
GCA_012050385.1	SAMN14450171	I	Enteritidis	2013	Asia	China	Shanghai	Human	Human	Homo sapiens; Diarrheal patient
GCA_012050525.1	SAMN14450172	I	Enteritidis	2013	Asia	China	Shanghai	Human	Human	Homo sapiens; Diarrheal patient
GCA_012050745.1	SAMN14450170	I	Enteritidis	2012	Asia	China	Shanghai	Human	blood	Homo sapiens; blood
GCA_012050905.1	SAMN14450169	I	Enteritidis	2012	Asia	China	Shanghai	Human	Human	Homo sapiens; Diarrheal patient
GCA_015074885.1	SAMN16450742	I	Enteritidis	2017	Asia	China	Missing	Human	stool	human feces
GCA_015240635.1	SAMN16552335	I	Enteritidis	1991	Europe	United Kingdom	Missing	Human	stool	human feces
GCA_015240855.1	SAMN16552336	I	Enteritidis	2000	Missing	Malawi	Missing	Human	blood	Homo sapiens; blood
GCA_015240995.1	SAMN16552337	I	Enteritidis	1991	Missing	Democratic Republic of the Congo	Missing	Human	blood	Homo sapiens; blood
GCA_015241115.1	SAMN16552338	I	Enteritidis	1998	Missing	Malawi	Missing	Human	blood	Homo sapiens; blood
GCA_018339155.1	SAMN03165679	I	Enteritidis	2013	Europe	Belgium	Missing	Livestock	Swine	pig; Sus scrofa domesticus
GCA_018339215.1	SAMN03165677	I	Enteritidis	2010	Europe	Belgium	Missing	Wild Animal	Avian	Anas platyrhynchos; duck
GCA_005543515.2	SAMN10132878	I	Reading	2017	North America	United States	Iowa	Poultry	Poultry	ground turkey
GCA_010007645.2	SAMN12586937	I	Reading	2018	North America	United States	Missouri	Poultry	Poultry	ground turkey
GCA_010448175.2	SAMN07237761	I	Reading	2017	North America	United States	Arkansas	Poultry	Poultry	Animal-Turkey-Young Turkey
GCA_010451275.2	SAMN09199050	I	Reading	2018	North America	United States	Missing	Human	stool	Age: 0-4; stool
GCA_010461165.2	SAMN08113963	I	Reading	2016	North America	United States	New York	Poultry	Poultry	ground turkey
GCA_010762755.2	SAMN05437761	I	Reading	2016	North America	United States	Wyoming	Human	stool	Age: 30-39; stool
GCA_011118135.2	SAMN07193435	I	Reading	2017	North America	United States	Missing	Human	stool	Age: 60-69; stool
GCA_016451985.1	SAMN14504941	I	Reading	2004	North America	United States	Tennessee	Livestock	Bovine	bovine
GCA_016775625.1	SAMN10574820	I	Reading	2017	North America	United States	Maryland	Laboratory	Laboratory	clinical/research; laboratory strain
GCA_016454625.1	SAMN14504561	I	Havana	2002	North America	United States	North Carolina	Livestock	Swine	swine
GCA_004194615.2	SAMN08848595	I	Stanley	2016	Asia	Singapore	Missing	Environment	Soil/Dust	wet market
GCA_900475965.1	SAMEA4557834	I	Stanley	Missing	Missing	Missing	Missing	Wild Animal	ND/Others	not available: to be reported later
GCA_002234515.1	SAMN06044996	I	Mbandaka	Missing	Missing	Missing	Missing	Missing	Missing	Missing
GCA_003641305.1	SAMN10176435	I	Djugu|Mbandaka	2011	North America	United States	Texas	Livestock	Bovine	bovine lymph node
GCA_003710205.1	SAMN10243030	I	Mbandaka	2013	Asia	Turkey	Missing	Environment	Plant	multi-ingredient| seeds; ground sesame seed paste tahini
GCA_006520715.2	SAMN09537686	I	Mbandaka	2018	North America	United States	Illinois	Environment	Soil/Dust	environmental swab
GCA_002952975.1	SAMN08322104	I	Kentucky	2013	North America	United States	Washington	Human	stool	human feces
GCA_004280135.2	SAMN10133065	I	Kentucky	2017	North America	United States	Maryland	Poultry	Poultry	Chicken thighs
GCA_006339875.2	SAMN11967950	I	Kentucky	2018	North America	United States	California	Poultry	Poultry	Chicken Wings
GCA_006342355.2	SAMN11967922	I	Kentucky	2018	North America	United States	Georgia	Poultry	Poultry	Chicken Wings
GCA_007861625.2	SAMN12360188	I	Kentucky	2018	North America	United States	Tennessee	Poultry	Poultry	Chicken Breasts
GCA_009524975.2	SAMN08113944	I	Kentucky	2016	North America	United States	New Mexico	Poultry	Poultry	Chicken wings
GCA_009525035.2	SAMN08113983	I	Kentucky	2016	North America	United States	Pennsylvania	Poultry	Poultry	chicken breast
GCA_009667765.1	SAMN12688791	I	Kentucky	2015	Asia	Israel	Missing	Wild Animal	ND/Others	animal
GCA_009667835.1	SAMN12688792	I	Kentucky	2015	Asia	Israel	Missing	Wild Animal	ND/Others	animal
GCA_011480175.2	SAMN12586952	I	Kentucky	2018	North America	United States	Louisiana	Poultry	Poultry	Ground Turkey (Breasts)
GCA_016454165.1	SAMN14504824	I	Kentucky	2003	North America	United States	North Carolina	Poultry	Poultry	chicken
GCA_018338935.1	SAMN03285098	I	Kentucky	2012	North America	United States	Georgia	Food	Poultry	product-eggs-raw-yolks
GCA_018338955.1	SAMN03272231	I	Kentucky	2012	North America	United States	Georgia	ND	ND/Others	ground beef food product:foodon_00001282; beef; ground beef
GCA_018339035.1	SAMN03272221	I	Kentucky	2012	North America	United States	Alabama	Poultry	Poultry	product-eggs-raw-yolks
GCA_018340485.1	SAMN03275161	I	Kentucky	2009	North America	United States	Pennsylvania	Livestock	Bovine	Bos taurus; feces
GCA_022936345.1	SAMN25644122	I	Kentucky	2018	Europe	Switzerland	Missing	Human	stool	human feces
GCA_022936365.1	SAMN25644119	I	Kentucky	2016	Europe	Switzerland	Missing	Human	stool	human feces
GCA_022936385.1	SAMN25644136	I	Kentucky	2014	Europe	Switzerland	Missing	Human	stool	human feces
GCA_022936425.1	SAMN25644148	I	Kentucky	2012	Europe	Switzerland	Missing	Human	Human	Homo sapiens; inguinal swab
GCA_022936485.1	SAMN25644135	I	Kentucky	2012	Europe	Switzerland	Missing	Human	stool	human feces
GCA_023159325.1	SAMN25644121	I	Kentucky	2020	Europe	Switzerland	Missing	Human	Human	Urine
GCA_000007545.1	SAMN02604095	I	Typhi	1918	Missing	Missing	Missing	Human	Human	Missing
GCA_901457615.1	SAMEA5577690	I	Typhi	Missing	Missing	Missing	Missing	Missing	Missing	Missing
GCA_004194605.3	SAMN08848549	I	Albany	2016	Asia	Singapore	Missing	Environment	Soil/Dust	wet market
GCA_008917945.2	SAMN12930429	I	Albany	2018	North America	United States	Colorado	Poultry	Poultry	ground turkey
GCA_010804465.2	SAMN13808813	I	Albany	2018	North America	United States	Tennessee	Poultry	Poultry	ground turkey
GCA_012957725.2	SAMN14677212	I	Albany	2019	Missing	Trinidad and Tobago	Missing	Environment	Animal-related	cloacae swab- farm
GCA_014394985.2	SAMN15903639	I	Albany	2017	Asia	China	Missing	Human	stool	human feces
GCA_014805785.2	SAMN15944967	I	Albany	2015	Asia	China	Missing	Poultry	Poultry	Chicken; liver
GCA_014840915.2	SAMN15944976	I	Albany	2015	Asia	China	Missing	Livestock	Swine	Pig; liver
GCA_015159575.1	SAMN10425333	I	Albany	2017	Asia	China	Missing	Human	Human	Missing
GCA_015708295.1	SAMN10425354	I	Albany	2017	Asia	China	Missing	Human	stool	human feces
GCA_016025375.1	SAMN10425280	I	Albany	2015	Asia	China	Missing	Human	stool	human feces
GCA_016025395.1	SAMN16987172	I	Albany	2013	Asia	China	Missing	Human	Human	Missing
GCA_016025435.1	SAMN16987445	I	Albany	2016	Asia	China	Missing	Poultry	Poultry	chicken
GCA_000210855.2	SAMEA3138382	I	Typhimurium	Missing	Missing	Missing	Missing	Laboratory	Laboratory	Missing
GCA_000195995.1	SAMEA1705914	I	Typhi	1993	Asia	Vietnam	Ho Chi Minh City	ND	ND/Others	Missing
GCA_900477885.1	SAMEA4007821	I	Aberdeen	Missing	Missing	Missing	Missing	Wild Animal	ND/Others	not available: to be reported later
GCA_004358925.1	SAMN11129919	I	Goldcoast	2018	Asia	China	Missing	Human	stool	human feces
GCA_006228345.1	SAMN11353131	I	Goldcoast	2018	Asia	China	Taiwan	Human	stool	human feces
GCA_014858545.1	SAMN11546982	I	Goldcoast	2018	Asia	China	Missing	Human	stool	human feces
GCA_014858565.1	SAMN11546980	I	Goldcoast	2018	Asia	China	Missing	Human	stool	human feces
GCA_024266185.1	SAMN11546974	I	Goldcoast	2018	Asia	China	Missing	Human	stool	human feces
GCA_024266205.1	SAMN11546981	I	Goldcoast	2018	Asia	China	Missing	Human	stool	human feces
GCA_002266325.2	SAMN07163933	I	Stanleyville	2012	Africa	Nigeria	Missing	Livestock	Bovine	Bos taurus; cattle stool
GCA_003994615.1	SAMN10638894	I	Stanleyville	2018	Africa	Rwanda	Northern Province	Livestock	Ovine/Goat (Caprinae)	Capra aegagrus; Farm
GCA_003994695.1	SAMN10638923	I	Stanleyville	2018	Africa	Rwanda	Northern Province	Food	Unspecified Meat	Meat retail
GCA_003994715.1	SAMN10638914	I	Stanleyville	2017	Africa	Rwanda	Northern Province	Food	Unspecified Meat	Meat retail
GCA_003994815.1	SAMN10638885	I	Stanleyville	2017	Africa	Rwanda	Northern Province	Livestock	Bovine	Bos taurus; Farm
GCA_002224405.1	SAMN07344413	I	Indiana	2013	Asia	China	Henan	Poultry	Poultry	chicken
GCA_005221485.1	SAMN08724823	I	Indiana	Missing	Asia	China	Sichuan	Poultry	Poultry	Diseased Chicken
GCA_006517035.1	SAMN11979402	I	Indiana	2010	Asia	China	Shanxi	Poultry	Poultry	chicken
GCA_006517075.1	SAMN11979401	I	Indiana	2013	Asia	China	Shanghai	Poultry	Poultry	chicken
GCA_007232625.2	SAMN06856347	I	Indiana	1988	Europe	United Kingdom	Missing	Missing	Missing	clinical/research
GCA_008330205.1	SAMN12287751	I	Indiana	2017	Asia	China	Fujian	Human	Human	anal swab
GCA_012052085.1	SAMN14450160	I	Indiana	2014	Asia	China	Shanghai	Livestock	Bovine	beef; Beef product
GCA_012052445.1	SAMN14450159	I	Indiana	2014	Asia	China	Shanghai	Livestock	Swine	Pork; Pig product
GCA_012052605.1	SAMN14450154	I	Indiana	2013	Asia	China	Shanghai	Human	Human	Homo sapiens; Diarrheal patient
GCA_012052805.1	SAMN14450157	I	Indiana	2013	Asia	China	Shanghai	Human	Human	Homo sapiens; Diarrheal patient
GCA_012052965.1	SAMN14450158	I	Indiana	2014	Asia	China	Shanghai	Human	Human	Homo sapiens; Diarrheal patient
GCA_012053145.1	SAMN14450156	I	Indiana	2013	Asia	China	Shanghai	Human	Human	Homo sapiens; Diarrheal patient
GCA_012053325.1	SAMN14450155	I	Indiana	2013	Asia	China	Shanghai	Human	Human	Homo sapiens; Diarrheal patient
GCA_012053525.1	SAMN14450153	I	Indiana	2013	Asia	China	Shanghai	Human	Human	Homo sapiens; Diarrheal patient
GCA_012053725.1	SAMN14450150	I	Indiana	2010	Asia	China	Shanghai	Aquatic Animal	Shellfish	Spiral shell
GCA_012053905.1	SAMN14450151	I	Indiana	2011	Asia	China	Shanghai	Poultry	Poultry	chicken; Chicken product
GCA_012054045.1	SAMN14450152	I	Indiana	2012	Asia	China	Shanghai	Poultry	Poultry	chicken; Chicken product
GCA_000011885.1	SAMN02604316	I	ParatyphA	Missing	Missing	Missing	Missing	Missing	Missing	Missing
GCA_900478195.1	SAMEA4028434	II	50:z:e,n,x	Missing	Missing	Missing	Missing	Wild Animal	ND/Others	not available: to be reported later
GCA_000008105.1	SAMN02603109	I	Choleraesuis	2002	Asia	China	Taiwan	Human	Human	Sepsis
GCA_001941405.1	SAMN02910521	I	Cerro	2004	Asia	Japan	Missing	Poultry	Poultry	chicken farm
GCA_019931615.1	SAMN05726933	I	Cerro	2016	North America	United States	South Carolina	Poultry	Poultry	animal-chicken-young chicken
GCA_002234795.1	SAMN06045126	I	Manhattan	Missing	Missing	Missing	Missing	Missing	Missing	Missing
GCA_007862225.2	SAMN12360201	I	Schwarzengrund	2018	North America	United States	Tennessee	Poultry	Poultry	ground turkey
GCA_009387895.1	SAMN13031564	I	Schwarzengrund	2013	South America	Brazil	Missing	Poultry	Poultry	poultry; cloacal swabs
GCA_009388185.1	SAMN13031563	I	Schwarzengrund	2013	South America	Brazil	Missing	Poultry	Poultry	poultry; cloacal swabs
GCA_012935235.1	SAMN02782579	I	Schwarzengrund	2004	North America	United States	Maryland	Poultry	Poultry	ground turkey
GCA_012935255.1	SAMN02640938	I	Schwarzengrund	2003	North America	United States	Maryland	Poultry	Poultry	ground turkey
GCA_016454205.1	SAMN14504815	I	Schwarzengrund	2003	North America	United States	North Carolina	Poultry	Poultry	turkey
GCA_018340505.1	SAMN02900280	I	Schwarzengrund	2012	North America	United States	Virginia	Environment	Water/River	water
GCA_012957145.2	SAMN14677225	I	Senftenberg	2019	Missing	Trinidad and Tobago	Missing	Poultry	Poultry	broken egg shells- hatchery
GCA_006740725.1	SAMN11252889	I	Javiana	2017	South America	Peru	Missing	Poultry	Poultry	liver and spleen of chicken (broiler)
GCA_007333575.2	SAMN10251118	I	Javiana	2018	North America	United States	Pennsylvania	Environment	Plant	dietary supplement; kratom
GCA_018338275.1	SAMN03700983	I	Javiana	1973	North America	United States	California	Wild Animal	Amphibian	other aquatic animals; frog leg
GCA_018339435.1	SAMN03218190	I	Fresno	2007	South America	Colombia	Cordoba	Livestock	ND/Others	multi-ingredient| meat; sausage
GCA_018339635.1	SAMN02335407	I	Javiana	2011	North America	Mexico	Sinaloa	Environment	Water/River	water
GCA_018339655.1	SAMN02335376	I	Javiana	2013	North America	Mexico	Sinaloa	Environment	Water/River	water
GCA_011057955.1	SAMN12657726	I	Rissen	2015	Asia	China	Missing	Human	stool	human feces
GCA_000016045.1	SAMN02604062	I	Newport	Missing	Missing	Missing	Missing	Missing	Missing	Missing
GCA_000020745.1	SAMN02604064	I	Schwarzengrund	Missing	Missing	Missing	Missing	Missing	Missing	Missing
GCA_000020925.1	SAMN02604065	I	Dublin	Missing	Missing	Missing	Missing	Missing	Missing	Missing
GCA_003898995.2	SAMN10132843	I	I 4,[5],12:i:-	2017	North America	United States	Tennessee	Poultry	Poultry	ground turkey
GCA_005617015.2	SAMN10133054	I	I 4,[5],12:i:-	2017	North America	United States	South Carolina	Livestock	Swine	Pork Chop
GCA_005767315.2	SAMN10132793	I	1,4,[5],12:r:-	2017	North America	United States	Minnesota	Poultry	Poultry	ground turkey
GCA_006874805.1	SAMN04088947	I	I 4,[5],12:i:-	2015	North America	United States	Washington	Livestock	Swine	Animal-Swine-Roaster Swine
GCA_007765475.2	SAMN07608142	I	I 4,[5],12:i:-	2017	North America	United States	Minnesota	Livestock	Swine	animal-swine-market swine
GCA_008471305.2	SAMN04536994	I	I 4,[5],12:i:-	2016	North America	United States	Minnesota	Poultry	Avian	Animal-Turkey-Young Turkey
GCA_008918025.2	SAMN12930399	I	I 4,[5],12:i:-	2018	North America	United States	Iowa	Poultry	Poultry	ground turkey
GCA_008918345.2	SAMN12930376	I	I 4,[5],12:i:-	2018	North America	United States	Georgia	Livestock	Swine	Pork Chop
GCA_008918865.2	SAMN12930391	I	1,4,[5],12:r:-	2018	North America	United States	New York	Poultry	Poultry	ground turkey
GCA_009756455.1	SAMN10953951	I	Typhimurium	2009	North America	Canada	Quebec	Human	stool	Homo sapiens; Age: 16 Years; male; stool
GCA_009756475.1	SAMN10953956	I	I 4,[5],12:i:-	2014	Missing	Missing	Missing	Human	stool	Homo sapiens; Age: 59 Years; male; stool
GCA_009756515.1	SAMN10953952	I	I 4,[5],12:i:-	2009	North America	Canada	Manitoba	Human	stool	Homo sapiens; Age: 0; stool
GCA_009756555.1	SAMN10953953	I	I 4,[5],12:i:-	2010	North America	Canada	Manitoba	Human	stool	Homo sapiens; Age: 1 Year; female; stool
GCA_009756585.1	SAMN10953954	I	I 4,[5],12:i:-	2011	Missing	Missing	Missing	Human	stool	Homo sapiens; Age: 47 Years; male; stool
GCA_009756605.1	SAMN10953955	I	I 4,[5],12:i:-	2012	North America	Canada	Quebec	Human	stool	Homo sapiens; Age: 22 Years; male; stool
GCA_010474285.2	SAMN08114020	I	I 4,[5],12:i:-	2016	North America	United States	Oregon	Poultry	Poultry	ground turkey
GCA_010503935.2	SAMN05720502	I	I 4,[5],12:i:-	2016	North America	United States	Wisconsin	Livestock	Bovine	animal-cattle-steer
GCA_010762015.2	SAMN06829536	I	I 4,[5],12:i:-	2017	North America	United States	Iowa	Livestock	Swine	animal-swine-market swine
GCA_010769995.2	SAMN07250886	I	I 4,[5],12:i:-	2017	North America	United States	Illinois	Livestock	Swine	animal-swine-market swine
GCA_011118855.2	SAMN07340495	I	I 4,[5],12:i:-	2017	North America	United States	Utah	Poultry	Poultry	Animal-Turkey-Young Turkey
GCA_011409795.2	SAMN05514420	I	I 4,[5],12:i:-	2016	North America	United States	South Dakota	Poultry	Poultry	Animal-Turkey-Young Turkey
GCA_019670145.1	SAMD00097512	I	I 4,[5],12:i:-	2007	Asia	Japan	Missing	Human	Human	Missing
GCA_019670165.1	SAMD00097506	I	I 4,[5],12:i:-	2008	Asia	Japan	Missing	Livestock	Bovine	Bos taurus
GCA_019670185.1	SAMD00097511	I	I 4,[5],12:i:-	2002	Asia	Japan	Missing	Livestock	Swine	Sus scrofa domesticus
GCA_019670225.1	SAMD00097500	I	I 4,[5],12:i:-	2014	Asia	Japan	Missing	Livestock	Bovine	Bos taurus
GCA_019670245.1	SAMD00097501	I	I 4,[5],12:i:-	2014	Asia	Japan	Missing	Livestock	Bovine	Bos taurus
GCA_019670265.1	SAMD00234580	I	I 4,[5],12:i:-	2015	Asia	Japan	Missing	Livestock	Bovine	Bos taurus
GCA_019670285.1	SAMD00234603	I	I 4,[5],12:i:-	2014	Asia	Japan	Missing	Livestock	Bovine	Bos taurus
GCA_019670305.1	SAMD00234616	I	I 4,[5],12:i:-	2015	Asia	Japan	Missing	Livestock	Bovine	Bos taurus
GCA_019670325.1	SAMD00234630	I	I 4,[5],12:i:-	2013	Asia	Japan	Missing	Livestock	Bovine	Bos taurus
GCA_019670345.1	SAMD00234645	I	I 4,[5],12:i:-	2014	Asia	Japan	Missing	Livestock	Bovine	Bos taurus
GCA_019670365.1	SAMD00234655	I	I 4,[5],12:i:-	2015	Asia	Japan	Missing	Livestock	Bovine	Bos taurus
GCA_019670385.1	SAMD00234670	I	I 4,[5],12:i:-	2016	Asia	Japan	Missing	Livestock	Bovine	Bos taurus
GCA_019670405.1	SAMD00234679	I	I 4,[5],12:i:-	2016	Asia	Japan	Missing	Livestock	Bovine	Bos taurus
GCA_019670425.1	SAMD00234684	I	I 4,[5],12:i:-	2013	Asia	Japan	Missing	Livestock	Bovine	Bos taurus
GCA_019670445.1	SAMD00234738	I	I 4,[5],12:i:-	2016	Asia	Japan	Missing	Livestock	Bovine	Bos taurus
GCA_019670465.1	SAMD00234746	I	I 4,[5],12:i:-	2015	Asia	Japan	Missing	Livestock	Bovine	Bos taurus
GCA_000020885.1	SAMN02604068	I	Agona	2003	North America	United States	Missing	Human	Human	Missing
GCA_000020705.1	SAMN02604067	I	Heidelberg	Missing	Missing	Missing	Missing	Missing	Missing	Missing
GCA_000018385.1	SAMN02603245	I	ParatyphC	1988	Europe	France	Missing	Human	Human	Missing
GCA_003030265.1	SAMN08663446	I	Concord	Missing	Europe	Czechia	Missing	Missing	Missing	Missing
GCA_002266205.2	SAMN07163931	I	Eastbourne	2012	Africa	Nigeria	Missing	Livestock	Bovine	Bos taurus; cattle stool
GCA_009650055.1	SAMN05589873	I	Hvittingfoss	2016	Oceania	Australia	Missing	Human	Human	Missing
GCA_010713575.2	SAMN03652123	I	Choleraesuis	Missing	North America	United States	South Dakota	Livestock	Swine	Missing
GCA_010794875.2	SAMN03652131	I	Choleraesuis	Missing	North America	United States	Missouri	Livestock	Swine	Pig
GCA_016452045.1	SAMN14504909	I	Uganda	2004	North America	United States	Tennessee	Livestock	Bovine	bovine
GCA_016454525.1	SAMN14504595	I	Uganda	2003	North America	United States	Arizona	Livestock	Bovine	bovine
GCA_016454545.1	SAMN14504594	I	Uganda	2003	North America	United States	Arizona	Livestock	Bovine	bovine
GCA_016454725.1	SAMN14504525	I	Uganda	2002	North America	United States	Tennessee	Livestock	Bovine	bovine
GCA_018339575.1	SAMN03329204	I	E1:g,[s],t:1,5	2007	South America	Colombia	Cordoba	Food	Bovine	bovine meat food product:foodon_00001134, meat (ground):foodon_00000072; beef; ground meat bovine
GCA_000385905.1	SAMN02603210	I	Typhi	1918	Missing	Missing	Missing	Human	Human	Missing
GCA_000009505.1	SAMEA1705941	I	Enteritidis	Missing	Missing	Missing	Missing	ND	ND/Others	Missing
GCA_000009525.1	SAMEA1705927	I	Gallinarum	Missing	South America	Brazil	Missing	ND	ND/Others	Chicken
GCA_000026565.1	SAMEA1705953	I	ParatyphA	2002	Missing	Missing	Missing	ND	ND/Others	Missing
GCA_014432465.2	SAMN02900157	I	Hartford	2012	North America	United States	North Carolina	Environment	Water/River	water stream
GCA_018339455.1	SAMN02900172	I	Hartford	2013	North America	United States	North Carolina	Environment	Water/River	stream sediment
GCA_900538085.1	SAMEA4886686	I	Typhimurium	2004	Africa	Malawi	Missing	Human	blood	Homo sapiens; Blood of 26-month child with malaria and anemia
GCA_000493535.2	SAMEA2272227	I	Typhimurium	1994	Europe	Germany	Schleswig-Holstein	Wild Animal	Avian	Columba livia
GCA_002265865.2	SAMN07163935	I	Corvallis	2011	Africa	Nigeria	Missing	Livestock	Bovine	Bos taurus; cattle stool
GCA_003071545.1	SAMN08685598	I	Corvallis	2012	Europe	Germany	Missing	Wild Animal	Avian	wild bird
GCA_007863785.2	SAMN12360055	I	Kiambu	2018	North America	United States	Georgia	Poultry	Poultry	ground turkey
GCA_000335995.2	SAMN00811241	I	Gallinarum	Missing	Missing	Missing	Missing	Missing	Missing	Missing
GCA_001953035.1	SAMN01041081	I	Dublin	Missing	Missing	Missing	Missing	Missing	Missing	Missing
GCA_000335875.2	SAMN01041085	I	Enteritidis	Missing	North America	Mexico	Missing	Poultry	Poultry	Poultry
GCA_003073575.1	SAMN00710627	I	Montevideo	Missing	Missing	Missing	Missing	Environment	Plant	nuts; pistachio
GCA_003073495.1	SAMN01816110	I	Senftenberg	2009	North America	United States	California	Environment	Plant	nuts; pistachio
GCA_000238455.3	SAMN00754299	I	Montevideo	Missing	Missing	Missing	Missing	Environment	ND/Others	environmental isolate
GCA_000272775.4	SAMN01813481	I	Newport	2003	North America	United States	Arizona	Livestock	Bovine	Bos taurus; cattle
GCA_000272755.4	SAMN01765628	I	Newport	Missing	Missing	Missing	Missing	Poultry	Poultry	Gallus gallus; chicken
GCA_000272735.4	SAMN01805325	I	Newport	2003	North America	United States	North Carolina	Livestock	Bovine	Bos taurus; cattle
GCA_000272715.4	SAMN01765627	I	Newport	Missing	Missing	Missing	Missing	Livestock	Swine	Sus scrofa domesticus; swine
GCA_000272895.3	SAMN01813482	I	Newport	2003	North America	United States	Arizona	Companion Animal	Canine	Canis lupus familiaris; dog
GCA_000272815.2	SAMN01816117	I	Newport	2004	North America	United States	New Mexico	Poultry	Poultry	Turkey, Ground
GCA_000272835.4	SAMN01816118	I	Newport	2004	North America	United States	Georgia	Livestock	Bovine	ground beef food product:foodon_00001282; beef; beef ground
GCA_000272795.2	SAMN01813483	I	Newport	2001	North America	United States	Illinois	Livestock	Swine	Sus scrofa domesticus; swine
GCA_000188955.5	SAMN00710608	I	Montevideo	2010	North America	United States	Rhode Island	Environment	Soil/Dust	environmental swab
GCA_000430165.1	SAMN02212496	I	I 4,[5],12:i:-	Missing	Missing	Missing	Missing	Missing	Missing	Missing
GCA_000442415.1	SAMN02297856	I	Newport	2006	Missing	Missing	Missing	Livestock	Bovine	Bos taurus; Post-intervention beef carcass
GCA_000329365.2	SAMN01041170	I	Enteritidis	2010	North America	United States	Ohio	Human	Human	clinical isolate
GCA_000188735.1	SAMN02602988	I	Typhimurium	1966	Europe	United Kingdom	Missing	Laboratory	Laboratory	Calf; Parent of SL1344
GCA_002741885.1	SAMN07795410	I	Gaminara	2015	North America	United States	Maryland	Laboratory	Laboratory	research laboratory
GCA_001834735.2	SAMN04961978	I	Inverness	2012	North America	United States	Georgia	Environment	Water/River	pond
GCA_004328825.1	SAMN08150419	I	Johannesburg	2007	North America	United States	Missing	Livestock	Swine	abattoir; Swine Final Chilled Carcass
GCA_005975765.2	SAMN05964744	I	Johannesburg	2016	North America	United States	Iowa	Livestock	Swine	animal-swine-market swine
GCA_007815565.2	SAMN04576680	I	Johannesburg	2015	North America	United States	New York	Poultry	Poultry	chicken breast
GCA_018340525.1	SAMN03464497	I	Johannesburg	2012	North America	Mexico	Sinaloa	Food	Missing	Missing
GCA_000280315.2	SAMN01041143	I	Enteritidis	1977	North America	United States	Rhode Island	Human	Human	clinical isolate
GCA_000486525.2	SAMN01823733	I	Senftenberg	Missing	Missing	Missing	Missing	Missing	Missing	Missing
GCA_000271885.2	SAMN05172397	I	Newport	Missing	North America	United States	Virginia	Environment	Plant	tomatoes
GCA_000271905.2	SAMN05172398	I	Newport	Missing	North America	United States	Virginia	Environment	Plant	environmental; environment
GCA_001975305.1	SAMN04160803	I	Newport	2011	North America	Canada	Ontario	ND	ND/Others	Meleagris
GCA_000486445.2	SAMN01805326	I	Sloterdijk	Missing	Europe	Netherlands	Missing	Human	Human	clinical isolate
GCA_000487295.3	SAMN01823712	I	Choleraesuis	Missing	Missing	Missing	Missing	Missing	Missing	Missing
GCA_000486585.2	SAMN01823732	I	Rubislaw	Missing	Missing	Missing	Missing	Missing	Missing	Missing
GCA_000487155.2	SAMN01823716	I	Inverness	Missing	Missing	Missing	Missing	Missing	Missing	Missing
GCA_000240905.3	SAMN00754430	I	Pomona	Missing	Missing	Missing	Missing	Environment	ND/Others	environmental isolate
GCA_000486725.2	SAMN01823726	I	ParatyphA	Missing	Missing	Missing	Missing	Missing	Missing	Missing
GCA_000487255.2	SAMN01823711	I	Chester	Missing	Missing	Missing	Missing	Missing	Missing	Missing
GCA_000487575.2	SAMN01813417	I	Anatum	Missing	North America	United States	Pennsylvania	Environment	Plant	tomatoes
GCA_000486915.2	SAMN01823720	I	Mbandaka	Missing	Missing	Missing	Missing	Missing	Missing	Missing
GCA_000213635.1	SAMN02602986	I	Typhimurium	1991	Missing	Missing	Missing	Livestock	Equine	Missing
GCA_000486815.2	SAMN01805331	I	Oranienburg	2002	Missing	Missing	Missing	Livestock	Bovine	Bos taurus; feces, dairy cow
GCA_003184425.1	SAMN08768763	I	Enteritidis	2001	North America	United States	California	Food	Plant	Raw almonds
GCA_000486405.2	SAMN01813424	I	Tennessee	2004	North America	United States	Texas	Food	Fish	Fishmeal
GCA_000252875.1	SAMN02604223	I	Typhimurium	Missing	Missing	Missing	Missing	Livestock	Swine	porcine
GCA_000018705.1	SAMN02603951	I	ParatyphB	2002	Asia	Malaysia	Penang	Human	stool	human feces
GCA_000330485.2	SAMN01805317	I	Gallinarum	Missing	Missing	Missing	Missing	Human	Human	clinical isolate
GCA_000487615.2	SAMN01823751	I	Abony	Missing	Missing	Missing	Missing	Missing	Missing	Missing
GCA_000473275.1	SAMN02604282	I	Thompson	Missing	Missing	Missing	Missing	Missing	Missing	Missing
GCA_000494385.3	SAMN02415169	I	Agona	Missing	North America	United States	Minnesota	Environment	Plant	Cereal
GCA_003590695.1	SAMN09791879	I	Fresno	2012	North America	United States	Missing	Livestock	Bovine	Bos taurus; bovine lymph node
GCA_000235545.1	SAMN02603246	I	Gallinarum	Missing	Missing	Missing	Missing	Missing	Missing	Missing
GCA_000484195.3	SAMN02415150	I	Agona	Missing	Missing	Missing	Missing	Food	Plant	unsweetened puffed rice cereal
GCA_000486855.2	SAMN01823721	I	Minnesota	Missing	Missing	Missing	Missing	Missing	Missing	Missing
GCA_000487035.2	SAMN01805332	I	Muenster	2001	North America	United States	North Carolina	Food	Dairy	Bos taurus; Fecal Sample from Dairy Farm
GCA_000487015.2	SAMN01813420	I	Muenster	2003	North America	United States	Pennsylvania	Environment	dairy farm	Filter,Dairy Farm
GCA_000493295.2	SAMN01805328	I	Poona	1997	North America	Canada	Ontario	Wild Animal	Reptile	iguana
GCA_001975605.1	SAMN04160827	I	Nitra	Missing	Missing	Missing	Missing	Missing	Missing	Missing
GCA_000245535.1	SAMN02603101	I	Typhi	Missing	Asia	India	Missing	Human	Human	Homo sapiens; typhoid carrier
GCA_003296145.1	SAMN09464427	I	Napoli	2018	Europe	Italy	Lombardy	Human	stool	human feces
GCA_007626775.2	SAMN03218229	I	Sandiego	2014	North America	United States	California	Environment	Plant	achiote molido (ground annato)
GCA_011436695.2	SAMN03218228	I	Sandiego	2014	North America	United States	Colorado	Environment	Plant	ground red pepper
GCA_018339355.1	SAMN03464525	I	Sandiego	2012	North America	Mexico	Sinaloa	Environment	Plant	surface
GCA_000258365.1	SAMN02603149	I	Heidelberg	Missing	Europe	France	Missing	ND	ND/Others	bovine; feces
GCA_018339395.1	SAMN03464512	I	Javiana	2012	North America	Mexico	Sinaloa	Environment	Plant	surface
GCA_003073515.1	SAMN05181543	I	Worthington	2016	North America	United States	Missing	Environment	Plant	nuts; pistachio
GCA_004923395.1	SAMN11445819	I	Worthington	2018	Europe	Switzerland	Bern	Human	stool	human feces
GCA_004923415.2	SAMN11445820	I	Worthington	2018	Europe	Switzerland	Bern	Human	stool	human feces
GCA_016454225.1	SAMN14504796	I	Worthington	2003	North America	United States	North Carolina	Livestock	Swine	swine
GCA_000380325.1	SAMN02604233	I	Typhimurium	Missing	Europe	United Kingdom	Missing	Livestock	Swine	Missing
GCA_009667855.1	SAMN04364135	I	Bareilly	Missing	Europe	United Kingdom	Missing	Human	Human	Missing
GCA_018338855.1	SAMN01942308	I	Bareilly	2002	Asia	India	Missing	Aquatic Animal	Shellfish	shrimp
GCA_000748565.2	SAMN00862340	I	Bareilly	Missing	Missing	Missing	Missing	Missing	Missing	crustaceans; lobster tail
GCA_003627015.2	SAMN00860590	I	Bareilly	2005	Asia	Thailand	Missing	Aquatic Animal	Fish	frozen whole tilapia
GCA_000698715.2	SAMN00989085	I	Bareilly	2005	Asia	Thailand	Missing	Aquatic Animal	Fish	hilsa fish
GCA_000748245.2	SAMN00862341	I	Bareilly	Missing	Missing	Missing	Missing	Missing	Missing	crustaceans; frozen rock lobster tail
GCA_004222725.2	SAMN02568554	IIIa	41:z4,z23:-	Missing	Missing	Missing	Missing	Missing	Missing	clinical/research
GCA_001832255.2	SAMN04961990	IIIb	60:r:e,n,x,z15	2013	North America	United States	Georgia	Environment	Water/River	pond
GCA_000487515.2	SAMN01823708	I	Albany	Missing	Missing	Missing	Missing	Missing	Missing	Missing
GCA_001612515.1	SAMN02568587	I	Weltevreden	2005	North America	United States	Virginia	Aquatic Animal	Fish	tuna
GCA_004848545.1	SAMN00991046	I	Bareilly	2012	North America	United States	Maryland	Missing	Missing	clinical/research, human; Homo sapiens
GCA_004848405.1	SAMN00991048	I	Bareilly	2012	North America	United States	Maryland	Missing	Missing	clinical/research, human; Homo sapiens
GCA_004847565.1	SAMN01942233	I	Bareilly	2012	North America	United States	New York	Human	stool	human feces
GCA_004847585.1	SAMN01942313	I	Bareilly	2012	North America	United States	New York	Human	stool	human feces
GCA_004847345.1	SAMN01942244	I	Bareilly	2012	North America	United States	New York	Human	stool	human feces
GCA_004848145.1	SAMN01942300	I	Bareilly	2012	North America	United States	New York	Human	stool	human feces
GCA_004847885.1	SAMN01942254	I	Bareilly	2012	North America	United States	New York	Human	stool	human feces
GCA_004847745.1	SAMN01942253	I	Bareilly	2012	North America	United States	New York	Human	stool	human feces
GCA_004847625.1	SAMN01942246	I	Bareilly	2012	North America	United States	New York	Human	stool	human feces
GCA_004847605.1	SAMN01942268	I	Bareilly	2012	North America	United States	New York	Human	stool	human feces
GCA_004847545.1	SAMN01942296	I	Bareilly	2012	North America	United States	New York	Human	stool	human feces
GCA_003324755.1	SAMN09237644	IIIb	48:i:z	Missing	Missing	Missing	Missing	Missing	Missing	Missing
GCA_000487775.2	SAMN01813431	I	Bredeney	Missing	Missing	Missing	Missing	Environment	Plant	Marjoram
GCA_018338315.1	SAMN01813432	I	Cubana	Missing	Asia	Philippines	Missing	Environment	Plant	nuts; desiccated coconut
GCA_018338255.1	SAMN01813433	I	Eastbourne	Missing	Missing	Missing	Missing	Food	ND/Others	seeds; chocolate ball
GCA_018340155.1	SAMN01813434	I	Nchanga	Missing	Asia	India	Missing	Aquatic Animal	Fish	yellowfin tuna
GCA_004847145.1	SAMN01816351	I	Bareilly	2012	Asia	Indonesia	Missing	Aquatic Animal	Fish	yellowfin tuna
GCA_004847005.1	SAMN01816352	I	Bareilly	2012	Asia	India	Missing	Aquatic Animal	Fish	yellowfin tuna
GCA_004847525.1	SAMN01816358	I	Bareilly	2012	Asia	India	Missing	Aquatic Animal	Fish	yellowfin tuna
GCA_004847505.1	SAMN01816359	I	Bareilly	2012	Asia	India	Missing	Aquatic Animal	Fish	yellowfin tuna
GCA_000462995.1	SAMN01884234	I	Gallinarum	Missing	Missing	Missing	Missing	Missing	Missing	Missing
GCA_001975265.1	SAMN04160822	I	Moscow	Missing	Missing	Missing	Missing	Missing	Missing	Missing
GCA_001975325.1	SAMN04160814	I	O:51:i:e,n,z15	1991	Europe	United Kingdom	Missing	Animal Feed	Unspecified Meat	Missing
GCA_001956735.1	SAMN04160831	I	Antsalova	2001	Missing	Missing	Missing	Environment	Plant	Egusi seeds
GCA_001975285.1	SAMN04160810	I	Apapa	2006	North America	Canada	Ontario	Wild Animal	Reptile	Pogona vitticeps: Feces
GCA_001975345.1	SAMN04160805	I	Agona	1990	North America	Canada	Ontario	Missing	Missing	Missing
GCA_001975245.1	SAMN04160812	I	Heidelberg	1973	Europe	United Kingdom	England	Environment	Water/River	Sewage
GCA_001975365.1	SAMN04160823	I	Y:z4,z24:-	Missing	Missing	Missing	Missing	Missing	Missing	Missing
GCA_001448665.2	SAMN03470707	I	Gaminara	2006	North America	Canada	Ontario	Wild Animal	ND/Others	Lacertilia; blood
GCA_001975385.1	SAMN04160821	I	Hillingdon	Missing	Missing	Missing	Missing	Missing	Missing	Missing
GCA_001448705.2	SAMN03470763	I	Hvittingfoss	2001	North America	Canada	Ontario	Wild Animal	Reptile	Crocodylus; meat
GCA_002208195.1	SAMN04160811	I	Panama	2008	North America	Canada	Quebec	Missing	Missing	Missing
GCA_001975405.1	SAMN04160815	I	Johannesburg	1991	Europe	United Kingdom	Missing	Animal Feed	Missing	Missing
GCA_001448485.2	SAMN03485833	I	Kentucky	2002	North America	Canada	Ontario	Poultry	Poultry	Gallus gallus; cecal content
GCA_001975425.1	SAMN04160824	I	Mendoza|Houston|Panama|Victoria|Itami|Javiana	Missing	Missing	Missing	Missing	Missing	Missing	Missing
GCA_001975445.1	SAMN04160800	I	Langensalza	2002	North America	Canada	Ontario	Livestock	Swine	Sus scrofa: Cecal content
GCA_002211585.1	SAMN04160825	I	Macclesfield	Missing	Missing	Missing	Missing	Missing	Missing	Missing
GCA_001975515.1	SAMN04160817	I	Manchester	1970	Missing	Missing	Missing	Missing	Missing	Missing
GCA_001448785.2	SAMN03485849	I	Milwaukee	1995	North America	Canada	Ontario	Missing	Missing	Missing
GCA_001975555.1	SAMN04160826	I	Moscow	Missing	Missing	Missing	Missing	Missing	Missing	Missing
GCA_002208255.1	SAMN04160808	I	Onderstepoort	1998	North America	Canada	Ontario	Missing	Missing	Missing
GCA_002211565.1	SAMN04160801	I	Ouakam	2003	North America	Canada	Ontario	Poultry	Poultry	Gallus gallus
GCA_002208315.1	SAMN04160828	I	Quebec	Missing	Missing	Missing	Missing	Missing	Missing	Missing
GCA_001975625.1	SAMN04160802	I	Wandsworth	2009	North America	Canada	Ontario	Aquatic Animal	Shellfish	Shrimp
GCA_001975645.1	SAMN04160829	I	Manhattan	Missing	Missing	Missing	Missing	Missing	Missing	Missing
GCA_002211865.1	SAMN04160813	II	O:55:z39:z39	1961	Africa	Madagascar	Missing	Wild Animal	Amphibian	Chamaeleonidae
GCA_002234855.1	SAMN04160807	IIIa	53:z4,z23,z32:-	1995	North America	Canada	Ontario	Environment	Plant	Unkown
GCA_003324775.1	SAMN09237643	IIIa	O63:g,z51:-	Missing	Missing	Missing	Missing	Missing	Missing	Missing
GCA_002211965.1	SAMN04160830	IIIb	50:k:z	Missing	Missing	Missing	Missing	Missing	Missing	Missing
GCA_002211825.1	SAMN04160806	IIIb	65:c:z	1993	North America	Canada	Ontario	Missing	Missing	Missing
GCA_000626315.1	SAMN02384170	I	Enteritidis	2010	North America	Canada	Alberta	Food	Swine	Food - Pork dumpling-Outbreak
GCA_000626175.1	SAMN02384160	I	Enteritidis	2010	North America	Canada	Alberta	Human	Human	Homo sapiens; Human-Outbreak
GCA_000626295.1	SAMN02384171	I	Enteritidis	2009	North America	Canada	Alberta	Food	ND/Others	Food Breast-Outbreak
GCA_000623375.1	SAMN02384161	I	Enteritidis	2009	North America	Canada	Alberta	Human	Human	Homo sapiens; Human-Outbreak
GCA_000623355.1	SAMN02384162	I	Enteritidis	2003	North America	Canada	Alberta	Human	Human	Homo sapiens; Human-Sporadic
GCA_000623335.1	SAMN02384163	I	Enteritidis	2009	North America	Canada	Alberta	Human	Human	Homo sapiens; Human-Sporadic
GCA_000623315.1	SAMN02384164	I	Enteritidis	2004	North America	Canada	Alberta	Human	Human	Homo sapiens; Human-Sporadic
GCA_000623295.1	SAMN02384166	I	Enteritidis	2004	North America	Canada	Alberta	Human	Human	Homo sapiens; Human-Sporadic
GCA_000623275.1	SAMN02384167	I	Enteritidis	2009	North America	Canada	Alberta	Human	Human	Homo sapiens; Human-Sporadic
GCA_000626375.1	SAMN02384168	I	Enteritidis	2011	North America	Canada	Quebec	Human	Human	Homo sapiens; Human-Outbreak
GCA_000626335.1	SAMN02384176	I	Enteritidis	2011	North America	Canada	Quebec	Environment	Environment	Environmental (Chicken Fluff)-Outbreak
GCA_000626355.1	SAMN02384177	I	Enteritidis	2011	North America	Canada	Quebec	Environment	Environment	Environmental (Chicken Fluff)-Outbreak
GCA_000430145.3	SAMN01832087	I	Typhimurium	2011	North America	United States	New York	Poultry	Poultry	food
GCA_000430125.1	SAMN01832088	I	Cubana	2012	North America	United States	Arizona	Environment	Plant	fresh alfalfa sprouts
GCA_000430085.2	SAMN01832089	I	Heidelberg	Missing	North America	United States	Washington	Food	ND/Others	Missing
GCA_000444445.1	SAMN02603462	I	Gallinarum	Missing	Missing	Missing	Missing	Missing	Missing	Missing
GCA_000505705.1	SAMN01933202	I	Heidelberg	2012	North America	United States	Washington	Human	Human	Missing
GCA_010732035.2	SAMN01933101	I	ParatyphB	1988	Europe	France	Missing	Human	Human	Missing
GCA_003869075.2	SAMN01933104	I	1,4,[5],12:b:-	1981	Europe	France	Missing	Human	Human	Missing
GCA_006519455.2	SAMN01933105	I	1,4,[5],12:b:-	1981	Europe	France	Missing	Human	Human	Missing
GCA_006518555.2	SAMN01933106	I	1,4,[5],12:b:-	1976	Europe	France	Missing	Food	ND/Others	Missing
GCA_018338795.1	SAMN01933107	I	ParatyphB	1976	Europe	France	Missing	Human	Human	Missing
GCA_018338775.1	SAMN01933108	I	ParatyphB	1976	Missing	Missing	Missing	Food	ND/Others	Missing
GCA_018338755.1	SAMN01933110	I	1,4,[5],12:b:-	Missing	Europe	United Kingdom	Missing	Environment	Water/River	water
GCA_018338695.1	SAMN01933111	I	ParatyphB	1981	Missing	Missing	Missing	Human	Human	Missing
GCA_003581245.2	SAMN01938963	I	Newport	Missing	North America	United States	Virginia	Environment	ND/Others	Environment
GCA_018338635.1	SAMN01933147	I	Newport	Missing	North America	Mexico	Missing	Human	Human	Missing
GCA_018338395.1	SAMN01938999	I	Javiana	2009	North America	Mexico	Missing	Environment	Water/River	canal water
GCA_018338655.1	SAMN01933155	I	Gallinarum	Missing	Europe	Germany	Missing	Missing	Missing	clinical/research
GCA_018338415.1	SAMN01933185	I	Wien	1988	Europe	France	Missing	Human	Human	Missing
GCA_018338515.1	SAMN01933115	IV	R:z4,z24:-	1968	North America	United States	Florida	Human	Human	Missing
GCA_009648815.1	SAMN01933113	IV	16:z4,z32:-	1986	North America	United States	Illinois	Human	Human	Missing
GCA_002210025.1	SAMN06309456	I	I 4,[5],12:i:-	2014	Oceania	Australia	Missing	Livestock	Swine	Sus scrofa domesticus; pooled feces
GCA_000756465.1	SAMN03072812	IIIa	62:z36:-	1985	North America	United States	California	ND	ND/Others	Gram-negative and facultative anaerobes, with flagellated and non-spore-forming
GCA_006517155.1	SAMN02352684	I	Anatum	2011	North America	Mexico	Missing	Environment	Plant	tropical fruit; papaya
GCA_004798785.1	SAMN02352702	I	Senftenberg	2003	North America	Mexico	Missing	Animal Feed	Fish meal	Missing
GCA_000503845.1	SAMN02641385	I	Agona	2008	Europe	Ireland	Missing	Human	Human	Missing
GCA_000505365.2	SAMN02383555	I	Cerro	2004	North America	United States	Pennsylvania	Livestock	Bovine	Bos taurus; feces, dairy cow
GCA_018339855.1	SAMN02383571	I	Typhimurium	2005	North America	United States	Pennsylvania	Livestock	Bovine	Bos taurus; composite fecal sample
GCA_018339495.1	SAMN02383572	I	Muenster	2010	North America	United States	Pennsylvania	Livestock	Bovine	Bos taurus; feces, dairy cow
GCA_018339815.1	SAMN02383574	I	Enteritidis	2010	North America	United States	Pennsylvania	Livestock	Bovine	Bos taurus; feces, dairy cow
GCA_018339835.1	SAMN02383573	I	Muenster	2010	North America	United States	Pennsylvania	Environment	Water/River	water
GCA_000623455.2	SAMN02384169	I	Enteritidis	1998	North America	Canada	Quebec	Human	stool	human feces
GCA_000626275.2	SAMN02384172	I	Enteritidis	2008	North America	Canada	Alberta	Poultry	Poultry	chicken-abbatoir-Sporadic
GCA_000626255.1	SAMN02384173	I	Enteritidis	2008	North America	Canada	Alberta	Poultry	Poultry	chicken-abbatoir-Sporadic
GCA_000626235.1	SAMN02384174	I	Enteritidis	2005	North America	Canada	Ontario	Food	Plant	Food- mung bean-Outbreak
GCA_000626215.1	SAMN02384178	I	Enteritidis	2009	North America	Canada	Ontario	Poultry	Poultry	chicken
GCA_000624395.2	SAMN02384187	I	Enteritidis	2010	North America	Canada	Ontario	Poultry	Poultry	Broiler
GCA_000623195.2	SAMN02384189	I	Enteritidis	2011	North America	Canada	Ontario	Poultry	Poultry	Broiler
GCA_000626195.1	SAMN02384191	I	Enteritidis	2006	North America	Canada	Ontario	Wild Animal	Reptile	Reptile
GCA_000623715.2	SAMN02384193	I	Enteritidis	1998	North America	Canada	Quebec	Environment	Animal-related	Animal - Chicken-Environment swab
GCA_000623655.2	SAMN02384194	I	Enteritidis	1997	North America	Canada	Quebec	Environment	Animal-related	Animal - Chicken-Environment swab
GCA_000623675.2	SAMN02384195	I	Enteritidis	1997	North America	Canada	Quebec	Poultry	Poultry	Animal - Chicken-Egg
GCA_000623735.2	SAMN02384206	I	Enteritidis	1998	North America	Canada	Quebec	Environment	Animal-related	Animal - Avian-Environment swab
GCA_000623395.2	SAMN02384207	I	Enteritidis	1998	North America	Canada	Quebec	Wild Animal	Avian	Animal - Avian
GCA_000623615.2	SAMN02384208	I	Enteritidis	1996	North America	Canada	Ontario	Poultry	Poultry	Animal - Chicken-Litter
GCA_000625855.2	SAMN02384209	I	Enteritidis	2008	North America	Canada	Ontario	Environment	Animal-related	Environment - Litter/Manure
GCA_000624055.2	SAMN02384212	I	Enteritidis	2009	North America	Canada	Ontario	Poultry	Poultry	Animal - Chicken broiler growers
GCA_000623475.2	SAMN02384220	I	Enteritidis	1999	North America	Canada	Alberta	Livestock	Swine	Animal - Porcine-Feces
GCA_000626095.2	SAMN02384250	I	Enteritidis	2010	North America	Canada	Nova Scotia	Food	ND/Others	Missing
GCA_000623055.2	SAMN02384313	I	Enteritidis	Missing	North America	Canada	Manitoba	Environment	ND/Others	chick paper
GCA_000624175.2	SAMN02384315	I	Enteritidis	Missing	North America	Canada	Ontario	Food	ND/Others	Missing
GCA_000623095.2	SAMN02384316	I	Enteritidis	Missing	North America	Canada	Quebec	Environment	Animal-related	environmental-chicken
GCA_000623115.2	SAMN02384317	I	Enteritidis	Missing	North America	Canada	Quebec	Environment	ND/Others	environmental-quail
GCA_000623135.2	SAMN02384318	I	Enteritidis	Missing	North America	Canada	Quebec	Environment	Animal-related	environmental-chicken
GCA_000626695.2	SAMN02384321	I	Enteritidis	2010	North America	Canada	Ontario	Food	ND/Others	Missing
GCA_001620155.1	SAMN02716860	I	Anatum	2010	North America	United States	Missing	Human	stool	human feces
GCA_001620205.2	SAMN02716850	I	Anatum	2005	North America	United States	Missing	Livestock	Bovine	Bos taurus; bovine pre-evisceration carcass
GCA_000988525.3	SAMN02716852	I	Anatum	2005	North America	United States	Missing	Livestock	Bovine	Bos taurus; bovine pre-evisceration carcass
GCA_001620115.1	SAMN02716853	I	Anatum	2006	North America	United States	Missing	Livestock	Bovine	Bovine; bovine hide
GCA_001620225.1	SAMN02716848	I	Anatum	2007	North America	United States	Missing	Livestock	Bovine	Bos taurus; ground beef
GCA_001623545.2	SAMN02716849	I	Anatum	2005	North America	United States	Missing	Livestock	Bovine	Bovine; ground beef
GCA_001623585.1	SAMN02716851	I	Anatum	2006	North America	United States	Missing	Livestock	Bovine	Bovine; ground beef
GCA_000963535.2	SAMN02712199	I	Anatum	2006	North America	United States	Missing	Livestock	Bovine	ground beef
GCA_000940895.2	SAMN02712195	I	Anatum	2006	North America	United States	Missing	Human	Human	human-associated habitat
GCA_001620135.2	SAMN02716855	I	Anatum	2006	North America	United States	Missing	Human	stool	human feces
GCA_001623625.1	SAMN02716856	I	Anatum	2006	North America	United States	Missing	Human	stool	human feces
GCA_001623665.2	SAMN02716858	I	Anatum	2007	North America	United States	Missing	Human	stool	human feces
GCA_002761355.1	SAMN02716873	I	Montevideo	2011	Missing	Missing	Missing	Livestock	Bovine	Bos taurus; bovine peripheral lymph node
GCA_002761335.1	SAMN02716872	I	Montevideo	2005	Missing	Missing	Missing	Livestock	Bovine	Bos taurus; bovine hide
GCA_002761395.1	SAMN02716882	I	Montevideo	2005	Missing	Missing	Missing	Livestock	Bovine	Bos taurus; bovine hide
GCA_004328785.1	SAMN02716883	I	Lubbock	2011	North America	United States	Missing	Livestock	Bovine	Bovine; bovine peripheral lymph node
GCA_000940975.1	SAMN02712197	I	Montevideo	2006	North America	United States	Missing	Environment	Animal-related	livestock-associated habitat
GCA_002761375.1	SAMN02716875	I	Montevideo	2006	Missing	Missing	Missing	Livestock	Bovine	Bos taurus; ground beef
GCA_000973665.2	SAMN02716891	I	Montevideo	1994	North America	United States	Missing	Human	stool	human feces
GCA_002761415.1	SAMN02716884	I	Montevideo	2007	Missing	Missing	Missing	Human	stool	human feces
GCA_002761435.1	SAMN02716885	I	Montevideo	2008	Missing	Missing	Missing	Human	stool	human feces
GCA_003054535.1	SAMN02716886	I	Montevideo	2009	Missing	Missing	Missing	Human	stool	human feces
GCA_002761455.1	SAMN02716887	I	Montevideo	2011	Missing	Missing	Missing	Human	stool	human feces
GCA_002761475.1	SAMN02716888	I	Montevideo	2012	Missing	Missing	Missing	Human	stool	human feces
GCA_002761495.1	SAMN02716889	I	Montevideo	2013	Missing	Missing	Missing	Human	Human	Missing
GCA_003071485.1	SAMN02716890	I	Montevideo	2010	Missing	Missing	Missing	Human	stool	human feces
GCA_004136175.1	SAMN02716906	I	Newport	2012	Missing	Missing	Missing	Human	stool	human feces
GCA_004328805.1	SAMN02716893	I	Newport	2005	North America	United States	Missing	Livestock	Bovine	Bovine; bovine hide
GCA_004136055.1	SAMN02716894	I	Newport	2005	Missing	Missing	Missing	Livestock	Bovine	Bovine; bovine hide
GCA_004136075.1	SAMN02716895	I	Newport	2006	Missing	Missing	Missing	Livestock	Bovine	Bovine; bovine hide
GCA_004136095.1	SAMN02716896	I	Newport	2006	Missing	Missing	Missing	Livestock	Bovine	Bovine; bovine pre-evisceration carcass
GCA_000940935.2	SAMN02712196	I	Newport	2011	North America	United States	Missing	Environment	Animal-related	livestock-associated habitat
GCA_004136135.1	SAMN02716897	I	Newport	2011	Missing	Missing	Missing	Livestock	Bovine	Bovine; bovine peripheral lymph node
GCA_004136155.1	SAMN02716898	I	Newport	2006	Missing	Missing	Missing	Livestock	Bovine	Bovine; ground beef
GCA_004136035.1	SAMN02716901	I	Newport	2009	Missing	Missing	Missing	Human	stool	human feces
GCA_000973685.2	SAMN02716903	I	Newport	2010	North America	United States	Missing	Human	stool	human feces
GCA_004136115.1	SAMN02716905	I	Newport	2012	Missing	Missing	Missing	Human	stool	human feces
GCA_001623725.1	SAMN02716861	I	Typhimurium	2005	North America	United States	Missing	Livestock	Bovine	Bovine; bovine post-intervention carcass
GCA_001623705.1	SAMN02716867	I	Typhimurium	2003	North America	United States	Missing	Livestock	Bovine	Bos taurus; bovine pre-evisceration carcass
GCA_001623845.1	SAMN02716869	I	Typhimurium	2011	Missing	Missing	Missing	Livestock	Bovine	Bovine; bovine adipose trim
GCA_001623765.2	SAMN02716871	I	Typhimurium	2007	North America	United States	Missing	Livestock	Bovine	Bovine; ground beef
GCA_000941015.2	SAMN02712198	I	Typhimurium	2007	North America	United States	Missing	Environment	Animal-related	livestock-associated habitat
GCA_001623825.2	SAMN02716865	I	Typhimurium	1997	Missing	Missing	Missing	Human	Human	Missing
GCA_001623645.2	SAMN02716879	I	Typhimurium	2006	North America	United States	Missing	Human	stool	human feces
GCA_000973645.1	SAMN02712200	I	Typhimurium	2011	North America	United States	Missing	Human	Human	human-associated habitat
GCA_001623685.1	SAMN02716880	I	Typhimurium	2011	North America	United States	Missing	Human	Human	Urine
GCA_001623805.1	SAMN02716877	I	Typhimurium	2009	Missing	Missing	Missing	Human	Human	Missing
GCA_001623775.1	SAMN02716878	I	Typhimurium	2009	Missing	Missing	Missing	Human	stool	human feces
GCA_001623745.2	SAMN02716863	I	Typhimurium	2005	North America	United States	Missing	Livestock	Bovine	Bos taurus; bovine pre-evisceration carcass
GCA_002208965.2	SAMN06173325	I	Typhimurium	2011	North America	United States	Maryland	Poultry	Poultry	Environment; ground turkey
GCA_003986655.1	SAMN08737533	I	Typhimurium	2010	North America	United States	Pennsylvania	Human	Human	Missing
GCA_003986675.1	SAMN08274661	I	Typhimurium	2010	North America	United States	Pennsylvania	Human	Human	Missing
GCA_005767415.2	SAMN10132765	I	Typhimurium	2017	North America	United States	Georgia	Livestock	Swine	Pork Chop
GCA_010383125.2	SAMN08113968	I	Typhimurium	2016	North America	United States	New York	Poultry	Poultry	chicken breast
GCA_010505715.2	SAMN08114087	I	Typhimurium	2016	North America	United States	Colorado	Poultry	Poultry	Chicken legs
GCA_010612865.2	SAMN08113949	I	Typhimurium	2016	North America	United States	New Mexico	Poultry	Poultry	chicken breast
GCA_010659325.2	SAMN08114009	I	Typhimurium	2016	North America	United States	Maryland	Livestock	Swine	Pork Chop
GCA_010775215.2	SAMN08114062	I	Typhimurium	2016	North America	United States	Pennsylvania	Poultry	Poultry	chicken breast
GCA_011408855.2	SAMN08113900	I	Typhimurium	2016	North America	United States	Connecticut	Poultry	Poultry	chicken breast
GCA_018338895.1	SAMN03464575	I	Braenderup	2012	North America	United States	Georgia	Food	ND/Others	food (raw):foodon_03311126, hen egg (whole):foodon_03316061; avian, eggs; product egg raw whole
GCA_002234475.1	SAMN04160816	II	O:57:z29:-	1970	Missing	Missing	Missing	Missing	Missing	Missing
GCA_002777175.1	SAMN04992706	I	Anatum	2016	North America	Mexico	Missing	Environment	Plant	anaheim pepper
GCA_018339415.1	SAMN03464514	I	Irumu	2012	North America	Mexico	Sinaloa	Environment	Plant	surface
GCA_009664615.1	SAMN13191642	I	Birkenhead	2015	Oceania	Australia	Missing	Human	Human	Missing
GCA_011301315.1	SAMN14271036	I	Adjame	2017	Europe	Ireland	Missing	Human	Human	Missing
GCA_011301495.1	SAMN14271040	I	Adjame	2017	Europe	United Kingdom	Missing	Human	Human	Missing
GCA_011301835.1	SAMN14271035	I	Adjame	2018	Europe	Ireland	Missing	Human	Human	Missing
GCA_011302195.1	SAMN14271043	I	Adjame	2017	Europe	United Kingdom	Missing	Human	Human	Missing
GCA_011302375.1	SAMN14271039	I	Adjame	2017	Europe	United Kingdom	Missing	Human	Human	Missing
GCA_011302515.1	SAMN14271037	I	Adjame	2017	Europe	Denmark	Missing	Human	Human	Missing
GCA_011302735.1	SAMN14271038	I	Adjame	2017	Europe	United Kingdom	Missing	Human	Human	Missing
GCA_011303155.1	SAMN14271046	I	Adjame	2017	Europe	United Kingdom	Missing	Human	Human	Missing
GCA_011303355.1	SAMN14271044	I	Adjame	2017	Europe	United Kingdom	Missing	Human	Human	Missing
GCA_011388155.1	SAMN14271045	I	Adjame	2017	Europe	United Kingdom	Missing	Human	Human	Missing
GCA_011388175.1	SAMN14271041	I	Adjame	2017	Europe	United Kingdom	Missing	Human	Human	Missing
GCA_900477905.1	SAMEA4017717	I	Soahanina	Missing	Missing	Missing	Missing	Wild Animal	ND/Others	not available: to be reported later
GCA_003641265.1	SAMN10176433	I	Lubbock	2010	North America	United States	Texas	Livestock	Bovine	bovine lymph node
GCA_003641325.1	SAMN10176521	I	Lubbock	2011	North America	United States	Texas	Livestock	Bovine	bovine lymph node
GCA_013328855.1	SAMN15099378	IIIb	O:61:k:1,5,7	2012	Europe	Germany	Missing	Human	Human	Urine
GCA_003994555.1	SAMN10638920	II	42:r:-	2018	Africa	Rwanda	Northern Province	Food	Unspecified Meat	Meat retail
GCA_003994635.1	SAMN10638893	II	42:r:-	2018	Africa	Rwanda	Northern Province	Livestock	Ovine/Goat (Caprinae)	Ovis aries; Farm
GCA_003994675.1	SAMN10638926	II	42:r:-	2018	Africa	Rwanda	Northern Province	Food	Unspecified Meat	Meat retail
GCA_004194635.5	SAMN08848556	I	Brancaster	2016	Asia	Singapore	Missing	Environment	Soil/Dust	wet market
GCA_018339555.1	SAMN02709440	I	Buzu	2014	North America	United States	Georgia	Environment	Plant	cilantro
GCA_900477895.1	SAMEA4017719	I	Carmel	Missing	Missing	Missing	Missing	Wild Animal	ND/Others	not available: to be reported later
GCA_900477995.1	SAMEA4012326	I	Florida	1942	Missing	Missing	Missing	Human	Human	Homo sapiens; not available: to be reported later
GCA_007473075.2	SAMN03329748	I	Shamba	2015	North America	United States	South Carolina	Environment	Plant	raw macadamia nuts
GCA_003324815.1	SAMN09237641	II	56:b:[1,5]	Missing	Missing	Missing	Missing	Missing	Missing	Missing
GCA_003324795.1	SAMN09237642	II	56:z10:e,n,x	Missing	Missing	Missing	Missing	Missing	Missing	Missing
GCA_003872475.2	SAMN03285119	I	Oranienburg	2014	North America	United States	Connecticut	Environment	Plant	cantaloupe
GCA_005537135.1	SAMN06030095	I	Typhimurium	Missing	North America	Canada	Missing	Human	Human	Missing
GCA_005890095.1	SAMN06030081	I	Typhimurium	Missing	North America	Canada	Missing	Human	Human	Missing
GCA_004792455.1	SAMN11333163	I	I 4,[5],12:i:-	2012	North America	Canada	Nova Scotia	Human	Human	Missing
GCA_004919145.1	SAMN11333141	I	I 4,[5],12:i:-	2008	North America	Canada	Newfoundland and Labrador	Human	Human	Missing
GCA_004919165.1	SAMN11333140	I	I 4,[5],12:i:-	2008	North America	Canada	Manitoba	Human	Human	Missing
GCA_004919185.1	SAMN11333143	I	I 4,[5],12:i:-	2008	North America	Canada	Manitoba	Human	Human	Missing
GCA_004919205.1	SAMN11333142	I	I 4,[5],12:i:-	2008	North America	Canada	Nova Scotia	Human	Human	Missing
GCA_004919225.1	SAMN11333149	I	Typhimurium	2010	North America	Canada	Quebec	Human	Human	Missing
GCA_004919265.1	SAMN11333155	I	I 4,[5],12:i:-	2010	North America	Canada	Ontario	Human	Human	Missing
GCA_004919285.1	SAMN11333144	I	I 4,[5],12:i:-	2008	North America	Canada	Quebec	Human	Human	Missing
GCA_004919305.1	SAMN11333146	I	Typhimurium	2009	North America	Canada	Quebec	Human	Human	Missing
GCA_004919325.1	SAMN11333152	I	I 4,[5],12:i:-	2010	North America	Canada	Quebec	Human	Human	Missing
GCA_004919345.1	SAMN11333154	I	Typhimurium	2010	North America	Canada	Ontario	Human	Human	Missing
GCA_004919405.1	SAMN11333162	I	Typhimurium	2012	North America	Canada	Newfoundland and Labrador	Human	Human	Missing
GCA_004919425.1	SAMN11333164	I	I 4,[5],12:i:-	2012	North America	Canada	Ontario	Human	Human	Missing
GCA_004919445.1	SAMN11333165	I	I 4,[5],12:i:-	2012	North America	Canada	Ontario	Human	Human	Missing
GCA_004919465.1	SAMN11333166	I	I 4,[5],12:i:-	2014	North America	Canada	Quebec	Human	Human	Missing
GCA_005094845.1	SAMN11333157	I	I 4,[5],12:i:-	2010	North America	Canada	Ontario	Human	Human	Missing
GCA_005144925.1	SAMN11333147	I	I 4,[5],12:i:-	2009	North America	Canada	Manitoba	Human	Human	Missing
GCA_005144945.1	SAMN11333150	I	I 4,[5],12:i:-	2010	North America	Canada	Manitoba	Human	Human	Missing
GCA_005144985.1	SAMN11333156	I	I 4,[5],12:i:-	2010	North America	Canada	Ontario	Human	Human	Missing
GCA_005160365.1	SAMN11333161	I	I 4,[5],12:i:-	2011	North America	Canada	British Columbia	Human	Human	Missing
GCA_005160385.1	SAMN11333168	I	I 4,[5],12:i:-	2015	North America	Canada	Saskatchewan	Human	Human	Missing
GCA_005160405.1	SAMN11333170	I	I 4,[5],12:i:-	2016	North America	Canada	Ontario	Human	Human	Missing
GCA_005890175.1	SAMN10833327	I	Typhimurium	2007	North America	Canada	Quebec	Livestock	Swine	porcine
GCA_005954705.1	SAMN10833328	I	I 4,[5],12:i:-	2008	North America	Canada	Quebec	Livestock	Swine	porcine
GCA_006385115.1	SAMN10833329	I	Typhimurium	2013	North America	Canada	Alberta	Livestock	Bovine	bovine
GCA_009017295.1	SAMN11333153	I	I 4,[5],12:i:-	2010	North America	Canada	Saskatchewan	Human	Human	Missing
GCA_009017315.1	SAMN11333171	I	I 4,[5],12:i:-	2016	North America	Canada	British Columbia	Human	Human	Missing
GCA_009017335.1	SAMN11333159	I	C1:i:-	2011	North America	Canada	Saskatchewan	Human	Human	Missing
GCA_010441855.2	SAMN05900930	I	Uganda	2016	North America	United States	Minnesota	Poultry	Poultry	Animal-Turkey-Young Turkey
GCA_016454305.1	SAMN14504730	IV	43:z4,z23:-	2001	North America	United States	Missouri	Livestock	Bovine	bovine
GCA_005601095.2	SAMN11492378	IIIa	1,13,23:g,z51:-	Missing	North America	Missing	Missing	Missing	Missing	Missing
GCA_022670835.1	SAMN26674805	I	N:d:z6	2012	Africa	Nigeria	Ogun	Animal Feed	Poultry feed	Missing
GCA_020023795.1	SAMN19866762	I	Gallinarum	2007	Asia	South Korea	Missing	Poultry	Poultry	chicken
GCA_023518135.1	SAMN23378274	I	Choleraesuis	Missing	Missing	Missing	Missing	Missing	Missing	Missing
GCA_023518195.1	SAMN23378277	I	Enteritidis	Missing	Missing	Missing	Missing	Missing	Missing	Missing
GCA_008761195.2	SAMN12842902	I	Infantis	2019	North America	United States	South Dakota	Poultry	Poultry	Chicken Breasts
GCA_013114875.1	SAMN14535293	I	Infantis	2017	North America	United States	Colorado	Poultry	Poultry	Chicken Breasts
GCA_013377315.1	SAMN11355818	I	Infantis	2017	Asia	Vietnam	Missing	Poultry	Poultry	chicken
GCA_013377335.1	SAMN11355817	I	Infantis	2017	Asia	Vietnam	Missing	Poultry	Poultry	chicken
GCA_013377355.1	SAMN11355816	I	Infantis	2017	Asia	Vietnam	Missing	Poultry	Poultry	chicken
GCA_018340545.1	SAMN10585557	I	Infantis	2011	South America	Peru	Missing	Human	Human	Missing
GCA_018340565.1	SAMN10588566	I	Infantis	2010	South America	Peru	Missing	Human	Human	Missing
GCA_019915605.1	SAMN20360261	I	Infantis	2018	North America	United States	Texas	Poultry	Poultry	Chicken Breasts
GCA_022117515.1	SAMN25608808	I	Infantis	2012	Missing	Slovenia	Missing	Missing	Missing	Missing
GCA_023024545.1	SAMN26540071	I	Infantis	2013	Missing	Brazil	Missing	Human	Human	Missing
GCA_024917215.1	SAMN30540908	I	Infantis	2017	Oceania	Missing	Missing	Poultry	Poultry	chicken
GCA_022559825.1	SAMN23543477	I	Muenchen	2018	Missing	Israel	Tel Hashomer	Human	blood	Homo sapiens; blood
GCA_018338915.1	SAMN03354384	I	Potsdam	2015	North America	United States	Colorado	Food	garlic powder	Missing
GCA_024266405.1	SAMN29431226	I	Thompson	2018	Asia	China	Taiwan	Human	Human	Missing
GCA_900478375.1	SAMEA2689765	I	Thompson	Missing	Missing	Missing	Missing	Missing	Missing	Missing
GCA_007500235.2	SAMN03652142	I	Gallinarum	Missing	Missing	Missing	Missing	Missing	Missing	Missing
GCA_008727595.1	SAMN12648954	I	Heidelberg	Missing	Missing	Missing	Missing	Missing	Missing	Missing
GCA_900478405.1	SAMEA3222078	I	Heidelberg	Missing	Missing	Missing	Missing	Missing	Missing	Missing
GCA_016455305.1	SAMN16986405	I	Derby	2014	Asia	China	Guangdong	Food	Swine	Pork from supermarket
GCA_001457675.1	SAMEA2517359	I	Senftenberg	1964	Missing	Missing	Missing	Missing	Missing	Missing
GCA_008727575.1	SAMN12648955	I	Senftenberg	Missing	Missing	Missing	Missing	Missing	Missing	Missing
GCA_016452105.1	SAMN14504879	I	Senftenberg	2004	North America	United States	North Carolina	Poultry	Poultry	turkey
GCA_001558355.2	SAMN03996249	I	Typhimurium	1948	North America	United States	Missing	Missing	Missing	Missing
GCA_005473655.2	SAMN10601908	I	Reading	Missing	North America	United States	Missing	Missing	Missing	Missing
GCA_005498665.2	SAMN11178030	I	Enteritidis	Missing	North America	United States	Missing	Missing	Missing	Missing
GCA_005585955.2	SAMN11029788	I	Hadar	Missing	North America	United States	Missing	Missing	Missing	Missing
GCA_005741405.2	SAMN11178028	I	Infantis	Missing	North America	United States	Missing	Missing	Missing	Missing
GCA_005904905.2	SAMN11618493	I	Hadar	Missing	North America	United States	Missing	Missing	Missing	Missing
GCA_006365335.1	SAMN11056483	I	Typhimurium	Missing	North America	United States	Virginia	Missing	Missing	Missing
GCA_006461325.2	SAMN12070264	I	Bovismorbificans	2016	Asia	China	Guangdong	Missing	Missing	grass carp
GCA_006461415.2	SAMN12070255	I	Thompson	2017	Asia	China	Guangdong	Missing	Missing	pork & cabbage dumplings
GCA_006665485.2	SAMN09761678	I	Infantis	Missing	North America	United States	Missing	Missing	Missing	Missing
GCA_010829725.2	SAMN13512702	I	Hadar	Missing	North America	United States	Missing	Missing	Missing	Missing
GCA_013161625.1	SAMN14927984	II	47:b:e,n,x,z15	Missing	Missing	Missing	Missing	Missing	Missing	Missing
GCA_013162025.1	SAMN14927987	IV	X:z36,z38:-	Missing	Missing	Missing	Missing	Missing	Missing	Missing
GCA_013162485.1	SAMN14927985	IIIa	41:z4,z23:-	Missing	Missing	Missing	Missing	Missing	Missing	Missing
GCA_013698985.2	SAMN15249649	I	Hadar	Missing	North America	United States	Missing	Missing	Missing	Missing
GCA_013710925.2	SAMN15239347	I	Hadar	Missing	North America	United States	Missing	Missing	Missing	Missing
GCA_014218055.1	SAMN12256456	I	Tennessee	2017	South America	Peru	Missing	Missing	Missing	liver and spleen of chicken
GCA_014521465.1	SAMN15891899	I	London	2019	Asia	South Korea	Missing	Missing	Missing	Ovis aries
GCA_015832325.1	SAMN16969693	II	1,4,12,[27]:b:[e,n,x]	2013	Missing	Spain	Missing	Poultry	poultry farm	broiler feces
GCA_016028495.1	SAMN13450408	I	Typhimurium	Missing	Missing	Missing	Missing	Missing	Missing	Missing
GCA_016071195.1	SAMN15897436	I	Llandoff	2016	Asia	China	Guangxi	Human	stool	human feces
GCA_016231065.2	SAMN13795856	I	Hadar	Missing	North America	United States	Missing	Missing	Missing	Missing
GCA_018460045.1	SAMN19104843	I	I 4,[5],12:i:-	2018	Missing	Missing	Missing	Missing	Missing	Missing
GCA_019339425.1	SAMN17316236	II	1,4,12,[27]:b:[e,n,x]	2013	Missing	Spain	Missing	Poultry	poultry farm	feces
GCA_019469485.1	SAMN14571954	I	Rissen	2018	Asia	China	Missing	Missing	Missing	faecal swabs
GCA_019710375.1	SAMN20692191	I	I 4,[5],12:i:-	2021	Asia	China	Zhejiang	Human	stool	Child feces
GCA_019710395.3	SAMN20693596	I	Typhimurium	2021	Asia	China	Zhejiang	Human	stool	Child feces
GCA_019969195.1	SAMN19812513	I	Derby	2018	Asia	China	Hebei	Poultry	Poultry	chicken
GCA_019969215.1	SAMN19812512	I	Derby	2018	Asia	China	Hebei	Poultry	Poultry	chicken
GCA_019969235.1	SAMN19812511	I	Typhimurium	2018	Asia	China	Hebei	Poultry	Poultry	chicken
GCA_019969255.1	SAMN19812510	I	Indiana	2018	Asia	China	Hebei	Poultry	Poultry	chicken
GCA_020736305.1	SAMN22551429	I	Infantis	Missing	Missing	Missing	Missing	Missing	Missing	foodstuffs
GCA_020736325.1	SAMN22551430	I	Infantis	Missing	Missing	Missing	Missing	Missing	Missing	foodstuffs
GCA_020736345.1	SAMN22551506	I	Typhimurium	Missing	Missing	Missing	Missing	Missing	Missing	foodstuffs
GCA_021183525.1	SAMN23671188	I	Thompson	2018	Asia	China	Zhejiang	Missing	Missing	stool
GCA_021183545.1	SAMN23671187	I	I 4,[5],12:i:-	2011	Asia	China	Zhejiang	Missing	Missing	stool
GCA_021474245.1	SAMN24619906	I	I 4,[5],12:i:-	2017	Asia	China	Henan	Human	Human	patient
GCA_021474265.1	SAMN24619911	I	Typhimurium	2008	Asia	China	Henan	Human	Human	patient
GCA_021474285.1	SAMN24619910	I	I 4,[5],12:i:-	2017	Asia	China	Henan	Human	Human	patient
GCA_021474305.1	SAMN24619909	I	I 4,[5],12:i:-	2016	Asia	China	Henan	Human	Human	patient
GCA_021474325.1	SAMN24619908	I	I 4,[5],12:i:-	2016	Asia	China	Henan	Human	Human	patient
GCA_021474345.1	SAMN24619907	I	Typhimurium	2010	Asia	China	Henan	Human	Human	patient
GCA_022559345.1	SAMN15941602	I	Goldcoast	2015	Asia	China	Zhejiang	Human	stool	human feces
GCA_022559365.1	SAMN15941601	I	Goldcoast	2019	Asia	China	Zhejiang	Human	stool	human feces
GCA_022559385.1	SAMN15941600	I	Goldcoast	2019	Asia	China	Zhejiang	Human	stool	human feces
GCA_022559405.1	SAMN15941599	I	C2-C3:r:-	2019	Asia	China	Zhejiang	Human	stool	human feces
GCA_022559425.1	SAMN15941598	I	Goldcoast	2019	Asia	China	Zhejiang	Human	stool	human feces
GCA_022559445.1	SAMN15941597	I	Goldcoast	2019	Asia	China	Zhejiang	Human	stool	human feces
GCA_022559465.1	SAMN15941596	I	Goldcoast	2018	Asia	China	Zhejiang	Human	stool	human feces
GCA_022559485.1	SAMN15941595	I	Goldcoast	2018	Asia	China	Zhejiang	Human	stool	human feces
GCA_022870685.1	SAMN17208412	I	I 4,[5],12:i:-	2020	Asia	China	Zhejiang	Human	stool	Stool from an infant
GCA_023330705.1	SAMN25249355	I	I 4,[5],12:i:-	2021	Asia	China	Zhejiang	Human	Human	Missing
GCA_023330725.1	SAMN25249354	I	I 4,[5],12:i:-	2021	Asia	China	Zhejiang	Human	stool	human feces
GCA_023330745.1	SAMN16419724	I	Thompson	2019	Asia	China	Zhejiang	Human	stool	human feces
GCA_023330765.1	SAMN16419723	I	I 4,[5],12:i:-	2019	Asia	China	Zhejiang	Human	stool	human feces
GCA_023330785.1	SAMN16419722	I	I 4,[5],12:i:-	2019	Asia	China	Zhejiang	Human	stool	human feces
GCA_023330805.1	SAMN16419721	I	I 4,[5],12:i:-	2018	Asia	China	Zhejiang	Human	stool	human feces
GCA_023330825.1	SAMN16419720	I	I 4,[5],12:i:-	2017	Asia	China	Zhejiang	Human	stool	human feces
GCA_023330845.1	SAMN16419719	I	I 4,[5],12:i:-	2017	Asia	China	Zhejiang	Human	stool	human feces
GCA_023330865.1	SAMN16419718	I	I 4,[5],12:i:-	2017	Asia	China	Zhejiang	Human	stool	human feces
GCA_023330885.1	SAMN16419717	I	I 4,[5],12:i:-	2017	Asia	China	Zhejiang	Human	stool	human feces
GCA_023330905.1	SAMN16419716	I	Typhimurium	2016	Asia	China	Zhejiang	Human	stool	human feces
GCA_023612355.1	SAMN14309716	I	Saintpaul	2016	Asia	China	Guangdong	Missing	Missing	weever
GCA_024364825.1	SAMN29629757	I	Uganda	2014	Asia	China	Missing	Human	Human	Missing
GCA_024364845.1	SAMN29630085	I	Meleagridis	2014	Asia	China	Missing	Human	Human	Missing
GCA_024364865.1	SAMN29630109	I	I 4,[5],12:i:-	2016	Asia	China	Missing	Human	Human	Missing
GCA_024364885.1	SAMN29630254	I	I 4,[5],12:i:-	2016	Asia	China	Missing	Human	Human	Missing
GCA_024364905.1	SAMN29630270	I	I 4,[5],12:i:-	2016	Asia	China	Missing	Human	Human	Missing
GCA_024364925.1	SAMN29630309	I	I 4,[5],12:i:-	2016	Asia	China	Missing	Human	Human	Missing
GCA_024364945.1	SAMN29630312	I	I 4,[5],12:i:-	2016	Asia	China	Missing	Human	Human	Missing
GCA_024364965.1	SAMN29630349	I	I 4,[5],12:i:-	2017	Asia	China	Missing	Human	Human	Missing
GCA_024364985.1	SAMN29630500	I	I 4,[5],12:i:-	2017	Asia	China	Missing	Human	Human	Missing
GCA_024365005.1	SAMN29630588	I	I 4,[5],12:i:-	2017	Asia	China	Missing	Human	Human	Missing
GCA_024365025.1	SAMN29631754	I	I 4,[5],12:i:-	2017	Asia	China	Missing	Human	Human	Missing
GCA_024664475.1	SAMN29636373	I	Indiana	2013	Asia	China	Henan	Human	Human	Missing
GCA_024664595.1	SAMN29636372	I	Indiana	2007	Asia	China	Henan	Human	Human	Missing
GCA_024664715.1	SAMN29636371	I	Indiana	2011	Asia	China	Henan	Human	Human	Missing
GCA_024664835.1	SAMN29636370	I	Indiana	2013	Asia	China	Missing	Poultry	Poultry	chicken
GCA_024664955.1	SAMN29636369	I	Indiana	2007	Asia	China	Missing	Poultry	Poultry	duck
GCA_024917195.1	SAMN30507085	I	Rissen	2021	Asia	China	Zhejiang	Human	Human	Missing
GCA_900478435.1	SAMEA2689776	II	1,4,12,[27]:b:[e,n,x]	2009	Missing	Nepal	Missing	Human	blood	Homo sapiens; blood
GCA_018986895.1	SAMN19708132	I	Miami|Sendai	Missing	Missing	Missing	Missing	Missing	Missing	Missing
GCA_024266465.1	SAMN29431224	I	Blockley	2018	Asia	China	Taiwan	Human	stool	human feces
GCA_024266545.1	SAMN29431217	I	Blockley	2017	Asia	China	Taiwan	Human	Human	Urine
GCA_024266365.1	SAMN29431225	I	Weltevreden	2018	Asia	China	Taiwan	Human	stool	human feces
GCA_024266505.1	SAMN29431223	I	Weltevreden	2017	Asia	China	Taiwan	Human	stool	human feces
GCA_021496255.1	SAMN24782759	I	Agona	2020	Asia	China	Taiwan	Human	Human	GI
GCA_021496275.1	SAMN24782770	I	Agona	2020	Asia	China	Taiwan	Human	Human	GI
GCA_021497565.1	SAMN18138611	I	Agona	2018	Missing	Germany	Missing	Missing	Missing	food additive
GCA_022670695.1	SAMN26567209	I	Agona	2021	Asia	China	Taiwan	Human	stool	human feces
GCA_022670715.1	SAMN26567208	I	Agona	2021	Asia	China	Taiwan	Human	stool	human feces
GCA_022670735.1	SAMN26567207	I	Agona	2021	Asia	China	Taiwan	Human	stool	human feces
GCA_022670755.1	SAMN26567206	I	Agona	2019	Asia	China	Taiwan	Human	stool	human feces
GCA_022670775.1	SAMN26567205	I	Agona	2018	Asia	China	Taiwan	Human	stool	human feces
GCA_024266385.1	SAMN29431230	I	Agona	2018	Missing	Missing	Missing	Human	stool	human feces
GCA_024266785.1	SAMN29431227	I	Agona	2018	Asia	China	Taiwan	Human	stool	human feces
GCA_015223545.3	SAMN16514989	I	Bareilly	2017	Missing	India	Missing	Human	stool	human feces
GCA_016839205.1	SAMN14309717	I	Bovismorbificans	2016	Asia	China	Guangdong	Poultry	Poultry	Qingyuan chicken
GCA_021713115.1	SAMN25044003	I	Bovismorbificans	2019	Missing	Italy	Missing	Missing	Missing	kidney
GCA_001447095.1	SAMN04274532	I	Anatum	2009	North America	United States	Tusla	Missing	Missing	ground turkey
GCA_018339735.1	SAMN03218173	I	Norwich|Adamstua	2005	Missing	Colombia	Missing	Missing	Missing	food
GCA_024266145.1	SAMN29431218	I	Anatum	2017	Asia	China	Taiwan	Missing	Missing	Homo sapiens
GCA_016638525.1	SAMN17169750	I	Typhimurium	2018	Asia	China	Jiangsu	Poultry	Poultry	Avian
GCA_016638585.1	SAMN17169725	IIIa	62:z36:-	2018	Asia	China	Jiangsu	Poultry	Poultry	Avian
GCA_016903075.1	SAMN17734270	II	58:d:z6	2018	Asia	China	Jiangsu	Poultry	Poultry	Avian
GCA_018141885.1	SAMN18737453	I	Stanley	2017	Asia	Thailand	Missing	Missing	Missing	Homo sapiens
GCA_018141905.1	SAMN18737452	I	Weltevreden	2017	Asia	Thailand	Missing	Missing	Missing	Homo sapiens
GCA_018141925.1	SAMN18737451	I	Weltevreden	2017	Asia	Thailand	Missing	Missing	Missing	Homo sapiens
GCA_018141945.1	SAMN18737448	I	Rissen	2017	Asia	Thailand	Missing	Missing	Missing	Homo sapiens
GCA_018141965.1	SAMN18737450	I	Rissen	2017	Asia	Thailand	Missing	Missing	Missing	Homo sapiens
GCA_018141985.1	SAMN18737449	I	Rissen	2017	Asia	Thailand	Missing	Missing	Missing	Homo sapiens
GCA_018142005.1	SAMN18737447	I	Weltevreden	2017	Asia	Thailand	Missing	Missing	Missing	Homo sapiens
GCA_018142025.1	SAMN18737446	I	Rissen	2017	Asia	Thailand	Missing	Missing	Missing	Homo sapiens
GCA_018142045.1	SAMN18737445	I	Stanley	2017	Asia	Thailand	Missing	Missing	Missing	Homo sapiens
GCA_021545725.1	SAMN17107823	I	Schwarzengrund	2019	Asia	China	Guangdong	Human	blood	Homo sapiens; blood
GCA_021545805.1	SAMN17107805	I	Stanley	2019	Asia	China	Guangdong	Human	blood	Homo sapiens; blood
GCA_022557215.1	SAMN26319900	I	Rissen	2021	Asia	China	Fujian	Human	stool	human feces
GCA_022760155.1	SAMN26818630	I	I 4,[5],12:i:-	2021	Asia	China	Missing	Human	stool	human feces
GCA_022869965.1	SAMN14078794	I	Typhimurium	2021	Asia	China	Missing	Human	stool	human feces
GCA_023379985.1	SAMN28104871	I	Enteritidis	2019	Asia	China	Missing	Missing	Missing	Sewage
GCA_024507995.1	SAMN29939568	I	Reading	2012	North America	United States	Colorado	Missing	Missing	cow
GCA_024508075.1	SAMN29939561	I	Reading	2013	North America	United States	Colorado	Missing	Missing	cow
GCA_900635515.1	SAMEA2634516	I	Abony	Missing	Missing	Missing	Missing	Missing	Missing	Missing
GCA_900635525.1	SAMEA2634511	I	Newport	Missing	Missing	Missing	Missing	Missing	Missing	Missing
GCA_900635555.1	SAMEA2634534	I	Weslaco	Missing	Missing	Missing	Missing	Missing	Missing	Missing
GCA_900635565.1	SAMEA2665121	I	Taksony	Missing	Missing	Missing	Missing	Missing	Missing	Missing
GCA_900635575.1	SAMEA2665122	I	Irumu	Missing	Missing	Missing	Missing	Missing	Missing	Missing
GCA_900635585.1	SAMEA2689761	I	Johannesburg	Missing	Missing	Missing	Missing	Missing	Missing	Missing
GCA_900635605.1	SAMEA2689760	I	Blukwa	Missing	Missing	Missing	Missing	Missing	Missing	Missing
GCA_900635615.1	SAMEA2689752	I	Butantan	Missing	Missing	Missing	Missing	Missing	Missing	Missing
GCA_900635645.1	SAMEA2689759	I	Schoeneberg	Missing	Missing	Missing	Missing	Missing	Missing	Missing
GCA_900635865.1	SAMEA3222070	I	Coeln	Missing	Missing	Missing	Missing	Missing	Missing	environmental
GCA_900636155.1	SAMEA3443767	I	Thompson	Missing	Missing	Missing	Missing	Missing	Missing	Missing
GCA_900636165.1	SAMEA3443782	I	ParatyphB	1955	Missing	Missing	Missing	Missing	Missing	Missing
GCA_019339445.1	SAMN17315640	II	1,4,12,[27]:b:[e,n,x]	2012	Missing	Spain	Missing	Poultry	poultry farm	broiler feces
GCA_019339465.1	SAMN17316108	II	1,4,12,[27]:b:[e,n,x]	2013	Missing	Spain	Missing	Poultry	poultry farm	broiler feces
GCA_019339485.1	SAMN17315977	II	1,13,23:z29:e,n,x	2012	Missing	Spain	Missing	Poultry	poultry farm	broiler feces
GCA_900635655.1	SAMEA2689762	II	1,9,12,46,27:z29:1,5	Missing	Missing	Missing	Missing	Missing	Missing	Missing
GCA_019334505.1	SAMN20181734	IIIa	Y:z4,z23:-	2015	Missing	Spain	Missing	Poultry	poultry farm	broiler feces
GCA_019967915.1	SAMN21210682	IIIb	50:k:z	2020	Asia	China	Missing	Missing	Missing	anthropogenic
GCA_022869585.1	SAMN14078795	IIIa	40:z4,z23:-	Missing	Missing	Missing	Missing	Missing	Missing	Missing
GCA_900478105.1	SAMEA2634529	IIIa	62:z4,z23:-	Missing	Missing	Missing	Missing	Missing	Missing	Missing
GCA_900635075.1	SAMEA2634524	IIIa	53:z4,z23:-	Missing	Missing	Missing	Missing	Missing	Missing	Missing
GCA_900635595.1	SAMEA2634528	IIIa	Y:z36:-	Missing	Missing	Missing	Missing	Missing	Missing	Missing
GCA_900635675.1	SAMEA2689777	IIIb	50:i:z	Missing	Missing	Missing	Missing	Missing	Missing	Missing
GCA_003872565.2	SAMN03464588	IIIb	61:l,v:z35	2015	North America	United States	Texas	Missing	Missing	food
GCA_019222725.1	SAMN17315332	IIIb	50:r:z	2013	Missing	Spain	Missing	Poultry	poultry farm	broiler feces
GCA_900635725.1	SAMEA2634531	IV	50:g,z51:-	Missing	Missing	Missing	Missing	Missing	Missing	Missing
GCA_020691705.1	SAMN22488162	I	Saintpaul	2014	Asia	China	Guangdong	Missing	Missing	Homo sapiens
GCA_001597795.2	SAMN04361532	I	Typhi	2014	Missing	India	Missing	Missing	Missing	Homo sapiens
GCA_003429465.1	SAMN07507058	I	Typhi	2013	North America	United States	Missing	Missing	Missing	Missing
GCA_019645915.1	SAMN20695325	I	Typhi	1983	Missing	Chile	Missing	Missing	Missing	Homo sapiens
GCA_020715345.1	SAMN22446304	I	Typhi	2016	Asia	China	Taiwan	Missing	Missing	Homo sapiens
GCA_020715365.1	SAMN22446303	I	Typhi	2016	Asia	China	Taiwan	Missing	Missing	Homo sapiens
GCA_001705365.1	SAMN04600271	I	Typhimurium	2004	North America	United States	Missing	Missing	Missing	A laboratory derivative of ATCC 14028s
GCA_002947135.1	SAMN04014872	I	Typhimurium	Missing	Missing	Missing	Missing	Missing	Missing	Missing
GCA_003030285.2	SAMN08663444	I	Typhimurium	Missing	Missing	Missing	Missing	Missing	Missing	Missing
GCA_003032015.1	SAMN08125531	I	Typhimurium	Missing	Missing	Missing	Missing	Missing	Missing	Missing
GCA_003864015.1	SAMN10485463	I	Typhimurium	Missing	Missing	Missing	Missing	Missing	Missing	chicken tissues
GCA_003871895.2	SAMN06856354	I	Typhimurium	Missing	Missing	Missing	Missing	Missing	Missing	animal
GCA_004323995.2	SAMN09759467	I	Typhimurium	2010	Asia	China	Missing	Missing	Missing	Porcine tongue
GCA_004324015.2	SAMN09759463	I	I 4,[5],12:i:-	2011	Asia	China	Missing	Missing	Missing	feces
GCA_004324025.2	SAMN09759462	I	Typhimurium	2007	Asia	China	Missing	Missing	Missing	Clam
GCA_004324035.2	SAMN09759461	I	Typhimurium	2007	Asia	China	Missing	Missing	Missing	feces
GCA_004324045.2	SAMN09759459	I	I 4,[5],12:i:-	2005	Asia	China	Missing	Missing	Missing	feces
GCA_004324095.2	SAMN09759458	I	Typhimurium	2007	Asia	China	Missing	Missing	Missing	feces
GCA_004324115.2	SAMN09759457	I	Typhimurium	2007	Asia	China	Missing	Missing	Missing	feces
GCA_004324125.2	SAMN09759456	I	Typhimurium	2007	Asia	China	Missing	Missing	Missing	feces
GCA_004324135.2	SAMN09759455	I	Typhimurium	2007	Asia	China	Missing	Missing	Missing	feces
GCA_004324145.2	SAMN09759452	I	Typhimurium	2006	Asia	China	Missing	Missing	Missing	feces
GCA_004324245.2	SAMN09759464	I	Typhimurium	2011	Asia	China	Missing	Missing	Missing	feces
GCA_004324275.2	SAMN09759454	I	Typhimurium	2006	Asia	China	Missing	Missing	Missing	feces
GCA_004324315.2	SAMN09759453	I	Typhimurium	2006	Asia	China	Missing	Missing	Missing	feces
GCA_004337735.2	SAMN09759468	I	Typhimurium	2012	Asia	China	Missing	Missing	Missing	feces
GCA_004337745.2	SAMN09759460	I	Typhimurium	2007	Asia	China	Missing	Missing	Missing	feces
GCA_004683925.1	SAMN11282387	I	Typhimurium	Missing	Missing	Missing	Missing	Missing	Missing	Missing
GCA_004683945.1	SAMN11282551	I	Typhimurium	2014	Missing	Missing	Missing	Missing	Missing	Missing
GCA_006088735.1	SAMN10537407	I	Typhimurium	Missing	Missing	Missing	Missing	Missing	Missing	single cell
GCA_007762235.2	SAMN06856351	I	Typhimurium	Missing	Missing	Norway	Missing	Missing	Missing	Missing
GCA_013206965.1	SAMN14987684	I	Typhimurium	2017	Missing	Belarus	Minsk	Missing	Missing	Missing
GCA_013207105.1	SAMN05949357	I	Typhimurium	1981	Missing	United States	Missing	Missing	Missing	Missing
GCA_013416235.1	SAMN14309715	I	I 4,[5],12:i:-	2017	Missing	China	Guangdong	Missing	Missing	Pork &Cabbage Dumplings
GCA_014334155.1	SAMN15862390	I	Typhimurium	2016	Missing	India	Mumbai	Missing	Missing	Starvation in Luria Bertani broth
GCA_015052745.1	SAMN15950489	I	Typhimurium	2020	Missing	United States	lowa	Missing	Missing	Missing
GCA_015052765.1	SAMN15950488	I	Typhimurium	2020	Missing	United States	lowa	Missing	Missing	Missing
GCA_015052785.1	SAMN15950487	I	Typhimurium	2020	Missing	United States	lowa	Missing	Missing	Missing
GCA_015052805.1	SAMN15950486	I	Typhimurium	2020	Missing	United States	lowa	Missing	Missing	Missing
GCA_015052825.1	SAMN15950485	I	Typhimurium	2020	Missing	United States	lowa	Missing	Missing	Missing
GCA_015475615.1	SAMN14111682	I	Typhimurium	2018	Missing	Missing	Missing	Missing	Missing	Human gut
GCA_015565735.1	SAMN16707726	I	London	1911	Missing	Missing	Missing	Food	Food poisoning	faces
GCA_015697745.1	SAMN15962528	I	I 4,[5],12:i:-	2018	Missing	China	Zhejiang	Missing	Human	feces
GCA_015697785.1	SAMN15962525	I	I 4,[5],12:i:-	2017	Missing	China	Zhejiang	Missing	Human	feces
GCA_015697805.1	SAMN15962524	I	I 4,[5],12:i:-	2016	Missing	China	Zhejiang	Missing	Human	feces
GCA_015697825.1	SAMN15962523	I	I 4,[5],12:i:-	2015	Missing	China	Zhejiang	Missing	Human	feces
GCA_015732575.1	SAMN15962526	I	I 4,[5],12:i:-	2017	Missing	China	Zhejiang	Missing	Human	feces
GCA_016864495.1	SAMN12726102	I	Typhimurium	Missing	Missing	Missing	Missing	Missing	Missing	Missing
GCA_017094545.1	SAMN16551966	I	Typhimurium	2015	Missing	Israel	Ga'ash	Missing	Missing	Passer hispaniolensis
GCA_017094565.1	SAMN16551965	I	Typhimurium	2015	Missing	Israel	Ga'ash	Missing	Missing	Passer domesticus
GCA_017094585.1	SAMN16551964	I	Typhimurium	2015	Missing	Israel	Ga'ash	Missing	Missing	Passer domesticus
GCA_017094605.1	SAMN16551963	I	Typhimurium	2014	Missing	Israel	Ga'ash	Missing	Missing	Passer hispaniolensis
GCA_017893505.1	SAMN14111684	I	Abony	2019	Missing	Missing	Missing	Missing	Missing	Human gut
GCA_017893625.1	SAMN14111683	I	Abony	2018	Missing	Missing	Missing	Missing	Missing	Missing
GCA_018310415.1	SAMN18898463	I	Typhimurium	Missing	Missing	Missing	Missing	Missing	Missing	Missing
GCA_018310435.1	SAMN18899574	I	Typhimurium	Missing	Missing	Missing	Missing	Missing	Missing	Missing
GCA_018310455.1	SAMN18899572	I	Typhimurium	Missing	Missing	Missing	Missing	Missing	Missing	Missing
GCA_018326605.1	SAMN18898401	I	Typhimurium	Missing	Missing	Missing	Missing	Missing	Missing	Missing
GCA_019915745.1	SAMN20351460	I	Typhimurium	2017	Missing	Missing	Missing	Missing	Veal	Ground Beef
GCA_019915765.1	SAMN20351459	I	Typhimurium	2017	Missing	United States	Georgia	Missing	turkey	ground turkey
GCA_020691725.1	SAMN22488165	I	I 4,[5],12:i:-	2014	Missing	China	Guangdong	human	stool	a patient in a tertiary hospital
GCA_020714685.1	SAMN22446302	I	Typhi	2016	Missing	Missing	Taiwan	Missing	Human	Missing
GCA_020715445.1	SAMN22446292	I	Typhimurium	2017	Missing	Missing	Taiwan	Missing	Human	Missing
GCA_020715485.1	SAMN22446291	I	Typhimurium	2017	Missing	Missing	Taiwan	Missing	Human	Missing
GCA_020783475.1	SAMN22814778	I	I 4,[5],12:i:-	2014	Missing	China	Guangdong	human	stool	a patient in a tertiary hospital
GCA_021399255.1	SAMN23296620	I	Typhimurium	2020	Missing	China	Missing	Human	blood	clinical isolation of a TTP patient with HIV infection
GCA_021513315.1	SAMN17319566	I	Typhimurium	2012	Missing	South Korea	Gwangju	Missing	Human	Missing
GCA_023518155.1	SAMN23378275	I	Enteritidis	Missing	Missing	Missing	Missing	Missing	Missing	Missing
GCA_023702165.1	SAMN28614156	I	Typhimurium	2019	Missing	South Korea	Missing	livestock	Swine	faces
GCA_023746725.1	SAMN28818465	I	Typhimurium	2015	Missing	South Korea	Missing	livestock	Swine	faces
GCA_023848645.1	SAMN28951059	I	I 4,[5],12:i:-	2019	Missing	China	Guangdong	Livestock	Swine	Pig
GCA_024266875.1	SAMN29247809	I	Typhimurium	2020	Missing	China	Hubei	Food	Poultry	chicken livers
GCA_024722435.1	SAMN30225128	I	Typhimurium	2022	Missing	Missing	Missing	Missing	Missing	Missing
GCA_904129595.1	SAMEA7292288	I	Typhimurium	Missing	Missing	Missing	Missing	Missing	Missing	Missing
GCA_907163145.1	SAMEA8520469	I	I 4,[5],12:i:-	2012	Missing	Australia	Missing	Missing	human	faces
GCA_907163165.1	SAMEA7503125	I	I 4,[5],12:i:-	2016	Missing	Australia	Missing	Missing	human	faces
GCA_907163175.1	SAMEA8520468	I	I 4,[5],12:i:-	2015	Missing	Australia	Missing	Missing	human	faces
GCA_907163185.1	SAMEA7503126	I	I 4,[5],12:i:-	2014	Missing	Australia	Missing	Missing	human	faces
GCA_907163195.1	SAMEA8520471	I	Typhimurium	2012	Missing	Australia	Missing	Missing	human	faces
GCA_907163235.1	SAMEA7503124	I	I 4,[5],12:i:-	2016	Missing	Australia	Missing	Missing	human	faces
GCA_907163245.1	SAMEA8520470	I	I 4,[5],12:i:-	2017	Missing	Australia	Missing	Missing	human	faces
GCA_015242875.1	SAMN16540008	I	Dublin	2018	Missing	United States	South Carolina	Missing	Veal	Veal
GCA_015243055.1	SAMN16540007	I	Dublin	2018	Missing	United States	South Carolina	Missing	Veal	Veal
GCA_001278275.1	SAMN03744301	I	Newport	2001	Missing	United States	Missing	Livestock	bovine	feces
GCA_001278315.1	SAMN03744303	I	Newport	2003	Missing	United States	Missing	Livestock	equine	feces
GCA_013376915.1	SAMN11355843	I	Newport	2017	Missing	Vietnam	Missing	Poultry	chicken	chicken
GCA_013376935.1	SAMN11355835	I	Newport	2017	Missing	Vietnam	Missing	Poultry	chicken	chicken
GCA_024266285.1	SAMN29431221	I	Montevideo	2017	Missing	China	Taiwan	human	stool	Missing
GCA_022846635.1	SAMD00446209	I	Choleraesuis	Missing	Missing	Missing	Missing	Missing	Missing	Missing
GCA_019915665.1	SAMN20351463	I	Hadar	2017	Missing	United States	Colorado	Poultry	Turkey	ground turkey
GCA_022569715.1	SAMN17478013	I	Hadar	2020	Missing	Missing	Missing	Missing	Missing	Missing
GCA_022569735.1	SAMN17129770	I	Hadar	2017	Missing	Missing	Missing	Missing	Missing	Missing
GCA_014524585.1	SAMN15637151	I	London	2016	Missing	China	Jiangsu	livestock	Swine	slaughtered pig
GCA_014524605.1	SAMN15637410	I	London	2016	Missing	China	Jiangsu	livestock	Swine	slaughtered pig
GCA_016452025.1	SAMN14504919	I	London	2004	Missing	United States	North Carolina	Missing	swine	Missing
GCA_024266345.1	SAMN29431228	I	London	2018	Missing	China	Taiwan	Missing	Human	feces
GCA_006651425.2	SAMN03652140	I	Enteritidis	Missing	Missing	United States	South Dakota	Food	Poultry	goose
GCA_020410865.1	SAMN21891814	I	Enteritidis	2010	Missing	Missing	Missing	Missing	Missing	Missing
GCA_020714645.1	SAMN22446318	I	Enteritidis	2016	Missing	China	Missing	Human	Human	Missing
GCA_020714725.1	SAMN22446319	I	Enteritidis	2016	Missing	China	Missing	Human	Human	Missing
GCA_020714745.1	SAMN22446317	I	Enteritidis	2017	Missing	China	Missing	Human	Human	Missing
GCA_020714765.1	SAMN22446315	I	Enteritidis	2017	Missing	China	Missing	Human	Human	Missing
GCA_020714785.1	SAMN22446316	I	Enteritidis	2017	Missing	China	Missing	Human	Human	Missing
GCA_020714805.1	SAMN22446314	I	Enteritidis	2016	Missing	China	Missing	Human	Human	Missing
GCA_020714845.1	SAMN22446313	I	Enteritidis	2016	Missing	China	Missing	Human	Human	Missing
GCA_020714865.1	SAMN22446297	I	Enteritidis	2017	Missing	China	Missing	Human	Human	Missing
GCA_020714905.1	SAMN22446312	I	Enteritidis	2015	Missing	China	Missing	Human	Human	Missing
GCA_020714925.1	SAMN22446298	I	Enteritidis	2017	Missing	China	Missing	Human	Human	Missing
GCA_020715045.1	SAMN22446311	I	Enteritidis	2015	Missing	China	Missing	Human	Human	Missing
GCA_020715165.1	SAMN22446310	I	Enteritidis	2017	Missing	China	Missing	Human	Human	Missing
GCA_020715225.1	SAMN22446308	I	Enteritidis	2017	Missing	China	Missing	Human	Human	Missing
GCA_020715265.1	SAMN22446309	I	Enteritidis	2017	Missing	China	Missing	Human	Human	Missing
GCA_020715285.1	SAMN22446307	I	Enteritidis	2017	Missing	China	Missing	Human	Human	Missing
GCA_020715305.1	SAMN22446306	I	Enteritidis	2017	Missing	China	Missing	Human	Human	Missing
GCA_020715325.1	SAMN22446305	I	Enteritidis	2017	Missing	China	Missing	Human	Human	Missing
GCA_020715385.1	SAMN22446296	I	Enteritidis	2016	Missing	China	Missing	Human	Human	Missing
GCA_020715405.1	SAMN22446295	I	Enteritidis	2015	Missing	China	Missing	Human	Human	Missing
GCA_020715425.1	SAMN22446294	I	Enteritidis	2015	Missing	China	Missing	Human	Human	Missing
GCA_020715465.1	SAMN22446293	I	Enteritidis	2015	Missing	China	Missing	Human	Human	Missing
GCA_020715505.1	SAMN22446289	I	Enteritidis	2018	Missing	China	Missing	Human	Human	Missing
GCA_020715525.1	SAMN22446288	I	Enteritidis	2016	Missing	China	Missing	Human	Human	Missing
GCA_020715545.1	SAMN22446287	I	Enteritidis	2015	Missing	China	Missing	Human	Human	Missing
GCA_020716645.1	SAMN22446290	I	Enteritidis	2018	Missing	China	Missing	Human	Human	Missing
GCA_024137945.1	SAMN29340051	I	Enteritidis	2019	Missing	Missing	Hubei	mixed culture	mixed culture	mixed culture
GCA_024266125.1	SAMN29431229	I	Enteritidis	2018	Missing	China	Taiwan	Human	Human	Missing
GCA_024266525.1	SAMN29431220	I	Enteritidis	2017	Missing	China	Taiwan	Human	stool	human feces
GCA_019915625.1	SAMN20360260	I	Reading	2018	Missing	United States	Minnesota	Poultry	Turkey	Ground Turkey
GCA_019915705.1	SAMN20351457	I	Reading	2017	Missing	United States	New York	Food	Poultry	Turkey Patties
GCA_900635855.1	SAMEA3222072	I	Havana	1940	Missing	United States	Missing	Environment	Missing	Missing
GCA_008727635.1	SAMN12648952	I	Cubana	Missing	Missing	Missing	Missing	Missing	Missing	Missing
GCA_008727615.1	SAMN12648953	I	Stanley	Missing	Missing	Missing	Missing	Missing	Missing	Missing
GCA_024266165.1	SAMN29431219	I	Mbandaka	2017	Missing	China	Chiayi	Human	stool	human feces
GCA_024266485.1	SAMN29431222	I	Mbandaka	2017	Missing	China	Taiwan	Human	stool	human feces
GCA_024494525.1	SAMN29857753	I	Mbandaka	2021	Missing	China	Shanghai	Human	Human	Missing
GCA_007862665.2	SAMN12360167	I	Kentucky	2018	Missing	United States	Missouri	Food	Poultry	Chicken Wings
GCA_010965815.2	SAMN12587112	I	Kentucky	2018	Missing	United States	New Mexico	Food	Poultry	Chicken Thighs
GCA_013376955.1	SAMN11355825	I	Kentucky	2017	Missing	Vietnam	Missing	Poultry	chicken	chicken
GCA_019063905.1	SAMN19842584	I	Kentucky	2020	Missing	China	Jiangsu	Food	Poultry	market chicken
GCA_019915645.1	SAMN20351461	I	Kentucky	2017	Missing	United States	Georgia	Food	Poultry	Chicken Thighs
GCA_019915925.1	SAMN20351458	I	Kentucky	2017	Missing	United States	Pennsylvania	Food	Poultry	chicken breast
GCA_021266225.1	SAMN23451934	I	Kentucky	2017	Missing	Spain	Missing	Poultry	chicken	Faeces
GCA_021266245.1	SAMN23451933	I	Kentucky	2016	Missing	Spain	Missing	Poultry	chicken	Faeces
GCA_021266265.1	SAMN23451932	I	Kentucky	2016	Missing	Spain	Missing	Poultry	chicken	Faeces
GCA_021266285.1	SAMN23451931	I	Kentucky	2016	Missing	Spain	Missing	Poultry	chicken	Faeces
GCA_021266305.1	SAMN23451930	I	Kentucky	2015	Missing	Spain	Missing	Poultry	Turkey	Faeces
GCA_021266325.1	SAMN23451929	I	Kentucky	2015	Missing	Spain	Missing	Poultry	Turkey	Faeces
GCA_021266345.1	SAMN23451928	I	Kentucky	2015	Missing	Spain	Missing	Poultry	Turkey	Faeces
GCA_021266365.1	SAMN23451927	I	Kentucky	2015	Missing	Spain	Missing	Poultry	Turkey	Faeces
GCA_021266405.1	SAMN23451925	I	Kentucky	2013	Missing	Spain	Missing	Poultry	Turkey	Faeces
GCA_021266425.1	SAMN23451924	I	Kentucky	2013	Missing	Spain	Missing	Poultry	Turkey	Faeces
GCA_021266445.1	SAMN23451923	I	Kentucky	2012	Missing	Spain	Missing	Poultry	Laying hen	Faeces
GCA_022936405.1	SAMN25644152	I	Kentucky	2012	Missing	Switzerland	Missing	Human	Farm	Missing
GCA_024442255.1	SAMN29723020	I	Kentucky	2022	Missing	Indonesia	Bogor	Poultry	chicken	Carcass
GCA_024442275.1	SAMN29723019	I	Kentucky	2022	Missing	Indonesia	Bogor	Poultry	chicken	Carcass
GCA_024722255.1	SAMN30275504	I	Kentucky	2019	Missing	China	Anhui	Food	Poultry	chicken meat products
GCA_024722455.1	SAMN30275502	I	Kentucky	2019	Missing	China	Anhui	Food	Poultry	chicken meat products
GCA_024722475.1	SAMN30275503	I	Kentucky	2019	Missing	China	Anhui	Food	Poultry	chicken meat products
GCA_025159055.1	SAMN30448801	I	Kentucky	2020	Missing	China	Fujian	Human	Human	Missing
GCA_901457625.1	SAMEA5577693	I	Typhi	Missing	Missing	Missing	Missing	Missing	Missing	Missing
GCA_014854835.1	SAMN16282620	I	Kottbus	2018	Missing	Ukraine	Kharkiv	Environment	commercial pork production facility, chopping board	commercial pork production facility, chopping board
GCA_900086565.1	SAMEA3468845	I	1,4,[5],12:b:-	Missing	Missing	Missing	Missing	Missing	Missing	Missing
GCA_021397625.1	SAMN24108481	I	Goldcoast	2021	Missing	China	Taiwan	Human	stool	human feces
GCA_021397645.1	SAMN24108485	I	Goldcoast	2021	Missing	China	Taiwan	Human	stool	human feces
GCA_021397675.1	SAMN24108483	I	Goldcoast	2021	Missing	China	Taiwan	Human	stool	human feces
GCA_900635695.1	SAMEA2709028	I	Goldcoast	Missing	Missing	Missing	Missing	Missing	Missing	Missing
GCA_014217955.1	SAMN09699339	I	Indiana	Missing	Missing	Missing	Missing	Missing	Missing	Missing
GCA_015697765.1	SAMN15962527	I	Indiana	2017	Missing	China	Zhejiang	Human	stool	human feces
GCA_021228955.1	SAMN23799606	I	Indiana	2021	Missing	China	Jiangsu	Food	Poultry	retail chicken meat
GCA_022350005.1	SAMN25873476	I	Indiana	2017	Missing	China	Jiangsu	Poultry	chicken	broiler chickens
GCA_022701155.1	SAMN19736312	I	Indiana	2018	Missing	China	Shandong	Poultry	duck	duck
GCA_023158855.1	SAMN27647540	I	Indiana	2012	Missing	China	Jiangsu	Poultry	chicken	broiler chickens
GCA_023848535.1	SAMN28950535	I	Indiana	2020	Missing	China	Jiangsu	Food	Poultry	chicken meat
GCA_023848615.1	SAMN28950567	I	Indiana	2020	Missing	China	Jiangsu	Food	Poultry	chicken meat
GCA_024731345.1	SAMN30306456	I	Indiana	2014	Missing	China	Jiangsu	poultry	chicken	sick organs of a dead chicken
GCA_019797945.1	SAMN20892915	I	Schwarzengrund	2021	Missing	South Korea	Missing	Poultry	chicken	feces
GCA_019915685.1	SAMN20351464	I	Schwarzengrund	2017	Missing	United States	Georgia	Poultry	turkey	ground turkey
GCA_020714705.1	SAMN22446300	I	Schwarzengrund	2015	Missing	China	Missing	Human	Human	Missing
GCA_020714825.1	SAMN22446301	I	Schwarzengrund	2015	Missing	China	Missing	Human	Human	Missing
GCA_020714885.1	SAMN22446299	I	Schwarzengrund	2015	Missing	China	Missing	Human	Human	Missing
GCA_019915945.1	SAMN20351455	I	I 4,[5],12:i:-	2017	Missing	United States	Iowa	Poultry	turkey	ground turkey
GCA_019931635.1	SAMN21166609	I	Enteritidis	2017	Missing	China	Dalian	Poultry	chicken	intestine
GCA_900478385.1	SAMEA2634512	I	Poona	1932	Missing	Missing	Missing	Missing	Missing	Missing
GCA_019915785.1	SAMN20351456	I	I 4,[5],12:i:-	2017	Missing	United States	LA	Poultry	turkey	ground turkey
GCA_008727535.1	SAMN12648957	I	Concord	Missing	Missing	Missing	Missing	Missing	Missing	Missing
GCA_019915725.1	SAMN20351462	I	Litchfield	2017	Missing	United States	Georgia	Poultry	turkey	ground turkey
GCA_000027025.1	SAMEA2272777	I	Typhimurium	2004	Missing	Malawi	Blantyre	Human	blood	Homo sapiens; blood
GCA_000022165.1	SAMN02604137	I	Typhimurium	Missing	Missing	Missing	Missing	Missing	Missing	Missing
GCA_008244785.1	SAMN12086474	I	Typhimurium	2019	Missing	Missing	Missing	Missing	Missing	Missing
GCA_008244805.1	SAMN12086475	I	Typhimurium	2019	Missing	Missing	Missing	Missing	Missing	Missing
GCA_008244825.1	SAMN12086476	I	Typhimurium	2019	Missing	Missing	Missing	Missing	Missing	Missing
GCA_008244845.1	SAMN12086477	I	Typhimurium	2019	Missing	Missing	Missing	Missing	Missing	Missing
GCA_008727555.1	SAMN12648956	I	Corvallis	Missing	Missing	Missing	Missing	Missing	Missing	Missing
GCA_000283735.1	SAMD00000683	I	Typhimurium	Missing	Missing	Missing	Missing	Missing	Missing	Missing
GCA_018340115.1	SAMN01823748	I	Lexington	Missing	Missing	Missing	Missing	Food	sunflower seed	sunflower seed
GCA_018338875.1	SAMN01041108	I	Enteritidis	2010	Missing	United States	Iowa	Environment	environmental swab	environmental swab
GCA_000828595.1	SAMD00002684	I	Typhimurium	Missing	Missing	Missing	Missing	Missing	Missing	Missing
GCA_018339875.1	SAMN01805330	I	Meleagridis	Missing	Missing	United States	VT	Environment	dairy farm	cow milk,dairy farm
GCA_000486345.2	SAMN01823705	I	Typhimurium	Missing	Missing	France	Missing	Missing	Missing	Missing
GCA_018338435.1	SAMN01087967	I	Heidelberg	1987	Missing	United States	Colorado	Poultry	turkey	turkey
GCA_000486045.2	SAMN01087969	I	Heidelberg	Missing	Missing	Brazil	Missing	Missing	Missing	Missing
GCA_018340175.1	SAMN01813422	I	Derby	2003	Missing	United States	Minnesota	Environment	dairy farm	filter,dairy farm
GCA_018339975.1	SAMN01823752	I	Miami	1953	Missing	United States	Georgia	Human	Human	Missing
GCA_018340135.1	SAMN01813423	I	Soerenga	2003	Missing	United States	Texas	Environment	dairy farm	filter,dairy farm
GCA_016864955.1	SAMN14150057	I	Napoli	2012	Missing	Italy	Naples	Human	Human	Missing
GCA_013138355.1	SAMN14832288	IIIa	41:z4,z23:-	Missing	Missing	United States	Missing	Missing	Missing	Missing
GCA_900635545.1	SAMEA2634533	I	Austin|Toowong	Missing	Missing	Missing	Missing	Missing	Missing	Missing
GCA_016452125.1	SAMN14504865	I	Worthington	2004	Missing	United States	Arizona	Livestock	bovine	bovine
GCA_018338355.1	SAMN00991058	I	Bareilly	Missing	Missing	Missing	Missing	Human	Human	Missing
GCA_013138245.1	SAMN14832281	IIIb	51:k:z35	Missing	Missing	United States	Missing	Missing	Missing	Missing
GCA_013162305.1	SAMN11660493	IIIb	51:k:z35	Missing	Missing	Missing	Missing	Missing	Missing	Missing
GCA_018338335.1	SAMN01816346	I	London	Missing	Missing	Missing	Missing	Environment	environmental swab	environmental swab dry milk environment
GCA_018338295.1	SAMN01816347	I	Havana	Missing	Missing	Egypt	Missing	Animal Feed	bone meal	Missing
GCA_000487935.2	SAMN01823707	I	Saintpaul	1988	Missing	United Kingdom	Scotland	Missing	Missing	Missing
GCA_004222645.2	SAMN01933180	I	Typhimurium	1987	Missing	United States	California	animal	Missing	Missing
GCA_018338835.1	SAMN01933084	I	Anatum	Missing	Missing	United States	Washington	Human	Human	Missing
GCA_018338815.1	SAMN01933086	I	Choleraesuis	Missing	Missing	Switzerland	Missing	Missing	Missing	Missing
GCA_018338675.1	SAMN01933123	I	Derby	1986	Missing	United States	Pennsylvania	Poultry	turkey	turkey
GCA_018338715.1	SAMN01933087	I	Dublin	1986	Missing	United States	ID	Livestock	bovine	Bos taurus
GCA_018338555.1	SAMN01933088	I	Dublin	1982	Missing	France	Missing	Livestock	bovine	bovine
GCA_900635085.1	SAMEA2634520	I	Daytona	Missing	Missing	United States	Missing	Missing	Missing	Missing
GCA_013138125.1	SAMN14832289	IIIb	60:r:z	Missing	Missing	Missing	Missing	Missing	Missing	Missing
GCA_021383745.1	SAMN19173648	IV	45:g,z51:-	2020	Missing	United States	Missing	Wild Animal	Reptile	African Fat-tailed Gecko
GCA_008727655.1	SAMN12648951	I	Albert	Missing	Missing	Missing	Missing	Missing	Missing	Missing
GCA_013358425.1	SAMN14271042	I	Adjame	2017	Missing	United Kingdom	Missing	Human	Human	Missing
GCA_004126495.1	SAMN10441277	IIIb	O:61:k:1,5,7	2016	Missing	Germany	Missing	Livestock	Ovis aries (domestic sheep)	Ovis aries (domestic sheep)
GCA_018336435.1	SAMN13741975	I	Senftenberg	2012	Missing	South Korea	Bucheon	Food	Poultry	chicken meat
GCA_023518175.1	SAMN23378276	I	Typhimurium	Missing	Missing	Missing	Missing	Missing	Missing	Missing
GCA_900478345.1	SAMEA2689754	I	Menston	Missing	Missing	Missing	Missing	Missing	Missing	Missing
GCA_013138265.1	SAMN14832286	IIIb	65:z10:e,n,x,z15	Missing	Missing	United States	Missing	Missing	Missing	Missing
GCA_013138205.1	SAMN14832282	IV	O:57:z4,z32:-	Missing	Missing	United States	Missing	Missing	Missing	Missing
GCA_013138325.1	SAMN14832284	II	58:c:z6	Missing	Missing	United States	Missing	Missing	Missing	Missing
GCA_013138165.1	SAMN14832290	II	C2-C3:None:z10	Missing	Missing	United States	Missing	Missing	Missing	Missing
GCA_004919385.1	SAMN11333160	I	I 4,[5],12:i:-	2011	Missing	Canada	British Columbia	Human	Human	Missing
GCA_004941405.1	SAMN11333167	I	I 4,[5],12:i:-	2014	Missing	Canada	British Columbia	Human	Human	Missing
GCA_013138305.1	SAMN14832285	II	R:k:e,n,x	Missing	Missing	United States	Missing	Missing	Missing	Missing
GCA_013138225.1	SAMN14832287	II	Y:None:z39	Missing	Missing	United States	Missing	Missing	Missing	Missing
GCA_013138375.1	SAMN14832283	II	O:60:None:z39	Missing	Missing	United States	Missing	Missing	Missing	Missing
GCA_014123145.1	SAMN15683642	IIIb	50:k:z	2017	Missing	China	Shanghai	Human	Human	Urine
GCA_907166765.1	SAMEA8666892	I	Senftenberg	Missing	Missing	Missing	Missing	Missing	Missing	Missing
GCA_907166775.1	SAMEA8666894	I	Senftenberg	Missing	Missing	Missing	Missing	Missing	Missing	Missing
GCA_907166785.1	SAMEA8666891	I	Senftenberg	Missing	Missing	Missing	Missing	Missing	Missing	Missing
GCA_907166795.1	SAMEA8666893	I	Senftenberg	Missing	Missing	Missing	Missing	Missing	Missing	Missing
GCA_900635485.1	SAMEA2612501	V	66:z41:-	Missing	Missing	Missing	Missing	Missing	Missing	Missing
GCA_019356415.1	SAMN10870446	V	66:z81:-	Missing	Missing	USA	Missing	Missing	Missing	Missing
GCA_018338735.1	SAMN01933083	V	66:z41:-	1972	Missing	Missing	Missing	frog	frog	frog
GCA_016653555.1	SAMN17169784	V	66:z41:-	2018	Missing	China	Nanjing	Avian	Avian	Avian
GCA_014338425.3	SAMN03700895	V	1,40:z35:-	Missing	Missing	Missing	Missing	Missing	Missing	Missing
GCA_013138145.1	SAMN14832280	V	Y:z35:-	Missing	Missing	USA	Missing	Missing	Missing	Missing
GCA_009648775.1	SAMN01933083	V	66:z41:-	1972	Missing	Missing	Missing	frog	frog	frog
GCA_006113225.2	SAMN07152238	V	60:z41:-	Missing	Missing	USA	Missing	Missing	Missing	Missing
GCA_006051015.2	SAMN07151172	V	Y:z65:-	Missing	Missing	USA	Missing	Missing	Missing	Missing
GCA_002211925.1	SAMN04160809	V	66:z41:-	1998	North America	Canada	Ontario	Missing	Missing	Missing
GCA_000709535.1	SAMN03081475	V	Y:z41:-	Missing	Missing	Missing	Missing	Missing	Missing	Missing
GCA_000439255.1	SAMN02603391	V	Y:z35:-	2008	Missing	Switzerland	Missing	Missing	Missing	Missing
GCA_000486165.2	SAMN01805318	I	Stanleyville	1988	Missing	France	Missing	Human	Human	Human
GCA_903989485.1	SAMEA5976334	I	Typhimurium	2005	Missing	Missing	Missing	Livestock	Swine	Pig
GCA_000341425.1	SAMN01832085	I	Javiana	2012	North America	United States	Arizona	Human	Human	clinical isolate
GCA_004848685.1	SAMN00991047	I	Bareilly	2012	North America	United States	Maryland	Missing	Missing	clinical/research| human; Homo sapiens
GCA_000439415.2	SAMN01823701	I	Bareilly	2003	Asia	India	Missing	Food	ND/Others	Missing
GCA_000486765.2	SAMN01805327	I	Panama	Missing	North America	United States	New York	Human	Human	Homo sapiens; baby
GCA_000430105.1	SAMN01088008	I	Heidelberg	2011	North America	United States	Ohio	Human	Human	Missing
GCA_000483715.2	SAMN02415193	I	Newport	Missing	Missing	Missing	Missing	Human	stool	clinical/research| human; Homo sapiens; stool
GCA_000486365.2	SAMN01823736	I	Thompson	Missing	Missing	Missing	Missing	Missing	Missing	clinical/research
GCA_000698515.2	SAMN00991042	I	Bareilly	2012	North America	United States	Maryland	Human	Human	clinical isolate
GCA_004848885.1	SAMN00991044	I	Bareilly	2012	North America	United States	Maryland	Missing	Missing	clinical/research| human; Homo sapiens
GCA_000487915.2	SAMN01813419	I	Abaetetuba	Missing	South America	Argentina	Misiones	Environment	Water/River	creek water
GCA_018338535.1	SAMN01805318	I	Saintpaul	1988	Missing	France	Missing	Human	Human	Human
GCA_903992995.2	SAMEA5976334	I	Typhimurium	2005	Missing	Missing	Missing	Livestock	Swine	Pig
GCA_018340055.1	SAMN01832085	I	Enteritidis	2012	North America	United States	Arizona	Human	Human	clinical isolate
GCA_009648735.1	SAMN00991047	I	Bareilly	2012	North America	United States	Maryland	Missing	Missing	clinical/research| human; Homo sapiens
GCA_009648715.1	SAMN01823701	I	Bareilly	2003	Asia	India	Missing	Food	ND/Others	Missing
GCA_018338495.1	SAMN01805327	I	Panama	Missing	North America	United States	New York	Human	Human	Homo sapiens; baby
GCA_009648795.1	SAMN01088008	I	Heidelberg	2011	North America	United States	Ohio	Human	Human	Missing
GCA_018338455.1	SAMN02415193	I	Abaetetuba	Missing	Missing	Missing	Missing	Human	stool	clinical/research| human; Homo sapiens; stool
GCA_018338475.1	SAMN01823736	I	Thompson	Missing	Missing	Missing	Missing	Missing	Missing	clinical/research
GCA_009648835.1	SAMN00991042	I	Bareilly	2012	North America	United States	Maryland	Human	Human	clinical isolate
GCA_009648755.1	SAMN00991044	I	Bareilly	2012	North America	United States	Maryland	Missing	Missing	clinical/research| human; Homo sapiens
GCA_018338375.1	SAMN01813419	I	Newport	Missing	South America	Argentina	Misiones	Environment	Water/River	creek water
GCA_000252995.1	SAMEA3138409	V	66:z41:-	Missing	Missing	Missing	Missing	Missing	Missing	Missing
R51	R51	I	Gallinarum	Missing	Missing	Missing	Missing	Missing	Missing	Missing

## Sheet: Sheet2
Genbank Accession Number	Continent	Country	$ Per Capita GDP (2022)
GCA_001357935.2	Africa	Madagascar	522
GCA_002211865.1	Africa	Madagascar	522
GCA_001356455.2	Africa	Malawi	523
GCA_001367555.2	Africa	Malawi	523
GCA_014250335.1	Africa	Malawi	523
GCA_014250355.1	Africa	Malawi	523
GCA_015240855.1	Africa	Malawi	523
GCA_015241115.1	Africa	Malawi	523
GCA_900538085.1	Africa	Malawi	523
GCA_000027025.1	Africa	Malawi	523
GCA_003994755.1	Africa	Rwanda	913
GCA_003994735.1	Africa	Rwanda	913
GCA_003994655.1	Africa	Rwanda	913
GCA_003994575.1	Africa	Rwanda	913
GCA_003994595.1	Africa	Rwanda	913
GCA_003994615.1	Africa	Rwanda	913
GCA_003994695.1	Africa	Rwanda	913
GCA_003994715.1	Africa	Rwanda	913
GCA_003994815.1	Africa	Rwanda	913
GCA_003994555.1	Africa	Rwanda	913
GCA_003994635.1	Africa	Rwanda	913
GCA_003994675.1	Africa	Rwanda	913
GCA_001359015.2	Africa	Tanzania	1245
GCA_001095585.2	Asia	Nepal	1293
GCA_900478435.1	Asia	Nepal	1293
GCA_001122625.2	Oceania	Papua New Guinea	1346
GCA_001134605.2	Oceania	Papua New Guinea	1346
GCA_001173525.2	Oceania	Papua New Guinea	1346
GCA_008705215.1	Asia	Pakistan	1658
GCA_900185485.1	Asia	Pakistan	1658
GCA_001360555.2	Asia	Cambodia	1771
GCA_001106745.2	Asia	Laos	2172
GCA_003194225.1	Africa	Kenya	2255
GCA_009729895.1	Africa	Nigeria	2326
GCA_009729915.1	Africa	Nigeria	2326
GCA_009729935.1	Africa	Nigeria	2326
GCA_009729955.1	Africa	Nigeria	2326
GCA_009729975.1	Africa	Nigeria	2326
GCA_009730015.1	Africa	Nigeria	2326
GCA_002266085.2	Africa	Nigeria	2326
GCA_002266325.2	Africa	Nigeria	2326
GCA_002266205.2	Africa	Nigeria	2326
GCA_002265865.2	Africa	Nigeria	2326
GCA_022670835.1	Africa	Nigeria	2326
GCA_003030105.1	Asia	India	2466
GCA_012970745.1	Asia	India	2466
GCA_018339895.1	Asia	India	2466
GCA_018340095.1	Asia	India	2466
GCA_001088345.2	Asia	India	2466
GCA_001104885.3	Asia	India	2466
GCA_001127485.2	Asia	India	2466
GCA_001148305.2	Asia	India	2466
GCA_001157245.2	Asia	India	2466
GCA_001163025.2	Asia	India	2466
GCA_001362175.2	Asia	India	2466
GCA_009734305.1	Asia	India	2466
GCA_004022525.1	Asia	India	2466
GCA_000245535.1	Asia	India	2466
GCA_000439415.2	Asia	India	2466
GCA_000439415.2	Asia	India	2466
GCA_018338855.1	Asia	India	2466
GCA_018340155.1	Asia	India	2466
GCA_004847005.1	Asia	India	2466
GCA_004847525.1	Asia	India	2466
GCA_004847505.1	Asia	India	2466
GCA_015223545.3	Asia	India	2466
GCA_001597795.2	Asia	India	2466
GCA_014334155.1	Asia	India	2466
GCA_001079465.2	Asia	Bangladesh	2734
GCA_001361075.2	Asia	Bangladesh	2734
GCA_001119245.2	Africa	Democratic Republic of the Congo	2945
GCA_015240995.1	Africa	Democratic Republic of the Congo	2945
GCA_001362195.2	Asia	Philippines	3597
GCA_018338315.1	Asia	Philippines	3597
GCA_010848705.2	Africa	Tunisia	3816
GCA_018339955.1	Africa	Morocco	3896
GCA_001104165.2	Africa	Morocco	3896
GCA_006651685.2	Asia	Vietnam	4163
GCA_001240865.2	Asia	Vietnam	4163
GCA_001364695.2	Asia	Vietnam	4163
GCA_000195995.1	Asia	Vietnam	4163
GCA_013377315.1	Asia	Vietnam	4163
GCA_013377335.1	Asia	Vietnam	4163
GCA_013377355.1	Asia	Vietnam	4163
GCA_013376915.1	Asia	Vietnam	4163
GCA_013376935.1	Asia	Vietnam	4163
GCA_013376955.1	Asia	Vietnam	4163
GCA_018338295.1	Asia	Egypt	4504
GCA_001121865.2	Asia	Indonesia	4691
GCA_001148125.2	Asia	Indonesia	4691
GCA_001362095.2	Asia	Indonesia	4691
GCA_004847145.1	Asia	Indonesia	4691
GCA_024442255.1	Asia	Indonesia	4691
GCA_024442275.1	Asia	Indonesia	4691
GCA_014854835.1	Europe	Ukraine	4862
GCA_013162165.1	Oceania	Tonga	5008
GCA_001135805.3	Oceania	Fiji	5341
GCA_018339755.1	South America	Colombia	6644
GCA_018339695.1	South America	Colombia	6644
GCA_018339715.1	South America	Colombia	6644
GCA_018339775.1	South America	Colombia	6644
GCA_018339515.1	South America	Colombia	6644
GCA_018339795.1	South America	Colombia	6644
GCA_018339535.1	South America	Colombia	6644
GCA_018339675.1	South America	Colombia	6644
GCA_018339435.1	South America	Colombia	6644
GCA_018339575.1	South America	Colombia	6644
GCA_018339735.1	South America	Colombia	6644
GCA_000612325.1	Africa	South Africa	6739
GCA_006402875.1	South America	Peru	7005
GCA_006740725.1	South America	Peru	7005
GCA_018340545.1	South America	Peru	7005
GCA_018340565.1	South America	Peru	7005
GCA_014218055.1	South America	Peru	7005
GCA_000732045.2	Asia	Thailand	7631
GCA_003627015.2	Asia	Thailand	7631
GCA_000698715.2	Asia	Thailand	7631
GCA_018141885.1	Asia	Thailand	7631
GCA_018141905.1	Asia	Thailand	7631
GCA_018141925.1	Asia	Thailand	7631
GCA_018141945.1	Asia	Thailand	7631
GCA_018141965.1	Asia	Thailand	7631
GCA_018141985.1	Asia	Thailand	7631
GCA_018142005.1	Asia	Thailand	7631
GCA_018142025.1	Asia	Thailand	7631
GCA_018142045.1	Asia	Thailand	7631
GCA_013206965.1	Europe	Belarus	8567
GCA_001188125.2	South America	Brazil	8857
GCA_003971525.1	South America	Brazil	8857
GCA_004564195.1	South America	Brazil	8857
GCA_002982095.1	South America	Brazil	8857
GCA_009387895.1	South America	Brazil	8857
GCA_009388185.1	South America	Brazil	8857
GCA_000009525.1	South America	Brazil	8857
GCA_023024545.1	South America	Brazil	8857
GCA_000486045.2	South America	Brazil	8857
GCA_003710205.1	Asia	Turkey	9961
GCA_018340335.1	North America	Mexico	10948
GCA_018339055.1	North America	Mexico	10948
GCA_018339375.1	North America	Mexico	10948
GCA_003902395.2	North America	Mexico	10948
GCA_004354225.1	North America	Mexico	10948
GCA_018340275.1	North America	Mexico	10948
GCA_005457265.2	North America	Mexico	10948
GCA_018340295.1	North America	Mexico	10948
GCA_018339615.1	North America	Mexico	10948
GCA_006517135.1	North America	Mexico	10948
GCA_018339935.1	North America	Mexico	10948
GCA_018339995.1	North America	Mexico	10948
GCA_018338975.1	North America	Mexico	10948
GCA_005930995.1	North America	Mexico	10948
GCA_018339475.1	North America	Mexico	10948
GCA_018339595.1	North America	Mexico	10948
GCA_018340195.1	North America	Mexico	10948
GCA_001362135.2	North America	Mexico	10948
GCA_001006525.1	North America	Mexico	10948
GCA_001293505.1	North America	Mexico	10948
GCA_001576255.1	North America	Mexico	10948
GCA_001576275.1	North America	Mexico	10948
GCA_001577505.1	North America	Mexico	10948
GCA_009497835.1	North America	Mexico	10948
GCA_009497855.1	North America	Mexico	10948
GCA_011304815.1	North America	Mexico	10948
GCA_018339175.1	North America	Mexico	10948
GCA_018339255.1	North America	Mexico	10948
GCA_018340255.1	North America	Mexico	10948
GCA_018340315.1	North America	Mexico	10948
GCA_018340355.1	North America	Mexico	10948
GCA_018339635.1	North America	Mexico	10948
GCA_018339655.1	North America	Mexico	10948
GCA_000335875.2	North America	Mexico	10948
GCA_018340525.1	North America	Mexico	10948
GCA_018339355.1	North America	Mexico	10948
GCA_018339395.1	North America	Mexico	10948
GCA_018338635.1	North America	Mexico	10948
GCA_018338395.1	North America	Mexico	10948
GCA_006517155.1	North America	Mexico	10948
GCA_004798785.1	North America	Mexico	10948
GCA_002777175.1	North America	Mexico	10948
GCA_018339415.1	North America	Mexico	10948
GCA_022670675.1	Asia	China	12970
GCA_003052785.2	Asia	China	12970
GCA_006516995.1	Asia	China	12970
GCA_003931815.1	Asia	China	12970
GCA_001647755.1	Asia	China	12970
GCA_006969245.1	Asia	China	12970
GCA_008386295.1	Asia	China	12970
GCA_008931225.1	Asia	China	12970
GCA_008931245.1	Asia	China	12970
GCA_005222465.1	Asia	China	12970
GCA_000818075.1	Asia	China	12970
GCA_000818115.1	Asia	China	12970
GCA_003231095.1	Asia	China	12970
GCA_011465535.1	Asia	China	12970
GCA_011465695.1	Asia	China	12970
GCA_011465815.1	Asia	China	12970
GCA_011465945.1	Asia	China	12970
GCA_011466075.1	Asia	China	12970
GCA_011466275.1	Asia	China	12970
GCA_011466455.1	Asia	China	12970
GCA_011466595.1	Asia	China	12970
GCA_011466775.1	Asia	China	12970
GCA_011466815.1	Asia	China	12970
GCA_004124035.2	Asia	China	12970
GCA_004124055.2	Asia	China	12970
GCA_004124095.2	Asia	China	12970
GCA_004124155.2	Asia	China	12970
GCA_004124175.2	Asia	China	12970
GCA_004124195.2	Asia	China	12970
GCA_004124215.2	Asia	China	12970
GCA_008807355.1	Asia	China	12970
GCA_009728875.2	Asia	China	12970
GCA_009728895.2	Asia	China	12970
GCA_009806735.1	Asia	China	12970
GCA_019890995.1	Asia	China	12970
GCA_002794415.1	Asia	China	12970
GCA_009184685.1	Asia	China	12970
GCA_004136335.1	Asia	China	12970
GCA_001989635.1	Asia	China	12970
GCA_002313125.1	Asia	China	12970
GCA_002762135.3	Asia	China	12970
GCA_005844025.1	Asia	China	12970
GCA_012049605.1	Asia	China	12970
GCA_012050025.1	Asia	China	12970
GCA_012051085.1	Asia	China	12970
GCA_012051245.1	Asia	China	12970
GCA_012051385.1	Asia	China	12970
GCA_012051625.1	Asia	China	12970
GCA_012051825.1	Asia	China	12970
GCA_012052225.1	Asia	China	12970
GCA_015074905.1	Asia	China	12970
GCA_016025415.2	Asia	China	12970
GCA_024266225.1	Asia	China	12970
GCA_024266305.1	Asia	China	12970
GCA_024266425.1	Asia	China	12970
GCA_024266445.1	Asia	China	12970
GCA_024266565.1	Asia	China	12970
GCA_024266245.1	Asia	China	12970
GCA_024266265.1	Asia	China	12970
GCA_000742815.1	Asia	China	12970
GCA_002813975.1	Asia	China	12970
GCA_002813995.1	Asia	China	12970
GCA_003663765.1	Asia	China	12970
GCA_003691385.1	Asia	China	12970
GCA_006517015.1	Asia	China	12970
GCA_006517055.1	Asia	China	12970
GCA_012049805.1	Asia	China	12970
GCA_012050205.1	Asia	China	12970
GCA_012050385.1	Asia	China	12970
GCA_012050525.1	Asia	China	12970
GCA_012050745.1	Asia	China	12970
GCA_012050905.1	Asia	China	12970
GCA_015074885.1	Asia	China	12970
GCA_014394985.2	Asia	China	12970
GCA_014805785.2	Asia	China	12970
GCA_014840915.2	Asia	China	12970
GCA_015159575.1	Asia	China	12970
GCA_015708295.1	Asia	China	12970
GCA_016025375.1	Asia	China	12970
GCA_016025395.1	Asia	China	12970
GCA_016025435.1	Asia	China	12970
GCA_004358925.1	Asia	China	12970
GCA_006228345.1	Asia	China	12970
GCA_014858545.1	Asia	China	12970
GCA_014858565.1	Asia	China	12970
GCA_024266185.1	Asia	China	12970
GCA_024266205.1	Asia	China	12970
GCA_002224405.1	Asia	China	12970
GCA_005221485.1	Asia	China	12970
GCA_006517035.1	Asia	China	12970
GCA_006517075.1	Asia	China	12970
GCA_008330205.1	Asia	China	12970
GCA_012052085.1	Asia	China	12970
GCA_012052445.1	Asia	China	12970
GCA_012052605.1	Asia	China	12970
GCA_012052805.1	Asia	China	12970
GCA_012052965.1	Asia	China	12970
GCA_012053145.1	Asia	China	12970
GCA_012053325.1	Asia	China	12970
GCA_012053525.1	Asia	China	12970
GCA_012053725.1	Asia	China	12970
GCA_012053905.1	Asia	China	12970
GCA_012054045.1	Asia	China	12970
GCA_000008105.1	Asia	China	12970
GCA_011057955.1	Asia	China	12970
GCA_024266405.1	Asia	China	12970
GCA_016455305.1	Asia	China	12970
GCA_006461325.2	Asia	China	12970
GCA_006461415.2	Asia	China	12970
GCA_016071195.1	Asia	China	12970
GCA_019469485.1	Asia	China	12970
GCA_019710375.1	Asia	China	12970
GCA_019710395.3	Asia	China	12970
GCA_019969195.1	Asia	China	12970
GCA_019969215.1	Asia	China	12970
GCA_019969235.1	Asia	China	12970
GCA_019969255.1	Asia	China	12970
GCA_021183525.1	Asia	China	12970
GCA_021183545.1	Asia	China	12970
GCA_021474245.1	Asia	China	12970
GCA_021474265.1	Asia	China	12970
GCA_021474285.1	Asia	China	12970
GCA_021474305.1	Asia	China	12970
GCA_021474325.1	Asia	China	12970
GCA_021474345.1	Asia	China	12970
GCA_022559345.1	Asia	China	12970
GCA_022559365.1	Asia	China	12970
GCA_022559385.1	Asia	China	12970
GCA_022559405.1	Asia	China	12970
GCA_022559425.1	Asia	China	12970
GCA_022559445.1	Asia	China	12970
GCA_022559465.1	Asia	China	12970
GCA_022559485.1	Asia	China	12970
GCA_022870685.1	Asia	China	12970
GCA_023330705.1	Asia	China	12970
GCA_023330725.1	Asia	China	12970
GCA_023330745.1	Asia	China	12970
GCA_023330765.1	Asia	China	12970
GCA_023330785.1	Asia	China	12970
GCA_023330805.1	Asia	China	12970
GCA_023330825.1	Asia	China	12970
GCA_023330845.1	Asia	China	12970
GCA_023330865.1	Asia	China	12970
GCA_023330885.1	Asia	China	12970
GCA_023330905.1	Asia	China	12970
GCA_023612355.1	Asia	China	12970
GCA_024364825.1	Asia	China	12970
GCA_024364845.1	Asia	China	12970
GCA_024364865.1	Asia	China	12970
GCA_024364885.1	Asia	China	12970
GCA_024364905.1	Asia	China	12970
GCA_024364925.1	Asia	China	12970
GCA_024364945.1	Asia	China	12970
GCA_024364965.1	Asia	China	12970
GCA_024364985.1	Asia	China	12970
GCA_024365005.1	Asia	China	12970
GCA_024365025.1	Asia	China	12970
GCA_024664475.1	Asia	China	12970
GCA_024664595.1	Asia	China	12970
GCA_024664715.1	Asia	China	12970
GCA_024664835.1	Asia	China	12970
GCA_024664955.1	Asia	China	12970
GCA_024917195.1	Asia	China	12970
GCA_024266465.1	Asia	China	12970
GCA_024266545.1	Asia	China	12970
GCA_024266365.1	Asia	China	12970
GCA_024266505.1	Asia	China	12970
GCA_021496255.1	Asia	China	12970
GCA_021496275.1	Asia	China	12970
GCA_022670695.1	Asia	China	12970
GCA_022670715.1	Asia	China	12970
GCA_022670735.1	Asia	China	12970
GCA_022670755.1	Asia	China	12970
GCA_022670775.1	Asia	China	12970
GCA_024266785.1	Asia	China	12970
GCA_016839205.1	Asia	China	12970
GCA_024266145.1	Asia	China	12970
GCA_016638525.1	Asia	China	12970
GCA_016638585.1	Asia	China	12970
GCA_016903075.1	Asia	China	12970
GCA_021545725.1	Asia	China	12970
GCA_021545805.1	Asia	China	12970
GCA_022557215.1	Asia	China	12970
GCA_022760155.1	Asia	China	12970
GCA_022869965.1	Asia	China	12970
GCA_023379985.1	Asia	China	12970
GCA_019967915.1	Asia	China	12970
GCA_020691705.1	Asia	China	12970
GCA_020715345.1	Asia	China	12970
GCA_020715365.1	Asia	China	12970
GCA_004323995.2	Asia	China	12970
GCA_004324015.2	Asia	China	12970
GCA_004324025.2	Asia	China	12970
GCA_004324035.2	Asia	China	12970
GCA_004324045.2	Asia	China	12970
GCA_004324095.2	Asia	China	12970
GCA_004324115.2	Asia	China	12970
GCA_004324125.2	Asia	China	12970
GCA_004324135.2	Asia	China	12970
GCA_004324145.2	Asia	China	12970
GCA_004324245.2	Asia	China	12970
GCA_004324275.2	Asia	China	12970
GCA_004324315.2	Asia	China	12970
GCA_004337735.2	Asia	China	12970
GCA_004337745.2	Asia	China	12970
GCA_013416235.1	Asia	China	12970
GCA_015697745.1	Asia	China	12970
GCA_015697785.1	Asia	China	12970
GCA_015697805.1	Asia	China	12970
GCA_015697825.1	Asia	China	12970
GCA_015732575.1	Asia	China	12970
GCA_020691725.1	Asia	China	12970
GCA_020783475.1	Asia	China	12970
GCA_021399255.1	Asia	China	12970
GCA_023848645.1	Asia	China	12970
GCA_024266875.1	Asia	China	12970
GCA_024266285.1	Asia	China	12970
GCA_014524585.1	Asia	China	12970
GCA_014524605.1	Asia	China	12970
GCA_024266345.1	Asia	China	12970
GCA_020714645.1	Asia	China	12970
GCA_020714725.1	Asia	China	12970
GCA_020714745.1	Asia	China	12970
GCA_020714765.1	Asia	China	12970
GCA_020714785.1	Asia	China	12970
GCA_020714805.1	Asia	China	12970
GCA_020714845.1	Asia	China	12970
GCA_020714865.1	Asia	China	12970
GCA_020714905.1	Asia	China	12970
GCA_020714925.1	Asia	China	12970
GCA_020715045.1	Asia	China	12970
GCA_020715165.1	Asia	China	12970
GCA_020715225.1	Asia	China	12970
GCA_020715265.1	Asia	China	12970
GCA_020715285.1	Asia	China	12970
GCA_020715305.1	Asia	China	12970
GCA_020715325.1	Asia	China	12970
GCA_020715385.1	Asia	China	12970
GCA_020715405.1	Asia	China	12970
GCA_020715425.1	Asia	China	12970
GCA_020715465.1	Asia	China	12970
GCA_020715505.1	Asia	China	12970
GCA_020715525.1	Asia	China	12970
GCA_020715545.1	Asia	China	12970
GCA_020716645.1	Asia	China	12970
GCA_024266125.1	Asia	China	12970
GCA_024266525.1	Asia	China	12970
GCA_024266165.1	Asia	China	12970
GCA_024266485.1	Asia	China	12970
GCA_024494525.1	Asia	China	12970
GCA_019063905.1	Asia	China	12970
GCA_024722255.1	Asia	China	12970
GCA_024722455.1	Asia	China	12970
GCA_024722475.1	Asia	China	12970
GCA_025159055.1	Asia	China	12970
GCA_021397625.1	Asia	China	12970
GCA_021397645.1	Asia	China	12970
GCA_021397675.1	Asia	China	12970
GCA_015697765.1	Asia	China	12970
GCA_021228955.1	Asia	China	12970
GCA_022350005.1	Asia	China	12970
GCA_022701155.1	Asia	China	12970
GCA_023158855.1	Asia	China	12970
GCA_023848535.1	Asia	China	12970
GCA_023848615.1	Asia	China	12970
GCA_024731345.1	Asia	China	12970
GCA_020714705.1	Asia	China	12970
GCA_020714825.1	Asia	China	12970
GCA_020714885.1	Asia	China	12970
GCA_019931635.1	Asia	China	12970
GCA_014123145.1	Asia	China	12970
R51	Asia	China	12970
GCA_001302605.1	Asia	Malaysia	13108
GCA_001302625.1	Asia	Malaysia	13108
GCA_000018705.1	Asia	Malaysia	13108
GCA_000487915.2	South America	Argentina	13622
GCA_000487915.2	South America	Argentina	13622
GCA_014334175.1	Europe	Russia	14665
GCA_014334195.1	Europe	Russia	14665
GCA_014334215.1	Europe	Russia	14665
GCA_014334235.1	Europe	Russia	14665
GCA_014334255.1	Europe	Russia	14665
GCA_019428465.1	Europe	Russia	14665
GCA_001362335.2	Europe	Russia	14665
GCA_019645915.1	South America	Chile	15604
GCA_012957765.2	South America	Trinidad and Tobago	20746
GCA_015246635.2	South America	Trinidad and Tobago	20746
GCA_015246835.2	South America	Trinidad and Tobago	20746
GCA_015247435.2	South America	Trinidad and Tobago	20746
GCA_015247655.2	South America	Trinidad and Tobago	20746
GCA_012957185.2	South America	Trinidad and Tobago	20746
GCA_012957725.2	South America	Trinidad and Tobago	20746
GCA_012957145.2	South America	Trinidad and Tobago	20746
GCA_019468645.1	Asia	Saudi Arabia	27941
GCA_003347075.1	Europe	Spain	29198
GCA_015832325.1	Europe	Spain	29198
GCA_019339425.1	Europe	Spain	29198
GCA_019339445.1	Europe	Spain	29198
GCA_019339465.1	Europe	Spain	29198
GCA_019339485.1	Europe	Spain	29198
GCA_019334505.1	Europe	Spain	29198
GCA_019222725.1	Europe	Spain	29198
GCA_021266225.1	Europe	Spain	29198
GCA_021266245.1	Europe	Spain	29198
GCA_021266265.1	Europe	Spain	29198
GCA_021266285.1	Europe	Spain	29198
GCA_021266305.1	Europe	Spain	29198
GCA_021266325.1	Europe	Spain	29198
GCA_021266345.1	Europe	Spain	29198
GCA_021266365.1	Europe	Spain	29198
GCA_021266405.1	Europe	Spain	29198
GCA_021266425.1	Europe	Spain	29198
GCA_021266445.1	Europe	Spain	29198
GCA_022117515.1	Europe	Slovenia	29469
GCA_001705055.1	Asia	South Korea	33592
GCA_002079245.1	Asia	South Korea	33592
GCA_002119485.1	Asia	South Korea	33592
GCA_002313085.1	Asia	South Korea	33592
GCA_002313105.1	Asia	South Korea	33592
GCA_002900325.1	Asia	South Korea	33592
GCA_002946675.1	Asia	South Korea	33592
GCA_003515965.1	Asia	South Korea	33592
GCA_004135835.1	Asia	South Korea	33592
GCA_003856755.1	Asia	South Korea	33592
GCA_002163995.1	Asia	South Korea	33592
GCA_002201855.1	Asia	South Korea	33592
GCA_007923125.1	Asia	South Korea	33592
GCA_000993725.1	Asia	South Korea	33592
GCA_001454965.1	Asia	South Korea	33592
GCA_002813935.1	Asia	South Korea	33592
GCA_003031835.1	Asia	South Korea	33592
GCA_003999215.1	Asia	South Korea	33592
GCA_005166225.1	Asia	South Korea	33592
GCA_007431545.1	Asia	South Korea	33592
GCA_009884375.1	Asia	South Korea	33592
GCA_007833775.1	Asia	South Korea	33592
GCA_001305235.1	Asia	South Korea	33592
GCA_002220345.1	Asia	South Korea	33592
GCA_003429365.1	Asia	South Korea	33592
GCA_009884355.1	Asia	South Korea	33592
GCA_020023795.1	Asia	South Korea	33592
GCA_014521465.1	Asia	South Korea	33592
GCA_021513315.1	Asia	South Korea	33592
GCA_023702165.1	Asia	South Korea	33592
GCA_023746725.1	Asia	South Korea	33592
GCA_019797945.1	Asia	South Korea	33592
GCA_018336435.1	Asia	South Korea	33592
GCA_003296145.1	Europe	Italy	33740
GCA_021713115.1	Europe	Italy	33740
GCA_016864955.1	Europe	Italy	33740
GCA_006741505.1	Asia	Japan	34358
GCA_012558165.1	Asia	Japan	34358
GCA_013344545.1	Asia	Japan	34358
GCA_019670205.1	Asia	Japan	34358
GCA_001941405.1	Asia	Japan	34358
GCA_019670145.1	Asia	Japan	34358
GCA_019670165.1	Asia	Japan	34358
GCA_019670185.1	Asia	Japan	34358
GCA_019670225.1	Asia	Japan	34358
GCA_019670245.1	Asia	Japan	34358
GCA_019670265.1	Asia	Japan	34358
GCA_019670285.1	Asia	Japan	34358
GCA_019670305.1	Asia	Japan	34358
GCA_019670325.1	Asia	Japan	34358
GCA_019670345.1	Asia	Japan	34358
GCA_019670365.1	Asia	Japan	34358
GCA_019670385.1	Asia	Japan	34358
GCA_019670405.1	Asia	Japan	34358
GCA_019670425.1	Asia	Japan	34358
GCA_019670445.1	Asia	Japan	34358
GCA_019670465.1	Asia	Japan	34358
GCA_002946375.1	Europe	France	42330
GCA_018340585.1	Europe	France	42330
GCA_000018385.1	Europe	France	42330
GCA_000258365.1	Europe	France	42330
GCA_010732035.2	Europe	France	42330
GCA_003869075.2	Europe	France	42330
GCA_006519455.2	Europe	France	42330
GCA_006518555.2	Europe	France	42330
GCA_018338795.1	Europe	France	42330
GCA_018338415.1	Europe	France	42330
GCA_000486165.2	Europe	France	42330
GCA_000486165.2	Europe	France	42330
GCA_000486345.2	Europe	France	42330
GCA_018338555.1	Europe	France	42330
GCA_000953495.1	Europe	United Kingdom	47318
GCA_008111065.2	Europe	United Kingdom	47318
GCA_010004265.2	Europe	United Kingdom	47318
GCA_001652385.2	Europe	United Kingdom	47318
GCA_007424245.2	Europe	United Kingdom	47318
GCA_015240635.1	Europe	United Kingdom	47318
GCA_007232625.2	Europe	United Kingdom	47318
GCA_000188735.1	Europe	United Kingdom	47318
GCA_000380325.1	Europe	United Kingdom	47318
GCA_009667855.1	Europe	United Kingdom	47318
GCA_001975325.1	Europe	United Kingdom	47318
GCA_001975245.1	Europe	United Kingdom	47318
GCA_001975405.1	Europe	United Kingdom	47318
GCA_018338755.1	Europe	United Kingdom	47318
GCA_011301495.1	Europe	United Kingdom	47318
GCA_011302195.1	Europe	United Kingdom	47318
GCA_011302375.1	Europe	United Kingdom	47318
GCA_011302735.1	Europe	United Kingdom	47318
GCA_011303155.1	Europe	United Kingdom	47318
GCA_011303355.1	Europe	United Kingdom	47318
GCA_011388155.1	Europe	United Kingdom	47318
GCA_011388175.1	Europe	United Kingdom	47318
GCA_000487935.2	Europe	United Kingdom	47318
GCA_013358425.1	Europe	United Kingdom	47318
GCA_003030125.1	Europe	Germany	48398
GCA_016127435.1	Europe	Germany	48398
GCA_016127835.1	Europe	Germany	48398
GCA_002238275.1	Europe	Germany	48398
GCA_002999175.1	Europe	Germany	48398
GCA_001628755.1	Europe	Germany	48398
GCA_001629755.1	Europe	Germany	48398
GCA_001629775.1	Europe	Germany	48398
GCA_003177235.1	Europe	Germany	48398
GCA_022162985.1	Europe	Germany	48398
GCA_000493535.2	Europe	Germany	48398
GCA_003071545.1	Europe	Germany	48398
GCA_018338655.1	Europe	Germany	48398
GCA_013328855.1	Europe	Germany	48398
GCA_021497565.1	Europe	Germany	48398
GCA_004126495.1	Europe	Germany	48398
GCA_018340215.1	Europe	Belgium	50598
GCA_018340235.1	Europe	Belgium	50598
GCA_018340425.1	Europe	Belgium	50598
GCA_018339155.1	Europe	Belgium	50598
GCA_018339215.1	Europe	Belgium	50598
GCA_010919335.1	Asia	Israel	55359
GCA_009667745.1	Asia	Israel	55359
GCA_000636135.1	Asia	Israel	55359
GCA_009667765.1	Asia	Israel	55359
GCA_009667835.1	Asia	Israel	55359
GCA_022559825.1	Asia	Israel	55359
GCA_017094545.1	Asia	Israel	55359
GCA_017094565.1	Asia	Israel	55359
GCA_017094585.1	Asia	Israel	55359
GCA_017094605.1	Asia	Israel	55359
GCA_000486445.2	Europe	Netherlands	56298
GCA_003177255.1	Europe	Sweden	56361
GCA_003181075.1	Europe	Sweden	56361
GCA_003181155.1	Europe	Sweden	56361
GCA_001441205.1	North America	Canada	56794
GCA_001441225.1	North America	Canada	56794
GCA_001441245.1	North America	Canada	56794
GCA_001689935.1	North America	Canada	56794
GCA_001690005.1	North America	Canada	56794
GCA_001690035.1	North America	Canada	56794
GCA_001690055.1	North America	Canada	56794
GCA_001690075.1	North America	Canada	56794
GCA_001690095.1	North America	Canada	56794
GCA_001690115.1	North America	Canada	56794
GCA_001690135.1	North America	Canada	56794
GCA_001692495.1	North America	Canada	56794
GCA_001692515.1	North America	Canada	56794
GCA_001692535.1	North America	Canada	56794
GCA_001692555.1	North America	Canada	56794
GCA_001692575.1	North America	Canada	56794
GCA_001692595.1	North America	Canada	56794
GCA_001692615.1	North America	Canada	56794
GCA_001692635.1	North America	Canada	56794
GCA_001692655.1	North America	Canada	56794
GCA_004798745.1	North America	Canada	56794
GCA_004768565.1	North America	Canada	56794
GCA_004768585.1	North America	Canada	56794
GCA_004768605.1	North America	Canada	56794
GCA_004768625.1	North America	Canada	56794
GCA_004768665.1	North America	Canada	56794
GCA_004798765.1	North America	Canada	56794
GCA_003324915.1	North America	Canada	56794
GCA_003325075.1	North America	Canada	56794
GCA_002211845.1	North America	Canada	56794
GCA_018339915.1	North America	Canada	56794
GCA_001886995.1	North America	Canada	56794
GCA_001887015.1	North America	Canada	56794
GCA_004792435.1	North America	Canada	56794
GCA_004919245.1	North America	Canada	56794
GCA_004919365.1	North America	Canada	56794
GCA_005537375.1	North America	Canada	56794
GCA_012530215.1	North America	Canada	56794
GCA_012530335.1	North America	Canada	56794
GCA_003325335.1	North America	Canada	56794
GCA_004768645.1	North America	Canada	56794
GCA_000750215.1	North America	Canada	56794
GCA_000750255.1	North America	Canada	56794
GCA_000750295.1	North America	Canada	56794
GCA_000750335.1	North America	Canada	56794
GCA_000750375.1	North America	Canada	56794
GCA_000750395.2	North America	Canada	56794
GCA_000750415.2	North America	Canada	56794
GCA_000750435.1	North America	Canada	56794
GCA_000750455.1	North America	Canada	56794
GCA_000750475.1	North America	Canada	56794
GCA_000750495.1	North America	Canada	56794
GCA_001647045.1	North America	Canada	56794
GCA_003184325.1	North America	Canada	56794
GCA_003710165.1	North America	Canada	56794
GCA_009756455.1	North America	Canada	56794
GCA_009756515.1	North America	Canada	56794
GCA_009756555.1	North America	Canada	56794
GCA_009756605.1	North America	Canada	56794
GCA_001975305.1	North America	Canada	56794
GCA_000493295.2	North America	Canada	56794
GCA_001975285.1	North America	Canada	56794
GCA_001975345.1	North America	Canada	56794
GCA_001448665.2	North America	Canada	56794
GCA_001448705.2	North America	Canada	56794
GCA_002208195.1	North America	Canada	56794
GCA_001448485.2	North America	Canada	56794
GCA_001975445.1	North America	Canada	56794
GCA_001448785.2	North America	Canada	56794
GCA_002208255.1	North America	Canada	56794
GCA_002211565.1	North America	Canada	56794
GCA_001975625.1	North America	Canada	56794
GCA_002234855.1	North America	Canada	56794
GCA_002211825.1	North America	Canada	56794
GCA_000626315.1	North America	Canada	56794
GCA_000626175.1	North America	Canada	56794
GCA_000626295.1	North America	Canada	56794
GCA_000623375.1	North America	Canada	56794
GCA_000623355.1	North America	Canada	56794
GCA_000623335.1	North America	Canada	56794
GCA_000623315.1	North America	Canada	56794
GCA_000623295.1	North America	Canada	56794
GCA_000623275.1	North America	Canada	56794
GCA_000626375.1	North America	Canada	56794
GCA_000626335.1	North America	Canada	56794
GCA_000626355.1	North America	Canada	56794
GCA_000623455.2	North America	Canada	56794
GCA_000626275.2	North America	Canada	56794
GCA_000626255.1	North America	Canada	56794
GCA_000626235.1	North America	Canada	56794
GCA_000626215.1	North America	Canada	56794
GCA_000624395.2	North America	Canada	56794
GCA_000623195.2	North America	Canada	56794
GCA_000626195.1	North America	Canada	56794
GCA_000623715.2	North America	Canada	56794
GCA_000623655.2	North America	Canada	56794
GCA_000623675.2	North America	Canada	56794
GCA_000623735.2	North America	Canada	56794
GCA_000623395.2	North America	Canada	56794
GCA_000623615.2	North America	Canada	56794
GCA_000625855.2	North America	Canada	56794
GCA_000624055.2	North America	Canada	56794
GCA_000623475.2	North America	Canada	56794
GCA_000626095.2	North America	Canada	56794
GCA_000623055.2	North America	Canada	56794
GCA_000624175.2	North America	Canada	56794
GCA_000623095.2	North America	Canada	56794
GCA_000623115.2	North America	Canada	56794
GCA_000623135.2	North America	Canada	56794
GCA_000626695.2	North America	Canada	56794
GCA_005537135.1	North America	Canada	56794
GCA_005890095.1	North America	Canada	56794
GCA_004792455.1	North America	Canada	56794
GCA_004919145.1	North America	Canada	56794
GCA_004919165.1	North America	Canada	56794
GCA_004919185.1	North America	Canada	56794
GCA_004919205.1	North America	Canada	56794
GCA_004919225.1	North America	Canada	56794
GCA_004919265.1	North America	Canada	56794
GCA_004919285.1	North America	Canada	56794
GCA_004919305.1	North America	Canada	56794
GCA_004919325.1	North America	Canada	56794
GCA_004919345.1	North America	Canada	56794
GCA_004919405.1	North America	Canada	56794
GCA_004919425.1	North America	Canada	56794
GCA_004919445.1	North America	Canada	56794
GCA_004919465.1	North America	Canada	56794
GCA_005094845.1	North America	Canada	56794
GCA_005144925.1	North America	Canada	56794
GCA_005144945.1	North America	Canada	56794
GCA_005144985.1	North America	Canada	56794
GCA_005160365.1	North America	Canada	56794
GCA_005160385.1	North America	Canada	56794
GCA_005160405.1	North America	Canada	56794
GCA_005890175.1	North America	Canada	56794
GCA_005954705.1	North America	Canada	56794
GCA_006385115.1	North America	Canada	56794
GCA_009017295.1	North America	Canada	56794
GCA_009017315.1	North America	Canada	56794
GCA_009017335.1	North America	Canada	56794
GCA_004919385.1	North America	Canada	56794
GCA_004941405.1	North America	Canada	56794
GCA_005885835.1	Europe	Denmark	65713
GCA_001484025.1	Europe	Denmark	65713
GCA_008313815.1	Europe	Denmark	65713
GCA_011302515.1	Europe	Denmark	65713
GCA_013415925.1	Oceania	Australia	66408
GCA_022226915.1	Oceania	Australia	66408
GCA_022533545.1	Oceania	Australia	66408
GCA_022655645.1	Oceania	Australia	66408
GCA_022655665.1	Oceania	Australia	66408
GCA_022655685.1	Oceania	Australia	66408
GCA_022655705.1	Oceania	Australia	66408
GCA_009664555.1	Oceania	Australia	66408
GCA_012169275.1	Oceania	Australia	66408
GCA_009664655.1	Oceania	Australia	66408
GCA_006384195.1	Oceania	Australia	66408
GCA_006384995.1	Oceania	Australia	66408
GCA_009664575.1	Oceania	Australia	66408
GCA_009664595.1	Oceania	Australia	66408
GCA_009664635.1	Oceania	Australia	66408
GCA_009664795.1	Oceania	Australia	66408
GCA_009664895.1	Oceania	Australia	66408
GCA_009650055.1	Oceania	Australia	66408
GCA_002210025.1	Oceania	Australia	66408
GCA_009664615.1	Oceania	Australia	66408
GCA_907163145.1	Oceania	Australia	66408
GCA_907163165.1	Oceania	Australia	66408
GCA_907163175.1	Oceania	Australia	66408
GCA_907163185.1	Oceania	Australia	66408
GCA_907163195.1	Oceania	Australia	66408
GCA_907163235.1	Oceania	Australia	66408
GCA_907163245.1	Oceania	Australia	66408
GCA_001931555.1	North America	United States	75180
GCA_001931575.1	North America	United States	75180
GCA_001931595.1	North America	United States	75180
GCA_001931615.1	North America	United States	75180
GCA_002863785.1	North America	United States	75180
GCA_004282055.2	North America	United States	75180
GCA_005414475.2	North America	United States	75180
GCA_005415515.2	North America	United States	75180
GCA_005447485.2	North America	United States	75180
GCA_005447645.2	North America	United States	75180
GCA_005545055.2	North America	United States	75180
GCA_005549915.2	North America	United States	75180
GCA_005767655.2	North America	United States	75180
GCA_006685825.2	North America	United States	75180
GCA_007864305.2	North America	United States	75180
GCA_008025235.2	North America	United States	75180
GCA_008457375.2	North America	United States	75180
GCA_008457465.2	North America	United States	75180
GCA_008504465.2	North America	United States	75180
GCA_008504985.2	North America	United States	75180
GCA_008505445.2	North America	United States	75180
GCA_008505585.2	North America	United States	75180
GCA_008505865.2	North America	United States	75180
GCA_008539015.2	North America	United States	75180
GCA_008750115.2	North America	United States	75180
GCA_008757635.2	North America	United States	75180
GCA_008757795.3	North America	United States	75180
GCA_008759235.2	North America	United States	75180
GCA_008759735.2	North America	United States	75180
GCA_009218325.2	North America	United States	75180
GCA_009397805.2	North America	United States	75180
GCA_009525455.2	North America	United States	75180
GCA_009584525.2	North America	United States	75180
GCA_009584725.2	North America	United States	75180
GCA_010934915.2	North America	United States	75180
GCA_010964235.2	North America	United States	75180
GCA_011182555.2	North America	United States	75180
GCA_011189075.2	North America	United States	75180
GCA_011311395.2	North America	United States	75180
GCA_900478235.1	North America	United States	75180
GCA_005616915.2	North America	United States	75180
GCA_006342645.2	North America	United States	75180
GCA_008474065.2	North America	United States	75180
GCA_009650355.1	North America	United States	75180
GCA_009650375.1	North America	United States	75180
GCA_009650395.1	North America	United States	75180
GCA_014431865.2	North America	United States	75180
GCA_016454465.1	North America	United States	75180
GCA_016454705.1	North America	United States	75180
GCA_001833255.2	North America	United States	75180
GCA_018339115.1	North America	United States	75180
GCA_001305815.1	North America	United States	75180
GCA_001305835.1	North America	United States	75180
GCA_003986635.1	North America	United States	75180
GCA_005688015.2	North America	United States	75180
GCA_006695545.2	North America	United States	75180
GCA_007758295.2	North America	United States	75180
GCA_007765995.2	North America	United States	75180
GCA_008414105.2	North America	United States	75180
GCA_009524135.2	North America	United States	75180
GCA_009524835.2	North America	United States	75180
GCA_009541075.2	North America	United States	75180
GCA_011552675.2	North America	United States	75180
GCA_016452005.1	North America	United States	75180
GCA_016454265.1	North America	United States	75180
GCA_016454385.1	North America	United States	75180
GCA_016454645.1	North America	United States	75180
GCA_019426245.1	North America	United States	75180
GCA_008505605.2	North America	United States	75180
GCA_008538935.2	North America	United States	75180
GCA_005447225.2	North America	United States	75180
GCA_009047585.2	North America	United States	75180
GCA_009533475.2	North America	United States	75180
GCA_016454765.1	North America	United States	75180
GCA_003710145.1	North America	United States	75180
GCA_010651985.2	North America	United States	75180
GCA_001969425.1	North America	United States	75180
GCA_003073535.1	North America	United States	75180
GCA_003073555.1	North America	United States	75180
GCA_005978105.2	North America	United States	75180
GCA_007861245.2	North America	United States	75180
GCA_009221265.2	North America	United States	75180
GCA_016454425.1	North America	United States	75180
GCA_016454665.1	North America	United States	75180
GCA_000783815.2	North America	United States	75180
GCA_001831555.2	North America	United States	75180
GCA_001831715.2	North America	United States	75180
GCA_001831915.2	North America	United States	75180
GCA_001831985.2	North America	United States	75180
GCA_001833305.2	North America	United States	75180
GCA_001834965.2	North America	United States	75180
GCA_002507715.2	North America	United States	75180
GCA_002507745.2	North America	United States	75180
GCA_002507865.2	North America	United States	75180
GCA_002507875.2	North America	United States	75180
GCA_002507915.2	North America	United States	75180
GCA_003872215.2	North America	United States	75180
GCA_003872395.2	North America	United States	75180
GCA_003872625.2	North America	United States	75180
GCA_004223785.2	North America	United States	75180
GCA_004354285.1	North America	United States	75180
GCA_005411755.2	North America	United States	75180
GCA_005532075.2	North America	United States	75180
GCA_005532895.2	North America	United States	75180
GCA_005532935.2	North America	United States	75180
GCA_005534535.2	North America	United States	75180
GCA_005576595.1	North America	United States	75180
GCA_005606435.2	North America	United States	75180
GCA_005606535.2	North America	United States	75180
GCA_005608035.2	North America	United States	75180
GCA_005676255.2	North America	United States	75180
GCA_005935865.2	North America	United States	75180
GCA_005936085.2	North America	United States	75180
GCA_005946705.2	North America	United States	75180
GCA_005965665.2	North America	United States	75180
GCA_005978645.2	North America	United States	75180
GCA_005991765.2	North America	United States	75180
GCA_005996305.2	North America	United States	75180
GCA_005996325.2	North America	United States	75180
GCA_005996465.2	North America	United States	75180
GCA_005996525.2	North America	United States	75180
GCA_006016765.2	North America	United States	75180
GCA_006019175.2	North America	United States	75180
GCA_006026255.2	North America	United States	75180
GCA_006027055.2	North America	United States	75180
GCA_006051055.2	North America	United States	75180
GCA_006051135.2	North America	United States	75180
GCA_006070955.2	North America	United States	75180
GCA_006090915.2	North America	United States	75180
GCA_006098575.2	North America	United States	75180
GCA_006112595.2	North America	United States	75180
GCA_006124375.2	North America	United States	75180
GCA_006159245.2	North America	United States	75180
GCA_006162645.2	North America	United States	75180
GCA_006199285.2	North America	United States	75180
GCA_006199305.2	North America	United States	75180
GCA_006202105.2	North America	United States	75180
GCA_006285055.2	North America	United States	75180
GCA_006298065.2	North America	United States	75180
GCA_006315305.2	North America	United States	75180
GCA_006320625.2	North America	United States	75180
GCA_006344865.2	North America	United States	75180
GCA_006364755.1	North America	United States	75180
GCA_006696945.2	North America	United States	75180
GCA_006703045.2	North America	United States	75180
GCA_006760965.2	North America	United States	75180
GCA_006846945.2	North America	United States	75180
GCA_006849305.2	North America	United States	75180
GCA_006855945.2	North America	United States	75180
GCA_006858285.2	North America	United States	75180
GCA_006868345.2	North America	United States	75180
GCA_006868405.2	North America	United States	75180
GCA_006868905.2	North America	United States	75180
GCA_006869965.2	North America	United States	75180
GCA_006870005.2	North America	United States	75180
GCA_006873825.2	North America	United States	75180
GCA_006899445.2	North America	United States	75180
GCA_006948385.2	North America	United States	75180
GCA_006949085.2	North America	United States	75180
GCA_006949785.2	North America	United States	75180
GCA_006962435.2	North America	United States	75180
GCA_006967565.2	North America	United States	75180
GCA_007019045.2	North America	United States	75180
GCA_007040365.2	North America	United States	75180
GCA_007040405.2	North America	United States	75180
GCA_007041505.2	North America	United States	75180
GCA_007049205.2	North America	United States	75180
GCA_007484345.2	North America	United States	75180
GCA_007567795.2	North America	United States	75180
GCA_007634455.2	North America	United States	75180
GCA_007635275.2	North America	United States	75180
GCA_007971865.1	North America	United States	75180
GCA_007972065.1	North America	United States	75180
GCA_007972245.1	North America	United States	75180
GCA_007972405.1	North America	United States	75180
GCA_007972985.1	North America	United States	75180
GCA_007977065.2	North America	United States	75180
GCA_008728495.1	North America	United States	75180
GCA_008857885.2	North America	United States	75180
GCA_011388235.1	North America	United States	75180
GCA_013138105.1	North America	United States	75180
GCA_013161805.1	North America	United States	75180
GCA_013348865.1	North America	United States	75180
GCA_016373105.2	North America	United States	75180
GCA_016775605.1	North America	United States	75180
GCA_016775645.1	North America	United States	75180
GCA_016775665.1	North America	United States	75180
GCA_016889645.1	North America	United States	75180
GCA_022569755.1	North America	United States	75180
GCA_022569775.1	North America	United States	75180
GCA_022870605.1	North America	United States	75180
GCA_002863765.1	North America	United States	75180
GCA_002386165.1	North America	United States	75180
GCA_003878535.2	North America	United States	75180
GCA_005870975.2	North America	United States	75180
GCA_010699505.2	North America	United States	75180
GCA_008524845.2	North America	United States	75180
GCA_008948485.2	North America	United States	75180
GCA_009049665.2	North America	United States	75180
GCA_009365125.2	North America	United States	75180
GCA_009588305.2	North America	United States	75180
GCA_010940075.2	North America	United States	75180
GCA_011185315.2	North America	United States	75180
GCA_016454245.1	North America	United States	75180
GCA_016454585.1	North America	United States	75180
GCA_016454185.1	North America	United States	75180
GCA_001447115.1	North America	United States	75180
GCA_003710125.1	North America	United States	75180
GCA_010542265.2	North America	United States	75180
GCA_010754535.2	North America	United States	75180
GCA_016452145.1	North America	United States	75180
GCA_016454505.1	North America	United States	75180
GCA_002504105.1	North America	United States	75180
GCA_002504125.1	North America	United States	75180
GCA_003064165.2	North America	United States	75180
GCA_003064365.2	North America	United States	75180
GCA_003064405.2	North America	United States	75180
GCA_003067445.2	North America	United States	75180
GCA_003067765.2	North America	United States	75180
GCA_003067925.2	North America	United States	75180
GCA_003067985.2	North America	United States	75180
GCA_003068025.2	North America	United States	75180
GCA_003068145.2	North America	United States	75180
GCA_004354245.1	North America	United States	75180
GCA_005899025.2	North America	United States	75180
GCA_006860705.2	North America	United States	75180
GCA_006911855.2	North America	United States	75180
GCA_006952825.2	North America	United States	75180
GCA_014447715.2	North America	United States	75180
GCA_014447835.2	North America	United States	75180
GCA_014448095.2	North America	United States	75180
GCA_018340075.1	North America	United States	75180
GCA_013588055.1	North America	United States	75180
GCA_002196535.1	North America	United States	75180
GCA_008429005.2	North America	United States	75180
GCA_008471245.2	North America	United States	75180
GCA_016452085.1	North America	United States	75180
GCA_016454485.1	North America	United States	75180
GCA_001833225.2	North America	United States	75180
GCA_001952995.1	North America	United States	75180
GCA_001953675.1	North America	United States	75180
GCA_001953695.1	North America	United States	75180
GCA_002386325.1	North America	United States	75180
GCA_006341935.2	North America	United States	75180
GCA_006697045.2	North America	United States	75180
GCA_007765355.2	North America	United States	75180
GCA_007816835.2	North America	United States	75180
GCA_007860625.2	North America	United States	75180
GCA_012935275.1	North America	United States	75180
GCA_016454785.1	North America	United States	75180
GCA_001317685.2	North America	United States	75180
GCA_011117275.2	North America	United States	75180
GCA_001617585.1	North America	United States	75180
GCA_001729225.1	North America	United States	75180
GCA_001756025.2	North America	United States	75180
GCA_001922185.1	North America	United States	75180
GCA_002009155.1	North America	United States	75180
GCA_005885855.1	North America	United States	75180
GCA_005885875.1	North America	United States	75180
GCA_005885895.1	North America	United States	75180
GCA_005885935.1	North America	United States	75180
GCA_006340505.2	North America	United States	75180
GCA_006340535.2	North America	United States	75180
GCA_006342205.2	North America	United States	75180
GCA_006351805.1	North America	United States	75180
GCA_007861645.2	North America	United States	75180
GCA_007861865.2	North America	United States	75180
GCA_007864785.2	North America	United States	75180
GCA_008412045.2	North America	United States	75180
GCA_008479505.2	North America	United States	75180
GCA_008945185.2	North America	United States	75180
GCA_009161025.2	North America	United States	75180
GCA_009342535.2	North America	United States	75180
GCA_009529075.2	North America	United States	75180
GCA_009857075.1	North America	United States	75180
GCA_010729545.2	North America	United States	75180
GCA_011312595.2	North America	United States	75180
GCA_011480755.2	North America	United States	75180
GCA_016452165.1	North America	United States	75180
GCA_016454365.1	North America	United States	75180
GCA_016454445.1	North America	United States	75180
GCA_016454605.1	North America	United States	75180
GCA_016952595.1	North America	United States	75180
GCA_003589785.1	North America	United States	75180
GCA_003589805.1	North America	United States	75180
GCA_003589825.1	North America	United States	75180
GCA_003589845.1	North America	United States	75180
GCA_003589865.1	North America	United States	75180
GCA_003590755.1	North America	United States	75180
GCA_003595645.1	North America	United States	75180
GCA_003595725.1	North America	United States	75180
GCA_008607005.2	North America	United States	75180
GCA_009521555.2	North America	United States	75180
GCA_001278295.1	North America	United States	75180
GCA_001890165.1	North America	United States	75180
GCA_001890185.1	North America	United States	75180
GCA_001890445.1	North America	United States	75180
GCA_001922165.1	North America	United States	75180
GCA_003913575.2	North America	United States	75180
GCA_004224885.2	North America	United States	75180
GCA_006338365.2	North America	United States	75180
GCA_008029255.2	North America	United States	75180
GCA_008606925.2	North America	United States	75180
GCA_008606975.2	North America	United States	75180
GCA_008607025.2	North America	United States	75180
GCA_008941045.2	North America	United States	75180
GCA_009026265.2	North America	United States	75180
GCA_009584225.2	North America	United States	75180
GCA_016452065.1	North America	United States	75180
GCA_016454345.1	North America	United States	75180
GCA_003073595.1	North America	United States	75180
GCA_003130605.1	North America	United States	75180
GCA_003641285.1	North America	United States	75180
GCA_005576575.1	North America	United States	75180
GCA_008985305.2	North America	United States	75180
GCA_008985545.2	North America	United States	75180
GCA_009035925.2	North America	United States	75180
GCA_009221365.2	North America	United States	75180
GCA_010394245.2	North America	United States	75180
GCA_014432665.2	North America	United States	75180
GCA_018339015.1	North America	United States	75180
GCA_018340465.1	North America	United States	75180
GCA_010485715.2	North America	United States	75180
GCA_019915965.1	North America	United States	75180
GCA_010396085.2	North America	United States	75180
GCA_016454285.1	North America	United States	75180
GCA_006338875.2	North America	United States	75180
GCA_010770995.2	North America	United States	75180
GCA_001535315.2	North America	United States	75180
GCA_002741865.1	North America	United States	75180
GCA_002741905.1	North America	United States	75180
GCA_003710185.1	North America	United States	75180
GCA_002209205.2	North America	United States	75180
GCA_005688995.2	North America	United States	75180
GCA_007862245.2	North America	United States	75180
GCA_010001925.2	North America	United States	75180
GCA_010417285.2	North America	United States	75180
GCA_010621305.2	North America	United States	75180
GCA_011184255.2	North America	United States	75180
GCA_016454325.1	North America	United States	75180
GCA_007763575.2	North America	United States	75180
GCA_018338995.1	North America	United States	75180
GCA_005549255.2	North America	United States	75180
GCA_008457445.2	North America	United States	75180
GCA_018339075.1	North America	United States	75180
GCA_001185215.1	North America	United States	75180
GCA_001185245.1	North America	United States	75180
GCA_001713515.2	North America	United States	75180
GCA_001972545.2	North America	United States	75180
GCA_001972625.2	North America	United States	75180
GCA_001973275.2	North America	United States	75180
GCA_001973785.2	North America	United States	75180
GCA_002128365.1	North America	United States	75180
GCA_002128385.1	North America	United States	75180
GCA_002760915.1	North America	United States	75180
GCA_002760935.1	North America	United States	75180
GCA_002760955.1	North America	United States	75180
GCA_002760975.1	North America	United States	75180
GCA_002760995.1	North America	United States	75180
GCA_002761015.1	North America	United States	75180
GCA_002761035.1	North America	United States	75180
GCA_002761055.1	North America	United States	75180
GCA_002761075.1	North America	United States	75180
GCA_002761095.1	North America	United States	75180
GCA_002761115.1	North America	United States	75180
GCA_002761135.1	North America	United States	75180
GCA_002761155.1	North America	United States	75180
GCA_002763415.1	North America	United States	75180
GCA_005766855.2	North America	United States	75180
GCA_005889955.1	North America	United States	75180
GCA_005889975.1	North America	United States	75180
GCA_008457485.2	North America	United States	75180
GCA_010931375.2	North America	United States	75180
GCA_005543515.2	North America	United States	75180
GCA_010007645.2	North America	United States	75180
GCA_010448175.2	North America	United States	75180
GCA_010451275.2	North America	United States	75180
GCA_010461165.2	North America	United States	75180
GCA_010762755.2	North America	United States	75180
GCA_011118135.2	North America	United States	75180
GCA_016451985.1	North America	United States	75180
GCA_016775625.1	North America	United States	75180
GCA_016454625.1	North America	United States	75180
GCA_003641305.1	North America	United States	75180
GCA_006520715.2	North America	United States	75180
GCA_002952975.1	North America	United States	75180
GCA_004280135.2	North America	United States	75180
GCA_006339875.2	North America	United States	75180
GCA_006342355.2	North America	United States	75180
GCA_007861625.2	North America	United States	75180
GCA_009524975.2	North America	United States	75180
GCA_009525035.2	North America	United States	75180
GCA_011480175.2	North America	United States	75180
GCA_016454165.1	North America	United States	75180
GCA_018338935.1	North America	United States	75180
GCA_018338955.1	North America	United States	75180
GCA_018339035.1	North America	United States	75180
GCA_018340485.1	North America	United States	75180
GCA_008917945.2	North America	United States	75180
GCA_010804465.2	North America	United States	75180
GCA_019931615.1	North America	United States	75180
GCA_007862225.2	North America	United States	75180
GCA_012935235.1	North America	United States	75180
GCA_012935255.1	North America	United States	75180
GCA_016454205.1	North America	United States	75180
GCA_018340505.1	North America	United States	75180
GCA_007333575.2	North America	United States	75180
GCA_018338275.1	North America	United States	75180
GCA_003898995.2	North America	United States	75180
GCA_005617015.2	North America	United States	75180
GCA_005767315.2	North America	United States	75180
GCA_006874805.1	North America	United States	75180
GCA_007765475.2	North America	United States	75180
GCA_008471305.2	North America	United States	75180
GCA_008918025.2	North America	United States	75180
GCA_008918345.2	North America	United States	75180
GCA_008918865.2	North America	United States	75180
GCA_010474285.2	North America	United States	75180
GCA_010503935.2	North America	United States	75180
GCA_010762015.2	North America	United States	75180
GCA_010769995.2	North America	United States	75180
GCA_011118855.2	North America	United States	75180
GCA_011409795.2	North America	United States	75180
GCA_000020885.1	North America	United States	75180
GCA_010713575.2	North America	United States	75180
GCA_010794875.2	North America	United States	75180
GCA_016452045.1	North America	United States	75180
GCA_016454525.1	North America	United States	75180
GCA_016454545.1	North America	United States	75180
GCA_016454725.1	North America	United States	75180
GCA_014432465.2	North America	United States	75180
GCA_018339455.1	North America	United States	75180
GCA_007863785.2	North America	United States	75180
GCA_003073495.1	North America	United States	75180
GCA_000272775.4	North America	United States	75180
GCA_000272735.4	North America	United States	75180
GCA_000272895.3	North America	United States	75180
GCA_000272815.2	North America	United States	75180
GCA_000272835.4	North America	United States	75180
GCA_000272795.2	North America	United States	75180
GCA_000188955.5	North America	United States	75180
GCA_000329365.2	North America	United States	75180
GCA_002741885.1	North America	United States	75180
GCA_001834735.2	North America	United States	75180
GCA_004328825.1	North America	United States	75180
GCA_005975765.2	North America	United States	75180
GCA_007815565.2	North America	United States	75180
GCA_000280315.2	North America	United States	75180
GCA_000271885.2	North America	United States	75180
GCA_000271905.2	North America	United States	75180
GCA_000487575.2	North America	United States	75180
GCA_003184425.1	North America	United States	75180
GCA_000486405.2	North America	United States	75180
GCA_000494385.3	North America	United States	75180
GCA_003590695.1	North America	United States	75180
GCA_000430105.1	North America	United States	75180
GCA_000430105.1	North America	United States	75180
GCA_000487035.2	North America	United States	75180
GCA_000487015.2	North America	United States	75180
GCA_000486765.2	North America	United States	75180
GCA_000486765.2	North America	United States	75180
GCA_007626775.2	North America	United States	75180
GCA_011436695.2	North America	United States	75180
GCA_003073515.1	North America	United States	75180
GCA_016454225.1	North America	United States	75180
GCA_001832255.2	North America	United States	75180
GCA_001612515.1	North America	United States	75180
GCA_000698515.2	North America	United States	75180
GCA_000698515.2	North America	United States	75180
GCA_004848885.1	North America	United States	75180
GCA_004848885.1	North America	United States	75180
GCA_004848545.1	North America	United States	75180
GCA_004848685.1	North America	United States	75180
GCA_004848685.1	North America	United States	75180
GCA_004848405.1	North America	United States	75180
GCA_004847565.1	North America	United States	75180
GCA_004847585.1	North America	United States	75180
GCA_004847345.1	North America	United States	75180
GCA_004848145.1	North America	United States	75180
GCA_004847885.1	North America	United States	75180
GCA_004847745.1	North America	United States	75180
GCA_004847625.1	North America	United States	75180
GCA_004847605.1	North America	United States	75180
GCA_004847545.1	North America	United States	75180
GCA_000341425.1	North America	United States	75180
GCA_000341425.1	North America	United States	75180
GCA_000430145.3	North America	United States	75180
GCA_000430125.1	North America	United States	75180
GCA_000430085.2	North America	United States	75180
GCA_000505705.1	North America	United States	75180
GCA_003581245.2	North America	United States	75180
GCA_018338515.1	North America	United States	75180
GCA_009648815.1	North America	United States	75180
GCA_000756465.1	North America	United States	75180
GCA_000505365.2	North America	United States	75180
GCA_018339855.1	North America	United States	75180
GCA_018339495.1	North America	United States	75180
GCA_018339815.1	North America	United States	75180
GCA_018339835.1	North America	United States	75180
GCA_001620155.1	North America	United States	75180
GCA_001620205.2	North America	United States	75180
GCA_000988525.3	North America	United States	75180
GCA_001620115.1	North America	United States	75180
GCA_001620225.1	North America	United States	75180
GCA_001623545.2	North America	United States	75180
GCA_001623585.1	North America	United States	75180
GCA_000963535.2	North America	United States	75180
GCA_000940895.2	North America	United States	75180
GCA_001620135.2	North America	United States	75180
GCA_001623625.1	North America	United States	75180
GCA_001623665.2	North America	United States	75180
GCA_004328785.1	North America	United States	75180
GCA_000940975.1	North America	United States	75180
GCA_000973665.2	North America	United States	75180
GCA_004328805.1	North America	United States	75180
GCA_000940935.2	North America	United States	75180
GCA_000973685.2	North America	United States	75180
GCA_001623725.1	North America	United States	75180
GCA_001623705.1	North America	United States	75180
GCA_001623765.2	North America	United States	75180
GCA_000941015.2	North America	United States	75180
GCA_001623645.2	North America	United States	75180
GCA_000973645.1	North America	United States	75180
GCA_001623685.1	North America	United States	75180
GCA_001623745.2	North America	United States	75180
GCA_002208965.2	North America	United States	75180
GCA_003986655.1	North America	United States	75180
GCA_003986675.1	North America	United States	75180
GCA_005767415.2	North America	United States	75180
GCA_010383125.2	North America	United States	75180
GCA_010505715.2	North America	United States	75180
GCA_010612865.2	North America	United States	75180
GCA_010659325.2	North America	United States	75180
GCA_010775215.2	North America	United States	75180
GCA_011408855.2	North America	United States	75180
GCA_018338895.1	North America	United States	75180
GCA_003641265.1	North America	United States	75180
GCA_003641325.1	North America	United States	75180
GCA_018339555.1	North America	United States	75180
GCA_007473075.2	North America	United States	75180
GCA_003872475.2	North America	United States	75180
GCA_010441855.2	North America	United States	75180
GCA_016454305.1	North America	United States	75180
GCA_008761195.2	North America	United States	75180
GCA_013114875.1	North America	United States	75180
GCA_019915605.1	North America	United States	75180
GCA_018338915.1	North America	United States	75180
GCA_016452105.1	North America	United States	75180
GCA_001558355.2	North America	United States	75180
GCA_005473655.2	North America	United States	75180
GCA_005498665.2	North America	United States	75180
GCA_005585955.2	North America	United States	75180
GCA_005741405.2	North America	United States	75180
GCA_005904905.2	North America	United States	75180
GCA_006365335.1	North America	United States	75180
GCA_006665485.2	North America	United States	75180
GCA_010829725.2	North America	United States	75180
GCA_013698985.2	North America	United States	75180
GCA_013710925.2	North America	United States	75180
GCA_016231065.2	North America	United States	75180
GCA_001447095.1	North America	United States	75180
GCA_024507995.1	North America	United States	75180
GCA_024508075.1	North America	United States	75180
GCA_003872565.2	North America	United States	75180
GCA_003429465.1	North America	United States	75180
GCA_001705365.1	North America	United States	75180
GCA_013207105.1	North America	United States	75180
GCA_015052745.1	North America	United States	75180
GCA_015052765.1	North America	United States	75180
GCA_015052785.1	North America	United States	75180
GCA_015052805.1	North America	United States	75180
GCA_015052825.1	North America	United States	75180
GCA_019915765.1	North America	United States	75180
GCA_015242875.1	North America	United States	75180
GCA_015243055.1	North America	United States	75180
GCA_001278275.1	North America	United States	75180
GCA_001278315.1	North America	United States	75180
GCA_019915665.1	North America	United States	75180
GCA_016452025.1	North America	United States	75180
GCA_006651425.2	North America	United States	75180
GCA_019915625.1	North America	United States	75180
GCA_019915705.1	North America	United States	75180
GCA_900635855.1	North America	United States	75180
GCA_007862665.2	North America	United States	75180
GCA_010965815.2	North America	United States	75180
GCA_019915645.1	North America	United States	75180
GCA_019915925.1	North America	United States	75180
GCA_019915685.1	North America	United States	75180
GCA_019915945.1	North America	United States	75180
GCA_019915785.1	North America	United States	75180
GCA_019915725.1	North America	United States	75180
GCA_018338875.1	North America	United States	75180
GCA_018339875.1	North America	United States	75180
GCA_018338435.1	North America	United States	75180
GCA_018340175.1	North America	United States	75180
GCA_018339975.1	North America	United States	75180
GCA_018340135.1	North America	United States	75180
GCA_013138355.1	North America	United States	75180
GCA_016452125.1	North America	United States	75180
GCA_013138245.1	North America	United States	75180
GCA_004222645.2	North America	United States	75180
GCA_018338835.1	North America	United States	75180
GCA_018338675.1	North America	United States	75180
GCA_018338715.1	North America	United States	75180
GCA_900635085.1	North America	United States	75180
GCA_021383745.1	North America	United States	75180
GCA_013138265.1	North America	United States	75180
GCA_013138205.1	North America	United States	75180
GCA_013138325.1	North America	United States	75180
GCA_013138165.1	North America	United States	75180
GCA_013138305.1	North America	United States	75180
GCA_013138225.1	North America	United States	75180
GCA_013138375.1	North America	United States	75180
GCA_002290205.1	Asia	Singapore	79426
GCA_004194625.2	Asia	Singapore	79426
GCA_004194615.2	Asia	Singapore	79426
GCA_004194605.3	Asia	Singapore	79426
GCA_004194635.5	Asia	Singapore	79426
GCA_002953175.1	Europe	Switzerland	92434
GCA_022936345.1	Europe	Switzerland	92434
GCA_022936365.1	Europe	Switzerland	92434
GCA_022936385.1	Europe	Switzerland	92434
GCA_022936425.1	Europe	Switzerland	92434
GCA_022936485.1	Europe	Switzerland	92434
GCA_023159325.1	Europe	Switzerland	92434
GCA_004923395.1	Europe	Switzerland	92434
GCA_004923415.2	Europe	Switzerland	92434
GCA_022936405.1	Europe	Switzerland	92434
GCA_018338815.1	Europe	Switzerland	92434
GCA_007762235.2	Europe	Norway	92646
GCA_000503845.1	Europe	Ireland	102217
GCA_011301315.1	Europe	Ireland	102217
GCA_011301835.1	Europe	Ireland	102217
