# Supplementary material for: Mobilome-driven partitions of the resistome in Salmonella
Source: mSystems. 2023 Oct 19;8(6):e00883-23. doi: 10.1128/msystems.00883-23 (PMC10734508; doi:10.1128/msystems.00883-23)
Supplement: Table S2 — Details of the four MGEs (plasmid, prophage, integron, transposon) detected on 1,817 Salmonella. [file msystems.00883-23-s0004.xlsx]

## Sheet: Legend
Legend:
	Supplemental Table S2: Details of the four MGEs (plasmid, prophage, integron, transposon) detected on 1817 Salmonella.

## Sheet: Prophage
Strain_name	Contig_Name	Location	Intact_prophage_name	Intact_number	Defective_prophage_name	Defective_number
GCA_000006945.2	AE006468.2	Chromosome	PHAGE_Salmon_Fels_1_NC_010391(45), PHAGE_Phage_Gifsy_2_NC_010393(50), PHAGE_Phage_Gifsy_1_NC_010392(52), PHAGE_Salmon_Fels_2_NC_010463(40)	4	PHAGE_Shigel_SfIV_NC_022749(2), PHAGE_Agroba_Atu_ph07_NC_042013(2), PHAGE_Entero_HK629_NC_019711(2), PHAGE_Salmon_Fels_1_NC_010391(3), PHAGE_Salmon_118970_sal3_NC_031940(5), PHAGE_Escher_500465_2_NC_049343(4), PHAGE_Salmon_SJ46_NC_031129(2), PHAGE_Burkho_phiE255_NC_009237(14)	8
GCA_000006945.2	AE006471.2	Plasmid	Not Find	0	PHAGE_Salmon_SJ46_NC_031129(3)	1
GCA_000008105.1	AY509004.1	Plasmid	Not Find	0	PHAGE_Escher_RCS47_NC_042128(3), PHAGE_Escher_RCS47_NC_042128(2), PHAGE_Escher_RCS47_NC_042128(3), PHAGE_Escher_P13374_NC_018846(1)	4
GCA_000008105.1	AE017220.1	Chromosome	PHAGE_Salmon_epsilon34_NC_011976(13), PHAGE_Phage_Gifsy_2_NC_010393(35), PHAGE_Salmon_118970_sal3_NC_031940(25), PHAGE_Salmon_SEN34_NC_028699(37)	4	PHAGE_Nodula_vB_NspS_kac65v151_NC_048756(2), PHAGE_Entero_HK630_NC_019723(2), PHAGE_Salmon_SEN1_NC_029003(2), PHAGE_Escher_500465_2_NC_049343(4), PHAGE_Burkho_phiE255_NC_009237(14)	5
GCA_000008105.1	AY509003.1	Plasmid	Not Find	0	PHAGE_Salmon_SJ46_NC_031129(3)	1
GCA_000016045.1	CP001113.1	Chromosome	PHAGE_Phage_Gifsy_2_NC_010393(49), PHAGE_Salmon_SEN34_NC_028699(28), PHAGE_Phage_Gifsy_1_NC_010392(47), PHAGE_Cronob_ESSI_2_NC_047854(28), PHAGE_Salmon_SP_004_NC_021774(24)	5	PHAGE_Salmon_Fels_1_NC_010391(3), PHAGE_Escher_500465_2_NC_049343(4), PHAGE_Burkho_BcepMu_NC_005882(14)	3
GCA_000018385.1	CP000857.1	Chromosome	PHAGE_Salmon_SEN34_NC_028699(37), PHAGE_Entero_Sf101_NC_027398(16), PHAGE_Phage_Gifsy_2_NC_010393(42)	3	PHAGE_Cronob_ESSI_2_NC_047854(24), PHAGE_Escher_500465_2_NC_049343(4), PHAGE_Salmon_SEN1_NC_029003(2), PHAGE_Entero_HK630_NC_019723(2), PHAGE_Nodula_vB_NspS_kac68v161_NC_048757(2), PHAGE_Escher_500465_1_NC_049342(12), PHAGE_Burkho_phiE255_NC_009237(14)	7
GCA_000018385.1	CP000858.1	Plasmid	Not Find	0	PHAGE_Salmon_SJ46_NC_031129(3)	1
GCA_000020705.1	CP001118.1	Plasmid	Not Find	0	PHAGE_Yersin_fHe_Yen9_04_NC_042116(1)	1
GCA_000020705.1	CP001120.1	Chromosome	PHAGE_Entero_UAB_Phi20_NC_031019(33), PHAGE_Phage_Gifsy_2_NC_010393(34)	2	PHAGE_Shigel_SfIV_NC_022749(2), PHAGE_Cronob_vB_CsaM_GAP32_NC_019401(2), PHAGE_Escher_RCS47_NC_042128(3), PHAGE_Entero_HK630_NC_019723(2), PHAGE_Phage_Gifsy_1_NC_010392(3), PHAGE_Salmon_118970_sal3_NC_031940(5), PHAGE_Escher_500465_2_NC_049343(4), PHAGE_Escher_500465_1_NC_049342(12), PHAGE_Salmon_SJ46_NC_031129(2), PHAGE_Cronob_ESSI_2_NC_047854(25), PHAGE_Burkho_phiE255_NC_009237(14)	11
GCA_000020745.1	CP001127.1	Chromosome	PHAGE_Salmon_SPN3UB_NC_019545(30), PHAGE_Salmon_118970_sal3_NC_031940(43), PHAGE_Salmon_118970_sal3_NC_031940(39)	3	PHAGE_Entero_P4_NC_001609(4), PHAGE_Entero_UAB_Phi20_NC_031019(2), PHAGE_Salmon_Fels_1_NC_010391(4), PHAGE_Escher_500465_1_NC_049342(12)	4
GCA_000020745.1	CP001125.1	Plasmid	Not Find	0	PHAGE_Salmon_SJ46_NC_031129(3), PHAGE_Escher_RCS47_NC_042128(2)	2
GCA_000020885.1	CP001138.1	Chromosome	PHAGE_Salmon_SEN8_NC_047753(34)	1	PHAGE_Entero_UAB_Phi20_NC_031019(2), PHAGE_Cronob_vB_CsaM_GAP32_NC_019401(2), PHAGE_Entero_PsP3_NC_005340(1), PHAGE_Cronob_ESSI_2_NC_047854(22), PHAGE_Burkho_phiE255_NC_009237(14), PHAGE_Entero_P4_NC_001609(5), PHAGE_Cronob_vB_CsaM_GAP32_NC_019401(2)	7
GCA_000020925.1	CP001144.1	Chromosome	PHAGE_Salmon_ST160_NC_014900(21), PHAGE_Phage_Gifsy_2_NC_010393(30), PHAGE_Salmon_118970_sal3_NC_031940(63)	3	PHAGE_Phage_Gifsy_2_NC_010393(18), PHAGE_Phage_Gifsy_2_NC_010393(3), PHAGE_Entero_mEp237_NC_019704(3), PHAGE_Salmon_Fels_1_NC_010391(3), PHAGE_Escher_500465_2_NC_049343(4), PHAGE_Escher_500465_1_NC_049342(34), PHAGE_Salmon_SEN8_NC_047753(8)	7
GCA_000022165.1	CP001362.1	Plasmid	Not Find	0	PHAGE_Salmon_SJ46_NC_031129(3)	1
GCA_000022165.1	CP001363.1	Chromosome	PHAGE_Phage_Gifsy_2_NC_010393(49), PHAGE_Phage_Gifsy_1_NC_010392(35), PHAGE_Salmon_118970_sal3_NC_031940(67), PHAGE_Phage_Gifsy_1_NC_010392(47)	4	PHAGE_Shigel_SfIV_NC_022749(2), PHAGE_Cronob_vB_CsaM_GAP32_NC_019401(2), PHAGE_Entero_HK629_NC_019711(2), PHAGE_Salmon_Fels_1_NC_010391(3), PHAGE_Salmon_118970_sal3_NC_031940(5), PHAGE_Escher_500465_2_NC_049343(4), PHAGE_Escher_500465_1_NC_049342(12), PHAGE_Salmon_SJ46_NC_031129(2), PHAGE_Burkho_phiE255_NC_009237(14)	9
GCA_000188735.1	CP002489.1	Plasmid	Not Find	0	PHAGE_Gordon_Hedwig_NC_031099(1)	1
GCA_000188735.1	CP002488.1	Plasmid	Not Find	0	PHAGE_Salmon_SJ46_NC_031129(3)	1
GCA_000188735.1	CP002487.1	Chromosome	PHAGE_Phage_Gifsy_2_NC_010393(49), PHAGE_Salmon_118970_sal3_NC_031940(67), PHAGE_Phage_Gifsy_1_NC_010392(44), PHAGE_Salmon_Fels_2_NC_010463(35)	4	PHAGE_Shigel_SfIV_NC_022749(2), PHAGE_Agroba_Atu_ph07_NC_042013(2), PHAGE_Phage_Gifsy_2_NC_010393(3), PHAGE_Salmon_118970_sal3_NC_031940(5), PHAGE_Escher_500465_2_NC_049343(4), PHAGE_Entero_PsP3_NC_005340(10), PHAGE_Entero_P4_NC_001609(7), PHAGE_Salmon_SJ46_NC_031129(2), PHAGE_Burkho_BcepMu_NC_005882(14)	9
GCA_000195995.1	AL513383.1	Plasmid	Not Find	0	PHAGE_Escher_RCS47_NC_042128(2), PHAGE_Salmon_SJ46_NC_031129(3)	2
GCA_000195995.1	AL513382.1	Chromosome	PHAGE_Salmon_SEN34_NC_028699(36), PHAGE_Burkho_BcepMu_NC_005882(25), PHAGE_Salmon_SEN34_NC_028699(25), PHAGE_Klebsi_4LV2017_NC_047818(29), PHAGE_Salmon_SEN8_NC_047753(35)	5	PHAGE_Shigel_SfIV_NC_022749(2), PHAGE_Entero_cdtI_NC_009514(2), PHAGE_Escher_500465_2_NC_049343(4), PHAGE_Salmon_SJ46_NC_031129(2), PHAGE_Entero_P4_NC_001609(8)	5
GCA_000195995.1	AL513384.1	Plasmid	PHAGE_Salmon_SSU5_NC_018843(109)	1	Not Find	0
GCA_000210855.2	FQ312003.1	Chromosome	PHAGE_Phage_Gifsy_2_NC_010393(49), PHAGE_Salmon_118970_sal3_NC_031940(67), PHAGE_Phage_Gifsy_1_NC_010392(44), PHAGE_Salmon_Fels_2_NC_010463(35)	4	PHAGE_Shigel_SfIV_NC_022749(2), PHAGE_Cronob_vB_CsaM_GAP32_NC_019401(2), PHAGE_Salmon_Fels_1_NC_010391(3), PHAGE_Salmon_118970_sal3_NC_031940(5), PHAGE_Escher_500465_2_NC_049343(4), PHAGE_Entero_PsP3_NC_005340(10), PHAGE_Entero_P4_NC_001609(7), PHAGE_Salmon_SJ46_NC_031129(2), PHAGE_Burkho_phiE255_NC_009237(14)	9
GCA_000210855.2	HE654725.1	Plasmid	Not Find	0	PHAGE_Entero_N15_NC_001901(1)	1
GCA_000210855.2	HE654724.1	Plasmid	Not Find	0	PHAGE_Salmon_SJ46_NC_031129(3)	1
GCA_000213635.1	CP002615.1	Plasmid	Not Find	0	PHAGE_Salmon_SJ46_NC_031129(3)	1
GCA_000213635.1	CP002614.1	Chromosome	PHAGE_Phage_Gifsy_2_NC_010393(49), PHAGE_Salmon_118970_sal3_NC_031940(67), PHAGE_Phage_Gifsy_1_NC_010392(50)	3	PHAGE_Shigel_SfIV_NC_022749(2), PHAGE_Cronob_vB_CsaM_GAP32_NC_019401(2), PHAGE_Entero_HK629_NC_019711(2), PHAGE_Salmon_Fels_1_NC_010391(3), PHAGE_Salmon_118970_sal3_NC_031940(5), PHAGE_Escher_500465_2_NC_049343(4), PHAGE_Escher_500465_1_NC_049342(12), PHAGE_Salmon_SJ46_NC_031129(2), PHAGE_Burkho_phiE255_NC_009237(14)	9
GCA_000240905.3	CP019188.1	Plasmid	PHAGE_Salmon_SJ46_NC_031129(95)	1	Not Find	0
GCA_000240905.3	CP019187.1	Plasmid	Not Find	0	PHAGE_Escher_RCS47_NC_042128(4)	1
GCA_000240905.3	CP019186.1	Chromosome	PHAGE_Salmon_Fels_1_NC_010391(5)	1	PHAGE_Escher_500465_2_NC_049343(4), PHAGE_Salmon_SPN9CC_NC_017985(2), PHAGE_Entero_P4_NC_001609(8)	3
GCA_000245535.1	CP003278.1	Chromosome	PHAGE_Salmon_SEN34_NC_028699(36), PHAGE_Klebsi_4LV2017_NC_047818(29), PHAGE_Salmon_SEN8_NC_047753(34)	3	PHAGE_Escher_500465_2_NC_049343(4), PHAGE_Shigel_Stx_NC_029120(1), PHAGE_Burkho_phiE255_NC_009237(27), PHAGE_Shigel_SfIV_NC_022749(2), PHAGE_Salmon_SJ46_NC_031129(2)	5
GCA_000252875.1	CP003386.1	Chromosome	PHAGE_Phage_Gifsy_2_NC_010393(49), PHAGE_Salmon_118970_sal3_NC_031940(67), PHAGE_Phage_Gifsy_1_NC_010392(48), PHAGE_Salmon_Fels_2_NC_010463(35)	4	PHAGE_Shigel_SfIV_NC_022749(2), PHAGE_Cronob_vB_CsaM_GAP32_NC_019401(2), PHAGE_Phage_Gifsy_2_NC_010393(3), PHAGE_Salmon_118970_sal3_NC_031940(5), PHAGE_Escher_500465_2_NC_049343(4), PHAGE_Entero_PsP3_NC_005340(10), PHAGE_Entero_P4_NC_001609(7), PHAGE_Salmon_SJ46_NC_031129(2), PHAGE_Burkho_phiE255_NC_009237(14)	9
GCA_000252875.1	CP003387.1	Plasmid	Not Find	0	PHAGE_Salmon_SJ46_NC_031129(3)	1
GCA_000258365.1	CP003416.1	Chromosome	PHAGE_Entero_UAB_Phi20_NC_031019(33), PHAGE_Phage_Gifsy_2_NC_010393(34)	2	PHAGE_Burkho_phiE255_NC_009237(14), PHAGE_Shigel_SfIV_NC_022749(2), PHAGE_Cronob_vB_CsaM_GAP32_NC_019401(2), PHAGE_Entero_HK629_NC_019711(2), PHAGE_Salmon_Fels_1_NC_010391(3), PHAGE_Salmon_118970_sal3_NC_031940(5), PHAGE_Escher_500465_2_NC_049343(4), PHAGE_Entero_P4_NC_001609(3), PHAGE_Escher_500465_1_NC_049342(12), PHAGE_Salmon_SJ46_NC_031129(2)	10
GCA_000272715.4	CP010283.1	Chromosome	PHAGE_Salmon_SW9_NC_049459(30), PHAGE_Phage_Gifsy_1_NC_010392(47), PHAGE_Salmon_SEN34_NC_028699(28), PHAGE_Phage_Gifsy_2_NC_010393(49), PHAGE_Salmon_SP_004_NC_021774(25)	5	PHAGE_Escher_500465_1_NC_049342(12), PHAGE_Escher_500465_2_NC_049343(4), PHAGE_Salmon_Fels_1_NC_010391(3), PHAGE_Burkho_phiE255_NC_009237(14)	4
GCA_000272735.4	CP010281.1	Chromosome	PHAGE_Phage_Gifsy_1_NC_010392(47), PHAGE_Salmon_SEN34_NC_028699(28), PHAGE_Phage_Gifsy_2_NC_010393(49), PHAGE_Salmon_SP_004_NC_021774(25)	4	PHAGE_Escher_500465_1_NC_049342(12), PHAGE_Escher_500465_2_NC_049343(4), PHAGE_Salmon_Fels_1_NC_010391(3), PHAGE_Burkho_BcepMu_NC_005882(14), PHAGE_Cronob_ESSI_2_NC_047854(23)	5
GCA_000272755.4	CP010282.1	Chromosome	PHAGE_Phage_Gifsy_1_NC_010392(47), PHAGE_Salmon_SEN34_NC_028699(27), PHAGE_Phage_Gifsy_2_NC_010393(49), PHAGE_Salmon_SP_004_NC_021774(25)	4	PHAGE_Escher_500465_1_NC_049342(12), PHAGE_Escher_500465_2_NC_049343(3), PHAGE_Salmon_Fels_1_NC_010391(3), PHAGE_Burkho_BcepMu_NC_005882(13)	4
GCA_000272775.4	CP010279.1	Chromosome	PHAGE_Entero_Sf101_NC_027398(12), PHAGE_Phage_Gifsy_2_NC_010393(49), PHAGE_Salmon_SEN34_NC_028699(28), PHAGE_Phage_Gifsy_1_NC_010392(47), PHAGE_Salmon_SP_004_NC_021774(24)	5	PHAGE_Salmon_Fels_1_NC_010391(3), PHAGE_Escher_500465_2_NC_049343(4), PHAGE_Escher_500465_1_NC_049342(12), PHAGE_Burkho_phiE255_NC_009237(13)	4
GCA_000272835.4	CP010284.1	Chromosome	PHAGE_Phage_Gifsy_1_NC_010392(47), PHAGE_Salmon_SP_004_NC_021774(25), PHAGE_Phage_Gifsy_2_NC_010393(49), PHAGE_Salmon_SEN34_NC_028699(28)	4	PHAGE_Escher_500465_2_NC_049343(4), PHAGE_Cronob_ESSI_2_NC_047854(24), PHAGE_Escher_500465_1_NC_049342(12), PHAGE_Burkho_phiE255_NC_009237(14), PHAGE_Salmon_Fels_1_NC_010391(3)	5
GCA_000272895.3	CP010280.1	Chromosome	PHAGE_Entero_Sf101_NC_027398(12), PHAGE_Phage_Gifsy_2_NC_010393(49), PHAGE_Salmon_SEN34_NC_028699(28), PHAGE_Phage_Gifsy_1_NC_010392(47), PHAGE_Salmon_SW9_NC_049459(43), PHAGE_Salmon_SP_004_NC_021774(24)	6	PHAGE_Salmon_Fels_1_NC_010391(3), PHAGE_Escher_500465_2_NC_049343(4), PHAGE_Burkho_phiE255_NC_009237(14)	3
GCA_000272895.3	CP009566.1	Plasmid	Not Find	0	PHAGE_Salmon_SSU5_NC_018843(1)	1
GCA_000280315.2	CP007598.1	Chromosome	PHAGE_Phage_Gifsy_2_NC_010393(18), PHAGE_Salmon_RE_2010_NC_019488(38)	2	PHAGE_Shigel_SfIV_NC_022749(2), PHAGE_Phage_Gifsy_2_NC_010393(5), PHAGE_Shigel_Stx_NC_029120(3), PHAGE_Escher_500465_2_NC_049343(4)	4
GCA_000283735.1	AP011958.1	Plasmid	Not Find	0	PHAGE_Escher_RCS47_NC_042128(4)	1
GCA_000283735.1	AP011957.1	Chromosome	PHAGE_Entero_ST104_NC_005841(46), PHAGE_Phage_Gifsy_2_NC_010393(50), PHAGE_Phage_Gifsy_1_NC_010392(52), PHAGE_Salmon_Fels_2_NC_010463(41)	4	PHAGE_Shigel_SfIV_NC_022749(2), PHAGE_Agroba_Atu_ph07_NC_042013(2), PHAGE_Entero_HK629_NC_019711(2), PHAGE_Entero_P1_NC_005856(3), PHAGE_Salmon_118970_sal3_NC_031940(5), PHAGE_Escher_500465_2_NC_049343(4), PHAGE_Cronob_ESSI_2_NC_047854(21), PHAGE_Salmon_SJ46_NC_031129(2), PHAGE_Escher_PA28_NC_041935(2), PHAGE_Burkho_BcepMu_NC_005882(14)	10
GCA_000329365.2	CP007529.1	Plasmid	Not Find	0	PHAGE_Salmon_SJ46_NC_031129(3)	1
GCA_000329365.2	CP007528.1	Chromosome	PHAGE_Salmon_RE_2010_NC_019488(38), PHAGE_Phage_Gifsy_2_NC_010393(18)	2	PHAGE_Escher_500465_2_NC_049343(4), PHAGE_Shigel_Stx_NC_029120(3), PHAGE_Phage_Gifsy_2_NC_010393(5), PHAGE_Shigel_SfIV_NC_022749(2)	4
GCA_000330485.2	CP012348.1	Plasmid	Not Find	0	PHAGE_Salmon_SJ46_NC_031129(3)	1
GCA_000330485.2	CP012347.1	Chromosome	PHAGE_Phage_Gifsy_2_NC_010393(30), PHAGE_Escher_500465_1_NC_049342(28)	2	PHAGE_Escher_500465_2_NC_049343(4), PHAGE_Entero_mEp237_NC_019704(3), PHAGE_Shigel_SfIV_NC_022749(2)	3
GCA_000335875.2	CP011394.1	Chromosome	PHAGE_Salmon_118970_sal3_NC_031940(56), PHAGE_Phage_Gifsy_2_NC_010393(18)	2	PHAGE_Escher_500465_2_NC_049343(4), PHAGE_Shigel_Stx_NC_029120(3), PHAGE_Phage_Gifsy_2_NC_010393(5), PHAGE_Shigel_SfIV_NC_022749(2)	4
GCA_000341425.1	CP004027.1	Chromosome	PHAGE_Salmon_Fels_1_NC_010391(5), PHAGE_Salmon_SEN8_NC_047753(32), PHAGE_Salmon_SW9_NC_049459(39)	3	PHAGE_Entero_cdtI_NC_009514(2), PHAGE_Pectob_ZF40_NC_019522(11), PHAGE_Shigel_SfIV_NC_022749(2), PHAGE_Salmon_SEN34_NC_028699(18)	4
GCA_000380325.1	CP003836.1	Chromosome	PHAGE_Phage_Gifsy_2_NC_010393(48), PHAGE_Phage_Gifsy_1_NC_010392(51), PHAGE_Entero_ST104_NC_005841(48), PHAGE_Salmon_Fels_2_NC_010463(40)	4	PHAGE_Entero_lambda_NC_001416(2), PHAGE_Salmon_Fels_1_NC_010391(3), PHAGE_Salmon_118970_sal3_NC_031940(5), PHAGE_Agroba_Atu_ph07_NC_042013(2), PHAGE_Shigel_SfIV_NC_022749(2), PHAGE_Salmon_SJ46_NC_031129(2), PHAGE_Burkho_phiE255_NC_009237(14)	7
GCA_000380325.1	CP004058.1	Plasmid	Not Find	0	PHAGE_Salmon_SJ46_NC_031129(3)	1
GCA_000430085.2	CP005389.2	Plasmid	Not Find	0	PHAGE_Escher_phi191_NC_028660(1), PHAGE_Salmon_SJ46_NC_031129(2)	2
GCA_000430085.2	CP005390.2	Chromosome	PHAGE_Entero_UAB_Phi20_NC_031019(33), PHAGE_Phage_Gifsy_2_NC_010393(34)	2	PHAGE_Burkho_BcepMu_NC_005882(14), PHAGE_Shigel_SfIV_NC_022749(2), PHAGE_Agroba_Atu_ph07_NC_042013(2), PHAGE_Entero_HK630_NC_019723(2), PHAGE_Phage_Gifsy_1_NC_010392(3), PHAGE_Salmon_118970_sal3_NC_031940(5), PHAGE_Escher_500465_2_NC_049343(4), PHAGE_Escher_500465_1_NC_049342(12), PHAGE_Salmon_SJ46_NC_031129(2)	9
GCA_000430105.1	CP004087.1	Plasmid	Not Find	0	PHAGE_Stx2_c_1717_NC_011357(3), PHAGE_Escher_RCS47_NC_042128(5)	2
GCA_000430105.1	CP004086.1	Chromosome	PHAGE_Entero_P4_NC_001609(9), PHAGE_Yersin_L_413C_NC_004745(23), PHAGE_Entero_UAB_Phi20_NC_031019(33), PHAGE_Phage_Gifsy_2_NC_010393(34)	4	PHAGE_Burkho_phiE255_NC_009237(14), PHAGE_Shigel_SfIV_NC_022749(2), PHAGE_Agroba_Atu_ph07_NC_042013(2), PHAGE_Entero_lambda_NC_001416(2), PHAGE_Phage_Gifsy_1_NC_010392(3), PHAGE_Salmon_118970_sal3_NC_031940(5), PHAGE_Escher_500465_2_NC_049343(4), PHAGE_Escher_500465_1_NC_049342(12), PHAGE_Salmon_SJ46_NC_031129(2)	9
GCA_000430125.1	CP006057.1	Plasmid	Not Find	0	PHAGE_Escher_RCS47_NC_042128(4), PHAGE_Escher_RCS47_NC_042128(2)	2
GCA_000430125.1	CP006055.1	Chromosome	PHAGE_Salmon_SEN34_NC_028699(30), PHAGE_Salmon_vB_SemP_Emek_NC_018275(11)	2	PHAGE_Burkho_phiE255_NC_009237(14), PHAGE_Entero_ES18_NC_006949(23), PHAGE_Salmon_SW9_NC_049459(1), PHAGE_Plankt_PaV_LD_NC_016564(2)	4
GCA_000430145.3	CP006048.1	Chromosome	PHAGE_Salmon_118970_sal3_NC_031940(93), PHAGE_Stx2_c_Stx2a_F451_NC_049924(3), PHAGE_Phage_Gifsy_2_NC_010393(35), PHAGE_Entero_ST104_NC_005841(24)	4	PHAGE_Escher_RCS47_NC_042128(4), PHAGE_Escher_SH2026Stx1_NC_049919(3), PHAGE_Escher_500465_1_NC_049342(12), PHAGE_Stx2_c_Stx2a_F451_NC_049924(3), PHAGE_Escher_500465_2_NC_049343(4), PHAGE_Salmon_118970_sal3_NC_031940(5), PHAGE_Entero_HK630_NC_019723(2), PHAGE_Agroba_Atu_ph07_NC_042013(2), PHAGE_Shigel_SfIV_NC_022749(2), PHAGE_Burkho_BcepMu_NC_005882(14)	10
GCA_000430145.3	CP006050.1	Plasmid	PHAGE_Stx2_c_Stx2a_F451_NC_049924(3)	1	PHAGE_Escher_SH2026Stx1_NC_049919(3)	1
GCA_000439255.1	CP006608.1	Chromosome	PHAGE_Haemop_SuMu_NC_019455(15), PHAGE_Phage_Gifsy_1_NC_010392(15), PHAGE_Vibrio_X29_NC_024369(20), PHAGE_Entero_PsP3_NC_005340(37)	4	PHAGE_Entero_P88_NC_026014(21), PHAGE_Entero_VT2phi_272_NC_028656(2), PHAGE_Cronob_ESSI_2_NC_047854(25)	3
GCA_000439255.1	CP006609.1	Plasmid	Not Find	0	PHAGE_Entero_P1_NC_005856(3)	1
GCA_000439415.2	CP039501.1	Plasmid	Not Find	0	PHAGE_Escher_RCS47_NC_042128(4)	1
GCA_000439415.2	CP039502.1	Chromosome	PHAGE_Salmon_Fels_1_NC_010391(5), PHAGE_Phage_Gifsy_1_NC_010392(33)	2	PHAGE_Escher_500465_1_NC_049342(12), PHAGE_Escher_500465_2_NC_049343(4), PHAGE_Entero_P4_NC_001609(7)	3
GCA_000486345.2	CP017728.1	Chromosome	PHAGE_Phage_Gifsy_1_NC_010392(51), PHAGE_Salmon_118970_sal3_NC_031940(65), PHAGE_Phage_Gifsy_2_NC_010393(49)	3	PHAGE_Escher_RCS47_NC_042128(4), PHAGE_Escher_500465_1_NC_049342(12), PHAGE_Escher_500465_2_NC_049343(4), PHAGE_Salmon_118970_sal3_NC_031940(5), PHAGE_Entero_HK629_NC_019711(2), PHAGE_Salmon_Fels_1_NC_010391(3), PHAGE_Cronob_vB_CsaM_GAP32_NC_019401(2), PHAGE_Shigel_SfIV_NC_022749(2), PHAGE_Burkho_BcepMu_NC_005882(14)	9
GCA_000486345.2	CP017729.1	Plasmid	Not Find	0	PHAGE_Salmon_SJ46_NC_031129(3)	1
GCA_000486525.2	CP019194.1	Chromosome	PHAGE_Cronob_ESSI_2_NC_047854(27), PHAGE_Salmon_SPN3UB_NC_019545(30), PHAGE_Escher_D108_NC_013594(37)	3	PHAGE_Escher_RCS47_NC_042128(4), PHAGE_Escher_500465_1_NC_049342(11), PHAGE_Escher_HK639_NC_016158(1), PHAGE_Burkho_BcepMu_NC_005882(14)	4
GCA_000486525.2	CP019195.1	Plasmid	PHAGE_Escher_RCS47_NC_042128(6)	1	PHAGE_Escher_RCS47_NC_042128(5), PHAGE_Acinet_vB_AbaM_ME3_NC_041884(3), PHAGE_Salmon_vB_SenS_Sasha_NC_047786(1)	3
GCA_000486585.2	CP019193.1	Plasmid	Not Find	0	PHAGE_Klebsi_phiKO2_NC_005857(3)	1
GCA_000486585.2	CP019192.1	Chromosome	PHAGE_Salmon_Fels_1_NC_010391(4)	1	PHAGE_Escher_500465_2_NC_049343(4), PHAGE_Escher_520873_NC_049344(18), PHAGE_Entero_P4_NC_001609(6)	3
GCA_000487035.2	CP019198.1	Chromosome	PHAGE_Salmon_SEN8_NC_047753(32), PHAGE_Salmon_SEN8_NC_047753(43), PHAGE_Salmon_118970_sal3_NC_031940(25), PHAGE_Salmon_Fels_1_NC_010391(5), PHAGE_Entero_ES18_NC_006949(34), PHAGE_Entero_fiAA91_ss_NC_022750(23)	6	PHAGE_Entero_P4_NC_001609(6), PHAGE_Entero_phiP27_NC_003356(2), PHAGE_Escher_500465_2_NC_049343(4), PHAGE_Entero_cdtI_NC_009514(2), PHAGE_Phage_Gifsy_2_NC_010393(7)	5
GCA_000487155.2	CP019182.1	Plasmid	Not Find	0	PHAGE_Salmon_SJ46_NC_031129(3)	1
GCA_000487155.2	CP019181.1	Chromosome	PHAGE_Vibrio_X29_NC_024369(15), PHAGE_Phage_Gifsy_1_NC_010392(43), PHAGE_Salmon_118970_sal3_NC_031940(64), PHAGE_Salmon_Fels_1_NC_010391(5), PHAGE_Salmon_118970_sal3_NC_031940(31), PHAGE_Vibrio_X29_NC_024369(18)	6	PHAGE_Pectob_ZF40_NC_019522(14), PHAGE_Escher_500465_2_NC_049343(4), PHAGE_Escher_RCS47_NC_042128(4)	3
GCA_000487295.3	CP012345.2	Plasmid	Not Find	0	PHAGE_Salmon_SJ46_NC_031129(3)	1
GCA_000487295.3	CP012344.2	Chromosome	PHAGE_Salmon_SEN34_NC_028699(34), PHAGE_Salmon_118970_sal3_NC_031940(22), PHAGE_Phage_Gifsy_2_NC_010393(43), PHAGE_Salmon_epsilon34_NC_011976(13)	4	PHAGE_Escher_500465_2_NC_049343(4), PHAGE_Salmon_SEN1_NC_029003(2), PHAGE_Entero_HK630_NC_019723(2), PHAGE_Nodula_vB_NspS_kac65v151_NC_048756(2), PHAGE_Burkho_BcepMu_NC_005882(14)	5
GCA_000487935.2	CP017724.1	Plasmid	PHAGE_Salmon_SSU5_NC_018843(108)	1	Not Find	0
GCA_000487935.2	CP017723.1	Chromosome	PHAGE_Salmon_SPN1S_NC_016761(46), PHAGE_Stx2_c_1717_NC_011357(4)	2	PHAGE_Cronob_ESSI_2_NC_047854(25), PHAGE_Escher_RCS47_NC_042128(4), PHAGE_Entero_P4_NC_001609(7), PHAGE_Salmon_SPN3UB_NC_019545(15), PHAGE_Escher_500465_2_NC_049343(4), PHAGE_Salmon_118970_sal3_NC_031940(5), PHAGE_Salmon_Fels_1_NC_010391(3), PHAGE_Salmon_118970_sal4_NC_030919(16), PHAGE_Shigel_SfIV_NC_022749(2), PHAGE_Burkho_phiE255_NC_009237(14)	10
GCA_000493295.2	CP019190.1	Plasmid	Not Find	0	PHAGE_Sodali_phiSG1_NC_007902(2), PHAGE_Salmon_SJ46_NC_031129(3)	2
GCA_000493295.2	CP019189.1	Chromosome	PHAGE_Salmon_118970_sal3_NC_031940(55), PHAGE_Vibrio_X29_NC_024369(18), PHAGE_Salmon_118970_sal4_NC_030919(16), PHAGE_Haemop_SuMu_NC_019455(16), PHAGE_Haemop_SuMu_NC_019455(15), PHAGE_Yersin_L_413C_NC_004745(23)	6	PHAGE_Thermu_P7426_NC_009804(1), PHAGE_Entero_P4_NC_001609(6), PHAGE_Mycoba_Toto_NC_028906(1), PHAGE_Cronob_ESSI_2_NC_047854(25), PHAGE_Salmon_Fels_1_NC_010391(5), PHAGE_Salmon_Fels_2_NC_010463(6), PHAGE_Mycoba_Nibb_NC_051624(1), PHAGE_Burkho_BcepMu_NC_005882(29)	8
GCA_000493535.2	LN999012.1	Plasmid	Not Find	0	PHAGE_Salmon_SJ46_NC_031129(3)	1
GCA_000493535.2	HG326213.1	Chromosome	PHAGE_Phage_Gifsy_2_NC_010393(49), PHAGE_Salmon_118970_sal3_NC_031940(67), PHAGE_Phage_Gifsy_1_NC_010392(46)	3	PHAGE_Shigel_SfIV_NC_022749(2), PHAGE_Agroba_Atu_ph07_NC_042013(2), PHAGE_Entero_HK630_NC_019723(2), PHAGE_Phage_Gifsy_2_NC_010393(3), PHAGE_Salmon_118970_sal3_NC_031940(5), PHAGE_Escher_500465_2_NC_049343(4), PHAGE_Escher_500465_1_NC_049342(12), PHAGE_Salmon_SJ46_NC_031129(2), PHAGE_Burkho_BcepMu_NC_005882(14)	9
GCA_000493675.1	HF937209.1	Plasmid	Not Find	0	PHAGE_Salmon_SJ46_NC_031129(3)	1
GCA_000493675.1	HF937208.1	Chromosome	PHAGE_Entero_ST104_NC_005841(46), PHAGE_Phage_Gifsy_2_NC_010393(49), PHAGE_Edward_GF_2_NC_026611(17), PHAGE_Salmon_118970_sal3_NC_031940(93), PHAGE_Phage_Gifsy_1_NC_010392(34)	5	PHAGE_Shigel_SfIV_NC_022749(2), PHAGE_Cronob_vB_CsaM_GAP32_NC_019401(2), PHAGE_Entero_HK630_NC_019723(2), PHAGE_Phage_Gifsy_2_NC_010393(3), PHAGE_Salmon_118970_sal3_NC_031940(5), PHAGE_Escher_500465_2_NC_049343(4), PHAGE_Escher_500465_1_NC_049342(12), PHAGE_Salmon_SJ46_NC_031129(2), PHAGE_Burkho_BcepMu_NC_005882(14)	9
GCA_000505365.2	CP012833.1	Chromosome	PHAGE_Edward_GF_2_NC_026611(16), PHAGE_Salmon_vB_SosS_Oslo_NC_018279(33), PHAGE_Salmon_SE1_NC_011802(16)	3	PHAGE_Escher_500465_1_NC_049342(15), PHAGE_Salmon_SEN34_NC_028699(4), PHAGE_Phage_Gifsy_2_NC_010393(3)	3
GCA_000505705.1	CP005995.1	Chromosome	PHAGE_Entero_UAB_Phi20_NC_031019(33), PHAGE_Phage_Gifsy_2_NC_010393(34)	2	PHAGE_Entero_lambda_NC_001416(2), PHAGE_Phage_Gifsy_1_NC_010392(3), PHAGE_Salmon_118970_sal3_NC_031940(5), PHAGE_Escher_500465_2_NC_049343(4), PHAGE_Escher_500465_1_NC_049342(12), PHAGE_Salmon_SJ46_NC_031129(2), PHAGE_Burkho_phiE255_NC_009237(14), PHAGE_Shigel_SfIV_NC_022749(2), PHAGE_Agroba_Atu_ph07_NC_042013(2)	9
GCA_000612325.1	CP007508.1	Plasmid	Not Find	0	PHAGE_Salmon_SJ46_NC_031129(3)	1
GCA_000612325.1	CP007507.1	Chromosome	PHAGE_Phage_Gifsy_2_NC_010393(18), PHAGE_Salmon_RE_2010_NC_019488(38)	2	PHAGE_Shigel_SfIV_NC_022749(2), PHAGE_Phage_Gifsy_2_NC_010393(5), PHAGE_Shigel_Stx_NC_029120(3), PHAGE_Escher_500465_2_NC_049343(4)	4
GCA_000636135.1	CP007581.1	Chromosome	PHAGE_Entero_ST104_NC_005841(46), PHAGE_Phage_Gifsy_2_NC_010393(49), PHAGE_Edward_GF_2_NC_026611(17), PHAGE_Salmon_118970_sal3_NC_031940(93), PHAGE_Phage_Gifsy_1_NC_010392(34)	5	PHAGE_Shigel_SfIV_NC_022749(2), PHAGE_Cronob_vB_CsaM_GAP32_NC_019401(2), PHAGE_Entero_lambda_NC_001416(2), PHAGE_Phage_Gifsy_2_NC_010393(3), PHAGE_Salmon_118970_sal3_NC_031940(5), PHAGE_Escher_500465_2_NC_049343(4), PHAGE_Escher_500465_1_NC_049342(12), PHAGE_Salmon_SJ46_NC_031129(2), PHAGE_Burkho_phiE255_NC_009237(14)	9
GCA_000636135.1	CP007582.1	Plasmid	Not Find	0	PHAGE_Salmon_SJ46_NC_031129(3)	1
GCA_000698515.2	CP039496.1	Chromosome	PHAGE_Salmon_Fels_1_NC_010391(5), PHAGE_Phage_Gifsy_1_NC_010392(33)	2	PHAGE_Escher_500465_1_NC_049342(12), PHAGE_Escher_500465_2_NC_049343(4), PHAGE_Entero_P4_NC_001609(7)	3
GCA_000698515.2	CP039497.1	Plasmid	Not Find	0	PHAGE_Escher_RCS47_NC_042128(4)	1
GCA_000715155.2	CP008745.1	Plasmid	Not Find	0	PHAGE_Salmon_SJ46_NC_031129(3)	1
GCA_000715155.2	CP007804.2	Chromosome	PHAGE_Phage_Gifsy_2_NC_010393(49), PHAGE_Phage_Gifsy_1_NC_010392(35), PHAGE_Salmon_118970_sal3_NC_031940(67), PHAGE_Phage_Gifsy_1_NC_010392(47)	4	PHAGE_Shigel_SfIV_NC_022749(2), PHAGE_Entero_lambda_NC_001416(2), PHAGE_Salmon_Fels_1_NC_010391(3), PHAGE_Salmon_118970_sal3_NC_031940(5), PHAGE_Escher_500465_2_NC_049343(4), PHAGE_Escher_500465_1_NC_049342(12), PHAGE_Salmon_SJ46_NC_031129(2), PHAGE_Burkho_BcepMu_NC_005882(14)	8
GCA_000732045.2	CP075037.1	Chromosome	PHAGE_Salmon_SEN34_NC_028699(25)	1	PHAGE_Entero_P4_NC_001609(8), PHAGE_Shigel_Stx_NC_029120(5), PHAGE_Entero_cdtI_NC_009514(2)	3
GCA_000732045.2	CP075038.1	Plasmid	Not Find	0	PHAGE_Stx2_c_Stx2a_F451_NC_049924(3), PHAGE_Escher_RCS47_NC_042128(4)	2
GCA_000743055.1	CP009102.1	Chromosome	PHAGE_Phage_Gifsy_2_NC_010393(49), PHAGE_Salmon_118970_sal3_NC_031940(72), PHAGE_Phage_Gifsy_1_NC_010392(34)	3	PHAGE_Shigel_SfIV_NC_022749(2), PHAGE_Agroba_Atu_ph07_NC_042013(2), PHAGE_Entero_HK629_NC_019711(2), PHAGE_Salmon_Fels_1_NC_010391(3), PHAGE_Salmon_118970_sal3_NC_031940(5), PHAGE_Escher_500465_2_NC_049343(4), PHAGE_Escher_500465_1_NC_049342(12), PHAGE_Salmon_SJ46_NC_031129(2), PHAGE_Burkho_phiE255_NC_009237(14)	9
GCA_000754375.1	CP008927.1	Plasmid	Not Find	0	PHAGE_Salmon_SJ46_NC_031129(3)	1
GCA_000754375.1	CP008928.1	Chromosome	PHAGE_Salmon_RE_2010_NC_019488(38), PHAGE_Phage_Gifsy_2_NC_010393(18)	2	PHAGE_Escher_500465_2_NC_049343(4), PHAGE_Shigel_SfIV_NC_022749(2), PHAGE_Phage_Gifsy_2_NC_010393(5), PHAGE_Shigel_Stx_NC_029120(3)	4
GCA_000783815.2	CP026052.1	Chromosome	PHAGE_Salmon_RE_2010_NC_019488(38), PHAGE_Phage_Gifsy_2_NC_010393(18)	2	PHAGE_Escher_500465_2_NC_049343(4), PHAGE_Shigel_Stx_NC_029120(3), PHAGE_Phage_Gifsy_2_NC_010393(5), PHAGE_Shigel_SfIV_NC_022749(2)	4
GCA_000783815.2	CP026054.1	Plasmid	Not Find	0	PHAGE_Salmon_SJ46_NC_031129(3)	1
GCA_000828595.1	AP014566.1	Plasmid	Not Find	0	PHAGE_Salmon_SJ46_NC_031129(4), PHAGE_Salmon_SJ46_NC_031129(3)	2
GCA_000828595.1	AP014565.1	Chromosome	PHAGE_Phage_Gifsy_2_NC_010393(49), PHAGE_Salmon_118970_sal3_NC_031940(67), PHAGE_Phage_Gifsy_1_NC_010392(47), PHAGE_Entero_186_NC_001317(31), PHAGE_Yersin_L_413C_NC_004745(23)	5	PHAGE_Entero_UAB_Phi20_NC_031019(16), PHAGE_Shigel_SfIV_NC_022749(2), PHAGE_Escher_RCS47_NC_042128(2), PHAGE_Cronob_vB_CsaM_GAP32_NC_019401(2), PHAGE_Entero_HK629_NC_019711(2), PHAGE_Salmon_Fels_1_NC_010391(3), PHAGE_Salmon_118970_sal3_NC_031940(5), PHAGE_Escher_500465_2_NC_049343(4), PHAGE_Escher_500465_1_NC_049342(12), PHAGE_Salmon_SJ46_NC_031129(2), PHAGE_Burkho_phiE255_NC_009237(14)	11
GCA_000988525.3	CP007584.2	Chromosome	PHAGE_Salmon_epsilon15_NC_004775(42), PHAGE_Salmon_118970_sal3_NC_031940(24), PHAGE_Edward_GF_2_NC_026611(16), PHAGE_Salmon_Fels_1_NC_010391(5), PHAGE_Salmon_SPN3UB_NC_019545(14), PHAGE_Salmon_epsilon34_NC_011976(19)	6	PHAGE_Entero_P4_NC_001609(7), PHAGE_Agroba_Atu_ph07_NC_042013(2), PHAGE_Burkho_BcepMu_NC_005882(14)	3
GCA_000988525.3	CP014707.1	Plasmid	PHAGE_Salmon_SSU5_NC_018843(90)	1	Not Find	0
GCA_001006525.1	CP011430.1	Plasmid	Not Find	0	PHAGE_Entero_P1_NC_005856(53)	1
GCA_001006525.1	CP011429.1	Plasmid	PHAGE_Escher_RCS47_NC_042128(5)	1	PHAGE_Escher_RCS47_NC_042128(2)	1
GCA_001006525.1	CP011428.1	Chromosome	PHAGE_Phage_Gifsy_2_NC_010393(34), PHAGE_Entero_P88_NC_026014(35), PHAGE_Salmon_118970_sal3_NC_031940(93)	3	PHAGE_Entero_UAB_Phi20_NC_031019(26), PHAGE_Shigel_SfIV_NC_022749(2), PHAGE_Cronob_vB_CsaM_GAP32_NC_019401(2), PHAGE_Entero_HK629_NC_019711(2), PHAGE_Phage_Gifsy_2_NC_010393(3), PHAGE_Salmon_118970_sal3_NC_031940(5), PHAGE_Escher_500465_2_NC_049343(4), PHAGE_Salmon_SPN3UB_NC_019545(14), PHAGE_Escher_500465_1_NC_049342(12), PHAGE_Salmon_SJ46_NC_031129(2), PHAGE_Burkho_phiE255_NC_009237(14)	11
GCA_001157245.2	LT883153.1	Chromosome	PHAGE_Salmon_SEN34_NC_028699(36), PHAGE_Burkho_BcepMu_NC_005882(28), PHAGE_Salmon_SEN8_NC_047753(34), PHAGE_Klebsi_4LV2017_NC_047818(29)	4	PHAGE_Escher_RCS47_NC_042128(4), PHAGE_Escher_RCS47_NC_042128(5), PHAGE_Shigel_SfIV_NC_022749(2), PHAGE_Entero_cdtI_NC_009514(2), PHAGE_Salmon_SEN34_NC_028699(1), PHAGE_Escher_500465_2_NC_049343(4), PHAGE_Entero_P4_NC_001609(8)	7
GCA_001157245.2	LT883154.1	Plasmid	PHAGE_Salmon_SSU5_NC_018843(109)	1	Not Find	0
GCA_001240865.2	LT904878.1	Chromosome	PHAGE_Salmon_SEN34_NC_028699(36), PHAGE_Burkho_BcepMu_NC_005882(26), PHAGE_Salmon_SEN8_NC_047753(34), PHAGE_Klebsi_4LV2017_NC_047818(21)	4	PHAGE_Escher_RCS47_NC_042128(5), PHAGE_Shigel_SfIV_NC_022749(2), PHAGE_Entero_cdtI_NC_009514(2), PHAGE_Yersin_fHe_Yen9_04_NC_042116(1), PHAGE_Escher_500465_2_NC_049343(4), PHAGE_Entero_P4_NC_001609(8)	6
GCA_001240865.2	LT904879.1	Plasmid	Not Find	0	PHAGE_Escher_RCS47_NC_042128(4)	1
GCA_001240865.2	LT904880.1	Plasmid	PHAGE_Salmon_SSU5_NC_018843(105)	1	Not Find	0
GCA_001293505.1	CP012681.1	Chromosome	PHAGE_Phage_Gifsy_2_NC_010393(34)	1	PHAGE_Salmon_SE1_NC_011802(34), PHAGE_Shigel_SfIV_NC_022749(2), PHAGE_Agroba_Atu_ph07_NC_042013(2), PHAGE_Entero_lambda_NC_001416(2), PHAGE_Salmon_Fels_1_NC_010391(3), PHAGE_Salmon_118970_sal3_NC_031940(5), PHAGE_Escher_500465_2_NC_049343(4), PHAGE_Salmon_SPN3UB_NC_019545(14), PHAGE_Escher_500465_1_NC_049342(12), PHAGE_Salmon_SJ46_NC_031129(2), PHAGE_Burkho_phiE255_NC_009237(13)	11
GCA_001293505.1	CP012682.1	Plasmid	PHAGE_Entero_P1_NC_005856(4)	1	Not Find	0
GCA_001293505.1	CP012683.1	Plasmid	Not Find	0	PHAGE_Escher_RCS47_NC_042128(3), PHAGE_Escher_RCS47_NC_042128(4)	2
GCA_001305235.1	CP009767.1	Plasmid	Not Find	0	PHAGE_Escher_RCS47_NC_042128(3), PHAGE_Salmon_SJ46_NC_031129(4)	2
GCA_001305235.1	CP009768.1	Chromosome	PHAGE_Phage_Gifsy_2_NC_010393(18), PHAGE_Salmon_118970_sal3_NC_031940(57)	2	PHAGE_Shigel_SfIV_NC_022749(2), PHAGE_Phage_Gifsy_2_NC_010393(5), PHAGE_Shigel_Stx_NC_029120(3), PHAGE_Escher_500465_2_NC_049343(4)	4
GCA_001357935.2	LT904891.1	Chromosome	PHAGE_Salmon_SEN34_NC_028699(36), PHAGE_Klebsi_4LV2017_NC_047818(29), PHAGE_Salmon_SEN8_NC_047753(34)	3	PHAGE_Burkho_phiE255_NC_009237(27), PHAGE_Phage_Gifsy_1_NC_010392(4), PHAGE_Pectob_ZF40_NC_019522(13), PHAGE_Shigel_SfIV_NC_022749(2), PHAGE_Salmon_SJ46_NC_031129(2), PHAGE_Entero_P4_NC_001609(8), PHAGE_Escher_500465_2_NC_049343(4), PHAGE_Yersin_fHe_Yen9_04_NC_042116(1)	8
GCA_001357935.2	LT904892.1	Plasmid	Not Find	0	PHAGE_Escher_RCS47_NC_042128(3), PHAGE_Escher_RCS47_NC_042128(9)	2
GCA_001359015.2	LT904889.1	Plasmid	Not Find	0	PHAGE_Escher_RCS47_NC_042128(3), PHAGE_Escher_RCS47_NC_042128(3)	2
GCA_001359015.2	LT904888.1	Chromosome	PHAGE_Salmon_SEN34_NC_028699(36), PHAGE_Klebsi_4LV2017_NC_047818(28), PHAGE_Salmon_SEN8_NC_047753(34)	3	PHAGE_Burkho_BcepMu_NC_005882(27), PHAGE_Shigel_SfIV_NC_022749(2), PHAGE_Salmon_SJ46_NC_031129(2), PHAGE_Entero_P4_NC_001609(8), PHAGE_Escher_500465_2_NC_049343(4), PHAGE_Pectob_CBB_NC_041878(1)	6
GCA_001361075.2	LT904852.1	Chromosome	PHAGE_Klebsi_4LV2017_NC_047818(21), PHAGE_Salmon_SEN8_NC_047753(34), PHAGE_Burkho_BcepMu_NC_005882(27), PHAGE_Salmon_SEN34_NC_028699(36)	4	PHAGE_Entero_P4_NC_001609(8), PHAGE_Escher_500465_2_NC_049343(4), PHAGE_Caulob_Sansa_NC_047756(1), PHAGE_Shigel_SfIV_NC_022749(2), PHAGE_Salmon_SJ46_NC_031129(2), PHAGE_Escher_RCS47_NC_042128(3), PHAGE_Escher_RCS47_NC_042128(3)	7
GCA_001361075.2	LT904853.1	Plasmid	PHAGE_Salmon_SSU5_NC_018843(106)	1	Not Find	0
GCA_001362135.2	LT904872.1	Chromosome	PHAGE_Salmon_SEN8_NC_047753(34), PHAGE_Salmon_SEN34_NC_028699(36), PHAGE_Klebsi_4LV2017_NC_047818(20)	3	PHAGE_Escher_500465_1_NC_049342(8), PHAGE_Entero_P4_NC_001609(8), PHAGE_Shigel_SfIV_NC_022749(2), PHAGE_Entero_cdtI_NC_009514(2), PHAGE_Bacill_G_NC_023719(1), PHAGE_Escher_500465_2_NC_049343(4), PHAGE_Salmon_SJ46_NC_031129(2)	7
GCA_001362175.2	LT904895.1	Plasmid	PHAGE_Salmon_SSU5_NC_018843(106)	1	Not Find	0
GCA_001362175.2	LT904894.1	Chromosome	PHAGE_Salmon_SEN34_NC_028699(36), PHAGE_Burkho_BcepMu_NC_005882(26), PHAGE_Salmon_SEN8_NC_047753(34), PHAGE_Klebsi_4LV2017_NC_047818(29)	4	PHAGE_Escher_RCS47_NC_042128(5), PHAGE_Shigel_SfIV_NC_022749(2), PHAGE_Entero_cdtI_NC_009514(2), PHAGE_Entero_HK022_NC_002166(1), PHAGE_Escher_500465_2_NC_049343(4), PHAGE_Entero_P4_NC_001609(8), PHAGE_Escher_RCS47_NC_042128(4)	7
GCA_001364695.2	LT905090.1	Chromosome	PHAGE_Salmon_SEN34_NC_028699(36), PHAGE_Klebsi_4LV2017_NC_047818(29), PHAGE_Salmon_SEN8_NC_047753(34)	3	PHAGE_Burkho_BcepMu_NC_005882(27), PHAGE_Shigel_SfIV_NC_022749(2), PHAGE_Salmon_SJ46_NC_031129(2), PHAGE_Entero_P4_NC_001609(8), PHAGE_Escher_500465_2_NC_049343(4), PHAGE_Rhodoc_Jace_NC_047974(1)	6
GCA_001364695.2	LT905089.1	Plasmid	PHAGE_Salmon_SJ46_NC_031129(90)	1	Not Find	0
GCA_001409135.1	LN890518.1	Chromosome	PHAGE_Salmon_Fels_1_NC_010391(18), PHAGE_Salmon_118970_sal3_NC_031940(28), PHAGE_Phage_Gifsy_2_NC_010393(47), PHAGE_Phage_Gifsy_1_NC_010392(24), PHAGE_Salmon_g341c_NC_013059(47), PHAGE_Entero_Tyrion_NC_031077(32), PHAGE_Salmon_SEN34_NC_028699(34), PHAGE_Entero_PsP3_NC_005340(35), PHAGE_Entero_P4_NC_001609(5)	9	PHAGE_Cronob_vB_CsaM_GAP32_NC_019401(2), PHAGE_Salmon_SEN1_NC_029003(2), PHAGE_Salmon_SJ46_NC_031129(2)	3
GCA_001409155.1	LN890523.1	Plasmid	Not Find	0	PHAGE_Escher_RCS47_NC_042128(4)	1
GCA_001409155.1	LN890522.1	Chromosome	PHAGE_Salmon_ST64T_NC_004348(13), PHAGE_Phage_Gifsy_2_NC_010393(46), PHAGE_Phage_Gifsy_1_NC_010392(24), PHAGE_Entero_P4_NC_001609(5)	4	PHAGE_Agroba_Atu_ph07_NC_042013(2), PHAGE_Salmon_SEN1_NC_029003(2), PHAGE_Salmon_SJ46_NC_031129(2), PHAGE_Cronob_ESSI_2_NC_047854(25)	4
GCA_001409175.1	LN890526.1	Plasmid	PHAGE_Vibrio_X29_NC_024369(19)	1	PHAGE_Entero_mEp237_NC_019704(2)	1
GCA_001409175.1	LN890524.1	Chromosome	PHAGE_Salmon_BTP1_NC_042346(17), PHAGE_Salmon_Fels_1_NC_010391(25), PHAGE_Phage_Gifsy_2_NC_010393(35), PHAGE_Phage_Gifsy_1_NC_010392(22), PHAGE_Entero_PsP3_NC_005340(35), PHAGE_Entero_P4_NC_001609(5)	6	PHAGE_Salmon_SEN1_NC_029003(2), PHAGE_Cronob_ESSI_2_NC_047854(25)	2
GCA_001409195.1	LN890520.1	Chromosome	PHAGE_Salmon_Fels_1_NC_010391(18), PHAGE_Phage_Gifsy_2_NC_010393(47), PHAGE_Phage_Gifsy_1_NC_010392(24), PHAGE_Escher_phiV10_NC_007804(33), PHAGE_Salmon_SEN34_NC_028699(34), PHAGE_Entero_PsP3_NC_005340(35), PHAGE_Salmon_118970_sal3_NC_031940(66), PHAGE_Entero_P4_NC_001609(5)	8	PHAGE_Agroba_Atu_ph07_NC_042013(2), PHAGE_Salmon_SEN1_NC_029003(2), PHAGE_Salmon_SJ46_NC_031129(2)	3
GCA_001441205.1	CP012923.1	Plasmid	Not Find	0	PHAGE_Phage_Gifsy_1_NC_010392(1)	1
GCA_001441205.1	CP012921.1	Chromosome	PHAGE_Entero_UAB_Phi20_NC_031019(33), PHAGE_Phage_Gifsy_2_NC_010393(34)	2	PHAGE_Shigel_SfIV_NC_022749(2), PHAGE_Agroba_Atu_ph07_NC_042013(2), PHAGE_Entero_lambda_NC_001416(2), PHAGE_Phage_Gifsy_1_NC_010392(3), PHAGE_Salmon_118970_sal3_NC_031940(5), PHAGE_Escher_500465_2_NC_049343(4), PHAGE_Escher_500465_1_NC_049342(12), PHAGE_Salmon_SJ46_NC_031129(2), PHAGE_Burkho_phiE255_NC_009237(14)	9
GCA_001441225.1	CP012924.1	Chromosome	PHAGE_Entero_UAB_Phi20_NC_031019(33), PHAGE_Phage_Gifsy_2_NC_010393(34), PHAGE_Salmon_SPN1S_NC_016761(46)	3	PHAGE_Shigel_SfIV_NC_022749(2), PHAGE_Cronob_vB_CsaM_GAP32_NC_019401(2), PHAGE_Entero_HK630_NC_019723(2), PHAGE_Phage_Gifsy_1_NC_010392(3), PHAGE_Salmon_118970_sal3_NC_031940(5), PHAGE_Escher_500465_2_NC_049343(4), PHAGE_Escher_500465_1_NC_049342(12), PHAGE_Salmon_SJ46_NC_031129(2), PHAGE_Burkho_BcepMu_NC_005882(14)	9
GCA_001441225.1	CP012929.1	Plasmid	Not Find	0	PHAGE_Rhodoc_RER2_NC_016653(1)	1
GCA_001441245.1	CP012930.1	Chromosome	PHAGE_Entero_UAB_Phi20_NC_031019(33), PHAGE_Phage_Gifsy_2_NC_010393(34)	2	PHAGE_Shigel_SfIV_NC_022749(2), PHAGE_Cronob_vB_CsaM_GAP32_NC_019401(2), PHAGE_Entero_HK629_NC_019711(2), PHAGE_Salmon_Fels_1_NC_010391(3), PHAGE_Salmon_118970_sal3_NC_031940(5), PHAGE_Escher_500465_2_NC_049343(4), PHAGE_Cronob_ESSI_2_NC_047854(22), PHAGE_Escher_500465_1_NC_049342(12), PHAGE_Salmon_SJ46_NC_031129(2), PHAGE_Cronob_ESSI_2_NC_047854(26), PHAGE_Burkho_BcepMu_NC_005882(14)	11
GCA_001441245.1	CP012931.1	Plasmid	PHAGE_Acinet_vB_AbaM_ME3_NC_041884(3)	1	PHAGE_Entero_BP_4795_NC_004813(3)	1
GCA_001441245.1	CP012936.1	Plasmid	Not Find	0	PHAGE_Phage_Gifsy_1_NC_010392(1)	1
GCA_001447095.1	CP013224.1	Plasmid	PHAGE_Salmon_SJ46_NC_031129(4)	1	PHAGE_Aeromo_vB_AsaM_56_NC_019527(1)	1
GCA_001447095.1	CP013226.1	Chromosome	PHAGE_Salmon_Fels_1_NC_010391(5), PHAGE_Entero_I2_2_NC_001332(7), PHAGE_Salmon_118970_sal3_NC_031940(45), PHAGE_Phage_Gifsy_2_NC_010393(23)	4	PHAGE_Cronob_vB_CsaM_GAP32_NC_019401(2), PHAGE_Entero_P4_NC_001609(7), PHAGE_Burkho_BcepMu_NC_005882(14), PHAGE_Cronob_ESSI_2_NC_047854(25), PHAGE_Entero_P4_NC_001609(7), PHAGE_Escher_500465_2_NC_049343(4)	6
GCA_001447115.1	CP013221.1	Plasmid	Not Find	0	PHAGE_Rhodoc_CosmicSans_NC_028677(1), PHAGE_Salmon_SJ46_NC_031129(4)	2
GCA_001447115.1	CP013222.1	Chromosome	PHAGE_Salmon_Fels_1_NC_010391(5), PHAGE_Salmon_SEN34_NC_028699(27), PHAGE_Phage_Gifsy_2_NC_010393(19)	3	PHAGE_Salmon_118970_sal3_NC_031940(21), PHAGE_Cronob_vB_CsaM_GAP32_NC_019401(2), PHAGE_Entero_P4_NC_001609(5), PHAGE_Burkho_phiE255_NC_009237(14), PHAGE_Cronob_ESSI_2_NC_047854(18), PHAGE_Cronob_ESSI_2_NC_047854(25), PHAGE_Entero_P4_NC_001609(7), PHAGE_Escher_500465_2_NC_049343(4)	8
GCA_001448485.2	CP022500.1	Chromosome	PHAGE_Escher_ArgO145_NC_049918(9), PHAGE_Escher_TL_2011b_NC_019445(3)	2	PHAGE_Cronob_vB_CsaM_GAP32_NC_019401(2), PHAGE_Entero_mEp237_NC_019704(5), PHAGE_Escher_500465_1_NC_049342(12), PHAGE_Burkho_phiE255_NC_009237(14)	4
GCA_001448665.2	CP030288.1	Chromosome	PHAGE_Salmon_SEN8_NC_047753(37), PHAGE_Edward_GF_2_NC_026611(15), PHAGE_Entero_I2_2_NC_001332(7), PHAGE_Phage_Gifsy_1_NC_010392(34)	4	PHAGE_Escher_500465_2_NC_049343(4), PHAGE_Salmon_Fels_1_NC_010391(4), PHAGE_Entero_cdtI_NC_009514(2), PHAGE_Entero_phiT5282H_NC_049429(19), PHAGE_Entero_P4_NC_001609(4), PHAGE_Entero_P88_NC_026014(21)	6
GCA_001448785.2	CP030175.1	Chromosome	PHAGE_Escher_500465_1_NC_049342(12), PHAGE_Phage_Gifsy_2_NC_010393(11), PHAGE_Salmon_SEN34_NC_028699(35), PHAGE_Vibrio_12B12_NC_021070(24)	4	PHAGE_Escher_RCS47_NC_042128(4), PHAGE_Escher_500465_2_NC_049343(4), PHAGE_Erwini_EtG_NC_047833(1), PHAGE_Phage_Gifsy_1_NC_010392(3), PHAGE_Shigel_Stx_NC_029120(5)	5
GCA_001448785.2	CP030176.1	Plasmid	Not Find	0	PHAGE_Escher_SH2026Stx1_NC_049919(3)	1
GCA_001457675.1	LN868944.1	Plasmid	Not Find	0	PHAGE_Escher_500465_1_NC_049342(12), PHAGE_Klebsi_ST147_VIM1phi7.1_NC_049451(5)	2
GCA_001457675.1	LN868943.1	Chromosome	Not Find	0	PHAGE_Escher_TL_2011b_NC_019445(3), PHAGE_Lactoc_AM6_NC_049807(1), PHAGE_Cronob_ENT39118_NC_019934(1), PHAGE_Salmon_118970_sal3_NC_031940(2), PHAGE_Burkho_phiE255_NC_009237(14)	5
GCA_001484025.1	CP013097.1	Chromosome	PHAGE_Phage_Gifsy_2_NC_010393(18), PHAGE_Salmon_RE_2010_NC_019488(38)	2	PHAGE_Shigel_SfIV_NC_022749(2), PHAGE_Phage_Gifsy_2_NC_010393(5), PHAGE_Shigel_Stx_NC_029120(3), PHAGE_Escher_500465_2_NC_049343(4)	4
GCA_001484025.1	CP013098.1	Plasmid	Not Find	0	PHAGE_Salmon_SJ46_NC_031129(3)	1
GCA_001535315.2	CP014995.1	Plasmid	PHAGE_Salmon_SSU5_NC_018843(111)	1	Not Find	0
GCA_001535315.2	CP014994.1	Chromosome	PHAGE_Salmon_ST64T_NC_004348(20), PHAGE_Salmon_SPN3UB_NC_019545(37)	2	PHAGE_Entero_phiP27_NC_003356(2), PHAGE_Escher_500465_1_NC_049342(15), PHAGE_Escher_500465_2_NC_049343(4), PHAGE_Cronob_vB_CsaM_GAP32_NC_019401(1), PHAGE_Burkho_BcepMu_NC_005882(14)	5
GCA_001558355.2	CP014050.2	Plasmid	Not Find	0	PHAGE_Salmon_SJ46_NC_031129(3)	1
GCA_001558355.2	CP014051.2	Chromosome	PHAGE_Salmon_Fels_2_NC_010463(41), PHAGE_Phage_Gifsy_1_NC_010392(52), PHAGE_Phage_Gifsy_2_NC_010393(50), PHAGE_Salmon_Fels_1_NC_010391(46)	4	PHAGE_Shigel_SfIV_NC_022749(2), PHAGE_Burkho_BcepMu_NC_005882(14), PHAGE_Escher_RCS47_NC_042128(4), PHAGE_Escher_500465_2_NC_049343(4), PHAGE_Salmon_118970_sal3_NC_031940(5), PHAGE_Salmon_Fels_1_NC_010391(3), PHAGE_Entero_HK629_NC_019711(2), PHAGE_Cronob_vB_CsaM_GAP32_NC_019401(2)	8
GCA_001576255.1	CP014358.1	Chromosome	PHAGE_Entero_ST104_NC_005841(46), PHAGE_Phage_Gifsy_2_NC_010393(49), PHAGE_Edward_GF_2_NC_026611(17), PHAGE_Salmon_118970_sal3_NC_031940(93), PHAGE_Phage_Gifsy_1_NC_010392(34)	5	PHAGE_Shigel_SfIV_NC_022749(2), PHAGE_Cronob_vB_CsaM_GAP32_NC_019401(2), PHAGE_Entero_lambda_NC_001416(2), PHAGE_Salmon_Fels_1_NC_010391(3), PHAGE_Salmon_118970_sal3_NC_031940(5), PHAGE_Escher_500465_2_NC_049343(4), PHAGE_Escher_500465_1_NC_049342(12), PHAGE_Salmon_SJ46_NC_031129(2), PHAGE_Burkho_BcepMu_NC_005882(14)	9
GCA_001576255.1	CP014359.1	Plasmid	Not Find	0	PHAGE_Salmon_SJ46_NC_031129(3)	1
GCA_001576275.1	CP014356.1	Chromosome	PHAGE_Entero_UAB_Phi20_NC_031019(43), PHAGE_Phage_Gifsy_2_NC_010393(49), PHAGE_Salmon_118970_sal3_NC_031940(67), PHAGE_Phage_Gifsy_1_NC_010392(47), PHAGE_Salmon_RE_2010_NC_019488(38), PHAGE_Salmon_SP_004_NC_021774(29)	6	PHAGE_Shigel_SfIV_NC_022749(2), PHAGE_Cronob_vB_CsaM_GAP32_NC_019401(2), PHAGE_Entero_HK630_NC_019723(2), PHAGE_Salmon_118970_sal3_NC_031940(5), PHAGE_Escher_500465_2_NC_049343(4), PHAGE_Salmon_SJ46_NC_031129(2), PHAGE_Burkho_BcepMu_NC_005882(14)	7
GCA_001576275.1	CP014357.1	Plasmid	Not Find	0	PHAGE_Salmon_SJ46_NC_031129(3)	1
GCA_001577505.1	CP014537.1	Plasmid	Not Find	0	PHAGE_Salmon_SJ46_NC_031129(3)	1
GCA_001577505.1	CP014536.1	Chromosome	PHAGE_Entero_UAB_Phi20_NC_031019(34), PHAGE_Phage_Gifsy_2_NC_010393(49), PHAGE_Salmon_118970_sal3_NC_031940(67), PHAGE_Phage_Gifsy_1_NC_010392(47), PHAGE_Salmon_RE_2010_NC_019488(38), PHAGE_Salmon_SP_004_NC_021774(29)	6	PHAGE_Shigel_SfIV_NC_022749(2), PHAGE_Agroba_Atu_ph07_NC_042013(2), PHAGE_Entero_lambda_NC_001416(2), PHAGE_Salmon_118970_sal3_NC_031940(5), PHAGE_Escher_500465_2_NC_049343(4), PHAGE_Salmon_SJ46_NC_031129(2), PHAGE_Burkho_phiE255_NC_009237(14)	7
GCA_001597795.2	CP053703.1	Plasmid	Not Find	0	PHAGE_Escher_RCS47_NC_042128(4)	1
GCA_001597795.2	CP053702.1	Chromosome	PHAGE_Klebsi_4LV2017_NC_047818(29), PHAGE_Salmon_SEN8_NC_047753(34), PHAGE_Burkho_BcepMu_NC_005882(27), PHAGE_Salmon_SEN34_NC_028699(36)	4	PHAGE_Entero_P4_NC_001609(8), PHAGE_Escher_500465_2_NC_049343(4), PHAGE_Salmon_SEN34_NC_028699(1), PHAGE_Yersin_fHe_Yen9_04_NC_042116(2), PHAGE_Cronob_vB_CsaM_GAP32_NC_019401(2), PHAGE_Shigel_SfIV_NC_022749(2), PHAGE_Escher_500465_1_NC_049342(19), PHAGE_Salmon_SJ46_NC_031129(2)	8
GCA_001612515.1	CP014996.1	Chromosome	PHAGE_Entero_PsP3_NC_005340(34), PHAGE_Phage_Gifsy_1_NC_010392(24), PHAGE_Edward_GF_2_NC_026611(15), PHAGE_Phage_Gifsy_2_NC_010393(47), PHAGE_Salmon_Fels_1_NC_010391(25), PHAGE_Salmon_ST64T_NC_004348(14), PHAGE_Entero_P4_NC_001609(5)	7	PHAGE_Cronob_ESSI_2_NC_047854(25), PHAGE_Escher_RCS47_NC_042128(4), PHAGE_Salmon_SEN34_NC_028699(16), PHAGE_Entero_mEp237_NC_019704(3)	4
GCA_001612515.1	CP014997.1	Plasmid	Not Find	0	PHAGE_Escher_RCS47_NC_042128(4)	1
GCA_001617585.1	CP012985.1	Chromosome	PHAGE_Entero_ST104_NC_005841(46), PHAGE_Phage_Gifsy_2_NC_010393(49), PHAGE_Edward_GF_2_NC_026611(17), PHAGE_Salmon_118970_sal3_NC_031940(93), PHAGE_Phage_Gifsy_1_NC_010392(34)	5	PHAGE_Shigel_SfIV_NC_022749(2), PHAGE_Cronob_vB_CsaM_GAP32_NC_019401(2), PHAGE_Entero_lambda_NC_001416(2), PHAGE_Salmon_Fels_1_NC_010391(3), PHAGE_Salmon_118970_sal3_NC_031940(5), PHAGE_Escher_500465_2_NC_049343(4), PHAGE_Escher_500465_1_NC_049342(12), PHAGE_Salmon_SJ46_NC_031129(2), PHAGE_Entero_P4_NC_001609(8), PHAGE_Burkho_phiE255_NC_009237(14)	10
GCA_001617585.1	CP014577.1	Plasmid	Not Find	0	PHAGE_Salmon_SJ46_NC_031129(3)	1
GCA_001620115.1	CP014657.1	Chromosome	PHAGE_Salmon_SEN8_NC_047753(36), PHAGE_Salmon_Fels_1_NC_010391(5), PHAGE_Salmon_SPN3UB_NC_019545(14)	3	PHAGE_Escher_500465_2_NC_049343(4), PHAGE_Cronob_vB_CsaM_GAP32_NC_019401(2), PHAGE_Entero_P4_NC_001609(8), PHAGE_Burkho_BcepMu_NC_005882(14)	4
GCA_001620135.2	CP014659.2	Chromosome	PHAGE_Salmon_Fels_2_NC_010463(35), PHAGE_Escher_phiV10_NC_007804(32), PHAGE_Salmon_118970_sal3_NC_031940(40), PHAGE_Salmon_Fels_1_NC_010391(5), PHAGE_Salmon_118970_sal3_NC_031940(46), PHAGE_Salmon_SPN3UB_NC_019545(21), PHAGE_Shigel_SfII_NC_021857(32), PHAGE_Entero_P88_NC_026014(34)	8	PHAGE_Cronob_ESSI_2_NC_047854(22), PHAGE_Escher_500465_2_NC_049343(4), PHAGE_Agroba_Atu_ph07_NC_042013(2), PHAGE_Entero_P4_NC_001609(8), PHAGE_Burkho_phiE255_NC_009237(14)	5
GCA_001620155.1	CP014662.1	Plasmid	Not Find	0	PHAGE_Escher_SH2026Stx1_NC_049919(3)	1
GCA_001620155.1	CP014661.1	Chromosome	PHAGE_Salmon_Fels_1_NC_010391(5), PHAGE_Salmon_118970_sal3_NC_031940(46)	2	PHAGE_Entero_P4_NC_001609(7), PHAGE_Cronob_ESSI_2_NC_047854(22), PHAGE_Escher_500465_2_NC_049343(4), PHAGE_Cronob_vB_CsaM_GAP32_NC_019401(2), PHAGE_Entero_P4_NC_001609(8), PHAGE_Burkho_phiE255_NC_009237(14)	6
GCA_001620205.2	CP014622.1	Plasmid	Not Find	0	PHAGE_Entero_N15_NC_001901(1)	1
GCA_001620205.2	CP014621.2	Chromosome	PHAGE_Salmon_Fels_2_NC_010463(35), PHAGE_Edward_GF_2_NC_026611(16), PHAGE_Salmon_Fels_1_NC_010391(5), PHAGE_Salmon_118970_sal3_NC_031940(46), PHAGE_Salmon_BTP1_NC_042346(15), PHAGE_Salmon_SEN34_NC_028699(22), PHAGE_Shigel_SfII_NC_021857(31)	7	PHAGE_Escher_500465_2_NC_049343(4), PHAGE_Agroba_Atu_ph07_NC_042013(2), PHAGE_Entero_P4_NC_001609(8), PHAGE_Burkho_BcepMu_NC_005882(14)	4
GCA_001623645.2	CP014965.1	Chromosome	PHAGE_Phage_Gifsy_2_NC_010393(35), PHAGE_Entero_ST104_NC_005841(24)	2	PHAGE_Escher_RCS47_NC_042128(4), PHAGE_Escher_500465_1_NC_049342(12), PHAGE_Escher_500465_2_NC_049343(4), PHAGE_Salmon_118970_sal3_NC_031940(5), PHAGE_Salmon_Fels_1_NC_010391(3), PHAGE_Entero_HK630_NC_019723(2), PHAGE_Agroba_Atu_ph07_NC_042013(2), PHAGE_Shigel_SfIV_NC_022749(2), PHAGE_Burkho_phiE255_NC_009237(14)	9
GCA_001623645.2	CP016864.1	Plasmid	Not Find	0	PHAGE_Stx2_c_Stx2a_F451_NC_049924(3)	1
GCA_001623645.2	CP016865.1	Plasmid	Not Find	0	PHAGE_Escher_SH2026Stx1_NC_049919(3)	1
GCA_001623685.1	CP014968.1	Plasmid	Not Find	0	PHAGE_Salmon_SJ46_NC_031129(3)	1
GCA_001623685.1	CP014967.1	Chromosome	PHAGE_Phage_Gifsy_1_NC_010392(34), PHAGE_Salmon_118970_sal3_NC_031940(93), PHAGE_Edward_GF_2_NC_026611(17), PHAGE_Phage_Gifsy_2_NC_010393(49)	4	PHAGE_Entero_P4_NC_001609(8), PHAGE_Escher_RCS47_NC_042128(4), PHAGE_Escher_500465_1_NC_049342(12), PHAGE_Escher_500465_2_NC_049343(4), PHAGE_Salmon_118970_sal3_NC_031940(5), PHAGE_Salmon_Fels_1_NC_010391(3), PHAGE_Entero_HK629_NC_019711(2), PHAGE_Agroba_Atu_ph07_NC_042013(2), PHAGE_Shigel_SfIV_NC_022749(2), PHAGE_Entero_P4_NC_001609(8), PHAGE_Burkho_BcepMu_NC_005882(14)	11
GCA_001623725.1	CP014969.1	Chromosome	PHAGE_Phage_Gifsy_1_NC_010392(34), PHAGE_Salmon_118970_sal3_NC_031940(93), PHAGE_Edward_GF_2_NC_026611(17), PHAGE_Phage_Gifsy_2_NC_010393(49), PHAGE_Entero_ST104_NC_005841(48)	5	PHAGE_Escher_RCS47_NC_042128(4), PHAGE_Escher_500465_1_NC_049342(12), PHAGE_Escher_500465_2_NC_049343(4), PHAGE_Salmon_118970_sal3_NC_031940(5), PHAGE_Salmon_Fels_1_NC_010391(3), PHAGE_Entero_HK630_NC_019723(2), PHAGE_Cronob_vB_CsaM_GAP32_NC_019401(2), PHAGE_Shigel_SfIV_NC_022749(2), PHAGE_Burkho_phiE255_NC_009237(14)	9
GCA_001623725.1	CP014970.1	Plasmid	Not Find	0	PHAGE_Salmon_SJ46_NC_031129(3)	1
GCA_001623765.2	CP014972.2	Plasmid	Not Find	0	PHAGE_Sodali_phiSG1_NC_007902(1)	1
GCA_001623765.2	CP014971.2	Chromosome	PHAGE_Phage_Gifsy_1_NC_010392(47), PHAGE_Phage_Gifsy_2_NC_010393(50)	2	PHAGE_Escher_RCS47_NC_042128(4), PHAGE_Escher_500465_1_NC_049342(12), PHAGE_Escher_500465_2_NC_049343(4), PHAGE_Salmon_118970_sal3_NC_031940(5), PHAGE_Phage_Gifsy_2_NC_010393(3), PHAGE_Entero_HK629_NC_019711(2), PHAGE_Cronob_vB_CsaM_GAP32_NC_019401(2), PHAGE_Shigel_SfIV_NC_022749(2), PHAGE_Burkho_phiE255_NC_009237(14)	9
GCA_001623765.2	CP014973.1	Plasmid	Not Find	0	PHAGE_Salmon_SJ46_NC_031129(3)	1
GCA_001623805.1	CP014975.1	Chromosome	PHAGE_Phage_Gifsy_1_NC_010392(34), PHAGE_Salmon_118970_sal3_NC_031940(93), PHAGE_Edward_GF_2_NC_026611(17), PHAGE_Phage_Gifsy_2_NC_010393(49), PHAGE_Entero_ST104_NC_005841(48)	5	PHAGE_Escher_RCS47_NC_042128(4), PHAGE_Escher_500465_1_NC_049342(12), PHAGE_Escher_500465_2_NC_049343(4), PHAGE_Salmon_118970_sal3_NC_031940(5), PHAGE_Salmon_Fels_1_NC_010391(3), PHAGE_Entero_HK630_NC_019723(2), PHAGE_Agroba_Atu_ph07_NC_042013(2), PHAGE_Shigel_SfIV_NC_022749(2), PHAGE_Burkho_phiE255_NC_009237(14)	9
GCA_001623805.1	CP014976.1	Plasmid	Not Find	0	PHAGE_Salmon_SJ46_NC_031129(3)	1
GCA_001623825.2	CP014979.2	Chromosome	PHAGE_Salmon_118970_sal3_NC_031940(93), PHAGE_Edward_GF_2_NC_026611(17), PHAGE_Phage_Gifsy_2_NC_010393(49), PHAGE_Entero_ST104_NC_005841(48)	4	PHAGE_Escher_RCS47_NC_042128(4), PHAGE_Escher_500465_1_NC_049342(12), PHAGE_Escher_500465_2_NC_049343(4), PHAGE_Salmon_118970_sal3_NC_031940(5), PHAGE_Phage_Gifsy_2_NC_010393(3), PHAGE_Entero_HK629_NC_019711(2), PHAGE_Agroba_Atu_ph07_NC_042013(2), PHAGE_Shigel_SfIV_NC_022749(2), PHAGE_Burkho_BcepMu_NC_005882(14)	9
GCA_001623825.2	CP014980.1	Plasmid	Not Find	0	PHAGE_Salmon_SJ46_NC_031129(3)	1
GCA_001623845.1	CP014977.1	Chromosome	PHAGE_Phage_Gifsy_1_NC_010392(45), PHAGE_Phage_Gifsy_2_NC_010393(35), PHAGE_Entero_ES18_NC_006949(61)	3	PHAGE_Escher_RCS47_NC_042128(4), PHAGE_Escher_500465_1_NC_049342(12), PHAGE_Escher_500465_2_NC_049343(4), PHAGE_Salmon_118970_sal3_NC_031940(5), PHAGE_Phage_Gifsy_2_NC_010393(3), PHAGE_Entero_HK630_NC_019723(2), PHAGE_Cronob_vB_CsaM_GAP32_NC_019401(2), PHAGE_Entero_UAB_Phi20_NC_031019(29), PHAGE_Shigel_SfIV_NC_022749(2), PHAGE_Burkho_phiE255_NC_009237(14)	10
GCA_001629755.1	CP011289.1	Chromosome	Not Find	0	PHAGE_Caulob_phiCbK_NC_019405(1), PHAGE_Phage_Gifsy_2_NC_010393(3), PHAGE_Phage_Gifsy_1_NC_010392(3), PHAGE_Escher_500465_2_NC_049343(4), PHAGE_Escher_500465_1_NC_049342(12)	5
GCA_001629775.1	CP011292.1	Chromosome	Not Find	0	PHAGE_Haemop_SuMu_NC_019455(1), PHAGE_Phage_Gifsy_2_NC_010393(3), PHAGE_Phage_Gifsy_1_NC_010392(3), PHAGE_Escher_500465_2_NC_049343(4), PHAGE_Escher_500465_1_NC_049342(12)	5
GCA_001647045.1	CP011942.1	Chromosome	PHAGE_Phage_Gifsy_2_NC_010393(18), PHAGE_Salmon_RE_2010_NC_019488(38)	2	PHAGE_Shigel_SfIV_NC_022749(2), PHAGE_Phage_Gifsy_2_NC_010393(5), PHAGE_Shigel_POCJ13_NC_025434(3), PHAGE_Escher_500465_2_NC_049343(4)	4
GCA_001647045.1	CP011943.1	Plasmid	Not Find	0	PHAGE_Salmon_SJ46_NC_031129(3)	1
GCA_001647755.1	CP015725.1	Plasmid	Not Find	0	PHAGE_Acinet_vB_AbaM_ME3_NC_041884(3), PHAGE_Salmon_SJ46_NC_031129(5)	2
GCA_001647755.1	CP015724.1	Chromosome	PHAGE_Entero_ST104_NC_005841(45)	1	PHAGE_Cronob_ESSI_2_NC_047854(26), PHAGE_Escher_500465_1_NC_049342(12), PHAGE_Cronob_ESSI_2_NC_047854(22), PHAGE_Salmon_vB_SosS_Oslo_NC_018279(2), PHAGE_Entero_cdtI_NC_009514(2), PHAGE_Shigel_SfIV_NC_022749(2)	6
GCA_001652385.2	CP075141.1	Chromosome	PHAGE_Phage_Gifsy_1_NC_010392(27), PHAGE_Phage_Gifsy_2_NC_010393(37)	2	PHAGE_Escher_RCS47_NC_042128(4), PHAGE_Escher_500465_1_NC_049342(12), PHAGE_Salmon_118970_sal3_NC_031940(5), PHAGE_Phage_Gifsy_2_NC_010393(3), PHAGE_Entero_lambda_NC_001416(2), PHAGE_Salmon_SEN34_NC_028699(5), PHAGE_Salmon_Fels_1_NC_010391(3), PHAGE_Shigel_SfIV_NC_022749(2), PHAGE_Salmon_SE1_NC_011802(36), PHAGE_Burkho_phiE255_NC_009237(14)	10
GCA_001689935.1	CP016504.1	Chromosome	PHAGE_Entero_UAB_Phi20_NC_031019(33), PHAGE_Phage_Gifsy_2_NC_010393(34)	2	PHAGE_Shigel_SfIV_NC_022749(2), PHAGE_Agroba_Atu_ph07_NC_042013(2), PHAGE_Entero_lambda_NC_001416(2), PHAGE_Salmon_Fels_1_NC_010391(3), PHAGE_Salmon_118970_sal3_NC_031940(5), PHAGE_Escher_500465_2_NC_049343(4), PHAGE_Escher_500465_1_NC_049342(12), PHAGE_Salmon_SJ46_NC_031129(2), PHAGE_Burkho_phiE255_NC_009237(14)	9
GCA_001690005.1	CP016507.1	Chromosome	PHAGE_Entero_UAB_Phi20_NC_031019(33), PHAGE_Phage_Gifsy_2_NC_010393(34)	2	PHAGE_Shigel_SfIV_NC_022749(2), PHAGE_Agroba_Atu_ph07_NC_042013(2), PHAGE_Entero_lambda_NC_001416(2), PHAGE_Phage_Gifsy_1_NC_010392(3), PHAGE_Salmon_118970_sal3_NC_031940(5), PHAGE_Escher_500465_2_NC_049343(4), PHAGE_Escher_500465_1_NC_049342(12), PHAGE_Salmon_SJ46_NC_031129(2), PHAGE_Burkho_BcepMu_NC_005882(14)	9
GCA_001690035.1	CP016510.1	Chromosome	PHAGE_Entero_UAB_Phi20_NC_031019(33), PHAGE_Phage_Gifsy_2_NC_010393(34)	2	PHAGE_Shigel_SfIV_NC_022749(2), PHAGE_Cronob_vB_CsaM_GAP32_NC_019401(2), PHAGE_Entero_HK630_NC_019723(2), PHAGE_Salmon_Fels_1_NC_010391(3), PHAGE_Salmon_118970_sal3_NC_031940(5), PHAGE_Escher_500465_2_NC_049343(4), PHAGE_Escher_500465_1_NC_049342(12), PHAGE_Salmon_SJ46_NC_031129(2), PHAGE_Burkho_BcepMu_NC_005882(14)	9
GCA_001690055.1	CP016514.1	Chromosome	PHAGE_Entero_UAB_Phi20_NC_031019(33), PHAGE_Phage_Gifsy_2_NC_010393(34)	2	PHAGE_Shigel_SfIV_NC_022749(2), PHAGE_Agroba_Atu_ph07_NC_042013(2), PHAGE_Entero_lambda_NC_001416(2), PHAGE_Phage_Gifsy_1_NC_010392(3), PHAGE_Salmon_118970_sal3_NC_031940(5), PHAGE_Escher_500465_2_NC_049343(4), PHAGE_Escher_500465_1_NC_049342(12), PHAGE_Salmon_SJ46_NC_031129(2), PHAGE_Burkho_phiE255_NC_009237(14)	9
GCA_001690055.1	CP016516.1	Plasmid	Not Find	0	PHAGE_Rhodoc_Takoda_NC_048708(1)	1
GCA_001690075.1	CP016517.1	Chromosome	PHAGE_Entero_UAB_Phi20_NC_031019(33), PHAGE_Phage_Gifsy_2_NC_010393(34)	2	PHAGE_Shigel_SfIV_NC_022749(2), PHAGE_Cronob_vB_CsaM_GAP32_NC_019401(2), PHAGE_Entero_lambda_NC_001416(2), PHAGE_Phage_Gifsy_1_NC_010392(3), PHAGE_Salmon_118970_sal3_NC_031940(5), PHAGE_Escher_500465_2_NC_049343(4), PHAGE_Escher_500465_1_NC_049342(12), PHAGE_Salmon_SJ46_NC_031129(2), PHAGE_Burkho_BcepMu_NC_005882(14)	9
GCA_001690075.1	CP016520.1	Plasmid	Not Find	0	PHAGE_Yersin_fHe_Yen9_04_NC_042116(1)	1
GCA_001690095.1	CP016533.1	Plasmid	Not Find	0	PHAGE_Escher_P13374_NC_018846(1)	1
GCA_001690095.1	CP016530.1	Chromosome	PHAGE_Entero_UAB_Phi20_NC_031019(33), PHAGE_Phage_Gifsy_2_NC_010393(34)	2	PHAGE_Shigel_SfIV_NC_022749(2), PHAGE_Cronob_vB_CsaM_GAP32_NC_019401(2), PHAGE_Entero_lambda_NC_001416(2), PHAGE_Phage_Gifsy_1_NC_010392(3), PHAGE_Salmon_118970_sal3_NC_031940(5), PHAGE_Escher_500465_2_NC_049343(4), PHAGE_Escher_500465_1_NC_049342(12), PHAGE_Salmon_SJ46_NC_031129(2), PHAGE_Burkho_BcepMu_NC_005882(14)	9
GCA_001690115.1	CP016521.1	Chromosome	PHAGE_Entero_UAB_Phi20_NC_031019(33), PHAGE_Phage_Gifsy_2_NC_010393(34)	2	PHAGE_Shigel_SfIV_NC_022749(2), PHAGE_Agroba_Atu_ph07_NC_042013(2), PHAGE_Entero_lambda_NC_001416(2), PHAGE_Salmon_Fels_1_NC_010391(3), PHAGE_Salmon_118970_sal3_NC_031940(5), PHAGE_Escher_500465_2_NC_049343(4), PHAGE_Escher_500465_1_NC_049342(12), PHAGE_Salmon_SJ46_NC_031129(2), PHAGE_Burkho_BcepMu_NC_005882(14)	9
GCA_001690115.1	CP016522.1	Plasmid	Not Find	0	PHAGE_Stx2_c_Stx2a_F451_NC_049924(3)	1
GCA_001690135.1	CP016525.1	Chromosome	PHAGE_Entero_UAB_Phi20_NC_031019(33), PHAGE_Phage_Gifsy_2_NC_010393(34)	2	PHAGE_Shigel_SfIV_NC_022749(2), PHAGE_Agroba_Atu_ph07_NC_042013(2), PHAGE_Entero_lambda_NC_001416(2), PHAGE_Salmon_Fels_1_NC_010391(3), PHAGE_Salmon_118970_sal3_NC_031940(5), PHAGE_Escher_500465_2_NC_049343(4), PHAGE_Escher_500465_1_NC_049342(12), PHAGE_Salmon_SJ46_NC_031129(2), PHAGE_Burkho_phiE255_NC_009237(14)	9
GCA_001690135.1	CP016526.1	Plasmid	Not Find	0	PHAGE_Acinet_vB_AbaM_ME3_NC_041884(3)	1
GCA_001692495.1	CP016563.1	Chromosome	PHAGE_Entero_UAB_Phi20_NC_031019(33), PHAGE_Phage_Gifsy_2_NC_010393(34)	2	PHAGE_Shigel_SfIV_NC_022749(2), PHAGE_Cronob_vB_CsaM_GAP32_NC_019401(2), PHAGE_Entero_HK630_NC_019723(2), PHAGE_Salmon_Fels_1_NC_010391(3), PHAGE_Salmon_118970_sal3_NC_031940(5), PHAGE_Escher_500465_2_NC_049343(4), PHAGE_Escher_500465_1_NC_049342(12), PHAGE_Salmon_SJ46_NC_031129(2), PHAGE_Burkho_BcepMu_NC_005882(14)	9
GCA_001692515.1	CP016573.1	Chromosome	PHAGE_Entero_UAB_Phi20_NC_031019(33), PHAGE_Phage_Gifsy_2_NC_010393(34)	2	PHAGE_Shigel_SfIV_NC_022749(2), PHAGE_Cronob_vB_CsaM_GAP32_NC_019401(2), PHAGE_Entero_lambda_NC_001416(2), PHAGE_Salmon_Fels_1_NC_010391(3), PHAGE_Salmon_118970_sal3_NC_031940(5), PHAGE_Escher_500465_2_NC_049343(4), PHAGE_Escher_500465_1_NC_049342(12), PHAGE_Salmon_SJ46_NC_031129(2), PHAGE_Burkho_phiE255_NC_009237(14)	9
GCA_001692535.1	CP016579.1	Chromosome	PHAGE_Entero_UAB_Phi20_NC_031019(33), PHAGE_Phage_Gifsy_2_NC_010393(34)	2	PHAGE_Shigel_SfIV_NC_022749(2), PHAGE_Cronob_vB_CsaM_GAP32_NC_019401(2), PHAGE_Entero_HK630_NC_019723(2), PHAGE_Phage_Gifsy_1_NC_010392(3), PHAGE_Salmon_118970_sal3_NC_031940(5), PHAGE_Escher_500465_2_NC_049343(4), PHAGE_Escher_500465_1_NC_049342(12), PHAGE_Salmon_SJ46_NC_031129(2), PHAGE_Burkho_phiE255_NC_009237(14)	9
GCA_001692555.1	CP016561.1	Chromosome	PHAGE_Entero_UAB_Phi20_NC_031019(33), PHAGE_Phage_Gifsy_2_NC_010393(34)	2	PHAGE_Shigel_SfIV_NC_022749(2), PHAGE_Cronob_vB_CsaM_GAP32_NC_019401(2), PHAGE_Entero_lambda_NC_001416(2), PHAGE_Phage_Gifsy_1_NC_010392(3), PHAGE_Salmon_118970_sal3_NC_031940(5), PHAGE_Escher_500465_2_NC_049343(4), PHAGE_Escher_500465_1_NC_049342(12), PHAGE_Salmon_SJ46_NC_031129(2), PHAGE_Burkho_BcepMu_NC_005882(14)	9
GCA_001692575.1	CP016569.1	Chromosome	PHAGE_Entero_UAB_Phi20_NC_031019(33), PHAGE_Phage_Gifsy_2_NC_010393(34)	2	PHAGE_Shigel_SfIV_NC_022749(2), PHAGE_Agroba_Atu_ph07_NC_042013(2), PHAGE_Entero_HK630_NC_019723(2), PHAGE_Salmon_Fels_1_NC_010391(3), PHAGE_Salmon_118970_sal3_NC_031940(5), PHAGE_Escher_500465_2_NC_049343(4), PHAGE_Escher_500465_1_NC_049342(12), PHAGE_Salmon_SJ46_NC_031129(2), PHAGE_Burkho_BcepMu_NC_005882(14)	9
GCA_001692575.1	CP016572.1	Plasmid	Not Find	0	PHAGE_Erwini_PEp14_NC_016767(1)	1
GCA_001692595.1	CP016565.1	Chromosome	PHAGE_Entero_UAB_Phi20_NC_031019(33), PHAGE_Phage_Gifsy_2_NC_010393(34)	2	PHAGE_Shigel_SfIV_NC_022749(2), PHAGE_Agroba_Atu_ph07_NC_042013(2), PHAGE_Entero_HK629_NC_019711(2), PHAGE_Salmon_Fels_1_NC_010391(3), PHAGE_Salmon_118970_sal3_NC_031940(5), PHAGE_Escher_500465_2_NC_049343(4), PHAGE_Escher_500465_1_NC_049342(12), PHAGE_Salmon_SJ46_NC_031129(2), PHAGE_Burkho_phiE255_NC_009237(14)	9
GCA_001692595.1	CP016568.1	Plasmid	Not Find	0	PHAGE_Clostr_c_st_NC_007581(1)	1
GCA_001692615.1	CP016576.1	Chromosome	PHAGE_Entero_UAB_Phi20_NC_031019(33), PHAGE_Phage_Gifsy_2_NC_010393(34)	2	PHAGE_Shigel_SfIV_NC_022749(2), PHAGE_Cronob_vB_CsaM_GAP32_NC_019401(2), PHAGE_Entero_HK629_NC_019711(2), PHAGE_Phage_Gifsy_1_NC_010392(3), PHAGE_Salmon_118970_sal3_NC_031940(5), PHAGE_Escher_500465_2_NC_049343(4), PHAGE_Escher_500465_1_NC_049342(12), PHAGE_Salmon_SJ46_NC_031129(2), PHAGE_Burkho_BcepMu_NC_005882(14)	9
GCA_001692635.1	CP016586.1	Chromosome	PHAGE_Entero_UAB_Phi20_NC_031019(33), PHAGE_Phage_Gifsy_2_NC_010393(34)	2	PHAGE_Shigel_SfIV_NC_022749(2), PHAGE_Cronob_vB_CsaM_GAP32_NC_019401(2), PHAGE_Entero_lambda_NC_001416(2), PHAGE_Phage_Gifsy_1_NC_010392(3), PHAGE_Salmon_118970_sal3_NC_031940(5), PHAGE_Escher_500465_2_NC_049343(4), PHAGE_Escher_500465_1_NC_049342(12), PHAGE_Salmon_SJ46_NC_031129(2), PHAGE_Burkho_phiE255_NC_009237(14)	9
GCA_001692655.1	CP016585.1	Plasmid	Not Find	0	PHAGE_Aeromo_vB_AsaM_56_NC_019527(1)	1
GCA_001692655.1	CP016581.1	Chromosome	PHAGE_Entero_UAB_Phi20_NC_031019(33), PHAGE_Phage_Gifsy_2_NC_010393(34)	2	PHAGE_Shigel_SfIV_NC_022749(2), PHAGE_Cronob_vB_CsaM_GAP32_NC_019401(2), PHAGE_Entero_HK629_NC_019711(2), PHAGE_Phage_Gifsy_1_NC_010392(3), PHAGE_Salmon_118970_sal3_NC_031940(5), PHAGE_Escher_500465_2_NC_049343(4), PHAGE_Escher_500465_1_NC_049342(12), PHAGE_Salmon_SJ46_NC_031129(2), PHAGE_Burkho_phiE255_NC_009237(14)	9
GCA_001705055.1	CP012396.1	Chromosome	PHAGE_Salmon_118970_sal3_NC_031940(56), PHAGE_Phage_Gifsy_2_NC_010393(18)	2	PHAGE_Escher_500465_2_NC_049343(4), PHAGE_Shigel_Stx_NC_029120(3), PHAGE_Phage_Gifsy_2_NC_010393(5), PHAGE_Shigel_SfIV_NC_022749(2)	4
GCA_001705055.1	CP012397.1	Plasmid	Not Find	0	PHAGE_Escher_SH2026Stx1_NC_049919(3), PHAGE_Escher_RCS47_NC_042128(3), PHAGE_Salmon_SJ46_NC_031129(3)	3
GCA_001705365.1	CP015158.1	Plasmid	Not Find	0	PHAGE_Salmon_SJ46_NC_031129(3)	1
GCA_001705365.1	CP015157.1	Chromosome	PHAGE_Phage_Gifsy_2_NC_010393(49), PHAGE_Phage_Gifsy_1_NC_010392(35), PHAGE_Salmon_118970_sal3_NC_031940(67), PHAGE_Phage_Gifsy_1_NC_010392(47)	4	PHAGE_Shigel_SfIV_NC_022749(2), PHAGE_Cronob_vB_CsaM_GAP32_NC_019401(2), PHAGE_Entero_HK629_NC_019711(2), PHAGE_Phage_Gifsy_1_NC_010392(3), PHAGE_Salmon_118970_sal3_NC_031940(5), PHAGE_Escher_500465_2_NC_049343(4), PHAGE_Escher_500465_1_NC_049342(12), PHAGE_Salmon_SJ46_NC_031129(2), PHAGE_Burkho_phiE255_NC_009237(14)	9
GCA_001713515.2	CP074662.1	Plasmid	Not Find	0	PHAGE_Salmon_SJ46_NC_031129(3)	1
GCA_001713515.2	CP074661.1	Chromosome	PHAGE_Phage_Gifsy_2_NC_010393(17)	1	PHAGE_Escher_500465_2_NC_049343(4), PHAGE_Salmon_118970_sal3_NC_031940(27), PHAGE_Salmon_118970_sal3_NC_031940(8), PHAGE_Shigel_Stx_NC_029120(3), PHAGE_Phage_Gifsy_2_NC_010393(5), PHAGE_Shigel_SfIV_NC_022749(2)	6
GCA_001729225.1	CP016387.1	Plasmid	Not Find	0	PHAGE_Yersin_fHe_Yen9_04_NC_042116(1)	1
GCA_001729225.1	CP016389.1	Plasmid	Not Find	0	PHAGE_Salmon_SJ46_NC_031129(5)	1
GCA_001729225.1	CP016390.1	Plasmid	Not Find	0	PHAGE_Salmon_SJ46_NC_031129(3)	1
GCA_001729225.1	CP016385.1	Chromosome	PHAGE_Phage_Gifsy_2_NC_010393(49), PHAGE_Salmon_118970_sal3_NC_031940(67), PHAGE_Phage_Gifsy_1_NC_010392(47), PHAGE_Salmon_Fels_2_NC_010463(41)	4	PHAGE_Shigel_SfIV_NC_022749(2), PHAGE_Agroba_Atu_ph07_NC_042013(2), PHAGE_Entero_HK630_NC_019723(2), PHAGE_Phage_Gifsy_2_NC_010393(3), PHAGE_Salmon_118970_sal3_NC_031940(5), PHAGE_Escher_500465_2_NC_049343(4), PHAGE_Salmon_SJ46_NC_031129(2), PHAGE_Burkho_BcepMu_NC_005882(14)	8
GCA_001756025.2	CP074663.1	Chromosome	PHAGE_Salmon_RE_2010_NC_019488(38), PHAGE_Phage_Gifsy_1_NC_010392(38), PHAGE_Salmon_118970_sal3_NC_031940(65), PHAGE_Phage_Gifsy_2_NC_010393(49)	4	PHAGE_Escher_RCS47_NC_042128(4), PHAGE_Escher_500465_2_NC_049343(4), PHAGE_Salmon_118970_sal3_NC_031940(5), PHAGE_Phage_Gifsy_2_NC_010393(3), PHAGE_Entero_HK630_NC_019723(2), PHAGE_Agroba_Atu_ph07_NC_042013(2), PHAGE_Shigel_SfIV_NC_022749(2), PHAGE_Burkho_BcepMu_NC_005882(14)	8
GCA_001756025.2	CP074664.1	Plasmid	Not Find	0	PHAGE_Salmon_SJ46_NC_031129(3)	1
GCA_001831715.2	CP075138.1	Chromosome	PHAGE_Vibrio_X29_NC_024369(17), PHAGE_Salmon_118970_sal3_NC_031940(79), PHAGE_Salmon_Fels_1_NC_010391(5), PHAGE_Phage_Gifsy_1_NC_010392(45), PHAGE_Vibrio_X29_NC_024369(18), PHAGE_Salmon_SI7_NC_049460(31)	6	PHAGE_Escher_RCS47_NC_042128(4), PHAGE_Escher_500465_2_NC_049343(4)	2
GCA_001831715.2	CP075139.1	Plasmid	Not Find	0	PHAGE_Entero_P1_NC_005856(3)	1
GCA_001831985.2	CP075135.1	Chromosome	PHAGE_Salmon_Fels_1_NC_010391(4), PHAGE_Phage_Gifsy_2_NC_010393(18), PHAGE_Phage_Gifsy_1_NC_010392(34), PHAGE_Salmon_118970_sal3_NC_031940(24)	4	PHAGE_Klebsi_ST13_OXA48phi12.1_NC_049453(5), PHAGE_Entero_P4_NC_001609(7), PHAGE_Escher_500465_2_NC_049343(4), PHAGE_Salmon_SI7_NC_049460(19), PHAGE_Entero_P88_NC_026014(22)	5
GCA_001833255.2	CP075130.1	Plasmid	Not Find	0	PHAGE_Escher_RCS47_NC_042128(4)	1
GCA_001833255.2	CP075129.1	Chromosome	PHAGE_Salmon_Fels_1_NC_010391(4), PHAGE_Phage_Gifsy_1_NC_010392(20), PHAGE_Phage_Gifsy_1_NC_010392(34), PHAGE_Salmon_118970_sal3_NC_031940(37)	4	PHAGE_Entero_P4_NC_001609(7), PHAGE_Escher_500465_2_NC_049343(4), PHAGE_Salmon_SI7_NC_049460(19), PHAGE_Entero_P88_NC_026014(24)	4
GCA_001834735.2	CP075132.1	Chromosome	PHAGE_Vibrio_X29_NC_024369(17), PHAGE_Phage_Gifsy_1_NC_010392(43), PHAGE_Salmon_118970_sal3_NC_031940(75), PHAGE_Salmon_Fels_1_NC_010391(5), PHAGE_Salmon_118970_sal3_NC_031940(30), PHAGE_Salmon_SW9_NC_049459(39), PHAGE_Vibrio_X29_NC_024369(18)	7	PHAGE_Pectob_ZF40_NC_019522(14), PHAGE_Escher_500465_2_NC_049343(4), PHAGE_Escher_RCS47_NC_042128(4)	3
GCA_001834735.2	CP075133.1	Plasmid	Not Find	0	PHAGE_Salmon_SJ46_NC_031129(3)	1
GCA_001834965.2	CP075125.1	Chromosome	PHAGE_Phage_Gifsy_2_NC_010393(18), PHAGE_Salmon_Fels_1_NC_010391(4), PHAGE_Phage_Gifsy_1_NC_010392(19), PHAGE_Phage_Gifsy_1_NC_010392(34), PHAGE_Salmon_118970_sal3_NC_031940(24)	5	PHAGE_Entero_P4_NC_001609(7), PHAGE_Escher_500465_2_NC_049343(4), PHAGE_Entero_P88_NC_026014(24)	3
GCA_001834965.2	CP075126.1	Plasmid	Not Find	0	PHAGE_Escher_RCS47_NC_042128(4)	1
GCA_001886995.1	CP017617.1	Chromosome	PHAGE_Phage_Gifsy_2_NC_010393(42), PHAGE_Salmon_118970_sal3_NC_031940(66), PHAGE_Phage_Gifsy_1_NC_010392(36), PHAGE_Erwini_EtG_NC_047833(34), PHAGE_Entero_fiAA91_ss_NC_022750(23)	5	PHAGE_Shigel_SfIV_NC_022749(2), PHAGE_Entero_HK629_NC_019711(2), PHAGE_Salmon_Fels_1_NC_010391(3), PHAGE_Salmon_118970_sal3_NC_031940(6), PHAGE_Escher_500465_2_NC_049343(4), PHAGE_Escher_500465_1_NC_049342(12), PHAGE_Salmon_SJ46_NC_031129(2), PHAGE_Burkho_phiE255_NC_009237(14)	8
GCA_001886995.1	CP017618.1	Plasmid	Not Find	0	PHAGE_Salmon_SJ46_NC_031129(3)	1
GCA_001887015.1	CP017620.1	Plasmid	Not Find	0	PHAGE_Salmon_SJ46_NC_031129(3)	1
GCA_001887015.1	CP017621.1	Chromosome	PHAGE_Phage_Gifsy_2_NC_010393(51), PHAGE_Salmon_118970_sal3_NC_031940(93)	2	PHAGE_Shigel_SfIV_NC_022749(2), PHAGE_Agroba_Atu_ph07_NC_042013(2), PHAGE_Entero_HK629_NC_019711(2), PHAGE_Phage_Gifsy_2_NC_010393(3), PHAGE_Entero_SfV_NC_003444(4), PHAGE_Escher_500465_2_NC_049343(4), PHAGE_Escher_500465_1_NC_049342(12), PHAGE_Salmon_SJ46_NC_031129(2), PHAGE_Burkho_BcepMu_NC_005882(14)	9
GCA_001890165.1	CP016010.1	Chromosome	PHAGE_Salmon_Fels_2_NC_010463(33), PHAGE_Salmon_118970_sal3_NC_031940(71), PHAGE_Salmon_SEN34_NC_028699(31), PHAGE_Salmon_SP_004_NC_021774(28)	4	PHAGE_Escher_500465_2_NC_049343(4), PHAGE_Phage_Gifsy_2_NC_010393(4), PHAGE_Burkho_phiE255_NC_009237(14)	3
GCA_001890185.1	CP016012.1	Chromosome	PHAGE_Cronob_ESSI_2_NC_047854(28), PHAGE_Phage_Gifsy_1_NC_010392(47), PHAGE_Salmon_SEN34_NC_028699(28), PHAGE_Phage_Gifsy_2_NC_010393(49), PHAGE_Klebsi_4LV2017_NC_047818(29), PHAGE_Entero_Sf101_NC_027398(12), PHAGE_Salmon_SP_004_NC_021774(25)	7	PHAGE_Escher_500465_2_NC_049343(3), PHAGE_Salmon_Fels_1_NC_010391(3), PHAGE_Burkho_phiE255_NC_009237(14)	3
GCA_001931555.1	CP016407.1	Plasmid	PHAGE_Escher_500465_1_NC_049342(2)	1	PHAGE_Shigel_Stx_NC_029120(2), PHAGE_Rhodoc_Hiro_NC_048669(1), PHAGE_Escher_RCS47_NC_042128(3)	3
GCA_001931555.1	CP016406.1	Chromosome	PHAGE_Yersin_L_413C_NC_004745(26), PHAGE_Salmon_g341c_NC_013059(15), PHAGE_Salmon_Fels_1_NC_010391(3), PHAGE_Salmon_vB_SosS_Oslo_NC_018279(9)	4	PHAGE_Escher_RCS47_NC_042128(4), PHAGE_Entero_P4_NC_001609(7), PHAGE_Cronob_ENT39118_NC_019934(2), PHAGE_Escher_500465_2_NC_049343(4), PHAGE_Burkho_phiE255_NC_009237(14)	5
GCA_001931575.1	CP016409.1	Plasmid	PHAGE_Escher_500465_1_NC_049342(2)	1	PHAGE_Shigel_POCJ13_NC_025434(2), PHAGE_Pseudo_phiPSA1_NC_024365(1), PHAGE_Salmon_SJ46_NC_031129(3)	3
GCA_001931575.1	CP016408.1	Chromosome	PHAGE_Salmon_g341c_NC_013059(14), PHAGE_Salmon_Fels_1_NC_010391(3), PHAGE_Salmon_vB_SosS_Oslo_NC_018279(9), PHAGE_Yersin_L_413C_NC_004745(25)	4	PHAGE_Burkho_phiE255_NC_009237(14), PHAGE_Cronob_ENT39118_NC_019934(2), PHAGE_Escher_500465_2_NC_049343(4), PHAGE_Entero_P4_NC_001609(7), PHAGE_Salmon_SJ46_NC_031129(2)	5
GCA_001931595.1	CP016411.1	Plasmid	PHAGE_Escher_500465_1_NC_049342(2)	1	PHAGE_Shigel_Stx_NC_029120(2), PHAGE_Yersin_fHe_Yen9_04_NC_042116(1), PHAGE_Escher_RCS47_NC_042128(3)	3
GCA_001931595.1	CP016410.1	Chromosome	PHAGE_Escher_pro483_NC_028943(26), PHAGE_Stx2_c_1717_NC_011357(8)	2	PHAGE_Burkho_phiE255_NC_009237(14), PHAGE_Escher_500465_2_NC_049343(4), PHAGE_Salmon_vB_SosS_Oslo_NC_018279(2), PHAGE_Phage_Gifsy_1_NC_010392(3), PHAGE_Salmon_g341c_NC_013059(15), PHAGE_Entero_P4_NC_001609(7), PHAGE_Salmon_SJ46_NC_031129(2)	7
GCA_001931615.1	CP016413.1	Plasmid	PHAGE_Escher_500465_1_NC_049342(2)	1	PHAGE_Shigel_Stx_NC_029120(2), PHAGE_Pseudo_phiPSA1_NC_024365(1), PHAGE_Escher_RCS47_NC_042128(3)	3
GCA_001931615.1	CP016412.1	Chromosome	PHAGE_Yersin_L_413C_NC_004745(26), PHAGE_Salmon_g341c_NC_013059(15), PHAGE_Phage_Gifsy_1_NC_010392(3), PHAGE_Salmon_vB_SosS_Oslo_NC_018279(9)	4	PHAGE_Escher_RCS47_NC_042128(4), PHAGE_Entero_P4_NC_001609(7), PHAGE_Cronob_ENT39118_NC_019934(2), PHAGE_Escher_500465_2_NC_049343(4), PHAGE_Burkho_phiE255_NC_009237(14)	5
GCA_001952995.1	CP019172.1	Chromosome	PHAGE_Phage_Gifsy_1_NC_010392(38), PHAGE_Salmon_ST64T_NC_004348(27)	2	PHAGE_Escher_RCS47_NC_042128(4), PHAGE_Escher_500465_1_NC_049342(12), PHAGE_Escher_500465_2_NC_049343(4), PHAGE_Salmon_118970_sal3_NC_031940(5), PHAGE_Salmon_Fels_1_NC_010391(3), PHAGE_Shigel_SfIV_NC_022749(2), PHAGE_Burkho_BcepMu_NC_005882(14)	7
GCA_001952995.1	CP019173.1	Plasmid	Not Find	0	PHAGE_Escher_Lys12581Vzw_NC_049917(1)	1
GCA_001953035.1	CP019179.1	Chromosome	PHAGE_Escher_500465_1_NC_049342(33), PHAGE_Salmon_118970_sal3_NC_031940(64), PHAGE_Phage_Gifsy_2_NC_010393(30), PHAGE_Salmon_ST160_NC_014900(20)	4	PHAGE_Escher_500465_2_NC_049343(4), PHAGE_Salmon_Fels_1_NC_010391(3), PHAGE_Entero_mEp237_NC_019704(3), PHAGE_Phage_Gifsy_2_NC_010393(18), PHAGE_Phage_Gifsy_2_NC_010393(3)	5
GCA_001953675.1	CP019205.1	Plasmid	Not Find	0	PHAGE_Caulob_CcrColossus_NC_019406(1)	1
GCA_001953675.1	CP019204.1	Chromosome	PHAGE_Phage_Gifsy_1_NC_010392(38), PHAGE_Salmon_ST64T_NC_004348(27)	2	PHAGE_Escher_RCS47_NC_042128(4), PHAGE_Escher_500465_1_NC_049342(12), PHAGE_Escher_500465_2_NC_049343(4), PHAGE_Salmon_118970_sal3_NC_031940(5), PHAGE_Phage_Gifsy_2_NC_010393(3), PHAGE_Shigel_SfIV_NC_022749(2), PHAGE_Burkho_BcepMu_NC_005882(14)	7
GCA_001953695.1	CP019207.1	Plasmid	Not Find	0	PHAGE_Pectob_CBB_NC_041878(1)	1
GCA_001953695.1	CP019206.1	Chromosome	PHAGE_Phage_Gifsy_1_NC_010392(38), PHAGE_Salmon_ST64T_NC_004348(27)	2	PHAGE_Escher_RCS47_NC_042128(4), PHAGE_Escher_500465_1_NC_049342(12), PHAGE_Escher_500465_2_NC_049343(4), PHAGE_Salmon_118970_sal3_NC_031940(5), PHAGE_Salmon_Fels_1_NC_010391(3), PHAGE_Shigel_SfIV_NC_022749(2), PHAGE_Burkho_BcepMu_NC_005882(14)	7
GCA_001969425.1	CP016837.1	Chromosome	PHAGE_Escher_D108_NC_013594(37), PHAGE_Cronob_ESSI_2_NC_047854(27), PHAGE_Salmon_SPN3UB_NC_019545(30)	3	PHAGE_Escher_RCS47_NC_042128(4), PHAGE_Escher_500465_1_NC_049342(12), PHAGE_Entero_Tyrion_NC_031077(1), PHAGE_Pseudo_H101_NC_029094(1), PHAGE_Burkho_phiE255_NC_009237(14)	5
GCA_001969425.1	CP016838.1	Plasmid	PHAGE_Escher_RCS47_NC_042128(6)	1	PHAGE_Acinet_vB_AbaM_ME3_NC_041884(3), PHAGE_Escher_RCS47_NC_042128(5)	2
GCA_001972545.2	CP075118.1	Chromosome	PHAGE_Salmon_RE_2010_NC_019488(38), PHAGE_Phage_Gifsy_2_NC_010393(18)	2	PHAGE_Escher_500465_2_NC_049343(4), PHAGE_Shigel_POCJ13_NC_025434(3), PHAGE_Phage_Gifsy_2_NC_010393(5), PHAGE_Shigel_SfIV_NC_022749(2)	4
GCA_001972545.2	CP075119.1	Plasmid	Not Find	0	PHAGE_Salmon_SJ46_NC_031129(3)	1
GCA_001972625.2	CP075120.1	Chromosome	PHAGE_Salmon_RE_2010_NC_019488(38), PHAGE_Phage_Gifsy_2_NC_010393(18)	2	PHAGE_Escher_500465_2_NC_049343(4), PHAGE_Shigel_POCJ13_NC_025434(3), PHAGE_Phage_Gifsy_2_NC_010393(5), PHAGE_Shigel_SfIV_NC_022749(2)	4
GCA_001972625.2	CP075121.1	Plasmid	Not Find	0	PHAGE_Salmon_SJ46_NC_031129(3)	1
GCA_001973275.2	CP022003.1	Chromosome	PHAGE_Salmon_RE_2010_NC_019488(38), PHAGE_Phage_Gifsy_2_NC_010393(18)	2	PHAGE_Escher_500465_2_NC_049343(4), PHAGE_Shigel_POCJ13_NC_025434(3), PHAGE_Phage_Gifsy_2_NC_010393(5), PHAGE_Shigel_SfIV_NC_022749(2)	4
GCA_001973275.2	CP022004.1	Plasmid	Not Find	0	PHAGE_Salmon_SJ46_NC_031129(3)	1
GCA_001973785.2	CP075122.1	Chromosome	PHAGE_Salmon_RE_2010_NC_019488(38), PHAGE_Phage_Gifsy_2_NC_010393(18)	2	PHAGE_Escher_500465_2_NC_049343(4), PHAGE_Shigel_Stx_NC_029120(3), PHAGE_Phage_Gifsy_2_NC_010393(5), PHAGE_Shigel_SfIV_NC_022749(2)	4
GCA_001973785.2	CP075123.1	Plasmid	Not Find	0	PHAGE_Salmon_SJ46_NC_031129(3)	1
GCA_001989635.1	CP019442.1	Chromosome	PHAGE_Entero_UAB_Phi20_NC_031019(24), PHAGE_Phage_Gifsy_1_NC_010392(51), PHAGE_Salmon_118970_sal3_NC_031940(92), PHAGE_Phage_Gifsy_2_NC_010393(35)	4	PHAGE_Shigel_SfIV_NC_022749(2), PHAGE_Burkho_BcepMu_NC_005882(14), PHAGE_Cronob_ESSI_2_NC_047854(24), PHAGE_Escher_RCS47_NC_042128(4), PHAGE_Escher_500465_1_NC_049342(12), PHAGE_Escher_500465_2_NC_049343(4), PHAGE_Salmon_118970_sal3_NC_031940(5), PHAGE_Phage_Gifsy_2_NC_010393(3), PHAGE_Entero_HK630_NC_019723(2), PHAGE_Cronob_vB_CsaM_GAP32_NC_019401(2)	10
GCA_001989635.1	CP019443.1	Plasmid	Not Find	0	PHAGE_Salmon_SJ46_NC_031129(5), PHAGE_Staphy_SPbeta_like_NC_029119(3), PHAGE_Acinet_vB_AbaM_ME3_NC_041884(3)	3
GCA_001989635.1	CP019444.1	Plasmid	Not Find	0	PHAGE_Salmon_SJ46_NC_031129(4)	1
GCA_002009155.1	CP013721.1	Plasmid	Not Find	0	PHAGE_Salmon_SJ46_NC_031129(3)	1
GCA_002009155.1	CP013720.1	Chromosome	PHAGE_Salmon_ST64T_NC_004348(51), PHAGE_Phage_Gifsy_2_NC_010393(50), PHAGE_Salmon_118970_sal3_NC_031940(63), PHAGE_Salmon_SEN34_NC_028699(18), PHAGE_Salmon_Fels_2_NC_010463(34)	5	PHAGE_Shigel_SfIV_NC_022749(2), PHAGE_Agroba_Atu_ph07_NC_042013(2), PHAGE_Entero_HK629_NC_019711(2), PHAGE_Salmon_Fels_1_NC_010391(3), PHAGE_Salmon_118970_sal3_NC_031940(5), PHAGE_Escher_500465_2_NC_049343(4), PHAGE_Salmon_SJ46_NC_031129(2), PHAGE_Burkho_BcepMu_NC_005882(14)	8
GCA_002079245.1	CP015599.1	Plasmid	Not Find	0	PHAGE_Salmon_SJ46_NC_031129(3)	1
GCA_002079245.1	CP015598.1	Chromosome	PHAGE_Phage_Gifsy_1_NC_010392(34), PHAGE_Salmon_118970_sal3_NC_031940(94), PHAGE_Edward_GF_2_NC_026611(18), PHAGE_Phage_Gifsy_2_NC_010393(49), PHAGE_Entero_ST104_NC_005841(48)	5	PHAGE_Escher_RCS47_NC_042128(3), PHAGE_Escher_500465_1_NC_049342(12), PHAGE_Escher_500465_2_NC_049343(4), PHAGE_Salmon_118970_sal3_NC_031940(5), PHAGE_Phage_Gifsy_2_NC_010393(3), PHAGE_Entero_lambda_NC_001416(2), PHAGE_Agroba_Atu_ph07_NC_042013(2), PHAGE_Shigel_SfIV_NC_022749(2), PHAGE_Burkho_phiE255_NC_009237(14)	9
GCA_002128365.1	CP020826.1	Plasmid	Not Find	0	PHAGE_Salmon_SJ46_NC_031129(3)	1
GCA_002128365.1	CP020825.1	Chromosome	PHAGE_Salmon_RE_2010_NC_019488(38), PHAGE_Phage_Gifsy_2_NC_010393(18)	2	PHAGE_Escher_500465_2_NC_049343(4), PHAGE_Shigel_POCJ13_NC_025434(3), PHAGE_Phage_Gifsy_2_NC_010393(5), PHAGE_Shigel_SfIV_NC_022749(2)	4
GCA_002128385.1	CP020824.1	Plasmid	Not Find	0	PHAGE_Salmon_SJ46_NC_031129(3)	1
GCA_002128385.1	CP020823.1	Chromosome	PHAGE_Salmon_RE_2010_NC_019488(38), PHAGE_Phage_Gifsy_2_NC_010393(18)	2	PHAGE_Escher_500465_2_NC_049343(4), PHAGE_Shigel_Stx_NC_029120(3), PHAGE_Phage_Gifsy_2_NC_010393(5), PHAGE_Shigel_SfIV_NC_022749(2)	4
GCA_002163995.1	CP020923.1	Plasmid	Not Find	0	PHAGE_Salmon_SJ46_NC_031129(3)	1
GCA_002163995.1	CP020922.1	Chromosome	PHAGE_Phage_Gifsy_1_NC_010392(47), PHAGE_Salmon_118970_sal3_NC_031940(93), PHAGE_Phage_Gifsy_2_NC_010393(51)	3	PHAGE_Shigel_SfIV_NC_022749(2), PHAGE_Entero_UAB_Phi20_NC_031019(22), PHAGE_Burkho_phiE255_NC_009237(13), PHAGE_Escher_RCS47_NC_042128(4), PHAGE_Escher_500465_1_NC_049342(12), PHAGE_Escher_500465_2_NC_049343(4), PHAGE_Salmon_118970_sal3_NC_031940(5), PHAGE_Phage_Gifsy_2_NC_010393(3), PHAGE_Entero_lambda_NC_001416(2), PHAGE_Cronob_vB_CsaM_GAP32_NC_019401(2)	10
GCA_002196535.1	CP017720.1	Chromosome	PHAGE_Salmon_Fels_1_NC_010391(5), PHAGE_Vibrio_X29_NC_024369(19), PHAGE_Haemop_SuMu_NC_019455(16), PHAGE_Salmon_SPN3UB_NC_019545(14)	4	PHAGE_Escher_500465_2_NC_049343(4), PHAGE_Entero_P88_NC_026014(21), PHAGE_Klebsi_ST13_OXA48phi12.1_NC_049453(6)	3
GCA_002196535.1	CP017721.1	Plasmid	PHAGE_Escher_RCS47_NC_042128(4)	1	PHAGE_Salmon_SJ46_NC_031129(3)	1
GCA_002201855.1	CP021909.1	Chromosome	PHAGE_Entero_ST104_NC_005841(46), PHAGE_Phage_Gifsy_2_NC_010393(50), PHAGE_Phage_Gifsy_1_NC_010392(52), PHAGE_Salmon_Fels_2_NC_010463(40)	4	PHAGE_Burkho_BcepMu_NC_005882(14), PHAGE_Shigel_SfIV_NC_022749(2), PHAGE_Agroba_Atu_ph07_NC_042013(2), PHAGE_Entero_HK630_NC_019723(2), PHAGE_Phage_Gifsy_2_NC_010393(3), PHAGE_Salmon_118970_sal3_NC_031940(5), PHAGE_Salmon_SJ46_NC_031129(2)	7
GCA_002208195.1	CP022016.1	Plasmid	PHAGE_Cronob_phiES15_NC_018454(8)	1	PHAGE_Salmon_Fels_1_NC_010391(5), PHAGE_Entero_HK225_NC_019717(3)	2
GCA_002208195.1	CP022015.1	Chromosome	PHAGE_Salmon_Fels_1_NC_010391(23), PHAGE_Salmon_118970_sal3_NC_031940(9), PHAGE_Escher_Lys12581Vzw_NC_049917(10), PHAGE_Edward_GF_2_NC_026611(16)	4	PHAGE_Entero_Tyrion_NC_031077(2), PHAGE_Pseudo_JBD18_NC_027986(21), PHAGE_Escher_500465_2_NC_049343(3), PHAGE_Escher_RCS47_NC_042128(2), PHAGE_Salmon_118970_sal4_NC_030919(18), PHAGE_Shigel_SfIV_NC_022749(2), PHAGE_Salmon_SI7_NC_049460(19), PHAGE_Escher_500465_1_NC_049342(12), PHAGE_Stx2_c_Stx2a_F451_NC_049924(4), PHAGE_Salmon_Fels_1_NC_010391(4), PHAGE_Entero_fiAA91_ss_NC_022750(2), PHAGE_Klebsi…	14
GCA_002208255.1	CP022035.1	Plasmid	Not Find	0	PHAGE_Escher_RCS47_NC_042128(4)	1
GCA_002208255.1	CP022034.1	Chromosome	PHAGE_Escher_HK639_NC_016158(19), PHAGE_Edward_GF_2_NC_026611(15), PHAGE_Escher_D108_NC_013594(31), PHAGE_Vibrio_X29_NC_024369(21), PHAGE_Phage_Gifsy_1_NC_010392(15)	5	PHAGE_Entero_P4_NC_001609(7), PHAGE_Escher_500465_1_NC_049342(12), PHAGE_Escher_500465_2_NC_049343(4), PHAGE_Salmon_Fels_1_NC_010391(5), PHAGE_Entero_cdtI_NC_009514(2), PHAGE_Entero_P88_NC_026014(22)	6
GCA_002208315.1	CP022019.1	Chromosome	Not Find	0	PHAGE_Salmon_SEN34_NC_028699(1), PHAGE_Erwini_EtG_NC_047833(2), PHAGE_Escher_500465_2_NC_049343(4), PHAGE_Burkho_phiE255_NC_009237(14)	4
GCA_002208965.2	CP022064.2	Plasmid	Not Find	0	PHAGE_Rhodoc_CosmicSans_NC_028677(1)	1
GCA_002208965.2	CP022063.2	Plasmid	PHAGE_Escher_SH2026Stx1_NC_049919(3)	1	Not Find	0
GCA_002208965.2	CP022062.2	Chromosome	PHAGE_Salmon_118970_sal3_NC_031940(46), PHAGE_Phage_Gifsy_2_NC_010393(35), PHAGE_Entero_ST104_NC_005841(24)	3	PHAGE_Cronob_vB_CsaM_GAP32_NC_019401(2), PHAGE_Shigel_SfIV_NC_022749(2), PHAGE_Burkho_phiE255_NC_009237(14), PHAGE_Escher_RCS47_NC_042128(4), PHAGE_Escher_500465_1_NC_049342(12), PHAGE_Escher_500465_2_NC_049343(4), PHAGE_Salmon_118970_sal3_NC_031940(5), PHAGE_Phage_Gifsy_2_NC_010393(3), PHAGE_Entero_lambda_NC_001416(2)	9
GCA_002209205.2	CP022069.2	Chromosome	PHAGE_Salmon_SPN3UB_NC_019545(28), PHAGE_Salmon_g341c_NC_013059(15), PHAGE_Phage_Gifsy_1_NC_010392(41), PHAGE_Escher_RCS47_NC_042128(4), PHAGE_Salmon_Fels_1_NC_010391(5), PHAGE_Salmon_SP_004_NC_021774(28)	6	PHAGE_Escher_RCS47_NC_042128(3), PHAGE_Escher_500465_2_NC_049343(4), PHAGE_Burkho_phiE255_NC_009237(14)	3
GCA_002209225.2	CP022072.2	Plasmid	Not Find	0	PHAGE_Escher_RCS47_NC_042128(3)	1
GCA_002209225.2	CP022071.2	Plasmid	Not Find	0	PHAGE_Salmon_SJ46_NC_031129(3)	1
GCA_002209225.2	CP022070.2	Chromosome	PHAGE_Entero_ST104_NC_005841(40), PHAGE_Phage_Gifsy_1_NC_010392(47), PHAGE_Salmon_118970_sal3_NC_031940(65), PHAGE_Phage_Gifsy_2_NC_010393(49)	4	PHAGE_Burkho_phiE255_NC_009237(14), PHAGE_Escher_RCS47_NC_042128(4), PHAGE_Entero_P4_NC_001609(7), PHAGE_Escher_500465_1_NC_049342(12), PHAGE_Salmon_SW9_NC_049459(9), PHAGE_Escher_500465_2_NC_049343(4), PHAGE_Salmon_118970_sal3_NC_031940(5), PHAGE_Phage_Gifsy_2_NC_010393(3), PHAGE_Cronob_vB_CsaM_GAP32_NC_019401(2), PHAGE_Shigel_SfIV_NC_022749(2)	10
GCA_002210025.1	CP019647.1	Plasmid	PHAGE_Staphy_SPbeta_like_NC_029119(3)	1	PHAGE_Acinet_vB_AbaM_ME3_NC_041884(3), PHAGE_Escher_RCS47_NC_042128(3)	2
GCA_002210025.1	CP019649.1	Chromosome	PHAGE_Phage_Gifsy_2_NC_010393(34), PHAGE_Salmon_118970_sal3_NC_031940(92), PHAGE_Phage_Gifsy_1_NC_010392(51), PHAGE_Salmon_118970_sal3_NC_031940(36)	4	PHAGE_Shigel_SfIV_NC_022749(2), PHAGE_Agroba_Atu_ph07_NC_042013(2), PHAGE_Entero_HK629_NC_019711(2), PHAGE_Phage_Gifsy_2_NC_010393(3), PHAGE_Salmon_118970_sal3_NC_031940(5), PHAGE_Escher_500465_2_NC_049343(4), PHAGE_Escher_500465_1_NC_049342(12), PHAGE_Salmon_SJ46_NC_031129(2), PHAGE_Cronob_ESSI_2_NC_047854(23), PHAGE_Burkho_BcepMu_NC_005882(14)	10
GCA_002211585.1	CP022118.1	Plasmid	PHAGE_Salmon_SJ46_NC_031129(2), PHAGE_Stx2_c_1717_NC_011357(2)	2	PHAGE_Bacill_PfEFR_4_NC_048641(1), PHAGE_Shigel_POCJ13_NC_025434(2)	2
GCA_002211585.1	CP022117.1	Chromosome	PHAGE_Salmon_118970_sal3_NC_031940(11), PHAGE_Escher_D108_NC_013594(36), PHAGE_Edward_GF_2_NC_026611(16), PHAGE_Salmon_118970_sal3_NC_031940(24), PHAGE_Salmon_SEN34_NC_028699(23)	5	PHAGE_Escher_500465_2_NC_049343(4), PHAGE_Phage_Gifsy_2_NC_010393(2), PHAGE_Entero_P88_NC_026014(18), PHAGE_Phage_Gifsy_2_NC_010393(2), PHAGE_Burkho_phiE255_NC_009237(14)	5
GCA_002211825.1	CP022135.1	Chromosome	PHAGE_Entero_Tyrion_NC_031077(34), PHAGE_Cyanop_PSS2_NC_013021(1)	2	PHAGE_Entero_P4_NC_001609(6), PHAGE_Escher_500465_1_NC_049342(12), PHAGE_Escher_500465_2_NC_049343(4), PHAGE_Salmon_SEN34_NC_028699(2), PHAGE_Salmon_SEN4_NC_029015(2), PHAGE_Escher_SH2026Stx1_NC_049919(1), PHAGE_Cronob_ESSI_2_NC_047854(25), PHAGE_Pelagi_HTVC011P_NC_020482(1)	8
GCA_002211865.1	CP022140.1	Plasmid	PHAGE_Escher_RCS47_NC_042128(3)	1	Not Find	0
GCA_002211865.1	CP022139.1	Chromosome	PHAGE_Salmon_118970_sal3_NC_031940(17)	1	PHAGE_Klebsi_ST147_VIM1phi7.1_NC_049451(6), PHAGE_Escher_500465_1_NC_049342(13), PHAGE_Stx2_c_1717_NC_011357(2), PHAGE_Burkho_BcepB1A_NC_005886(19), PHAGE_Entero_mEp237_NC_019704(3), PHAGE_Pectob_ZF40_NC_019522(1), PHAGE_Salmon_Fels_1_NC_010391(3), PHAGE_Campyl_CP30A_NC_018861(1), PHAGE_Bacill_PfEFR_4_NC_048641(1), PHAGE_Burkho_phiE255_NC_009237(14)	10
GCA_002224405.1	CP022450.1	Chromosome	Not Find	0	PHAGE_Cronob_ESSI_2_NC_047854(26), PHAGE_Escher_500465_1_NC_049342(12), PHAGE_Cronob_ESSI_2_NC_047854(22), PHAGE_Cronob_ENT39118_NC_019934(2), PHAGE_Entero_cdtI_NC_009514(2), PHAGE_Shigel_SfIV_NC_022749(2), PHAGE_Escher_HK639_NC_016158(10)	7
GCA_002224405.1	CP022451.1	Plasmid	Not Find	0	PHAGE_Salmon_SJ46_NC_031129(6), PHAGE_Escher_RCS47_NC_042128(2), PHAGE_Acinet_vB_AbaM_ME3_NC_041884(3)	3
GCA_002224405.1	CP022454.1	Plasmid	Not Find	0	PHAGE_Escher_RCS47_NC_042128(2)	1
GCA_002234735.2	CP022491.1	Chromosome	PHAGE_Salmon_SEN34_NC_028699(32)	1	PHAGE_Burkho_phiE255_NC_009237(14), PHAGE_Escher_RCS47_NC_042128(4), PHAGE_Entero_P4_NC_001609(7), PHAGE_Cronob_ESSI_2_NC_047854(22), PHAGE_Escher_500465_2_NC_049343(4), PHAGE_Salmon_118970_sal3_NC_031940(5), PHAGE_Phage_Gifsy_2_NC_010393(3), PHAGE_Salmon_118970_sal4_NC_030919(16), PHAGE_Shigel_SfIV_NC_022749(2)	9
GCA_002234735.2	CP022492.1	Plasmid	Not Find	0	PHAGE_Salmon_SJ46_NC_031129(3), PHAGE_Salmon_SJ46_NC_031129(3)	2
GCA_002234755.2	CP022494.1	Chromosome	PHAGE_Entero_SfV_NC_003444(41)	1	PHAGE_Burkho_phiE255_NC_009237(14), PHAGE_Escher_500465_1_NC_049342(12), PHAGE_Escher_500465_2_NC_049343(4), PHAGE_Entero_lambda_NC_001416(2)	4
GCA_002234795.1	CP022497.1	Chromosome	PHAGE_Phage_Gifsy_1_NC_010392(34)	1	PHAGE_Cronob_ESSI_2_NC_047854(26), PHAGE_Burkho_BcepMu_NC_005882(14), PHAGE_Salmon_Fels_1_NC_010391(3), PHAGE_Escher_500465_2_NC_049343(4)	4
GCA_002238275.1	CP020493.1	Plasmid	Not Find	0	PHAGE_Acinet_vB_AbaM_ME3_NC_041884(3), PHAGE_Staphy_SPbeta_like_NC_029119(3), PHAGE_Escher_RCS47_NC_042128(4)	3
GCA_002238275.1	CP020494.1	Plasmid	Not Find	0	PHAGE_Erwini_PEp14_NC_016767(1)	1
GCA_002238275.1	CP020492.1	Chromosome	PHAGE_Phage_Gifsy_1_NC_010392(4), PHAGE_Edward_GF_2_NC_026611(16), PHAGE_Salmon_SEN8_NC_047753(30)	3	PHAGE_Entero_UAB_Phi20_NC_031019(1), PHAGE_Staphy_SPbeta_like_NC_029119(3), PHAGE_Escher_500465_2_NC_049343(4), PHAGE_Entero_P4_NC_001609(8)	4
GCA_002266085.2	CP075113.1	Chromosome	PHAGE_Escher_500465_1_NC_049342(33), PHAGE_Salmon_118970_sal3_NC_031940(63), PHAGE_Phage_Gifsy_2_NC_010393(30), PHAGE_Salmon_ST160_NC_014900(20)	4	PHAGE_Escher_500465_2_NC_049343(4), PHAGE_Salmon_Fels_1_NC_010391(3), PHAGE_Entero_mEp237_NC_019704(3), PHAGE_Phage_Gifsy_2_NC_010393(3), PHAGE_Phage_Gifsy_2_NC_010393(18)	5
GCA_002266085.2	CP075114.1	Plasmid	Not Find	0	PHAGE_Burkho_BcepMu_NC_005882(2)	1
GCA_002290205.1	CP023166.1	Chromosome	PHAGE_Phage_Gifsy_2_NC_010393(48)	1	PHAGE_Escher_RCS47_NC_042128(4), PHAGE_Entero_P4_NC_001609(7), PHAGE_Escher_500465_2_NC_049343(4), PHAGE_Salmon_118970_sal3_NC_031940(5), PHAGE_Salmon_Fels_1_NC_010391(3), PHAGE_Shigel_SfIV_NC_022749(2), PHAGE_Burkho_BcepMu_NC_005882(14)	7
GCA_002290205.1	CP023167.1	Plasmid	Not Find	0	PHAGE_Salmon_SJ46_NC_031129(3), PHAGE_Salmon_SJ46_NC_031129(4), PHAGE_Escher_RCS47_NC_042128(8)	3
GCA_002313085.1	CP017232.1	Chromosome	PHAGE_Salmon_118970_sal3_NC_031940(56), PHAGE_Phage_Gifsy_2_NC_010393(18)	2	PHAGE_Escher_500465_2_NC_049343(4), PHAGE_Shigel_Stx_NC_029120(3), PHAGE_Phage_Gifsy_2_NC_010393(5), PHAGE_Shigel_SfIV_NC_022749(2)	4
GCA_002313085.1	CP017233.1	Plasmid	Not Find	0	PHAGE_Escher_RCS47_NC_042128(3), PHAGE_Escher_RCS47_NC_042128(4)	2
GCA_002313105.1	CP017177.1	Chromosome	PHAGE_Salmon_118970_sal3_NC_031940(56), PHAGE_Phage_Gifsy_2_NC_010393(18)	2	PHAGE_Escher_500465_2_NC_049343(4), PHAGE_Shigel_Stx_NC_029120(3), PHAGE_Phage_Gifsy_2_NC_010393(5), PHAGE_Shigel_SfIV_NC_022749(2)	4
GCA_002313105.1	CP017178.1	Plasmid	Not Find	0	PHAGE_Salmon_SJ46_NC_031129(3)	1
GCA_002313125.1	CP022169.1	Plasmid	Not Find	0	PHAGE_Acinet_vB_AbaM_ME3_NC_041884(3), PHAGE_Staphy_SPbeta_like_NC_029119(3)	2
GCA_002313125.1	CP022168.1	Chromosome	PHAGE_Phage_Gifsy_1_NC_010392(51), PHAGE_Salmon_118970_sal3_NC_031940(92), PHAGE_Phage_Gifsy_2_NC_010393(35), PHAGE_Entero_UAB_Phi20_NC_031019(24)	4	PHAGE_Cronob_ESSI_2_NC_047854(24), PHAGE_Escher_RCS47_NC_042128(4), PHAGE_Escher_500465_1_NC_049342(12), PHAGE_Escher_500465_2_NC_049343(4), PHAGE_Salmon_118970_sal3_NC_031940(5), PHAGE_Phage_Gifsy_2_NC_010393(3), PHAGE_Entero_HK629_NC_019711(2), PHAGE_Agroba_Atu_ph07_NC_042013(2), PHAGE_Shigel_SfIV_NC_022749(2), PHAGE_Burkho_phiE255_NC_009237(14)	10
GCA_002504105.1	CP022661.1	Plasmid	Not Find	0	PHAGE_Salmon_Fels_1_NC_010391(2)	1
GCA_002504105.1	CP022663.1	Chromosome	PHAGE_Salmon_118970_sal4_NC_030919(19), PHAGE_Vibrio_X29_NC_024369(20), PHAGE_Erwini_phiEt88_NC_015295(10), PHAGE_Phage_Gifsy_1_NC_010392(30), PHAGE_Escher_500465_1_NC_049342(12), PHAGE_Salmon_SEN34_NC_028699(26), PHAGE_Salmon_SEN8_NC_047753(31), PHAGE_Salmon_118970_sal3_NC_031940(25)	8	PHAGE_Salmon_118970_sal3_NC_031940(16), PHAGE_Entero_cdtI_NC_009514(2), PHAGE_Cronob_ENT39118_NC_019934(2), PHAGE_Entero_P4_NC_001609(2), PHAGE_Escher_500465_2_NC_049343(4), PHAGE_Escher_pro483_NC_028943(3), PHAGE_Salmon_SI7_NC_049460(16), PHAGE_Salmon_SJ46_NC_031129(2), PHAGE_Entero_P4_NC_001609(7)	9
GCA_002504105.1	CP022662.1	Plasmid	PHAGE_Clostr_c_st_NC_007581(1)	1	Not Find	0
GCA_002504125.1	CP022659.1	Plasmid	PHAGE_Salmon_SEN5_NC_028701(32)	1	Not Find	0
GCA_002504125.1	CP022658.1	Chromosome	PHAGE_Edward_GF_2_NC_026611(14), PHAGE_Phage_Gifsy_1_NC_010392(18), PHAGE_Salmon_SEN5_NC_028701(32)	3	PHAGE_Salmon_118970_sal3_NC_031940(5), PHAGE_Salmon_Fels_1_NC_010391(3), PHAGE_Cronob_ENT39118_NC_019934(2), PHAGE_Escher_500465_2_NC_049343(4), PHAGE_Entero_P4_NC_001609(2), PHAGE_Burkho_phiE255_NC_009237(14)	6
GCA_002504125.1	CP022660.1	Plasmid	PHAGE_Stx2_c_Stx2a_F451_NC_049924(4), PHAGE_Salmon_118970_sal3_NC_031940(32)	2	PHAGE_Mannhe_vB_MhM_1127AP1_NC_047750(2), PHAGE_Salmon_SJ46_NC_031129(3), PHAGE_Pseudo_PS_1_NC_029066(1)	3
GCA_002507915.2	CP075110.1	Chromosome	PHAGE_Salmon_SEN8_NC_047753(35), PHAGE_Salmon_118970_sal3_NC_031940(85), PHAGE_Salmon_vB_SosS_Oslo_NC_018279(30), PHAGE_Salmon_SEN34_NC_028699(26), PHAGE_Salmon_SPN3UB_NC_019545(18), PHAGE_Entero_SfV_NC_003444(34), PHAGE_Salmon_SI7_NC_049460(30)	7	PHAGE_Escher_500465_2_NC_049343(4), PHAGE_Salmon_Fels_1_NC_010391(4)	2
GCA_002741885.1	CP024166.1	Plasmid	Not Find	0	PHAGE_Salmon_SJ46_NC_031129(2)	1
GCA_002741885.1	CP024165.1	Chromosome	PHAGE_Salmon_118970_sal3_NC_031940(25), PHAGE_Salmon_Fels_1_NC_010391(18), PHAGE_Burkho_BcepMu_NC_005882(33), PHAGE_Salmon_SP_004_NC_021774(31)	4	PHAGE_Escher_500465_1_NC_049342(12), PHAGE_Escher_500465_2_NC_049343(4), PHAGE_Salmon_Fels_1_NC_010391(5), PHAGE_Entero_P88_NC_026014(19)	4
GCA_002760915.1	CP018635.1	Chromosome	PHAGE_Phage_Gifsy_2_NC_010393(18), PHAGE_Salmon_RE_2010_NC_019488(38)	2	PHAGE_Shigel_SfIV_NC_022749(2), PHAGE_Phage_Gifsy_2_NC_010393(5), PHAGE_Shigel_Stx_NC_029120(3), PHAGE_Escher_500465_2_NC_049343(4)	4
GCA_002760915.1	CP018636.1	Plasmid	Not Find	0	PHAGE_Salmon_SJ46_NC_031129(3)	1
GCA_002760935.1	CP018640.1	Chromosome	PHAGE_Phage_Gifsy_2_NC_010393(18), PHAGE_Salmon_RE_2010_NC_019488(38)	2	PHAGE_Escher_500465_2_NC_049343(4), PHAGE_Shigel_Stx_NC_029120(3), PHAGE_Phage_Gifsy_2_NC_010393(5), PHAGE_Shigel_SfIV_NC_022749(2)	4
GCA_002760935.1	CP018641.1	Plasmid	Not Find	0	PHAGE_Salmon_SJ46_NC_031129(3)	1
GCA_002760955.1	CP018642.1	Chromosome	PHAGE_Phage_Gifsy_2_NC_010393(17), PHAGE_Phage_Gifsy_1_NC_010392(22)	2	PHAGE_Shigel_Stx_NC_029120(3), PHAGE_Phage_Gifsy_2_NC_010393(5), PHAGE_Shigel_SfIV_NC_022749(2), PHAGE_Escher_500465_2_NC_049343(4), PHAGE_Salmon_118970_sal3_NC_031940(16)	5
GCA_002760955.1	CP018643.1	Plasmid	Not Find	0	PHAGE_Salmon_SJ46_NC_031129(6)	1
GCA_002760995.1	CP018646.1	Plasmid	Not Find	0	PHAGE_Salmon_SJ46_NC_031129(6)	1
GCA_002760995.1	CP018645.1	Chromosome	PHAGE_Phage_Gifsy_2_NC_010393(18), PHAGE_Salmon_RE_2010_NC_019488(37)	2	PHAGE_Shigel_SfIV_NC_022749(2), PHAGE_Phage_Gifsy_2_NC_010393(5), PHAGE_Shigel_Stx_NC_029120(3), PHAGE_Escher_500465_2_NC_049343(4)	4
GCA_002761035.1	CP018655.1	Chromosome	PHAGE_Phage_Gifsy_2_NC_010393(18), PHAGE_Phage_Gifsy_1_NC_010392(35)	2	PHAGE_Escher_500465_2_NC_049343(4), PHAGE_Entero_phiT5282H_NC_049429(19), PHAGE_Entero_phiP27_NC_003356(4), PHAGE_Shigel_SfIV_NC_022749(2)	4
GCA_002761035.1	CP018656.1	Plasmid	Not Find	0	PHAGE_Escher_RCS47_NC_042128(4), PHAGE_Salmon_SJ46_NC_031129(3), PHAGE_Escher_RCS47_NC_042128(3)	3
GCA_002761055.1	CP018657.1	Chromosome	PHAGE_Edward_GF_2_NC_026611(17), PHAGE_Salmon_118970_sal3_NC_031940(93), PHAGE_Phage_Gifsy_1_NC_010392(34), PHAGE_Entero_ST104_NC_005841(46), PHAGE_Phage_Gifsy_2_NC_010393(49)	5	PHAGE_Entero_HK630_NC_019723(2), PHAGE_Phage_Gifsy_2_NC_010393(3), PHAGE_Salmon_118970_sal3_NC_031940(5), PHAGE_Escher_500465_2_NC_049343(4), PHAGE_Escher_500465_1_NC_049342(12), PHAGE_Salmon_SJ46_NC_031129(2), PHAGE_Burkho_BcepMu_NC_005882(14), PHAGE_Shigel_SfIV_NC_022749(2), PHAGE_Agroba_Atu_ph07_NC_042013(2)	9
GCA_002761055.1	CP018658.1	Plasmid	Not Find	0	PHAGE_Salmon_SJ46_NC_031129(3)	1
GCA_002761075.1	CP018659.1	Chromosome	PHAGE_Phage_Gifsy_2_NC_010393(18), PHAGE_Salmon_RE_2010_NC_019488(37)	2	PHAGE_Shigel_POCJ13_NC_025434(3), PHAGE_Escher_500465_2_NC_049343(3), PHAGE_Shigel_SfIV_NC_022749(2), PHAGE_Phage_Gifsy_2_NC_010393(5)	4
GCA_002761075.1	CP018660.1	Plasmid	Not Find	0	PHAGE_Salmon_SJ46_NC_031129(3)	1
GCA_002761095.1	CP018661.1	Chromosome	PHAGE_Phage_Gifsy_2_NC_010393(18), PHAGE_Salmon_RE_2010_NC_019488(38)	2	PHAGE_Shigel_Stx_NC_029120(3), PHAGE_Phage_Gifsy_2_NC_010393(5), PHAGE_Shigel_SfIV_NC_022749(2), PHAGE_Escher_500465_2_NC_049343(4)	4
GCA_002761095.1	CP018663.1	Plasmid	Not Find	0	PHAGE_Salmon_SJ46_NC_031129(3)	1
GCA_002761115.1	CP018634.1	Plasmid	Not Find	0	PHAGE_Salmon_SJ46_NC_031129(3)	1
GCA_002761115.1	CP018633.1	Chromosome	PHAGE_Phage_Gifsy_2_NC_010393(18), PHAGE_Salmon_Fels_2_NC_010463(39)	2	PHAGE_Shigel_SfIV_NC_022749(2), PHAGE_Phage_Gifsy_2_NC_010393(5), PHAGE_Escher_500465_2_NC_049343(4)	3
GCA_002761135.1	CP018637.1	Chromosome	PHAGE_Salmon_118970_sal3_NC_031940(21), PHAGE_Phage_Gifsy_2_NC_010393(18)	2	PHAGE_Shigel_SfIV_NC_022749(2), PHAGE_Escher_500465_2_NC_049343(4), PHAGE_Shigel_POCJ13_NC_025434(3), PHAGE_Phage_Gifsy_2_NC_010393(5)	4
GCA_002761135.1	CP018638.1	Plasmid	Not Find	0	PHAGE_Cronob_ENT39118_NC_019934(2), PHAGE_Serrat_BF_NC_041917(1)	2
GCA_002761135.1	CP018639.1	Plasmid	Not Find	0	PHAGE_Salmon_SJ46_NC_031129(3)	1
GCA_002761155.1	CP018649.1	Plasmid	Not Find	0	PHAGE_Salmon_SJ46_NC_031129(6)	1
GCA_002761155.1	CP018650.1	Plasmid	Not Find	0	PHAGE_Salmon_SJ46_NC_031129(3)	1
GCA_002761155.1	CP018648.1	Chromosome	PHAGE_Phage_Gifsy_2_NC_010393(18), PHAGE_Salmon_RE_2010_NC_019488(38)	2	PHAGE_Phage_Gifsy_2_NC_010393(5), PHAGE_Shigel_SfIV_NC_022749(2), PHAGE_Escher_500465_2_NC_049343(4), PHAGE_Shigel_Stx_NC_029120(3)	4
GCA_002762135.3	CP024619.1	Chromosome	PHAGE_Salmon_Fels_2_NC_010463(33), PHAGE_Phage_Gifsy_2_NC_010393(48)	2	PHAGE_Escher_RCS47_NC_042128(4), PHAGE_Cronob_ESSI_2_NC_047854(20), PHAGE_Salmon_118970_sal3_NC_031940(5), PHAGE_Salmon_SEN34_NC_028699(16), PHAGE_Salmon_Fels_1_NC_010391(3), PHAGE_Entero_lambda_NC_001416(2), PHAGE_Shigel_SfIV_NC_022749(2), PHAGE_Burkho_phiE255_NC_009237(14)	8
GCA_002762135.3	CP025340.1	Plasmid	Not Find	0	PHAGE_Acinet_vB_AbaM_ME3_NC_041884(3), PHAGE_Salmon_SJ46_NC_031129(3)	2
GCA_002762135.3	CP025339.1	Plasmid	Not Find	0	PHAGE_Entero_N15_NC_001901(2)	1
GCA_002763415.1	CP018653.1	Plasmid	Not Find	0	PHAGE_Salmon_SJ46_NC_031129(3)	1
GCA_002763415.1	CP018651.1	Chromosome	PHAGE_Phage_Gifsy_2_NC_010393(18), PHAGE_Phage_Gifsy_1_NC_010392(35)	2	PHAGE_Shigel_SfIV_NC_022749(2), PHAGE_Escher_500465_2_NC_049343(4), PHAGE_Entero_phiT5282H_NC_049429(19), PHAGE_Entero_phiP27_NC_003356(4)	4
GCA_002813975.1	CP015525.1	Plasmid	Not Find	0	PHAGE_Salmon_SJ46_NC_031129(3)	1
GCA_002813975.1	CP015524.1	Chromosome	PHAGE_Phage_Gifsy_2_NC_010393(18), PHAGE_Salmon_118970_sal3_NC_031940(57)	2	PHAGE_Shigel_SfIV_NC_022749(2), PHAGE_Phage_Gifsy_2_NC_010393(5), PHAGE_Shigel_POCJ13_NC_025434(3), PHAGE_Escher_500465_2_NC_049343(4)	4
GCA_002813995.1	CP015526.1	Chromosome	PHAGE_Phage_Gifsy_2_NC_010393(18), PHAGE_Salmon_118970_sal3_NC_031940(57)	2	PHAGE_Shigel_SfIV_NC_022749(2), PHAGE_Phage_Gifsy_2_NC_010393(5), PHAGE_Shigel_Stx_NC_029120(3), PHAGE_Escher_500465_2_NC_049343(4)	4
GCA_002813995.1	CP015527.1	Plasmid	Not Find	0	PHAGE_Salmon_SJ46_NC_031129(3)	1
GCA_002863765.1	CP019174.1	Chromosome	PHAGE_Salmon_SEN8_NC_047753(36), PHAGE_Salmon_118970_sal3_NC_031940(84), PHAGE_Salmon_vB_SosS_Oslo_NC_018279(30), PHAGE_Salmon_SEN34_NC_028699(26), PHAGE_Salmon_SI7_NC_049460(30)	5	PHAGE_Escher_500465_2_NC_049343(4), PHAGE_Salmon_Fels_1_NC_010391(4), PHAGE_Entero_ES18_NC_006949(27)	3
GCA_002863785.1	CP019203.1	Plasmid	PHAGE_Entero_fiAA91_ss_NC_022750(23)	1	Not Find	0
GCA_002863785.1	CP019202.1	Chromosome	PHAGE_Entero_ST104_NC_005841(9), PHAGE_Edward_GF_2_NC_026611(16)	2	PHAGE_Escher_RCS47_NC_042128(4), PHAGE_Entero_P4_NC_001609(7), PHAGE_Escher_500465_2_NC_049343(4), PHAGE_Cronob_ENT39118_NC_019934(2), PHAGE_Burkho_phiE255_NC_009237(14)	5
GCA_002946675.1	CP026569.1	Chromosome	PHAGE_Salmon_118970_sal3_NC_031940(56), PHAGE_Phage_Gifsy_2_NC_010393(18)	2	PHAGE_Escher_500465_2_NC_049343(4), PHAGE_Shigel_POCJ13_NC_025434(3), PHAGE_Phage_Gifsy_2_NC_010393(5), PHAGE_Shigel_SfIV_NC_022749(2)	4
GCA_002946675.1	CP026570.1	Plasmid	Not Find	0	PHAGE_Escher_RCS47_NC_042128(4), PHAGE_Salmon_SJ46_NC_031129(3)	2
GCA_002947135.1	CP026701.1	Plasmid	Not Find	0	PHAGE_Salmon_SJ46_NC_031129(3)	1
GCA_002947135.1	CP026700.1	Chromosome	PHAGE_Phage_Gifsy_1_NC_010392(47), PHAGE_Phage_Gifsy_2_NC_010393(49), PHAGE_Phage_Gifsy_1_NC_010392(35), PHAGE_Salmon_118970_sal3_NC_031940(67)	4	PHAGE_Salmon_118970_sal3_NC_031940(5), PHAGE_Escher_500465_2_NC_049343(4), PHAGE_Escher_500465_1_NC_049342(12), PHAGE_Salmon_SJ46_NC_031129(2), PHAGE_Burkho_phiE255_NC_009237(14), PHAGE_Shigel_SfIV_NC_022749(2), PHAGE_Cronob_vB_CsaM_GAP32_NC_019401(2), PHAGE_Entero_HK630_NC_019723(2), PHAGE_Phage_Gifsy_2_NC_010393(3)	9
GCA_002953175.1	CP026379.1	Chromosome	PHAGE_Entero_mEp235_NC_019708(18), PHAGE_Salmon_118970_sal3_NC_031940(46), PHAGE_Bacter_APSE_2_NC_011551(8)	3	PHAGE_Entero_P4_NC_001609(2), PHAGE_Escher_RCS47_NC_042128(3), PHAGE_Escher_RCS47_NC_042128(3), PHAGE_Stx2_c_Stx2a_F451_NC_049924(3), PHAGE_Escher_500465_1_NC_049342(12), PHAGE_Cronob_ESSI_2_NC_047854(22), PHAGE_Pseudo_OBP_NC_016571(2), PHAGE_Escher_RCS47_NC_042128(3), PHAGE_Pectob_ZF40_NC_019522(1), PHAGE_Phage_Gifsy_1_NC_010392(4), PHAGE_Pectob_ZF40_NC_019522(11), PHAGE_Entero_P4_NC_001609(5), …	14
GCA_002983965.1	CP027413.1	Plasmid	Not Find	0	PHAGE_Salmon_SJ46_NC_031129(3)	1
GCA_002983965.1	CP027415.1	Plasmid	Not Find	0	PHAGE_Stx2_c_1717_NC_011357(3), PHAGE_Pectob_CBB_NC_041878(1)	2
GCA_002983965.1	CP027414.1	Chromosome	PHAGE_Phage_Gifsy_1_NC_010392(45), PHAGE_Salmon_118970_sal3_NC_031940(65), PHAGE_Phage_Gifsy_2_NC_010393(49)	3	PHAGE_Burkho_BcepMu_NC_005882(14), PHAGE_Escher_RCS47_NC_042128(4), PHAGE_Escher_500465_1_NC_049342(12), PHAGE_Escher_500465_2_NC_049343(4), PHAGE_Salmon_118970_sal3_NC_031940(5), PHAGE_Phage_Gifsy_2_NC_010393(3), PHAGE_Entero_HK630_NC_019723(2), PHAGE_Agroba_Atu_ph07_NC_042013(2), PHAGE_Shigel_SfIV_NC_022749(2)	9
GCA_002984035.1	CP027412.1	Chromosome	PHAGE_Entero_UAB_Phi20_NC_031019(33), PHAGE_Phage_Gifsy_2_NC_010393(34)	2	PHAGE_Burkho_phiE255_NC_009237(14), PHAGE_Shigel_SfIV_NC_022749(2), PHAGE_Agroba_Atu_ph07_NC_042013(2), PHAGE_Entero_HK629_NC_019711(2), PHAGE_Phage_Gifsy_1_NC_010392(3), PHAGE_Salmon_118970_sal3_NC_031940(5), PHAGE_Escher_500465_2_NC_049343(4), PHAGE_Escher_500465_1_NC_049342(12), PHAGE_Salmon_SJ46_NC_031129(2)	9
GCA_002984035.1	CP027411.1	Plasmid	Not Find	0	PHAGE_Escher_RCS47_NC_042128(2), PHAGE_Acinet_vB_AbaM_ME3_NC_041884(3), PHAGE_Stx2_c_Stx2a_F451_NC_049924(3)	3
GCA_002984285.1	CP027409.1	Plasmid	Not Find	0	PHAGE_Salmon_SJ46_NC_031129(3), PHAGE_Escher_503458_NC_049341(2), PHAGE_Erwini_PEp14_NC_016767(1)	3
GCA_002984285.1	CP027410.1	Chromosome	PHAGE_Entero_ST104_NC_005841(46), PHAGE_Phage_Gifsy_2_NC_010393(49), PHAGE_Edward_GF_2_NC_026611(17), PHAGE_Salmon_118970_sal3_NC_031940(93), PHAGE_Salmon_SPN1S_NC_016761(46), PHAGE_Phage_Gifsy_1_NC_010392(34)	6	PHAGE_Shigel_SfIV_NC_022749(2), PHAGE_Cronob_vB_CsaM_GAP32_NC_019401(2), PHAGE_Entero_HK630_NC_019723(2), PHAGE_Salmon_Fels_1_NC_010391(3), PHAGE_Salmon_118970_sal3_NC_031940(5), PHAGE_Escher_500465_2_NC_049343(4), PHAGE_Escher_500465_1_NC_049342(12), PHAGE_Salmon_SJ46_NC_031129(2), PHAGE_Burkho_phiE255_NC_009237(14)	9
GCA_002999175.1	CP026660.1	Chromosome	PHAGE_Salmon_Fels_1_NC_010391(3), PHAGE_Salmon_vB_SosS_Oslo_NC_018279(27), PHAGE_Salmon_g341c_NC_013059(9)	3	PHAGE_Salmon_vB_SosS_Oslo_NC_018279(2), PHAGE_Escher_500465_2_NC_049343(4), PHAGE_Entero_P4_NC_001609(7), PHAGE_Salmon_SJ46_NC_031129(2), PHAGE_Burkho_phiE255_NC_009237(14)	5
GCA_003030105.1	CP028170.1	Plasmid	Not Find	0	PHAGE_Salmon_SJ46_NC_031129(5)	1
GCA_003030105.1	CP028169.1	Chromosome	PHAGE_Entero_186_NC_001317(35), PHAGE_Salmon_118970_sal4_NC_030919(8), PHAGE_Entero_BP_4795_NC_004813(7)	3	PHAGE_Phage_Gifsy_2_NC_010393(12), PHAGE_Burkho_BcepMu_NC_005882(14), PHAGE_Escher_500465_1_NC_049342(12), PHAGE_Escher_TL_2011b_NC_019445(3), PHAGE_Xantho_Carpasina_NC_047962(1), PHAGE_Entero_Mu_NC_000929(1), PHAGE_Salmon_118970_sal3_NC_031940(2)	7
GCA_003030125.1	CP028172.1	Chromosome	PHAGE_Phage_Gifsy_1_NC_010392(35), PHAGE_Phage_Gifsy_1_NC_010392(3)	2	PHAGE_Klebsi_vB_KpnP_KpV41_NC_028670(1), PHAGE_Escher_500465_2_NC_049343(3), PHAGE_Entero_P4_NC_001609(7), PHAGE_Burkho_BcepMu_NC_005882(13)	4
GCA_003030265.1	CP028198.1	Plasmid	Not Find	0	PHAGE_Escher_RCS47_NC_042128(52)	1
GCA_003030265.1	CP028196.1	Chromosome	PHAGE_Edward_GF_2_NC_026611(17), PHAGE_Salmon_vB_SosS_Oslo_NC_018279(11)	2	PHAGE_Escher_RCS47_NC_042128(4), PHAGE_Cronob_ESSI_2_NC_047854(20), PHAGE_Escher_500465_2_NC_049343(4), PHAGE_Salmon_Fels_1_NC_010391(3), PHAGE_Agroba_Atu_ph07_NC_042013(2), PHAGE_Burkho_BcepMu_NC_005882(14)	6
GCA_003030265.1	CP028197.1	Plasmid	Not Find	0	PHAGE_Acinet_vB_AbaM_ME3_NC_041884(3), PHAGE_Escher_RCS47_NC_042128(7), PHAGE_Staphy_SPbeta_like_NC_029119(2)	3
GCA_003030285.2	CP028200.2	Plasmid	Not Find	0	PHAGE_Salmon_SJ46_NC_031129(3)	1
GCA_003030285.2	CP028199.2	Chromosome	PHAGE_Salmon_Fels_2_NC_010463(41), PHAGE_Phage_Gifsy_1_NC_010392(52), PHAGE_Phage_Gifsy_2_NC_010393(50), PHAGE_Salmon_Fels_1_NC_010391(46)	4	PHAGE_Escher_RCS47_NC_042128(4), PHAGE_Escher_500465_2_NC_049343(4), PHAGE_Salmon_118970_sal3_NC_031940(5), PHAGE_Salmon_Fels_1_NC_010391(3), PHAGE_Entero_HK630_NC_019723(2), PHAGE_Agroba_Atu_ph07_NC_042013(2), PHAGE_Shigel_SfIV_NC_022749(2), PHAGE_Burkho_phiE255_NC_009237(14)	8
GCA_003031995.1	CP025554.1	Chromosome	PHAGE_Salmon_Fels_2_NC_010463(35), PHAGE_Phage_Gifsy_2_NC_010393(18)	2	PHAGE_Escher_500465_2_NC_049343(4), PHAGE_Shigel_Stx_NC_029120(3), PHAGE_Phage_Gifsy_2_NC_010393(5), PHAGE_Shigel_SfIV_NC_022749(2)	4
GCA_003031995.1	CP025553.1	Plasmid	Not Find	0	PHAGE_Entero_P1_NC_005856(3)	1
GCA_003032015.1	CP025555.1	Chromosome	PHAGE_Phage_Gifsy_1_NC_010392(47), PHAGE_Salmon_118970_sal3_NC_031940(65), PHAGE_Phage_Gifsy_1_NC_010392(34), PHAGE_Phage_Gifsy_2_NC_010393(49)	4	PHAGE_Escher_RCS47_NC_042128(4), PHAGE_Escher_500465_1_NC_049342(12), PHAGE_Escher_500465_2_NC_049343(4), PHAGE_Salmon_118970_sal3_NC_031940(5), PHAGE_Salmon_Fels_1_NC_010391(3), PHAGE_Entero_HK629_NC_019711(2), PHAGE_Cronob_vB_CsaM_GAP32_NC_019401(2), PHAGE_Shigel_SfIV_NC_022749(2), PHAGE_Burkho_phiE255_NC_009237(14)	9
GCA_003032015.1	CP025556.1	Plasmid	Not Find	0	PHAGE_Salmon_SJ46_NC_031129(3)	1
GCA_003032035.1	CP025557.1	Plasmid	Not Find	0	PHAGE_Salmon_SJ46_NC_031129(3)	1
GCA_003032035.1	CP025559.1	Chromosome	PHAGE_Salmon_118970_sal3_NC_031940(56), PHAGE_Phage_Gifsy_2_NC_010393(18)	2	PHAGE_Escher_500465_2_NC_049343(4), PHAGE_Shigel_Stx_NC_029120(3), PHAGE_Phage_Gifsy_2_NC_010393(5), PHAGE_Shigel_SfIV_NC_022749(2)	4
GCA_003052785.2	CP028729.1	Chromosome	PHAGE_Phage_Gifsy_1_NC_010392(40), PHAGE_Salmon_SPN3UB_NC_019545(27)	2	PHAGE_Entero_lambda_NC_001416(2), PHAGE_Salmon_Fels_1_NC_010391(3), PHAGE_Escher_500465_2_NC_049343(4), PHAGE_Entero_P4_NC_001609(8), PHAGE_Burkho_phiE255_NC_009237(14), PHAGE_Entero_P4_NC_001609(8)	6
GCA_003064165.2	CP077692.1	Plasmid	Not Find	0	PHAGE_Escher_RCS47_NC_042128(4), PHAGE_Escher_RCS47_NC_042128(2)	2
GCA_003064165.2	CP077691.1	Chromosome	PHAGE_Salmon_SEN34_NC_028699(39), PHAGE_Entero_Tyrion_NC_031077(28), PHAGE_Phage_Gifsy_1_NC_010392(15), PHAGE_Erwini_phiEt88_NC_015295(10), PHAGE_Salmon_118970_sal3_NC_031940(25), PHAGE_Salmon_SP_004_NC_021774(30)	6	PHAGE_Escher_500465_2_NC_049343(4), PHAGE_Cronob_ENT39118_NC_019934(2), PHAGE_Salmon_Fels_1_NC_010391(3), PHAGE_Entero_P88_NC_026014(24), PHAGE_Burkho_phiE255_NC_009237(14)	5
GCA_003064405.2	CP077693.1	Chromosome	PHAGE_Salmon_SEN34_NC_028699(39), PHAGE_Edward_GF_2_NC_026611(16), PHAGE_Phage_Gifsy_1_NC_010392(35), PHAGE_Salmon_118970_sal3_NC_031940(25)	4	PHAGE_Klebsi_ST147_VIM1phi7.1_NC_049451(5), PHAGE_Escher_500465_2_NC_049343(4), PHAGE_Salmon_vB_SosS_Oslo_NC_018279(2), PHAGE_Salmon_Fels_1_NC_010391(3), PHAGE_Entero_phiT5282H_NC_049429(19), PHAGE_Phage_Gifsy_1_NC_010392(19), PHAGE_Entero_P88_NC_026014(24), PHAGE_Burkho_BcepMu_NC_005882(14)	8
GCA_003064405.2	CP077694.1	Plasmid	Not Find	0	PHAGE_Escher_RCS47_NC_042128(4), PHAGE_Escher_RCS47_NC_042128(2)	2
GCA_003067445.2	CP077704.1	Chromosome	PHAGE_Salmon_Fels_2_NC_010463(34), PHAGE_Salmon_118970_sal3_NC_031940(92), PHAGE_Salmon_118970_sal3_NC_031940(67), PHAGE_Phage_Gifsy_1_NC_010392(40), PHAGE_Entero_UAB_Phi20_NC_031019(34)	5	PHAGE_Escher_RCS47_NC_042128(4), PHAGE_Escher_500465_2_NC_049343(4), PHAGE_Salmon_118970_sal3_NC_031940(5), PHAGE_Salmon_Fels_1_NC_010391(3), PHAGE_Shigel_SfIV_NC_022749(2)	5
GCA_003067765.2	CP077696.1	Chromosome	PHAGE_Salmon_epsilon15_NC_004775(42), PHAGE_Salmon_118970_sal3_NC_031940(79), PHAGE_Salmon_vB_SosS_Oslo_NC_018279(30), PHAGE_Salmon_SEN34_NC_028699(26), PHAGE_Salmon_vB_SosS_Oslo_NC_018279(31), PHAGE_Escher_D108_NC_013594(33)	6	PHAGE_Escher_500465_2_NC_049343(4), PHAGE_Salmon_Fels_1_NC_010391(4), PHAGE_Entero_P4_NC_001609(7)	3
GCA_003067925.2	CP077700.1	Plasmid	Not Find	0	PHAGE_Escher_RCS47_NC_042128(4), PHAGE_Escher_RCS47_NC_042128(2)	2
GCA_003067925.2	CP077699.1	Chromosome	PHAGE_Phage_Gifsy_2_NC_010393(18), PHAGE_Salmon_Fels_1_NC_010391(4), PHAGE_Phage_Gifsy_1_NC_010392(19), PHAGE_Phage_Gifsy_1_NC_010392(34), PHAGE_Salmon_118970_sal3_NC_031940(24)	5	PHAGE_Entero_P4_NC_001609(7), PHAGE_Escher_500465_2_NC_049343(4), PHAGE_Entero_P88_NC_026014(24)	3
GCA_003067985.2	CP077702.1	Chromosome	PHAGE_Salmon_SW9_NC_049459(36), PHAGE_Salmon_Fels_1_NC_010391(5), PHAGE_Phage_Gifsy_1_NC_010392(39)	3	PHAGE_Entero_P4_NC_001609(7), PHAGE_Salmon_SEN34_NC_028699(13), PHAGE_Entero_cdtI_NC_009514(2), PHAGE_Salmon_118970_sal3_NC_031940(8), PHAGE_Shigel_SfIV_NC_022749(2), PHAGE_Entero_P4_NC_001609(8)	6
GCA_003067985.2	CP077703.1	Plasmid	Not Find	0	PHAGE_Entero_P1_NC_005856(65)	1
GCA_003068025.2	CP077707.1	Plasmid	Not Find	0	PHAGE_Escher_RCS47_NC_042128(4), PHAGE_Escher_RCS47_NC_042128(2)	2
GCA_003068025.2	CP077706.1	Chromosome	PHAGE_Salmon_Fels_1_NC_010391(4), PHAGE_Phage_Gifsy_1_NC_010392(16), PHAGE_Salmon_118970_sal3_NC_031940(24)	3	PHAGE_Entero_P4_NC_001609(7), PHAGE_Escher_500465_2_NC_049343(4), PHAGE_Entero_P88_NC_026014(24)	3
GCA_003068025.2	CP077708.1	Plasmid	PHAGE_Salmon_SJ46_NC_031129(85)	1	Not Find	0
GCA_003071485.1	CP020912.1	Chromosome	PHAGE_Salmon_Fels_2_NC_010463(34), PHAGE_Salmon_vB_SosS_Oslo_NC_018279(27)	2	PHAGE_Salmon_SEN1_NC_029003(2), PHAGE_Rhodoc_Jace_NC_047974(1), PHAGE_Entero_cdtI_NC_009514(2), PHAGE_Entero_UAB_Phi20_NC_031019(1)	4
GCA_003071545.1	CP027678.1	Plasmid	PHAGE_Acinet_vB_AbaM_ME3_NC_041884(3)	1	PHAGE_Escher_RCS47_NC_042128(4), PHAGE_Escher_RCS47_NC_042128(4)	2
GCA_003071545.1	CP027677.1	Chromosome	PHAGE_Salmon_SPN3UB_NC_019545(25), PHAGE_Escher_vB_EcoM_12474III_NC_049457(23)	2	PHAGE_Klebsi_ST512_KPC3phi13.2_NC_049452(9), PHAGE_Burkho_BcepMu_NC_005882(13), PHAGE_Cronob_ESSI_2_NC_047854(24), PHAGE_Cronob_ENT39118_NC_019934(2), PHAGE_Cronob_vB_CsaM_GAP32_NC_019401(1)	5
GCA_003071545.1	CP027680.1	Plasmid	Not Find	0	PHAGE_Microc_MaMV_DC_NC_029002(2)	1
GCA_003071545.1	CP027679.1	Plasmid	Not Find	0	PHAGE_Staphy_SPbeta_like_NC_029119(2)	1
GCA_003073495.1	CP029037.1	Plasmid	Not Find	0	PHAGE_Shigel_SfIV_NC_022749(2), PHAGE_Escher_RCS47_NC_042128(2)	2
GCA_003073495.1	CP029036.1	Chromosome	Not Find	0	PHAGE_Klebsi_ST13_OXA48phi12.1_NC_049453(5), PHAGE_Escher_500465_1_NC_049342(12), PHAGE_Escher_TL_2011b_NC_019445(3), PHAGE_Bacill_G_NC_023719(1), PHAGE_Entero_Mu_NC_000929(1), PHAGE_Salmon_118970_sal3_NC_031940(2), PHAGE_Burkho_phiE255_NC_009237(14)	7
GCA_003181075.1	CP029594.1	Plasmid	Not Find	0	PHAGE_Salmon_SJ46_NC_031129(3)	1
GCA_003181075.1	CP029593.1	Chromosome	PHAGE_Phage_Gifsy_1_NC_010392(34), PHAGE_Entero_ST104_NC_005841(46), PHAGE_Phage_Gifsy_2_NC_010393(49), PHAGE_Edward_GF_2_NC_026611(17), PHAGE_Salmon_118970_sal3_NC_031940(93)	5	PHAGE_Escher_500465_2_NC_049343(4), PHAGE_Escher_500465_1_NC_049342(12), PHAGE_Salmon_SJ46_NC_031129(2), PHAGE_Burkho_BcepMu_NC_005882(14), PHAGE_Shigel_SfIV_NC_022749(2), PHAGE_Cronob_vB_CsaM_GAP32_NC_019401(2), PHAGE_Entero_HK630_NC_019723(2), PHAGE_Phage_Gifsy_2_NC_010393(3), PHAGE_Salmon_118970_sal3_NC_031940(5)	9
GCA_003181155.1	CP029595.1	Chromosome	PHAGE_Entero_ST104_NC_005841(46), PHAGE_Phage_Gifsy_2_NC_010393(49), PHAGE_Edward_GF_2_NC_026611(17), PHAGE_Salmon_118970_sal3_NC_031940(93), PHAGE_Phage_Gifsy_1_NC_010392(34)	5	PHAGE_Burkho_phiE255_NC_009237(14), PHAGE_Shigel_SfIV_NC_022749(2), PHAGE_Agroba_Atu_ph07_NC_042013(2), PHAGE_Entero_HK629_NC_019711(2), PHAGE_Phage_Gifsy_2_NC_010393(3), PHAGE_Salmon_118970_sal3_NC_031940(5), PHAGE_Escher_500465_2_NC_049343(4), PHAGE_Escher_500465_1_NC_049342(12), PHAGE_Salmon_SJ46_NC_031129(2)	9
GCA_003181155.1	CP029596.1	Plasmid	Not Find	0	PHAGE_Salmon_SJ46_NC_031129(3)	1
GCA_003184325.1	CP028156.1	Plasmid	Not Find	0	PHAGE_Salmon_SJ46_NC_031129(3)	1
GCA_003184325.1	CP028157.1	Chromosome	PHAGE_Phage_Gifsy_2_NC_010393(17)	1	PHAGE_Shigel_SfIV_NC_022749(2), PHAGE_Phage_Gifsy_2_NC_010393(5), PHAGE_Shigel_POCJ13_NC_025434(3), PHAGE_Salmon_118970_sal3_NC_031940(8), PHAGE_Salmon_118970_sal3_NC_031940(27), PHAGE_Escher_500465_2_NC_049343(4)	6
GCA_003184425.1	CP028152.1	Plasmid	Not Find	0	PHAGE_Salmon_SJ46_NC_031129(3)	1
GCA_003184425.1	CP028151.1	Chromosome	PHAGE_Phage_Gifsy_2_NC_010393(17)	1	PHAGE_Shigel_SfIV_NC_022749(2), PHAGE_Phage_Gifsy_2_NC_010393(5), PHAGE_Shigel_POCJ13_NC_025434(3), PHAGE_Salmon_118970_sal3_NC_031940(8), PHAGE_Salmon_118970_sal3_NC_031940(27), PHAGE_Escher_500465_2_NC_049343(4)	6
GCA_003194225.1	CP021463.1	Plasmid	Not Find	0	PHAGE_Acinet_vB_AbaM_ME3_NC_041884(3), PHAGE_Escher_RCS47_NC_042128(3), PHAGE_Salmon_SJ46_NC_031129(4), PHAGE_Escher_RCS47_NC_042128(3)	4
GCA_003194225.1	CP021464.1	Plasmid	Not Find	0	PHAGE_Escher_RCS47_NC_042128(4), PHAGE_Escher_RCS47_NC_042128(5)	2
GCA_003194225.1	CP021462.1	Chromosome	PHAGE_Salmon_BTP1_NC_042346(50), PHAGE_Phage_Gifsy_2_NC_010393(48), PHAGE_Salmon_118970_sal3_NC_031940(67), PHAGE_Phage_Gifsy_1_NC_010392(47), PHAGE_Entero_186_NC_001317(32)	5	PHAGE_Shigel_SfIV_NC_022749(2), PHAGE_Agroba_Atu_ph07_NC_042013(2), PHAGE_Entero_lambda_NC_001416(2), PHAGE_Shigel_SfIV_NC_022749(5), PHAGE_Escher_500465_2_NC_049343(4), PHAGE_Escher_500465_1_NC_049342(12), PHAGE_Salmon_SJ46_NC_031129(2), PHAGE_Burkho_phiE255_NC_009237(14)	8
GCA_003231095.1	CP029802.1	Plasmid	Not Find	0	PHAGE_Salmon_SJ46_NC_031129(2)	1
GCA_003231095.1	CP029800.1	Chromosome	PHAGE_Salmon_Fels_1_NC_010391(5)	1	PHAGE_Agroba_Atu_ph07_NC_042013(2), PHAGE_Burkho_BcepMu_NC_005882(14), PHAGE_Entero_P4_NC_001609(7), PHAGE_Escher_500465_2_NC_049343(4)	4
GCA_003296145.1	CP030838.1	Chromosome	PHAGE_Salmon_SEN8_NC_047753(34), PHAGE_Escher_500465_1_NC_049342(13), PHAGE_Edward_GF_2_NC_026611(10), PHAGE_Entero_P4_NC_001609(9)	4	PHAGE_Escher_RCS47_NC_042128(4), PHAGE_Entero_P4_NC_001609(6), PHAGE_Salmon_BTP1_NC_042346(4), PHAGE_Escher_500465_2_NC_049343(4), PHAGE_Phage_Gifsy_1_NC_010392(4), PHAGE_Escher_HK639_NC_016158(3), PHAGE_Salmon_ST64B_NC_004313(4), PHAGE_Entero_HK225_NC_019717(3), PHAGE_Entero_phiT5282H_NC_049429(19), PHAGE_Salmon_118970_sal3_NC_031940(11)	10
GCA_003312565.1	CP030794.1	Chromosome	PHAGE_Phage_Gifsy_2_NC_010393(18), PHAGE_Salmon_118970_sal3_NC_031940(57)	2	PHAGE_Shigel_SfIV_NC_022749(2), PHAGE_Phage_Gifsy_2_NC_010393(5), PHAGE_Shigel_POCJ13_NC_025434(3), PHAGE_Escher_500465_2_NC_049343(4)	4
GCA_003324755.1	CP029989.1	Chromosome	PHAGE_Phage_Gifsy_1_NC_010392(19), PHAGE_Salmon_Fels_1_NC_010391(25), PHAGE_Salmon_118970_sal3_NC_031940(18)	3	PHAGE_Entero_c_1_NC_019706(1), PHAGE_Agroba_Atu_ph07_NC_042013(2), PHAGE_Salmon_SEN34_NC_028699(6), PHAGE_Escher_500465_2_NC_049343(3), PHAGE_Escher_500465_1_NC_049342(12), PHAGE_Escher_RCS47_NC_042128(3)	6
GCA_003324795.1	CP029992.1	Chromosome	PHAGE_Phage_Gifsy_1_NC_010392(17)	1	PHAGE_Entero_YYZ_2008_NC_011356(6), PHAGE_Burkho_phiE255_NC_009237(14), PHAGE_Cronob_ESSI_2_NC_047854(26), PHAGE_Escher_500465_2_NC_049343(4), PHAGE_Entero_YYZ_2008_NC_011356(3), PHAGE_Escher_RCS47_NC_042128(3), PHAGE_Bacill_vB_BtS_BMBtp14_NC_048640(2), PHAGE_Stx2_c_1717_NC_011357(3)	8
GCA_003324815.1	CP029995.1	Chromosome	PHAGE_Entero_Tyrion_NC_031077(32)	1	PHAGE_Phage_Gifsy_1_NC_010392(14), PHAGE_Escher_500465_2_NC_049343(4), PHAGE_Entero_YYZ_2008_NC_011356(3), PHAGE_Escher_RCS47_NC_042128(3), PHAGE_Salmon_118970_sal3_NC_031940(4), PHAGE_Burkho_phiE255_NC_009237(14)	6
GCA_003324835.1	CP029999.1	Chromosome	PHAGE_Entero_186_NC_001317(23), PHAGE_Phage_Gifsy_1_NC_010392(31), PHAGE_Entero_UAB_Phi20_NC_031019(15), PHAGE_Entero_SfV_NC_003444(41)	4	PHAGE_Escher_500465_1_NC_049342(12), PHAGE_Cronob_ESSI_2_NC_047854(22), PHAGE_Escher_500465_2_NC_049343(4), PHAGE_Salmon_SEN1_NC_029003(2), PHAGE_Rhodoc_Jace_NC_047974(1), PHAGE_Entero_cdtI_NC_009514(2), PHAGE_Shigel_SfIV_NC_022749(2), PHAGE_Salmon_118970_sal3_NC_031940(5)	8
GCA_003324835.1	CP030000.1	Plasmid	Not Find	0	PHAGE_Entero_fiAA91_ss_NC_022750(2)	1
GCA_003324855.1	CP030003.1	Plasmid	Not Find	0	PHAGE_Pseudo_phiPSA1_NC_024365(1)	1
GCA_003324855.1	CP030002.1	Chromosome	PHAGE_Phage_Gifsy_1_NC_010392(31), PHAGE_Salmon_SI7_NC_049460(32)	2	PHAGE_Entero_186_NC_001317(8), PHAGE_Klebsi_ST147_VIM1phi7.1_NC_049451(19), PHAGE_Escher_500465_1_NC_049342(12), PHAGE_Cronob_ESSI_2_NC_047854(22), PHAGE_Escher_500465_2_NC_049343(4), PHAGE_Salmon_SEN1_NC_029003(2), PHAGE_Salmon_epsilon15_NC_004775(1), PHAGE_Entero_cdtI_NC_009514(2), PHAGE_Shigel_SfIV_NC_022749(2)	9
GCA_003324875.1	CP030005.1	Chromosome	PHAGE_Salmon_Fels_2_NC_010463(36), PHAGE_Salmon_Fels_1_NC_010391(5), PHAGE_Salmon_SEN34_NC_028699(30)	3	PHAGE_Escher_500465_2_NC_049343(4), PHAGE_Shigel_SfIV_NC_022749(2)	2
GCA_003324915.1	CP030182.1	Plasmid	Not Find	0	PHAGE_Salmon_SJ46_NC_031129(4)	1
GCA_003324915.1	CP030183.1	Plasmid	PHAGE_Entero_P1_NC_005856(87)	1	Not Find	0
GCA_003324915.1	CP030181.1	Chromosome	PHAGE_Salmon_vB_SemP_Emek_NC_018275(18), PHAGE_Salmon_SEN1_NC_029003(2), PHAGE_Klebsi_4LV2017_NC_047818(29)	3	PHAGE_Escher_RCS47_NC_042128(3), PHAGE_Escher_500465_2_NC_049343(4), PHAGE_Cronob_ENT39118_NC_019934(2), PHAGE_Phage_Gifsy_1_NC_010392(3)	4
GCA_003324955.1	CP030207.1	Chromosome	PHAGE_Escher_500465_1_NC_049342(33), PHAGE_Salmon_118970_sal3_NC_031940(64), PHAGE_Phage_Gifsy_2_NC_010393(30), PHAGE_Salmon_ST160_NC_014900(20)	4	PHAGE_Escher_500465_2_NC_049343(4), PHAGE_Salmon_Fels_1_NC_010391(3), PHAGE_Entero_mEp237_NC_019704(3), PHAGE_Phage_Gifsy_2_NC_010393(3), PHAGE_Phage_Gifsy_2_NC_010393(18)	5
GCA_003324975.1	CP030209.1	Chromosome	PHAGE_Entero_186_NC_001317(30), PHAGE_Entero_Sf101_NC_027398(16)	2	PHAGE_Escher_500465_1_NC_049342(12), PHAGE_Cronob_ENT39118_NC_019934(2), PHAGE_Caulob_Sansa_NC_047756(1)	3
GCA_003324995.1	CP030231.1	Chromosome	Not Find	0	PHAGE_Burkho_BcepMu_NC_005882(14), PHAGE_Agroba_Atu_ph07_NC_042013(2), PHAGE_Phage_Gifsy_2_NC_010393(7), PHAGE_Entero_lambda_NC_001416(2), PHAGE_Salmon_Fels_1_NC_010391(3), PHAGE_Escher_500465_2_NC_049343(4), PHAGE_Escher_500465_1_NC_049342(12)	7
GCA_003324995.1	CP030232.1	Plasmid	Not Find	0	PHAGE_Escher_500465_1_NC_049342(2)	1
GCA_003325055.1	CP030186.1	Plasmid	Not Find	0	PHAGE_Acinet_vB_AbaM_ME3_NC_041884(3), PHAGE_Escher_RCS47_NC_042128(3), PHAGE_Escher_RCS47_NC_042128(2), PHAGE_Escher_RCS47_NC_042128(2)	4
GCA_003325055.1	CP030185.1	Chromosome	PHAGE_Salmon_UPF_BP1_NC_047875(13), PHAGE_Edward_GF_2_NC_026611(17), PHAGE_Entero_I2_2_NC_001332(7), PHAGE_Entero_P88_NC_026014(35), PHAGE_Salmon_vB_SosS_Oslo_NC_018279(11)	5	PHAGE_Escher_RCS47_NC_042128(4), PHAGE_Escher_500465_2_NC_049343(4), PHAGE_Cronob_ESSI_2_NC_047854(20), PHAGE_Salmon_Fels_1_NC_010391(3), PHAGE_Agroba_Atu_ph07_NC_042013(2), PHAGE_Burkho_BcepMu_NC_005882(14)	6
GCA_003325055.1	CP030188.1	Plasmid	PHAGE_Salmon_SJ46_NC_031129(89)	1	Not Find	0
GCA_003325055.1	CP030187.1	Plasmid	PHAGE_Salmon_SSU5_NC_018843(109)	1	Not Find	0
GCA_003325075.1	CP030191.1	Plasmid	Not Find	0	PHAGE_Salmon_SJ46_NC_031129(2), PHAGE_Salmon_SSU5_NC_018843(1)	2
GCA_003325075.1	CP030190.1	Chromosome	PHAGE_Salmon_SEN8_NC_047753(38), PHAGE_Salmon_ST64T_NC_004348(21)	2	PHAGE_Pectob_ZF40_NC_019522(1), PHAGE_Shigel_SfIV_NC_022749(2), PHAGE_Agroba_Atu_ph07_NC_042013(2), PHAGE_Burkho_phiE255_NC_009237(14)	4
GCA_003325095.1	CP030197.1	Plasmid	PHAGE_Mannhe_vB_MhM_587AP1_NC_028898(1)	1	PHAGE_Cronob_ENT39118_NC_019934(1)	1
GCA_003325095.1	CP030198.1	Plasmid	Not Find	0	PHAGE_Salmon_SJ46_NC_031129(3)	1
GCA_003325095.1	CP030196.1	Chromosome	PHAGE_Entero_SfMu_NC_027382(28), PHAGE_Salmon_RE_2010_NC_019488(2), PHAGE_Phage_Gifsy_1_NC_010392(14), PHAGE_Salmon_118970_sal3_NC_031940(24)	4	PHAGE_Klebsi_ST13_OXA48phi12.1_NC_049453(5), PHAGE_Escher_RCS47_NC_042128(4), PHAGE_Escher_500465_1_NC_049342(12), PHAGE_Escher_500465_2_NC_049343(4), PHAGE_Shigel_Stx_NC_029120(5), PHAGE_Phage_Gifsy_2_NC_010393(3), PHAGE_Burkho_BcepMu_NC_005882(14)	7
GCA_003325115.1	CP030194.1	Chromosome	PHAGE_Salmon_SEN8_NC_047753(36), PHAGE_Salmon_118970_sal3_NC_031940(48), PHAGE_Phage_Gifsy_1_NC_010392(4), PHAGE_Salmon_Fels_1_NC_010391(3)	4	PHAGE_Escher_RCS47_NC_042128(3), PHAGE_Escher_500465_2_NC_049343(4), PHAGE_Shigel_SfII_NC_021857(2), PHAGE_Shigel_Sf6_NC_005344(4), PHAGE_Yersin_phiR1_37_NC_016163(1)	5
GCA_003325135.1	CP030204.1	Plasmid	PHAGE_Escher_RCS47_NC_042128(2)	1	PHAGE_Stx2_c_1717_NC_011357(3), PHAGE_Salmon_SJ46_NC_031129(3)	2
GCA_003325135.1	CP030203.1	Chromosome	PHAGE_Vibrio_X29_NC_024369(18), PHAGE_Entero_PsP3_NC_005340(35), PHAGE_Salmon_g341c_NC_013059(15), PHAGE_Salmon_118970_sal3_NC_031940(26), PHAGE_Salmon_SEN34_NC_028699(15), PHAGE_Edward_GF_2_NC_026611(15), PHAGE_Vibrio_X29_NC_024369(20), PHAGE_Edward_GF_2_NC_026611(17)	8	PHAGE_Cronob_ESSI_2_NC_047854(25), PHAGE_Entero_P4_NC_001609(7), PHAGE_Cronob_ESSI_2_NC_047854(21), PHAGE_Entero_P88_NC_026014(19), PHAGE_Entero_P88_NC_026014(3), PHAGE_Escher_500465_2_NC_049343(4), PHAGE_Salmon_Fels_1_NC_010391(5), PHAGE_Entero_HK140_NC_019710(1), PHAGE_Phage_Gifsy_1_NC_010392(3), PHAGE_Pectob_ZF40_NC_019522(11), PHAGE_Shigel_SfIV_NC_022749(2), PHAGE_Entero_P88_NC_026014(16)	12
GCA_003325155.1	CP030211.1	Chromosome	PHAGE_Salmon_SW9_NC_049459(31), PHAGE_Edward_GF_2_NC_026611(17), PHAGE_Salmon_Fels_1_NC_010391(5)	3	PHAGE_Entero_P4_NC_001609(6), PHAGE_Escher_500465_2_NC_049343(4), PHAGE_Burkho_BcepMu_NC_005882(14)	3
GCA_003325195.1	CP030217.1	Chromosome	PHAGE_Salmon_118970_sal4_NC_030919(18)	1	PHAGE_Escher_500465_1_NC_049342(12), PHAGE_Salmon_SI7_NC_049460(20), PHAGE_Escher_500465_2_NC_049343(4), PHAGE_Cronob_ESSI_2_NC_047854(21), PHAGE_Shigel_Stx_NC_029120(1), PHAGE_Entero_cdtI_NC_009514(2)	6
GCA_003325195.1	CP030218.1	Plasmid	Not Find	0	PHAGE_Erwini_PEp14_NC_016767(1)	1
GCA_003325215.1	CP030219.1	Chromosome	PHAGE_Salmon_SEN8_NC_047753(31), PHAGE_Phage_Gifsy_2_NC_010393(9), PHAGE_Burkho_phi1026b_NC_005284(5), PHAGE_Shigel_POCJ13_NC_025434(12)	4	PHAGE_Entero_SfMu_NC_027382(1), PHAGE_Shigel_SfIV_NC_022749(2), PHAGE_Escher_500465_1_NC_049342(12), PHAGE_Shigel_SfIV_NC_022749(5), PHAGE_Escher_500465_2_NC_049343(4), PHAGE_Salmon_SPN3UB_NC_019545(19), PHAGE_Shigel_Stx_NC_029120(2), PHAGE_Phage_Gifsy_2_NC_010393(3), PHAGE_Salmon_SJ46_NC_031129(1)	9
GCA_003325215.1	CP030220.1	Plasmid	Not Find	0	PHAGE_Salmon_SJ46_NC_031129(3), PHAGE_Prochl_P_TIM68_NC_028955(2)	2
GCA_003325235.1	CP030223.1	Chromosome	PHAGE_Salmon_SW9_NC_049459(41), PHAGE_Salmon_SEN34_NC_028699(26)	2	PHAGE_Escher_500465_1_NC_049342(11), PHAGE_Escher_500465_2_NC_049343(3), PHAGE_Vibrio_1.026.O._10N.222.49.C7_NC_049430(1), PHAGE_Shigel_POCJ13_NC_025434(1), PHAGE_Entero_cdtI_NC_009514(2)	5
GCA_003325235.1	CP030224.1	Plasmid	Not Find	0	PHAGE_Stx2_c_Stx2a_F451_NC_049924(3)	1
GCA_003325255.1	CP030225.1	Chromosome	PHAGE_Salmon_Fels_2_NC_010463(37), PHAGE_Salmon_Fels_2_NC_010463(35), PHAGE_Phage_Gifsy_1_NC_010392(3), PHAGE_Salmon_SEN34_NC_028699(25)	4	PHAGE_Escher_RCS47_NC_042128(4), PHAGE_Escher_500465_2_NC_049343(4)	2
GCA_003325275.1	CP030234.1	Plasmid	Not Find	0	PHAGE_Shigel_Sf6_NC_005344(2)	1
GCA_003325275.1	CP030233.1	Chromosome	PHAGE_Salmon_g341c_NC_013059(17), PHAGE_Salmon_118970_sal3_NC_031940(43)	2	PHAGE_Salmon_SEN1_NC_029003(2), PHAGE_Salmon_vB_SosS_Oslo_NC_018279(2), PHAGE_Escher_500465_2_NC_049343(4), PHAGE_Escher_RCS47_NC_042128(3)	4
GCA_003325335.1	CP030025.1	Plasmid	Not Find	0	PHAGE_Aeromo_vB_AsaM_56_NC_019527(1)	1
GCA_003325335.1	CP030024.1	Chromosome	PHAGE_Salmon_ST64T_NC_004348(18)	1	PHAGE_Escher_RCS47_NC_042128(3), PHAGE_Escher_phiV10_NC_007804(21), PHAGE_Escher_500465_2_NC_049343(4), PHAGE_Cronob_ENT39118_NC_019934(2), PHAGE_Phage_Gifsy_2_NC_010393(3), PHAGE_Phage_Gifsy_1_NC_010392(2)	6
GCA_003347075.1	CP018220.1	Plasmid	Not Find	0	PHAGE_Escher_RCS47_NC_042128(3), PHAGE_Staphy_SPbeta_like_NC_029119(3), PHAGE_Escher_RCS47_NC_042128(2), PHAGE_Escher_RCS47_NC_042128(4)	4
GCA_003347075.1	CP018219.1	Chromosome	PHAGE_Phage_Gifsy_1_NC_010392(34), PHAGE_Entero_ST104_NC_005841(46), PHAGE_Phage_Gifsy_2_NC_010393(49), PHAGE_Edward_GF_2_NC_026611(17), PHAGE_Salmon_118970_sal3_NC_031940(93)	5	PHAGE_Escher_500465_2_NC_049343(4), PHAGE_Cronob_ESSI_2_NC_047854(22), PHAGE_Escher_500465_1_NC_049342(12), PHAGE_Burkho_phiE255_NC_009237(14), PHAGE_Escher_RCS47_NC_042128(4), PHAGE_Escher_RCS47_NC_042128(2), PHAGE_Shigel_SfIV_NC_022749(2), PHAGE_Agroba_Atu_ph07_NC_042013(2), PHAGE_Entero_lambda_NC_001416(2), PHAGE_Salmon_Fels_1_NC_010391(3), PHAGE_Salmon_118970_sal3_NC_031940(5)	11
GCA_003429365.1	CP023475.1	Chromosome	PHAGE_Escher_500465_1_NC_049342(36), PHAGE_Salmon_118970_sal3_NC_031940(56), PHAGE_Phage_Gifsy_2_NC_010393(18)	3	PHAGE_Escher_500465_2_NC_049343(4), PHAGE_Shigel_Stx_NC_029120(3), PHAGE_Phage_Gifsy_2_NC_010393(5), PHAGE_Shigel_SfIV_NC_022749(2)	4
GCA_003429425.1	CP023468.1	Chromosome	PHAGE_Salmon_Fels_2_NC_010463(23)	1	PHAGE_Phage_Gifsy_1_NC_010392(11), PHAGE_Entero_cdtI_NC_009514(2), PHAGE_Salmon_118970_sal3_NC_031940(23), PHAGE_Shigel_SfIV_NC_022749(2), PHAGE_Salmon_ST64T_NC_004348(11)	5
GCA_003429425.1	CP023469.1	Plasmid	Not Find	0	PHAGE_Salmon_SJ46_NC_031129(3)	1
GCA_003429445.1	CP023470.1	Chromosome	PHAGE_Salmon_Fels_2_NC_010463(34)	1	PHAGE_Escher_500465_2_NC_049343(4), PHAGE_Entero_HK022_NC_002166(1), PHAGE_Entero_lambda_NC_001416(2), PHAGE_Cronob_vB_CsaM_GAP32_NC_019401(2), PHAGE_Shigel_SfIV_NC_022749(2), PHAGE_Salmon_SJ46_NC_031129(2), PHAGE_Entero_P4_NC_001609(7)	7
GCA_003429445.1	CP023471.1	Plasmid	Not Find	0	PHAGE_Escher_RCS47_NC_042128(2)	1
GCA_003515965.1	CP023437.1	Plasmid	Not Find	0	PHAGE_Escher_RCS47_NC_042128(4)	1
GCA_003515965.1	CP023436.1	Chromosome	PHAGE_Salmon_118970_sal3_NC_031940(56), PHAGE_Phage_Gifsy_2_NC_010393(18)	2	PHAGE_Escher_500465_2_NC_049343(4), PHAGE_Shigel_POCJ13_NC_025434(3), PHAGE_Phage_Gifsy_2_NC_010393(5), PHAGE_Shigel_SfIV_NC_022749(2)	4
GCA_003515965.1	CP023438.1	Plasmid	Not Find	0	PHAGE_Salmon_SJ46_NC_031129(3)	1
GCA_003571625.1	CP032194.1	Chromosome	PHAGE_Salmon_SPN3UB_NC_019545(21), PHAGE_Entero_SfMu_NC_027382(1), PHAGE_Salmon_118970_sal4_NC_030919(8), PHAGE_Salmon_SEN8_NC_047753(31), PHAGE_Entero_186_NC_001317(31)	5	PHAGE_Salmon_118970_sal3_NC_031940(2), PHAGE_Lactoc_AM6_NC_049807(1), PHAGE_Escher_TL_2011b_NC_019445(3), PHAGE_Burkho_BcepMu_NC_005882(14), PHAGE_Entero_P4_NC_001609(5)	5
GCA_003571625.1	CP032192.1	Plasmid	Not Find	0	PHAGE_Salmon_SJ46_NC_031129(2), PHAGE_Salmon_SJ46_NC_031129(3)	2
GCA_003589785.1	CP032384.1	Chromosome	PHAGE_Salmon_ST160_NC_014900(20), PHAGE_Escher_500465_1_NC_049342(33), PHAGE_Salmon_118970_sal3_NC_031940(65), PHAGE_Phage_Gifsy_2_NC_010393(30)	4	PHAGE_Phage_Gifsy_2_NC_010393(3), PHAGE_Phage_Gifsy_2_NC_010393(18), PHAGE_Escher_500465_2_NC_049343(4), PHAGE_Salmon_Fels_1_NC_010391(3), PHAGE_Entero_mEp237_NC_019704(3)	5
GCA_003589805.1	CP032388.1	Plasmid	Not Find	0	PHAGE_Escher_RCS47_NC_042128(3)	1
GCA_003589805.1	CP032387.1	Chromosome	PHAGE_Salmon_118970_sal3_NC_031940(65), PHAGE_Salmon_ST160_NC_014900(21), PHAGE_Phage_Gifsy_2_NC_010393(30)	3	PHAGE_Escher_500465_2_NC_049343(4), PHAGE_Escher_500465_1_NC_049342(34), PHAGE_Phage_Gifsy_2_NC_010393(18), PHAGE_Phage_Gifsy_2_NC_010393(3), PHAGE_Entero_mEp237_NC_019704(3), PHAGE_Salmon_Fels_1_NC_010391(3)	6
GCA_003589825.1	CP032390.1	Chromosome	PHAGE_Salmon_ST160_NC_014900(21), PHAGE_Phage_Gifsy_2_NC_010393(30), PHAGE_Salmon_118970_sal3_NC_031940(65)	3	PHAGE_Phage_Gifsy_2_NC_010393(18), PHAGE_Phage_Gifsy_2_NC_010393(3), PHAGE_Entero_mEp237_NC_019704(3), PHAGE_Salmon_Fels_1_NC_010391(3), PHAGE_Escher_500465_2_NC_049343(4), PHAGE_Escher_500465_1_NC_049342(34)	6
GCA_003589845.1	CP032395.1	Plasmid	Not Find	0	PHAGE_Escher_RCS47_NC_042128(2)	1
GCA_003589845.1	CP032393.1	Chromosome	PHAGE_Escher_500465_1_NC_049342(33), PHAGE_Salmon_118970_sal3_NC_031940(65), PHAGE_Phage_Gifsy_2_NC_010393(30), PHAGE_Salmon_ST160_NC_014900(20)	4	PHAGE_Escher_500465_2_NC_049343(4), PHAGE_Salmon_Fels_1_NC_010391(3), PHAGE_Entero_mEp237_NC_019704(3), PHAGE_Phage_Gifsy_2_NC_010393(3), PHAGE_Phage_Gifsy_2_NC_010393(18)	5
GCA_003589865.1	CP032396.1	Chromosome	PHAGE_Salmon_ST160_NC_014900(21), PHAGE_Phage_Gifsy_2_NC_010393(30), PHAGE_Salmon_118970_sal3_NC_031940(65)	3	PHAGE_Escher_500465_1_NC_049342(34), PHAGE_Phage_Gifsy_2_NC_010393(18), PHAGE_Phage_Gifsy_2_NC_010393(3), PHAGE_Entero_mEp237_NC_019704(3), PHAGE_Salmon_Fels_1_NC_010391(3), PHAGE_Escher_500465_2_NC_049343(4)	6
GCA_003589865.1	CP032397.1	Plasmid	Not Find	0	PHAGE_Salmon_SJ46_NC_031129(3), PHAGE_Salmon_SJ46_NC_031129(2)	2
GCA_003590695.1	CP032444.1	Chromosome	PHAGE_Salmon_ST64T_NC_004348(17)	1	PHAGE_Escher_500465_1_NC_049342(15), PHAGE_Caulob_Sansa_NC_047756(1), PHAGE_Burkho_phiE255_NC_009237(14)	3
GCA_003590695.1	CP032445.1	Plasmid	Not Find	0	PHAGE_Salmon_SSU5_NC_018843(1)	1
GCA_003590755.1	CP032449.1	Chromosome	PHAGE_Escher_500465_1_NC_049342(33), PHAGE_Salmon_118970_sal3_NC_031940(65), PHAGE_Phage_Gifsy_2_NC_010393(30), PHAGE_Salmon_ST160_NC_014900(20)	4	PHAGE_Escher_500465_2_NC_049343(4), PHAGE_Salmon_Fels_1_NC_010391(3), PHAGE_Entero_mEp237_NC_019704(3), PHAGE_Phage_Gifsy_2_NC_010393(3), PHAGE_Phage_Gifsy_2_NC_010393(18)	5
GCA_003590755.1	CP032450.1	Plasmid	Not Find	0	PHAGE_Escher_RCS47_NC_042128(2), PHAGE_Escher_RCS47_NC_042128(3)	2
GCA_003595645.1	CP032446.1	Chromosome	PHAGE_Escher_500465_1_NC_049342(32), PHAGE_Salmon_118970_sal3_NC_031940(65), PHAGE_Phage_Gifsy_2_NC_010393(30), PHAGE_Salmon_ST160_NC_014900(20)	4	PHAGE_Escher_500465_2_NC_049343(4), PHAGE_Salmon_Fels_1_NC_010391(3), PHAGE_Entero_mEp237_NC_019704(3), PHAGE_Phage_Gifsy_2_NC_010393(3), PHAGE_Phage_Gifsy_2_NC_010393(18)	5
GCA_003595725.1	CP032379.1	Chromosome	PHAGE_Escher_500465_1_NC_049342(33), PHAGE_Salmon_118970_sal3_NC_031940(65), PHAGE_Phage_Gifsy_2_NC_010393(30), PHAGE_Salmon_ST160_NC_014900(20)	4	PHAGE_Escher_500465_2_NC_049343(4), PHAGE_Salmon_Fels_1_NC_010391(3), PHAGE_Entero_mEp237_NC_019704(3), PHAGE_Phage_Gifsy_2_NC_010393(3), PHAGE_Phage_Gifsy_2_NC_010393(18)	5
GCA_003606225.1	CP022965.1	Plasmid	Not Find	0	PHAGE_Salmon_SJ46_NC_031129(3)	1
GCA_003606225.1	CP022964.1	Plasmid	Not Find	0	PHAGE_Salmon_SJ46_NC_031129(6)	1
GCA_003606225.1	CP022963.1	Chromosome	PHAGE_Escher_pro483_NC_028943(27), PHAGE_Phage_Gifsy_2_NC_010393(31), PHAGE_Entero_ST104_NC_005841(48)	3	PHAGE_Escher_500465_2_NC_049343(4), PHAGE_Entero_mEp237_NC_019704(3), PHAGE_Shigel_SfIV_NC_022749(2)	3
GCA_003663765.1	CP032850.1	Plasmid	Not Find	0	PHAGE_Salmon_SJ46_NC_031129(3)	1
GCA_003663765.1	CP032851.1	Chromosome	PHAGE_Salmon_118970_sal3_NC_031940(56), PHAGE_Phage_Gifsy_2_NC_010393(18)	2	PHAGE_Escher_500465_2_NC_049343(4), PHAGE_Shigel_Stx_NC_029120(3), PHAGE_Escher_HK639_NC_016158(1), PHAGE_Phage_Gifsy_2_NC_010393(5), PHAGE_Shigel_SfIV_NC_022749(2)	5
GCA_003691385.1	CP033090.1	Chromosome	PHAGE_Salmon_RE_2010_NC_019488(38), PHAGE_Phage_Gifsy_2_NC_010393(18)	2	PHAGE_Escher_500465_2_NC_049343(4), PHAGE_Shigel_Stx_NC_029120(3), PHAGE_Phage_Gifsy_2_NC_010393(5), PHAGE_Shigel_SfIV_NC_022749(2)	4
GCA_003691385.1	CP033089.1	Plasmid	Not Find	0	PHAGE_Salmon_SJ46_NC_031129(3)	1
GCA_003710125.1	CP033338.1	Chromosome	PHAGE_Salmon_Fels_2_NC_010463(35), PHAGE_Salmon_Fels_1_NC_010391(5)	2	PHAGE_Escher_500465_2_NC_049343(4), PHAGE_Cronob_vB_CsaM_GAP32_NC_019401(2), PHAGE_Entero_P4_NC_001609(8), PHAGE_Burkho_BcepMu_NC_005882(14)	4
GCA_003710165.1	CP033342.1	Plasmid	Not Find	0	PHAGE_Entero_P1_NC_005856(2)	1
GCA_003710165.1	CP033340.1	Chromosome	PHAGE_Phage_Gifsy_2_NC_010393(17)	1	PHAGE_Escher_500465_2_NC_049343(4), PHAGE_Salmon_118970_sal3_NC_031940(27), PHAGE_Salmon_118970_sal3_NC_031940(8), PHAGE_Shigel_Stx_NC_029120(3), PHAGE_Phage_Gifsy_2_NC_010393(5), PHAGE_Shigel_SfIV_NC_022749(2)	6
GCA_003710185.1	CP033346.1	Plasmid	PHAGE_Salmon_SSU5_NC_018843(112)	1	Not Find	0
GCA_003710185.1	CP033345.1	Chromosome	PHAGE_Salmon_ST64T_NC_004348(20), PHAGE_Salmon_SPN3UB_NC_019545(37)	2	PHAGE_Entero_phiP27_NC_003356(2), PHAGE_Escher_500465_1_NC_049342(15), PHAGE_Escher_500465_2_NC_049343(4), PHAGE_Escher_RCS47_NC_042128(1), PHAGE_Burkho_phiE255_NC_009237(14)	5
GCA_003716995.1	CP029924.1	Plasmid	Not Find	0	PHAGE_Salmon_SJ46_NC_031129(3)	1
GCA_003716995.1	CP029923.1	Chromosome	PHAGE_Salmon_SEN34_NC_028699(36), PHAGE_Klebsi_4LV2017_NC_047818(29), PHAGE_Salmon_SEN8_NC_047753(34)	3	PHAGE_Shigel_SfIV_NC_022749(2), PHAGE_Burkho_phiE255_NC_009237(26), PHAGE_Entero_cdtI_NC_009514(2), PHAGE_Salmon_epsilon15_NC_004775(1), PHAGE_Escher_500465_2_NC_049343(4), PHAGE_Salmon_SJ46_NC_031129(2), PHAGE_Entero_P4_NC_001609(8)	7
GCA_003717015.1	CP029887.1	Plasmid	Not Find	0	PHAGE_Escher_RCS47_NC_042128(4)	1
GCA_003717015.1	CP029886.1	Chromosome	PHAGE_Salmon_SEN34_NC_028699(36), PHAGE_Burkho_BcepMu_NC_005882(26), PHAGE_Klebsi_4LV2017_NC_047818(29), PHAGE_Salmon_SEN8_NC_047753(34)	4	PHAGE_Shigel_SfIV_NC_022749(2), PHAGE_Entero_cdtI_NC_009514(2), PHAGE_Pseudo_H101_NC_029094(1), PHAGE_Escher_500465_2_NC_049343(4), PHAGE_Salmon_SJ46_NC_031129(2), PHAGE_Entero_P4_NC_001609(8)	6
GCA_003717035.1	CP029911.1	Chromosome	PHAGE_Salmon_SEN34_NC_028699(36), PHAGE_Burkho_phiE255_NC_009237(26), PHAGE_Klebsi_4LV2017_NC_047818(29), PHAGE_Salmon_SEN8_NC_047753(34)	4	PHAGE_Shigel_SfIV_NC_022749(2), PHAGE_Entero_cdtI_NC_009514(2), PHAGE_Salmon_epsilon15_NC_004775(1), PHAGE_Escher_500465_2_NC_049343(4), PHAGE_Salmon_SJ46_NC_031129(2), PHAGE_Entero_P4_NC_001609(8)	6
GCA_003717035.1	CP029910.1	Plasmid	Not Find	0	PHAGE_Escher_RCS47_NC_042128(4)	1
GCA_003717075.1	CP029929.1	Plasmid	PHAGE_Salmon_SSU5_NC_018843(108)	1	Not Find	0
GCA_003717075.1	CP029928.1	Chromosome	PHAGE_Salmon_SEN34_NC_028699(36), PHAGE_Burkho_BcepMu_NC_005882(26), PHAGE_Entero_P88_NC_026014(36), PHAGE_Klebsi_4LV2017_NC_047818(29), PHAGE_Salmon_SEN8_NC_047753(34)	5	PHAGE_Shigel_SfIV_NC_022749(2), PHAGE_Entero_cdtI_NC_009514(2), PHAGE_Shigel_POCJ13_NC_025434(1), PHAGE_Escher_500465_2_NC_049343(4), PHAGE_Salmon_SJ46_NC_031129(2), PHAGE_Entero_P4_NC_001609(8)	6
GCA_003717095.1	CP029930.1	Chromosome	PHAGE_Salmon_SEN34_NC_028699(36), PHAGE_Klebsi_4LV2017_NC_047818(29), PHAGE_Salmon_SEN8_NC_047753(34)	3	PHAGE_Shigel_SfIV_NC_022749(2), PHAGE_Burkho_phiE255_NC_009237(26), PHAGE_Entero_cdtI_NC_009514(2), PHAGE_Salmon_SEN1_NC_029003(1), PHAGE_Escher_500465_2_NC_049343(4), PHAGE_Salmon_SJ46_NC_031129(2), PHAGE_Entero_P4_NC_001609(8)	7
GCA_003717095.1	CP029931.1	Plasmid	Not Find	0	PHAGE_Escher_RCS47_NC_042128(4)	1
GCA_003717115.1	CP029933.1	Chromosome	PHAGE_Salmon_SEN34_NC_028699(36), PHAGE_Klebsi_4LV2017_NC_047818(29), PHAGE_Salmon_SEN8_NC_047753(34)	3	PHAGE_Shigel_SfIV_NC_022749(2), PHAGE_Burkho_BcepMu_NC_005882(26), PHAGE_Entero_cdtI_NC_009514(2), PHAGE_Klebsi_ST16_OXA48phi5.4_NC_049450(1), PHAGE_Escher_500465_2_NC_049343(4), PHAGE_Salmon_SJ46_NC_031129(2), PHAGE_Entero_P4_NC_001609(8)	7
GCA_003717115.1	CP029934.1	Plasmid	Not Find	0	PHAGE_Escher_RCS47_NC_042128(4)	1
GCA_003717135.1	CP029935.1	Plasmid	Not Find	0	PHAGE_Escher_RCS47_NC_042128(4)	1
GCA_003717135.1	CP029936.1	Chromosome	PHAGE_Salmon_SEN34_NC_028699(36), PHAGE_Burkho_phiE255_NC_009237(26), PHAGE_Klebsi_4LV2017_NC_047818(29), PHAGE_Salmon_SEN8_NC_047753(34)	4	PHAGE_Shigel_SfIV_NC_022749(2), PHAGE_Entero_cdtI_NC_009514(2), PHAGE_Entero_mEp235_NC_019708(1), PHAGE_Escher_500465_2_NC_049343(4), PHAGE_Salmon_SJ46_NC_031129(2), PHAGE_Entero_P4_NC_001609(8)	6
GCA_003717215.1	CP029944.1	Chromosome	PHAGE_Salmon_SEN34_NC_028699(36), PHAGE_Burkho_phiE255_NC_009237(26), PHAGE_Klebsi_4LV2017_NC_047818(29), PHAGE_Salmon_SEN8_NC_047753(34)	4	PHAGE_Shigel_SfIV_NC_022749(2), PHAGE_Entero_cdtI_NC_009514(2), PHAGE_Pectob_ZF40_NC_019522(1), PHAGE_Escher_500465_2_NC_049343(4), PHAGE_Salmon_SJ46_NC_031129(2), PHAGE_Entero_P4_NC_001609(8)	6
GCA_003717215.1	CP029943.1	Plasmid	Not Find	0	PHAGE_Escher_RCS47_NC_042128(4)	1
GCA_003717355.1	CP029946.1	Chromosome	PHAGE_Salmon_SEN34_NC_028699(36), PHAGE_Burkho_BcepMu_NC_005882(26), PHAGE_Klebsi_4LV2017_NC_047818(29), PHAGE_Salmon_SEN8_NC_047753(34)	4	PHAGE_Shigel_SfIV_NC_022749(2), PHAGE_Entero_cdtI_NC_009514(2), PHAGE_Salmon_SEN1_NC_029003(1), PHAGE_Escher_500465_2_NC_049343(4), PHAGE_Salmon_SJ46_NC_031129(2), PHAGE_Entero_P4_NC_001609(8)	6
GCA_003717355.1	CP029947.1	Plasmid	Not Find	0	PHAGE_Escher_RCS47_NC_042128(4)	1
GCA_003717395.1	CP029949.1	Chromosome	PHAGE_Salmon_SEN34_NC_028699(36), PHAGE_Burkho_phiE255_NC_009237(26), PHAGE_Klebsi_4LV2017_NC_047818(29), PHAGE_Salmon_SEN8_NC_047753(34)	4	PHAGE_Shigel_SfIV_NC_022749(2), PHAGE_Entero_cdtI_NC_009514(2), PHAGE_Phage_Gifsy_2_NC_010393(1), PHAGE_Escher_500465_2_NC_049343(4), PHAGE_Salmon_SJ46_NC_031129(2), PHAGE_Entero_P4_NC_001609(8)	6
GCA_003717395.1	CP029948.1	Plasmid	Not Find	0	PHAGE_Escher_RCS47_NC_042128(4)	1
GCA_003717455.1	CP029937.1	Plasmid	Not Find	0	PHAGE_Escher_RCS47_NC_042128(4)	1
GCA_003717455.1	CP029938.1	Chromosome	PHAGE_Salmon_SEN34_NC_028699(36), PHAGE_Burkho_phiE255_NC_009237(26), PHAGE_Klebsi_4LV2017_NC_047818(29), PHAGE_Salmon_SEN8_NC_047753(34)	4	PHAGE_Shigel_SfIV_NC_022749(2), PHAGE_Entero_cdtI_NC_009514(2), PHAGE_Escher_HK639_NC_016158(1), PHAGE_Escher_500465_2_NC_049343(4), PHAGE_Salmon_SJ46_NC_031129(2), PHAGE_Entero_P4_NC_001609(8)	6
GCA_003717475.1	CP029939.1	Plasmid	Not Find	0	PHAGE_Escher_RCS47_NC_042128(4)	1
GCA_003717475.1	CP029940.1	Chromosome	PHAGE_Salmon_SEN34_NC_028699(36), PHAGE_Burkho_phiE255_NC_009237(26), PHAGE_Klebsi_4LV2017_NC_047818(29), PHAGE_Salmon_SEN8_NC_047753(34)	4	PHAGE_Shigel_SfIV_NC_022749(2), PHAGE_Entero_cdtI_NC_009514(2), PHAGE_Pectob_ZF40_NC_019522(1), PHAGE_Escher_500465_2_NC_049343(4), PHAGE_Salmon_SJ46_NC_031129(2), PHAGE_Entero_P4_NC_001609(8)	6
GCA_003717515.1	CP029950.1	Chromosome	PHAGE_Salmon_SEN34_NC_028699(36), PHAGE_Burkho_BcepMu_NC_005882(26), PHAGE_Salmon_SEN34_NC_028699(21), PHAGE_Klebsi_4LV2017_NC_047818(29), PHAGE_Salmon_SEN8_NC_047753(34)	5	PHAGE_Shigel_SfIV_NC_022749(2), PHAGE_Entero_cdtI_NC_009514(2), PHAGE_Escher_500465_2_NC_049343(4), PHAGE_Salmon_SJ46_NC_031129(2), PHAGE_Escher_RCS47_NC_042128(4), PHAGE_Entero_P4_NC_001609(8)	6
GCA_003717515.1	CP029951.1	Plasmid	PHAGE_Salmon_SSU5_NC_018843(104)	1	Not Find	0
GCA_003717535.1	CP029953.1	Plasmid	Not Find	0	PHAGE_Escher_RCS47_NC_042128(4)	1
GCA_003717535.1	CP029954.1	Chromosome	PHAGE_Salmon_SEN34_NC_028699(36), PHAGE_Burkho_BcepMu_NC_005882(26), PHAGE_Klebsi_4LV2017_NC_047818(29), PHAGE_Salmon_SEN8_NC_047753(34)	4	PHAGE_Shigel_SfIV_NC_022749(2), PHAGE_Entero_cdtI_NC_009514(2), PHAGE_Bacill_G_NC_023719(1), PHAGE_Escher_500465_2_NC_049343(4), PHAGE_Salmon_SJ46_NC_031129(2), PHAGE_Entero_P4_NC_001609(8)	6
GCA_003717575.1	CP029955.1	Plasmid	Not Find	0	PHAGE_Escher_RCS47_NC_042128(4)	1
GCA_003717575.1	CP029956.1	Chromosome	PHAGE_Salmon_SEN34_NC_028699(36), PHAGE_Burkho_BcepMu_NC_005882(26), PHAGE_Entero_P88_NC_026014(36), PHAGE_Klebsi_4LV2017_NC_047818(29), PHAGE_Salmon_SEN8_NC_047753(34)	5	PHAGE_Shigel_SfIV_NC_022749(2), PHAGE_Entero_cdtI_NC_009514(2), PHAGE_Bacill_SP_15_NC_031245(1), PHAGE_Escher_500465_2_NC_049343(4), PHAGE_Salmon_SJ46_NC_031129(2), PHAGE_Entero_P4_NC_001609(8)	6
GCA_003717615.1	CP029860.1	Plasmid	Not Find	0	PHAGE_Escher_RCS47_NC_042128(14)	1
GCA_003717615.1	CP029861.1	Chromosome	PHAGE_Salmon_SEN34_NC_028699(36), PHAGE_Burkho_BcepMu_NC_005882(26), PHAGE_Klebsi_4LV2017_NC_047818(29), PHAGE_Salmon_SEN8_NC_047753(34)	4	PHAGE_Shigel_SfIV_NC_022749(2), PHAGE_Entero_cdtI_NC_009514(2), PHAGE_Yersin_fHe_Yen9_04_NC_042116(1), PHAGE_Escher_500465_2_NC_049343(4), PHAGE_Salmon_SJ46_NC_031129(2), PHAGE_Entero_P4_NC_001609(8)	6
GCA_003717655.1	CP029865.1	Plasmid	PHAGE_Salmon_SSU5_NC_018843(109)	1	Not Find	0
GCA_003717655.1	CP029864.1	Chromosome	PHAGE_Salmon_SEN34_NC_028699(36), PHAGE_Burkho_phiE255_NC_009237(26), PHAGE_Klebsi_4LV2017_NC_047818(29), PHAGE_Salmon_SEN8_NC_047753(34)	4	PHAGE_Shigel_SfIV_NC_022749(2), PHAGE_Entero_cdtI_NC_009514(2), PHAGE_Burkho_vB_BmuP_KL4_NC_047958(1), PHAGE_Escher_500465_2_NC_049343(4), PHAGE_Salmon_SJ46_NC_031129(2), PHAGE_Escher_RCS47_NC_042128(4), PHAGE_Entero_P4_NC_001609(8)	7
GCA_003717675.1	CP029866.1	Chromosome	PHAGE_Salmon_SEN34_NC_028699(36), PHAGE_Entero_P88_NC_026014(35), PHAGE_Klebsi_4LV2017_NC_047818(29), PHAGE_Salmon_SEN8_NC_047753(34)	4	PHAGE_Shigel_SfIV_NC_022749(2), PHAGE_Burkho_phiE255_NC_009237(26), PHAGE_Entero_cdtI_NC_009514(2), PHAGE_Entero_HK630_NC_019723(1), PHAGE_Escher_500465_2_NC_049343(4), PHAGE_Salmon_SJ46_NC_031129(2), PHAGE_Entero_P4_NC_001609(8)	7
GCA_003717675.1	CP029867.1	Plasmid	PHAGE_Salmon_SSU5_NC_018843(105)	1	Not Find	0
GCA_003717695.1	CP029868.1	Chromosome	PHAGE_Salmon_SEN34_NC_028699(36), PHAGE_Burkho_phiE255_NC_009237(26), PHAGE_Klebsi_4LV2017_NC_047818(29), PHAGE_Salmon_SEN8_NC_047753(34)	4	PHAGE_Shigel_SfIV_NC_022749(2), PHAGE_Entero_cdtI_NC_009514(2), PHAGE_Rhodoc_Jace_NC_047974(1), PHAGE_Escher_500465_2_NC_049343(4), PHAGE_Salmon_SJ46_NC_031129(2), PHAGE_Entero_P4_NC_001609(8)	6
GCA_003717695.1	CP029869.1	Plasmid	Not Find	0	PHAGE_Escher_RCS47_NC_042128(14)	1
GCA_003717735.1	CP029872.1	Chromosome	PHAGE_Salmon_SEN34_NC_028699(36), PHAGE_Burkho_BcepMu_NC_005882(26), PHAGE_Klebsi_4LV2017_NC_047818(29), PHAGE_Salmon_SEN8_NC_047753(34)	4	PHAGE_Shigel_SfIV_NC_022749(2), PHAGE_Entero_cdtI_NC_009514(2), PHAGE_Entero_phi80_NC_021190(1), PHAGE_Escher_500465_2_NC_049343(4), PHAGE_Salmon_SJ46_NC_031129(2), PHAGE_Entero_P4_NC_001609(8)	6
GCA_003717735.1	CP029871.1	Plasmid	Not Find	0	PHAGE_Escher_RCS47_NC_042128(14)	1
GCA_003717755.1	CP029898.1	Plasmid	PHAGE_Salmon_SSU5_NC_018843(109)	1	Not Find	0
GCA_003717755.1	CP029897.1	Chromosome	PHAGE_Salmon_SEN34_NC_028699(37), PHAGE_Burkho_BcepMu_NC_005882(26), PHAGE_Entero_P88_NC_026014(35), PHAGE_Klebsi_4LV2017_NC_047818(29), PHAGE_Salmon_SEN8_NC_047753(34)	5	PHAGE_Shigel_SfIV_NC_022749(2), PHAGE_Phage_Gifsy_2_NC_010393(15), PHAGE_Entero_cdtI_NC_009514(2), PHAGE_Pseudo_H101_NC_029094(1), PHAGE_Escher_500465_2_NC_049343(4), PHAGE_Salmon_SEN34_NC_028699(14), PHAGE_Salmon_SJ46_NC_031129(2), PHAGE_Entero_P4_NC_001609(8)	8
GCA_003717815.1	CP029874.1	Plasmid	Not Find	0	PHAGE_Escher_RCS47_NC_042128(14)	1
GCA_003717815.1	CP029873.1	Chromosome	PHAGE_Salmon_SEN34_NC_028699(36), PHAGE_Burkho_BcepMu_NC_005882(26), PHAGE_Klebsi_4LV2017_NC_047818(29), PHAGE_Salmon_SEN8_NC_047753(34)	4	PHAGE_Shigel_SfIV_NC_022749(2), PHAGE_Entero_cdtI_NC_009514(2), PHAGE_Salmon_SEN34_NC_028699(1), PHAGE_Escher_500465_2_NC_049343(4), PHAGE_Salmon_SJ46_NC_031129(2), PHAGE_Entero_P4_NC_001609(8)	6
GCA_003717835.1	CP029889.1	Plasmid	PHAGE_Salmon_SSU5_NC_018843(106)	1	Not Find	0
GCA_003717835.1	CP029888.1	Chromosome	PHAGE_Salmon_SEN34_NC_028699(36), PHAGE_Burkho_phiE255_NC_009237(26), PHAGE_Klebsi_4LV2017_NC_047818(29), PHAGE_Salmon_SEN8_NC_047753(34)	4	PHAGE_Shigel_SfIV_NC_022749(2), PHAGE_Entero_cdtI_NC_009514(2), PHAGE_Salmon_SEN34_NC_028699(1), PHAGE_Escher_500465_2_NC_049343(4), PHAGE_Salmon_SJ46_NC_031129(2), PHAGE_Escher_RCS47_NC_042128(4), PHAGE_Entero_P4_NC_001609(8)	7
GCA_003717875.1	CP029890.1	Chromosome	PHAGE_Salmon_SEN34_NC_028699(36), PHAGE_Entero_P88_NC_026014(36), PHAGE_Klebsi_4LV2017_NC_047818(29), PHAGE_Salmon_SEN8_NC_047753(34)	4	PHAGE_Shigel_SfIV_NC_022749(2), PHAGE_Burkho_BcepMu_NC_005882(26), PHAGE_Entero_cdtI_NC_009514(2), PHAGE_Bacill_SP_15_NC_031245(1), PHAGE_Escher_500465_2_NC_049343(4), PHAGE_Salmon_SJ46_NC_031129(2), PHAGE_Entero_P4_NC_001609(8)	7
GCA_003717875.1	CP029891.1	Plasmid	PHAGE_Salmon_SSU5_NC_018843(109)	1	Not Find	0
GCA_003717895.1	CP029893.1	Plasmid	PHAGE_Salmon_SSU5_NC_018843(110)	1	Not Find	0
GCA_003717895.1	CP029892.1	Chromosome	PHAGE_Salmon_SEN34_NC_028699(36), PHAGE_Burkho_BcepMu_NC_005882(26), PHAGE_Klebsi_4LV2017_NC_047818(29), PHAGE_Salmon_SEN8_NC_047753(34)	4	PHAGE_Shigel_SfIV_NC_022749(2), PHAGE_Entero_cdtI_NC_009514(2), PHAGE_Entero_HK630_NC_019723(1), PHAGE_Escher_500465_2_NC_049343(4), PHAGE_Salmon_SJ46_NC_031129(2), PHAGE_Escher_RCS47_NC_042128(4), PHAGE_Entero_P4_NC_001609(8)	7
GCA_003717915.1	CP029912.1	Plasmid	Not Find	0	PHAGE_Escher_RCS47_NC_042128(14)	1
GCA_003717915.1	CP029913.1	Chromosome	PHAGE_Salmon_SEN34_NC_028699(36), PHAGE_Burkho_phiE255_NC_009237(26), PHAGE_Klebsi_4LV2017_NC_047818(29), PHAGE_Salmon_SEN8_NC_047753(34)	4	PHAGE_Shigel_SfIV_NC_022749(2), PHAGE_Entero_cdtI_NC_009514(2), PHAGE_Entero_PsP3_NC_005340(1), PHAGE_Escher_500465_2_NC_049343(4), PHAGE_Salmon_SJ46_NC_031129(2), PHAGE_Entero_P4_NC_001609(8)	6
GCA_003717975.1	CP029901.1	Plasmid	PHAGE_Salmon_SSU5_NC_018843(106)	1	Not Find	0
GCA_003717975.1	CP029900.1	Chromosome	PHAGE_Salmon_SEN34_NC_028699(36), PHAGE_Burkho_phiE255_NC_009237(26), PHAGE_Klebsi_4LV2017_NC_047818(29), PHAGE_Salmon_SEN8_NC_047753(34)	4	PHAGE_Shigel_SfIV_NC_022749(2), PHAGE_Entero_cdtI_NC_009514(2), PHAGE_Klebsi_ST16_OXA48phi5.4_NC_049450(1), PHAGE_Escher_500465_2_NC_049343(4), PHAGE_Salmon_SJ46_NC_031129(2), PHAGE_Escher_RCS47_NC_042128(3), PHAGE_Entero_P4_NC_001609(8)	7
GCA_003717995.1	CP029875.1	Chromosome	PHAGE_Salmon_SEN34_NC_028699(36), PHAGE_Burkho_BcepMu_NC_005882(26), PHAGE_Klebsi_4LV2017_NC_047818(29), PHAGE_Salmon_SEN8_NC_047753(34)	4	PHAGE_Shigel_SfIV_NC_022749(2), PHAGE_Entero_cdtI_NC_009514(2), PHAGE_Escher_HK639_NC_016158(1), PHAGE_Escher_500465_2_NC_049343(4), PHAGE_Salmon_SJ46_NC_031129(2), PHAGE_Escher_RCS47_NC_042128(3), PHAGE_Entero_P4_NC_001609(8)	7
GCA_003717995.1	CP029876.1	Plasmid	PHAGE_Salmon_SSU5_NC_018843(109)	1	Not Find	0
GCA_003718035.1	CP029916.1	Plasmid	PHAGE_Salmon_SSU5_NC_018843(109)	1	Not Find	0
GCA_003718035.1	CP029915.1	Chromosome	PHAGE_Salmon_SEN34_NC_028699(36), PHAGE_Burkho_BcepMu_NC_005882(26), PHAGE_Klebsi_4LV2017_NC_047818(29), PHAGE_Salmon_SEN8_NC_047753(34)	4	PHAGE_Shigel_SfIV_NC_022749(2), PHAGE_Entero_cdtI_NC_009514(2), PHAGE_Bacill_G_NC_023719(1), PHAGE_Escher_500465_2_NC_049343(4), PHAGE_Salmon_SJ46_NC_031129(2), PHAGE_Escher_RCS47_NC_042128(3), PHAGE_Entero_P4_NC_001609(8)	7
GCA_003718075.1	CP029920.1	Chromosome	PHAGE_Salmon_SEN34_NC_028699(36), PHAGE_Burkho_phiE255_NC_009237(26), PHAGE_Klebsi_4LV2017_NC_047818(29), PHAGE_Salmon_SEN8_NC_047753(34)	4	PHAGE_Shigel_SfIV_NC_022749(2), PHAGE_Entero_cdtI_NC_009514(2), PHAGE_Escher_RCS47_NC_042128(1), PHAGE_Escher_500465_2_NC_049343(4), PHAGE_Salmon_SJ46_NC_031129(2), PHAGE_Escher_RCS47_NC_042128(3), PHAGE_Entero_P4_NC_001609(8)	7
GCA_003718075.1	CP029921.1	Plasmid	PHAGE_Salmon_SSU5_NC_018843(108)	1	Not Find	0
GCA_003718115.1	CP029884.1	Plasmid	PHAGE_Salmon_SSU5_NC_018843(109)	1	Not Find	0
GCA_003718115.1	CP029883.1	Chromosome	PHAGE_Salmon_SEN34_NC_028699(36), PHAGE_Burkho_phiE255_NC_009237(26), PHAGE_Klebsi_4LV2017_NC_047818(29), PHAGE_Salmon_SEN8_NC_047753(34)	4	PHAGE_Shigel_SfIV_NC_022749(2), PHAGE_Entero_cdtI_NC_009514(2), PHAGE_Shigel_Stx_NC_029120(1), PHAGE_Escher_500465_2_NC_049343(4), PHAGE_Salmon_SJ46_NC_031129(2), PHAGE_Escher_RCS47_NC_042128(4), PHAGE_Entero_P4_NC_001609(8)	7
GCA_003718135.1	CP029902.1	Chromosome	PHAGE_Salmon_SEN34_NC_028699(37), PHAGE_Burkho_BcepMu_NC_005882(26), PHAGE_Klebsi_4LV2017_NC_047818(29), PHAGE_Salmon_SEN8_NC_047753(34)	4	PHAGE_Shigel_SfIV_NC_022749(2), PHAGE_Phage_Gifsy_2_NC_010393(14), PHAGE_Entero_cdtI_NC_009514(2), PHAGE_Entero_HK022_NC_002166(1), PHAGE_Escher_500465_2_NC_049343(4), PHAGE_Salmon_SJ46_NC_031129(2), PHAGE_Entero_P4_NC_001609(8)	7
GCA_003718135.1	CP029903.1	Plasmid	Not Find	0	PHAGE_Salmon_SJ46_NC_031129(5), PHAGE_Serrat_Eta_NC_021563(1)	2
GCA_003718195.1	CP029896.1	Chromosome	PHAGE_Salmon_SEN34_NC_028699(36), PHAGE_Burkho_BcepMu_NC_005882(26), PHAGE_Klebsi_4LV2017_NC_047818(29), PHAGE_Salmon_SEN8_NC_047753(34)	4	PHAGE_Shigel_SfIV_NC_022749(2), PHAGE_Entero_cdtI_NC_009514(2), PHAGE_Pseudo_MP1412_NC_018282(1), PHAGE_Escher_500465_2_NC_049343(4), PHAGE_Salmon_SJ46_NC_031129(2), PHAGE_Entero_P4_NC_001609(8)	6
GCA_003718195.1	CP029895.1	Plasmid	Not Find	0	PHAGE_Escher_RCS47_NC_042128(4)	1
GCA_003718255.1	CP029904.1	Chromosome	PHAGE_Salmon_SEN34_NC_028699(36), PHAGE_Burkho_phiE255_NC_009237(26), PHAGE_Klebsi_4LV2017_NC_047818(29), PHAGE_Salmon_SEN8_NC_047753(34)	4	PHAGE_Shigel_SfIV_NC_022749(2), PHAGE_Entero_cdtI_NC_009514(2), PHAGE_Entero_HK630_NC_019723(1), PHAGE_Escher_500465_2_NC_049343(4), PHAGE_Salmon_SJ46_NC_031129(2), PHAGE_Escher_RCS47_NC_042128(4), PHAGE_Entero_P4_NC_001609(8)	7
GCA_003718255.1	CP029905.1	Plasmid	PHAGE_Salmon_SSU5_NC_018843(106)	1	Not Find	0
GCA_003718275.1	CP029877.1	Plasmid	Not Find	0	PHAGE_Escher_RCS47_NC_042128(4)	1
GCA_003718275.1	CP029878.1	Chromosome	PHAGE_Salmon_SEN34_NC_028699(36), PHAGE_Burkho_BcepMu_NC_005882(26), PHAGE_Klebsi_4LV2017_NC_047818(29), PHAGE_Salmon_SEN8_NC_047753(34)	4	PHAGE_Shigel_SfIV_NC_022749(2), PHAGE_Entero_cdtI_NC_009514(2), PHAGE_Salmon_SEN1_NC_029003(1), PHAGE_Escher_500465_2_NC_049343(4), PHAGE_Salmon_SJ46_NC_031129(2), PHAGE_Entero_P4_NC_001609(8)	6
GCA_003718295.1	CP029879.1	Plasmid	Not Find	0	PHAGE_Escher_RCS47_NC_042128(4)	1
GCA_003718295.1	CP029880.1	Chromosome	PHAGE_Salmon_SEN34_NC_028699(36), PHAGE_Burkho_phiE255_NC_009237(26), PHAGE_Klebsi_4LV2017_NC_047818(29), PHAGE_Salmon_SEN8_NC_047753(34)	4	PHAGE_Shigel_SfIV_NC_022749(2), PHAGE_Entero_cdtI_NC_009514(2), PHAGE_Shigel_Stx_NC_029120(1), PHAGE_Escher_500465_2_NC_049343(4), PHAGE_Salmon_SJ46_NC_031129(2), PHAGE_Entero_P4_NC_001609(8)	6
GCA_003718355.1	CP029846.1	Chromosome	PHAGE_Salmon_SEN34_NC_028699(36), PHAGE_Burkho_BcepMu_NC_005882(26), PHAGE_Klebsi_4LV2017_NC_047818(29), PHAGE_Salmon_SEN8_NC_047753(34)	4	PHAGE_Shigel_SfIV_NC_022749(2), PHAGE_Entero_cdtI_NC_009514(2), PHAGE_Shigel_Stx_NC_029120(1), PHAGE_Escher_500465_2_NC_049343(4), PHAGE_Salmon_SJ46_NC_031129(2), PHAGE_Escher_RCS47_NC_042128(4), PHAGE_Entero_P4_NC_001609(8)	7
GCA_003718355.1	CP029847.1	Plasmid	PHAGE_Salmon_SSU5_NC_018843(109)	1	Not Find	0
GCA_003718395.1	CP029960.1	Chromosome	PHAGE_Salmon_SEN34_NC_028699(36), PHAGE_Burkho_phiE255_NC_009237(26), PHAGE_Klebsi_4LV2017_NC_047818(29), PHAGE_Salmon_SEN8_NC_047753(34)	4	PHAGE_Shigel_SfIV_NC_022749(2), PHAGE_Entero_cdtI_NC_009514(2), PHAGE_Shigel_POCJ13_NC_025434(1), PHAGE_Escher_500465_2_NC_049343(4), PHAGE_Salmon_SJ46_NC_031129(2), PHAGE_Escher_RCS47_NC_042128(3), PHAGE_Entero_P4_NC_001609(8)	7
GCA_003718395.1	CP029961.1	Plasmid	PHAGE_Salmon_SSU5_NC_018843(106)	1	Not Find	0
GCA_003718415.1	CP029963.1	Plasmid	Not Find	0	PHAGE_Escher_RCS47_NC_042128(3), PHAGE_Entero_BP_4795_NC_004813(1), PHAGE_Escher_RCS47_NC_042128(13)	3
GCA_003718415.1	CP029962.1	Chromosome	PHAGE_Salmon_SEN34_NC_028699(36), PHAGE_Burkho_BcepMu_NC_005882(26), PHAGE_Klebsi_4LV2017_NC_047818(29), PHAGE_Salmon_SEN8_NC_047753(34)	4	PHAGE_Shigel_SfIV_NC_022749(2), PHAGE_Entero_cdtI_NC_009514(2), PHAGE_Pseudo_H101_NC_029094(1), PHAGE_Escher_500465_2_NC_049343(4), PHAGE_Salmon_SJ46_NC_031129(2), PHAGE_Entero_P4_NC_001609(8)	6
GCA_003718435.1	CP029965.1	Plasmid	Not Find	0	PHAGE_Escher_RCS47_NC_042128(14)	1
GCA_003718435.1	CP029964.1	Chromosome	PHAGE_Salmon_SEN34_NC_028699(36), PHAGE_Burkho_phiE255_NC_009237(26), PHAGE_Klebsi_4LV2017_NC_047818(29), PHAGE_Salmon_SEN8_NC_047753(34)	4	PHAGE_Shigel_SfIV_NC_022749(2), PHAGE_Entero_cdtI_NC_009514(2), PHAGE_Geobac_GBK2_NC_023612(1), PHAGE_Escher_500465_2_NC_049343(4), PHAGE_Salmon_SJ46_NC_031129(2), PHAGE_Entero_P4_NC_001609(8)	6
GCA_003718455.1	CP029849.1	Plasmid	PHAGE_Salmon_SSU5_NC_018843(109)	1	Not Find	0
GCA_003718455.1	CP029848.1	Chromosome	PHAGE_Salmon_SEN34_NC_028699(36), PHAGE_Burkho_phiE255_NC_009237(26), PHAGE_Klebsi_4LV2017_NC_047818(29), PHAGE_Salmon_SEN8_NC_047753(34)	4	PHAGE_Shigel_SfIV_NC_022749(2), PHAGE_Entero_cdtI_NC_009514(2), PHAGE_Salmon_SW9_NC_049459(1), PHAGE_Escher_500465_2_NC_049343(4), PHAGE_Salmon_SJ46_NC_031129(2), PHAGE_Escher_RCS47_NC_042128(3), PHAGE_Entero_P4_NC_001609(8)	7
GCA_003718475.1	CP029851.1	Plasmid	PHAGE_Salmon_SSU5_NC_018843(102)	1	Not Find	0
GCA_003718475.1	CP029850.1	Chromosome	PHAGE_Salmon_SEN34_NC_028699(36), PHAGE_Burkho_BcepMu_NC_005882(26), PHAGE_Klebsi_4LV2017_NC_047818(29), PHAGE_Salmon_SEN8_NC_047753(34)	4	PHAGE_Shigel_SfIV_NC_022749(2), PHAGE_Entero_cdtI_NC_009514(2), PHAGE_Rhodoc_Jace_NC_047974(1), PHAGE_Escher_500465_2_NC_049343(4), PHAGE_Salmon_SJ46_NC_031129(2), PHAGE_Escher_RCS47_NC_042128(4), PHAGE_Entero_P4_NC_001609(8)	7
GCA_003718535.1	CP029856.1	Chromosome	PHAGE_Salmon_SEN34_NC_028699(36), PHAGE_Burkho_phiE255_NC_009237(26), PHAGE_Klebsi_4LV2017_NC_047818(29), PHAGE_Salmon_SEN8_NC_047753(34)	4	PHAGE_Shigel_SfIV_NC_022749(2), PHAGE_Entero_cdtI_NC_009514(2), PHAGE_Escher_HK639_NC_016158(1), PHAGE_Escher_500465_2_NC_049343(4), PHAGE_Salmon_SJ46_NC_031129(2), PHAGE_Escher_RCS47_NC_042128(4), PHAGE_Entero_P4_NC_001609(8)	7
GCA_003718535.1	CP029857.1	Plasmid	PHAGE_Salmon_SSU5_NC_018843(105)	1	Not Find	0
GCA_003718555.1	CP029859.1	Plasmid	PHAGE_Salmon_SSU5_NC_018843(105)	1	Not Find	0
GCA_003718555.1	CP029858.1	Chromosome	PHAGE_Salmon_SEN34_NC_028699(36), PHAGE_Burkho_phiE255_NC_009237(26), PHAGE_Klebsi_4LV2017_NC_047818(29), PHAGE_Salmon_SEN8_NC_047753(34)	4	PHAGE_Shigel_SfIV_NC_022749(2), PHAGE_Entero_cdtI_NC_009514(2), PHAGE_Pseudo_H101_NC_029094(1), PHAGE_Escher_500465_2_NC_049343(4), PHAGE_Salmon_SJ46_NC_031129(2), PHAGE_Escher_RCS47_NC_042128(3), PHAGE_Entero_P4_NC_001609(8)	7
GCA_003718575.1	CP029853.1	Chromosome	PHAGE_Salmon_SEN34_NC_028699(36), PHAGE_Salmon_SEN34_NC_028699(21), PHAGE_Klebsi_4LV2017_NC_047818(29), PHAGE_Salmon_SEN8_NC_047753(34), PHAGE_Entero_P88_NC_026014(40)	5	PHAGE_Shigel_SfIV_NC_022749(2), PHAGE_Burkho_phiE255_NC_009237(26), PHAGE_Entero_cdtI_NC_009514(2), PHAGE_Escher_500465_2_NC_049343(4), PHAGE_Salmon_SJ46_NC_031129(2), PHAGE_Entero_P4_NC_001609(8)	6
GCA_003718635.1	CP029925.1	Chromosome	PHAGE_Salmon_SEN34_NC_028699(36), PHAGE_Burkho_phiE255_NC_009237(26), PHAGE_Klebsi_4LV2017_NC_047818(29), PHAGE_Salmon_SEN8_NC_047753(34)	4	PHAGE_Shigel_SfIV_NC_022749(2), PHAGE_Entero_cdtI_NC_009514(2), PHAGE_Salmon_epsilon15_NC_004775(1), PHAGE_Escher_500465_2_NC_049343(4), PHAGE_Salmon_SJ46_NC_031129(2), PHAGE_Entero_P4_NC_001609(8)	6
GCA_003718635.1	CP029926.1	Plasmid	Not Find	0	PHAGE_Escher_RCS47_NC_042128(4)	1
GCA_003718655.1	CP029958.1	Chromosome	PHAGE_Salmon_SEN34_NC_028699(36), PHAGE_Burkho_phiE255_NC_009237(26), PHAGE_Klebsi_4LV2017_NC_047818(29), PHAGE_Salmon_SEN8_NC_047753(34)	4	PHAGE_Shigel_SfIV_NC_022749(2), PHAGE_Entero_cdtI_NC_009514(2), PHAGE_Escher_RCS47_NC_042128(1), PHAGE_Escher_500465_2_NC_049343(4), PHAGE_Salmon_SJ46_NC_031129(2), PHAGE_Entero_P4_NC_001609(8)	6
GCA_003718655.1	CP029957.1	Plasmid	Not Find	0	PHAGE_Escher_RCS47_NC_042128(4)	1
GCA_003719235.1	CP029942.1	Chromosome	PHAGE_Salmon_SEN34_NC_028699(36), PHAGE_Klebsi_4LV2017_NC_047818(29), PHAGE_Salmon_SEN8_NC_047753(34)	3	PHAGE_Shigel_SfIV_NC_022749(2), PHAGE_Burkho_BcepMu_NC_005882(26), PHAGE_Entero_cdtI_NC_009514(2), PHAGE_Pectob_ZF40_NC_019522(1), PHAGE_Escher_500465_2_NC_049343(4), PHAGE_Salmon_SJ46_NC_031129(2), PHAGE_Entero_P4_NC_001609(8)	7
GCA_003719235.1	CP029941.1	Plasmid	Not Find	0	PHAGE_Escher_RCS47_NC_042128(4)	1
GCA_003719555.1	CP029645.1	Plasmid	Not Find	0	PHAGE_Escher_RCS47_NC_042128(4)	1
GCA_003719555.1	CP029647.1	Plasmid	PHAGE_Salmon_SSU5_NC_018843(107)	1	Not Find	0
GCA_003719555.1	CP029646.1	Chromosome	PHAGE_Salmon_SEN34_NC_028699(36), PHAGE_Burkho_BcepMu_NC_005882(26), PHAGE_Klebsi_4LV2017_NC_047818(29), PHAGE_Salmon_SEN8_NC_047753(34)	4	PHAGE_Shigel_SfIV_NC_022749(2), PHAGE_Entero_cdtI_NC_009514(2), PHAGE_Salmon_epsilon15_NC_004775(1), PHAGE_Escher_500465_2_NC_049343(4), PHAGE_Salmon_SJ46_NC_031129(2), PHAGE_Entero_P4_NC_001609(8)	6
GCA_003864015.1	CP034231.1	Plasmid	Not Find	0	PHAGE_Salmon_SJ46_NC_031129(3)	1
GCA_003864015.1	CP034230.1	Chromosome	PHAGE_Phage_Gifsy_1_NC_010392(36), PHAGE_Salmon_118970_sal3_NC_031940(67), PHAGE_Phage_Gifsy_1_NC_010392(35), PHAGE_Phage_Gifsy_2_NC_010393(49)	4	PHAGE_Escher_RCS47_NC_042128(4), PHAGE_Escher_500465_1_NC_049342(12), PHAGE_Entero_lambda_NC_001416(2), PHAGE_Phage_Gifsy_2_NC_010393(3), PHAGE_Salmon_118970_sal3_NC_031940(5), PHAGE_Escher_500465_2_NC_049343(4), PHAGE_Agroba_Atu_ph07_NC_042013(2), PHAGE_Shigel_SfIV_NC_022749(2), PHAGE_Burkho_BcepMu_NC_005882(14)	9
GCA_003871895.2	CP074617.1	Chromosome	PHAGE_Salmon_Fels_2_NC_010463(33), PHAGE_Salmon_SEN34_NC_028699(18), PHAGE_Phage_Gifsy_2_NC_010393(50), PHAGE_Entero_UAB_Phi20_NC_031019(16)	4	PHAGE_Cronob_ESSI_2_NC_047854(26), PHAGE_Escher_RCS47_NC_042128(4), PHAGE_Escher_500465_2_NC_049343(4), PHAGE_Salmon_118970_sal3_NC_031940(5), PHAGE_Phage_Gifsy_2_NC_010393(3), PHAGE_Entero_HK629_NC_019711(2), PHAGE_Agroba_Atu_ph07_NC_042013(2), PHAGE_Shigel_SfIV_NC_022749(2), PHAGE_Burkho_BcepMu_NC_005882(14)	9
GCA_003871895.2	CP074618.1	Plasmid	Not Find	0	PHAGE_Salmon_SJ46_NC_031129(3)	1
GCA_003872215.2	CP074623.1	Chromosome	PHAGE_Entero_Mu_NC_000929(30), PHAGE_Phage_Gifsy_2_NC_010393(18), PHAGE_Salmon_Fels_1_NC_010391(4), PHAGE_Phage_Gifsy_2_NC_010393(19), PHAGE_Phage_Gifsy_1_NC_010392(35), PHAGE_Salmon_118970_sal3_NC_031940(27), PHAGE_Salmon_118970_sal4_NC_030919(15), PHAGE_Salmon_118970_sal3_NC_031940(27)	8	PHAGE_Entero_P4_NC_001609(7), PHAGE_Escher_500465_2_NC_049343(4), PHAGE_Pectob_ZF40_NC_019522(13), PHAGE_Entero_P88_NC_026014(24)	4
GCA_003872215.2	CP074624.1	Plasmid	Not Find	0	PHAGE_Escher_RCS47_NC_042128(2), PHAGE_Escher_RCS47_NC_042128(4)	2
GCA_003872565.2	CP075144.1	Chromosome	PHAGE_Salmon_SEN34_NC_028699(38)	1	PHAGE_Escher_RCS47_NC_042128(3), PHAGE_Escher_500465_1_NC_049342(12), PHAGE_Escher_500465_2_NC_049343(4), PHAGE_Entero_mEp237_NC_019704(2), PHAGE_Brevib_Osiris_NC_028969(2)	5
GCA_003872565.2	CP075145.1	Plasmid	Not Find	0	PHAGE_Entero_cdtI_NC_009514(2)	1
GCA_003873385.2	CP074594.1	Chromosome	PHAGE_Vibrio_VBM1_NC_020850(14)	1	PHAGE_Entero_P4_NC_001609(6), PHAGE_Escher_500465_1_NC_049342(12), PHAGE_Escher_500465_2_NC_049343(4), PHAGE_Entero_YYZ_2008_NC_011356(3), PHAGE_Salmon_118970_sal4_NC_030919(8), PHAGE_Burkho_phiE255_NC_009237(14)	6
GCA_003873385.2	CP074595.1	Plasmid	PHAGE_Escher_500465_1_NC_049342(2)	1	PHAGE_Shigel_POCJ13_NC_025434(2)	1
GCA_003878535.2	CP074668.1	Chromosome	PHAGE_Salmon_Fels_2_NC_010463(34), PHAGE_Salmon_118970_sal3_NC_031940(92), PHAGE_Salmon_118970_sal3_NC_031940(67), PHAGE_Salmon_SEN34_NC_028699(31), PHAGE_Entero_UAB_Phi20_NC_031019(34)	5	PHAGE_Escher_RCS47_NC_042128(4), PHAGE_Escher_500465_2_NC_049343(4), PHAGE_Salmon_118970_sal3_NC_031940(5), PHAGE_Salmon_Fels_1_NC_010391(3), PHAGE_Shigel_SfIV_NC_022749(2)	5
GCA_003898995.2	CP082706.1	Chromosome	PHAGE_Phage_Gifsy_1_NC_010392(51), PHAGE_Salmon_118970_sal3_NC_031940(92), PHAGE_Phage_Gifsy_2_NC_010393(35), PHAGE_Salmon_118970_sal3_NC_031940(38)	4	PHAGE_Cronob_ESSI_2_NC_047854(24), PHAGE_Escher_RCS47_NC_042128(4), PHAGE_Escher_500465_1_NC_049342(12), PHAGE_Escher_500465_2_NC_049343(4), PHAGE_Salmon_118970_sal3_NC_031940(5), PHAGE_Salmon_Fels_1_NC_010391(3), PHAGE_Entero_lambda_NC_001416(2), PHAGE_Cronob_vB_CsaM_GAP32_NC_019401(2), PHAGE_Shigel_SfIV_NC_022749(2), PHAGE_Burkho_phiE255_NC_009237(14)	10
GCA_003898995.2	CP082707.1	Plasmid	Not Find	0	PHAGE_Entero_EFP01_NC_047796(1)	1
GCA_003913575.2	CP082598.1	Chromosome	PHAGE_Cronob_ESSI_2_NC_047854(28), PHAGE_Phage_Gifsy_1_NC_010392(47), PHAGE_Salmon_SEN34_NC_028699(28), PHAGE_Phage_Gifsy_2_NC_010393(49), PHAGE_Entero_Sf101_NC_027398(12), PHAGE_Salmon_SP_004_NC_021774(25)	6	PHAGE_Cronob_ESSI_2_NC_047854(25), PHAGE_Escher_500465_2_NC_049343(4), PHAGE_Salmon_Fels_1_NC_010391(3), PHAGE_Burkho_BcepMu_NC_005882(14)	4
GCA_003931815.1	CP034250.1	Chromosome	PHAGE_Staphy_SPbeta_like_NC_029119(4), PHAGE_Entero_SfV_NC_003444(40)	2	PHAGE_Escher_500465_1_NC_049342(12), PHAGE_Salmon_SEN1_NC_029003(1), PHAGE_Shigel_SfIV_NC_022749(2), PHAGE_Burkho_BcepMu_NC_005882(14)	4
GCA_003931815.1	CP034251.1	Plasmid	Not Find	0	PHAGE_Entero_N15_NC_001901(2), PHAGE_Escher_RCS47_NC_042128(3)	2
GCA_003931815.1	CP034252.1	Plasmid	Not Find	0	PHAGE_Entero_N15_NC_001901(3)	1
GCA_003971525.1	CP031362.1	Plasmid	PHAGE_Escher_500465_1_NC_049342(2)	1	Not Find	0
GCA_003971525.1	CP031359.1	Chromosome	PHAGE_Entero_UAB_Phi20_NC_031019(33), PHAGE_Phage_Gifsy_2_NC_010393(34)	2	PHAGE_Burkho_BcepMu_NC_005882(14), PHAGE_Shigel_SfIV_NC_022749(2), PHAGE_Entero_lambda_NC_001416(2), PHAGE_Salmon_Fels_1_NC_010391(3), PHAGE_Salmon_118970_sal3_NC_031940(5), PHAGE_Escher_500465_2_NC_049343(4), PHAGE_Escher_500465_1_NC_049342(12), PHAGE_Salmon_SJ46_NC_031129(2)	8
GCA_003986635.1	CP028311.1	Chromosome	PHAGE_Entero_P4_NC_001609(9), PHAGE_Phage_Gifsy_2_NC_010393(34), PHAGE_Entero_UAB_Phi20_NC_031019(33), PHAGE_Yersin_L_413C_NC_004745(23)	4	PHAGE_Escher_RCS47_NC_042128(4), PHAGE_Escher_500465_1_NC_049342(12), PHAGE_Escher_500465_2_NC_049343(4), PHAGE_Salmon_118970_sal3_NC_031940(5), PHAGE_Phage_Gifsy_1_NC_010392(3), PHAGE_Entero_lambda_NC_001416(2), PHAGE_Agroba_Atu_ph07_NC_042013(2), PHAGE_Shigel_SfIV_NC_022749(2), PHAGE_Burkho_phiE255_NC_009237(14)	9
GCA_003986635.1	CP028312.1	Plasmid	Not Find	0	PHAGE_Escher_RCS47_NC_042128(5), PHAGE_Stx2_c_1717_NC_011357(3)	2
GCA_003986635.1	CP028313.1	Plasmid	Not Find	0	PHAGE_Escher_RCS47_NC_042128(3)	1
GCA_003986655.1	CP028315.1	Plasmid	Not Find	0	PHAGE_Pectob_CBB_NC_041878(1)	1
GCA_003986655.1	CP028316.1	Plasmid	PHAGE_Stx2_c_1717_NC_011357(3)	1	PHAGE_Stx2_c_Stx2a_F451_NC_049924(3)	1
GCA_003986655.1	CP028314.1	Chromosome	PHAGE_Phage_Gifsy_2_NC_010393(35), PHAGE_Entero_ST104_NC_005841(24)	2	PHAGE_Escher_RCS47_NC_042128(4), PHAGE_Escher_500465_1_NC_049342(12), PHAGE_Escher_500465_2_NC_049343(4), PHAGE_Salmon_118970_sal3_NC_031940(5), PHAGE_Salmon_Fels_1_NC_010391(3), PHAGE_Entero_HK629_NC_019711(2), PHAGE_Cronob_vB_CsaM_GAP32_NC_019401(2), PHAGE_Shigel_SfIV_NC_022749(2), PHAGE_Burkho_BcepMu_NC_005882(14)	9
GCA_003986675.1	CP028319.1	Plasmid	Not Find	0	PHAGE_Salmon_SJ46_NC_031129(3)	1
GCA_003986675.1	CP028318.1	Chromosome	PHAGE_Salmon_118970_sal3_NC_031940(93), PHAGE_Edward_GF_2_NC_026611(17), PHAGE_Phage_Gifsy_2_NC_010393(49), PHAGE_Entero_ST104_NC_005841(48)	4	PHAGE_Escher_RCS47_NC_042128(4), PHAGE_Escher_500465_1_NC_049342(12), PHAGE_Escher_500465_2_NC_049343(4), PHAGE_Salmon_118970_sal3_NC_031940(5), PHAGE_Salmon_Fels_1_NC_010391(3), PHAGE_Entero_HK629_NC_019711(2), PHAGE_Agroba_Atu_ph07_NC_042013(2), PHAGE_Shigel_SfIV_NC_022749(2), PHAGE_Burkho_BcepMu_NC_005882(14)	9
GCA_003994575.1	CP034713.1	Chromosome	PHAGE_Salmon_Fels_2_NC_010463(37), PHAGE_Salmon_SW9_NC_049459(38), PHAGE_Salmon_118970_sal3_NC_031940(25)	3	PHAGE_Escher_500465_2_NC_049343(4), PHAGE_Entero_HK97_NC_002167(1), PHAGE_Entero_cdtI_NC_009514(2), PHAGE_Cronob_vB_CsaM_GAP32_NC_019401(2)	4
GCA_003994655.1	CP034720.1	Plasmid	Not Find	0	PHAGE_Salmon_SJ46_NC_031129(3)	1
GCA_003994655.1	CP034719.1	Chromosome	PHAGE_Phage_Gifsy_1_NC_010392(34), PHAGE_Phage_Gifsy_2_NC_010393(49)	2	PHAGE_Escher_RCS47_NC_042128(4), PHAGE_Escher_500465_1_NC_049342(12), PHAGE_Escher_500465_2_NC_049343(4), PHAGE_Salmon_118970_sal3_NC_031940(5), PHAGE_Phage_Gifsy_2_NC_010393(3), PHAGE_Entero_HK629_NC_019711(2), PHAGE_Cronob_vB_CsaM_GAP32_NC_019401(2), PHAGE_Shigel_SfIV_NC_022749(2), PHAGE_Burkho_BcepMu_NC_005882(14)	9
GCA_003994695.1	CP034701.1	Plasmid	Not Find	0	PHAGE_Escher_RCS47_NC_042128(3)	1
GCA_003994695.1	CP034700.1	Chromosome	PHAGE_Phage_Gifsy_1_NC_010392(11), PHAGE_Pseudo_PPpW_3_NC_023006(4), PHAGE_Phage_Gifsy_2_NC_010393(17)	3	PHAGE_Entero_P4_NC_001609(2), PHAGE_Escher_500465_2_NC_049343(4), PHAGE_Entero_HK106_NC_019768(1), PHAGE_Phage_Gifsy_2_NC_010393(10), PHAGE_Cronob_vB_CsaM_GAP32_NC_019401(2), PHAGE_Shigel_SfIV_NC_022749(2)	6
GCA_003994715.1	CP034704.1	Plasmid	Not Find	0	PHAGE_Escher_RCS47_NC_042128(3)	1
GCA_003994715.1	CP034703.1	Chromosome	PHAGE_Phage_Gifsy_1_NC_010392(11), PHAGE_Pseudo_PPpW_3_NC_023006(4), PHAGE_Phage_Gifsy_2_NC_010393(17)	3	PHAGE_Salmon_BTP1_NC_042346(2), PHAGE_Entero_P4_NC_001609(2), PHAGE_Escher_500465_2_NC_049343(4), PHAGE_Burkho_vB_BmuP_KL4_NC_047958(1), PHAGE_Phage_Gifsy_2_NC_010393(11), PHAGE_Cronob_vB_CsaM_GAP32_NC_019401(2), PHAGE_Shigel_SfIV_NC_022749(2)	7
GCA_003994735.1	CP034707.1	Chromosome	PHAGE_Phage_Gifsy_1_NC_010392(31), PHAGE_Salmon_SI7_NC_049460(32)	2	PHAGE_Klebsi_ST13_OXA48phi12.1_NC_049453(5), PHAGE_Escher_RCS47_NC_042128(4), PHAGE_Escher_500465_2_NC_049343(4), PHAGE_Pseudo_Lu11_NC_017972(1), PHAGE_Entero_cdtI_NC_009514(2), PHAGE_Shigel_SfIV_NC_022749(3), PHAGE_Burkho_phiE255_NC_009237(14)	7
GCA_003994815.1	CP034724.1	Plasmid	Not Find	0	PHAGE_Escher_RCS47_NC_042128(3)	1
GCA_003994815.1	CP034723.1	Chromosome	PHAGE_Phage_Gifsy_1_NC_010392(11), PHAGE_Vibrio_vB_VpaM_MAR_NC_019722(4), PHAGE_Phage_Gifsy_2_NC_010393(17)	3	PHAGE_Entero_P4_NC_001609(2), PHAGE_Escher_500465_2_NC_049343(4), PHAGE_Bacill_SP_15_NC_031245(1), PHAGE_Phage_Gifsy_2_NC_010393(11), PHAGE_Agroba_Atu_ph07_NC_042013(2), PHAGE_Shigel_SfIV_NC_022749(2)	6
GCA_003999215.1	CP025737.1	Plasmid	Not Find	0	PHAGE_Escher_RCS47_NC_042128(2)	1
GCA_003999215.1	CP025736.1	Chromosome	PHAGE_Phage_Gifsy_2_NC_010393(50), PHAGE_Phage_Gifsy_1_NC_010392(47), PHAGE_Salmon_Fels_2_NC_010463(34)	3	PHAGE_Burkho_BcepMu_NC_005882(14), PHAGE_Shigel_SfIV_NC_022749(3), PHAGE_Cronob_vB_CsaM_GAP32_NC_019401(2), PHAGE_Entero_lambda_NC_001416(2), PHAGE_Phage_Gifsy_2_NC_010393(3), PHAGE_Salmon_118970_sal3_NC_031940(5), PHAGE_Escher_500465_2_NC_049343(4), PHAGE_Cronob_ESSI_2_NC_047854(22), PHAGE_Salmon_SJ46_NC_031129(2)	9
GCA_004022525.1	CP034968.1	Chromosome	PHAGE_Phage_Gifsy_1_NC_010392(22), PHAGE_Phage_Gifsy_2_NC_010393(49), PHAGE_Salmon_BTP1_NC_042346(46), PHAGE_Phage_Gifsy_1_NC_010392(46), PHAGE_Salmon_118970_sal3_NC_031940(63)	5	PHAGE_Cronob_vB_CsaM_GAP32_NC_019401(2), PHAGE_Shigel_SfIV_NC_022749(2), PHAGE_Burkho_BcepMu_NC_005882(14), PHAGE_Escher_RCS47_NC_042128(4), PHAGE_Escher_500465_1_NC_049342(12), PHAGE_Escher_500465_2_NC_049343(4), PHAGE_Salmon_118970_sal3_NC_031940(5), PHAGE_Salmon_Fels_1_NC_010391(3), PHAGE_Entero_HK629_NC_019711(2)	9
GCA_004124035.2	CP033226.2	Chromosome	PHAGE_Phage_Gifsy_1_NC_010392(51), PHAGE_Salmon_118970_sal3_NC_031940(92), PHAGE_Phage_Gifsy_2_NC_010393(35), PHAGE_Entero_UAB_Phi20_NC_031019(24)	4	PHAGE_Cronob_ESSI_2_NC_047854(24), PHAGE_Escher_RCS47_NC_042128(4), PHAGE_Escher_500465_1_NC_049342(12), PHAGE_Escher_500465_2_NC_049343(4), PHAGE_Salmon_118970_sal3_NC_031940(5), PHAGE_Salmon_Fels_1_NC_010391(3), PHAGE_Entero_HK629_NC_019711(2), PHAGE_Agroba_Atu_ph07_NC_042013(2), PHAGE_Shigel_SfIV_NC_022749(2), PHAGE_Burkho_phiE255_NC_009237(14)	10
GCA_004124035.2	CP033224.2	Plasmid	Not Find	0	PHAGE_Escher_RCS47_NC_042128(2)	1
GCA_004124055.2	CP033256.1	Plasmid	Not Find	0	PHAGE_Staphy_SPbeta_like_NC_029119(3)	1
GCA_004124055.2	CP033257.2	Chromosome	PHAGE_Phage_Gifsy_1_NC_010392(51), PHAGE_Salmon_118970_sal3_NC_031940(92), PHAGE_Phage_Gifsy_2_NC_010393(35), PHAGE_Entero_UAB_Phi20_NC_031019(24)	4	PHAGE_Cronob_ESSI_2_NC_047854(24), PHAGE_Escher_RCS47_NC_042128(4), PHAGE_Escher_500465_1_NC_049342(12), PHAGE_Escher_500465_2_NC_049343(4), PHAGE_Salmon_118970_sal3_NC_031940(5), PHAGE_Phage_Gifsy_2_NC_010393(3), PHAGE_Entero_HK629_NC_019711(2), PHAGE_Cronob_vB_CsaM_GAP32_NC_019401(2), PHAGE_Shigel_SfIV_NC_022749(2), PHAGE_Burkho_phiE255_NC_009237(14)	10
GCA_004124095.2	CP033253.2	Plasmid	Not Find	0	PHAGE_Acinet_vB_AbaM_ME3_NC_041884(3)	1
GCA_004124095.2	CP033255.2	Chromosome	PHAGE_Phage_Gifsy_1_NC_010392(51), PHAGE_Salmon_118970_sal3_NC_031940(92), PHAGE_Phage_Gifsy_2_NC_010393(35)	3	PHAGE_Cronob_ESSI_2_NC_047854(24), PHAGE_Escher_RCS47_NC_042128(4), PHAGE_Escher_500465_1_NC_049342(12), PHAGE_Escher_500465_2_NC_049343(4), PHAGE_Salmon_118970_sal3_NC_031940(5), PHAGE_Phage_Gifsy_2_NC_010393(3), PHAGE_Entero_lambda_NC_001416(2), PHAGE_Cronob_vB_CsaM_GAP32_NC_019401(2), PHAGE_Shigel_SfIV_NC_022749(2), PHAGE_Burkho_phiE255_NC_009237(14)	10
GCA_004124155.2	CP033348.2	Chromosome	PHAGE_Salmon_Fels_1_NC_010391(3), PHAGE_Salmon_Fels_2_NC_010463(27), PHAGE_Entero_fiAA91_ss_NC_022750(24)	3	PHAGE_Escher_RCS47_NC_042128(3), PHAGE_Escher_TL_2011b_NC_019445(2), PHAGE_Escher_500465_2_NC_049343(4), PHAGE_Entero_fiAA91_ss_NC_022750(2), PHAGE_Agroba_Atu_ph07_NC_042013(2)	5
GCA_004124155.2	CP033347.2	Plasmid	PHAGE_Acinet_vB_AbaM_ME3_NC_041884(3)	1	PHAGE_Escher_RCS47_NC_042128(3), PHAGE_Salmon_SJ46_NC_031129(3)	2
GCA_004124175.2	CP033351.2	Plasmid	Not Find	0	PHAGE_Escher_RCS47_NC_042128(3)	1
GCA_004124175.2	CP033352.2	Chromosome	PHAGE_Salmon_ST64T_NC_004348(22), PHAGE_Phage_Gifsy_2_NC_010393(34), PHAGE_Salmon_118970_sal3_NC_031940(92), PHAGE_Phage_Gifsy_1_NC_010392(51)	4	PHAGE_Cronob_ESSI_2_NC_047854(24), PHAGE_Shigel_SfIV_NC_022749(2), PHAGE_Cronob_vB_CsaM_GAP32_NC_019401(2), PHAGE_Entero_HK630_NC_019723(2), PHAGE_Salmon_Fels_1_NC_010391(3), PHAGE_Salmon_118970_sal3_NC_031940(5), PHAGE_Escher_500465_2_NC_049343(4), PHAGE_Escher_500465_1_NC_049342(12), PHAGE_Escher_RCS47_NC_042128(3), PHAGE_Salmon_SJ46_NC_031129(2), PHAGE_Burkho_phiE255_NC_009237(14)	11
GCA_004124195.2	CP033350.2	Chromosome	PHAGE_Staphy_SPbeta_like_NC_029119(4), PHAGE_Entero_SfV_NC_003444(41)	2	PHAGE_Escher_500465_1_NC_049342(12), PHAGE_Yersin_fHe_Yen9_04_NC_042116(1), PHAGE_Salmon_118970_sal4_NC_030919(2), PHAGE_Burkho_BcepMu_NC_005882(14)	4
GCA_004124215.2	CP033353.2	Plasmid	PHAGE_Escher_RCS47_NC_042128(2)	1	PHAGE_Salmon_SJ46_NC_031129(4), PHAGE_Escher_RCS47_NC_042128(3), PHAGE_Acinet_vB_AbaM_ME3_NC_041884(3), PHAGE_Escher_RCS47_NC_042128(2)	4
GCA_004124215.2	CP033356.2	Chromosome	Not Find	0	PHAGE_Cronob_ESSI_2_NC_047854(26), PHAGE_Escher_500465_1_NC_049342(12), PHAGE_Cronob_ESSI_2_NC_047854(22), PHAGE_Salmon_vB_SosS_Oslo_NC_018279(2), PHAGE_Entero_cdtI_NC_009514(2), PHAGE_Shigel_SfIV_NC_022749(2), PHAGE_Escher_HK639_NC_016158(10)	7
GCA_004126495.1	CP034074.1	Chromosome	Not Find	0	PHAGE_Escher_500465_2_NC_049343(4), PHAGE_Escher_503458_NC_049341(3), PHAGE_Phage_Gifsy_1_NC_010392(3), PHAGE_Phage_Gifsy_1_NC_010392(3), PHAGE_Entero_mEp237_NC_019704(5), PHAGE_Escher_503458_NC_049341(2), PHAGE_Escher_500465_1_NC_049342(12), PHAGE_Escher_RCS47_NC_042128(3)	8
GCA_004135835.1	CP026713.1	Chromosome	PHAGE_Salmon_118970_sal3_NC_031940(56), PHAGE_Phage_Gifsy_2_NC_010393(18)	2	PHAGE_Escher_500465_2_NC_049343(4), PHAGE_Shigel_Stx_NC_029120(3), PHAGE_Phage_Gifsy_2_NC_010393(5), PHAGE_Shigel_SfIV_NC_022749(2)	4
GCA_004135835.1	CP026714.1	Plasmid	Not Find	0	PHAGE_Burkho_phiE255_NC_009237(2)	1
GCA_004136055.1	CP025230.1	Chromosome	PHAGE_Phage_Gifsy_1_NC_010392(47), PHAGE_Salmon_SEN34_NC_028699(28), PHAGE_Phage_Gifsy_2_NC_010393(49), PHAGE_Entero_Sf101_NC_027398(12), PHAGE_Salmon_SP_004_NC_021774(25)	5	PHAGE_Cronob_ESSI_2_NC_047854(24), PHAGE_Escher_500465_1_NC_049342(12), PHAGE_Escher_500465_2_NC_049343(4), PHAGE_Salmon_Fels_1_NC_010391(3), PHAGE_Burkho_phiE255_NC_009237(14)	5
GCA_004136075.1	CP025232.1	Chromosome	PHAGE_Salmon_RE_2010_NC_019488(38), PHAGE_Phage_Gifsy_1_NC_010392(47), PHAGE_Phage_Gifsy_2_NC_010393(39), PHAGE_Salmon_SP_004_NC_021774(25)	4	PHAGE_Escher_500465_2_NC_049343(4), PHAGE_Cronob_ENT39118_NC_019934(2), PHAGE_Salmon_Fels_1_NC_010391(3), PHAGE_Entero_P4_NC_001609(8), PHAGE_Burkho_BcepMu_NC_005882(11)	5
GCA_004136095.1	CP025234.1	Chromosome	PHAGE_Phage_Gifsy_1_NC_010392(47), PHAGE_Salmon_SEN34_NC_028699(28), PHAGE_Phage_Gifsy_2_NC_010393(49), PHAGE_Klebsi_4LV2017_NC_047818(29), PHAGE_Salmon_SP_004_NC_021774(25)	5	PHAGE_Escher_500465_1_NC_049342(12), PHAGE_Escher_500465_2_NC_049343(4), PHAGE_Salmon_Fels_1_NC_010391(3), PHAGE_Burkho_BcepMu_NC_005882(14)	4
GCA_004136115.1	CP025243.1	Chromosome	PHAGE_Cronob_ESSI_2_NC_047854(28), PHAGE_Phage_Gifsy_1_NC_010392(47), PHAGE_Salmon_SEN34_NC_028699(28), PHAGE_Phage_Gifsy_2_NC_010393(49), PHAGE_Klebsi_4LV2017_NC_047818(29), PHAGE_Entero_Sf101_NC_027398(12), PHAGE_Salmon_SP_004_NC_021774(25)	7	PHAGE_Cronob_ESSI_2_NC_047854(25), PHAGE_Escher_500465_2_NC_049343(4), PHAGE_Salmon_Fels_1_NC_010391(3), PHAGE_Burkho_phiE255_NC_009237(14)	4
GCA_004136135.1	CP025237.1	Chromosome	PHAGE_Phage_Gifsy_1_NC_010392(47), PHAGE_Salmon_SEN34_NC_028699(28), PHAGE_Phage_Gifsy_2_NC_010393(49), PHAGE_Salmon_SP_004_NC_021774(26)	4	PHAGE_Escher_500465_1_NC_049342(12), PHAGE_Escher_500465_2_NC_049343(4), PHAGE_Salmon_Fels_1_NC_010391(3), PHAGE_Burkho_phiE255_NC_009237(14)	4
GCA_004136135.1	CP025239.1	Plasmid	Not Find	0	PHAGE_Pectob_CBB_NC_041878(1)	1
GCA_004136155.1	CP025241.1	Chromosome	PHAGE_Cronob_ESSI_2_NC_047854(28), PHAGE_Phage_Gifsy_1_NC_010392(47), PHAGE_Salmon_SEN34_NC_028699(28), PHAGE_Phage_Gifsy_2_NC_010393(49), PHAGE_Salmon_SP_004_NC_021774(25)	5	PHAGE_Cronob_ESSI_2_NC_047854(24), PHAGE_Escher_500465_2_NC_049343(4), PHAGE_Salmon_Fels_1_NC_010391(3), PHAGE_Burkho_phiE255_NC_009237(14)	4
GCA_004136175.1	CP025246.1	Chromosome	PHAGE_Phage_Gifsy_1_NC_010392(26), PHAGE_Erwini_phiEt88_NC_015295(10), PHAGE_Phage_Gifsy_1_NC_010392(29), PHAGE_Salmon_118970_sal4_NC_030919(16)	4	PHAGE_Entero_P4_NC_001609(7), PHAGE_Escher_500465_2_NC_049343(4), PHAGE_Phage_Gifsy_2_NC_010393(4), PHAGE_Entero_mEp237_NC_019704(3), PHAGE_Entero_P4_NC_001609(7), PHAGE_Burkho_BcepMu_NC_005882(14)	6
GCA_004194605.3	CP036165.1	Chromosome	PHAGE_Salmon_vB_SemP_Emek_NC_018275(22)	1	PHAGE_Escher_500465_1_NC_049342(12), PHAGE_Entero_Tyrion_NC_031077(31), PHAGE_Entero_mEp235_NC_019708(1), PHAGE_Burkho_phiE255_NC_009237(14)	4
GCA_004194605.3	CP037994.1	Plasmid	Not Find	0	PHAGE_Entero_N15_NC_001901(1)	1
GCA_004194635.5	CP036166.1	Chromosome	PHAGE_Salmon_118970_sal3_NC_031940(51)	1	PHAGE_Entero_lambda_NC_001416(2), PHAGE_Burkho_phiE255_NC_009237(14)	2
GCA_004194635.5	CP037995.1	Plasmid	Not Find	0	PHAGE_Escher_RCS47_NC_042128(3)	1
GCA_004222645.2	CP074608.1	Plasmid	Not Find	0	PHAGE_Rhodoc_RER2_NC_016653(1)	1
GCA_004222645.2	CP074607.1	Chromosome	PHAGE_Phage_Gifsy_1_NC_010392(34), PHAGE_Phage_Gifsy_2_NC_010393(49)	2	PHAGE_Escher_RCS47_NC_042128(4), PHAGE_Escher_500465_1_NC_049342(12), PHAGE_Escher_500465_2_NC_049343(4), PHAGE_Salmon_118970_sal3_NC_031940(5), PHAGE_Phage_Gifsy_2_NC_010393(3), PHAGE_Entero_lambda_NC_001416(2), PHAGE_Cronob_vB_CsaM_GAP32_NC_019401(2), PHAGE_Shigel_SfIV_NC_022749(2), PHAGE_Burkho_phiE255_NC_009237(14)	9
GCA_004223785.2	CP074638.1	Plasmid	Not Find	0	PHAGE_Escher_RCS47_NC_042128(4)	1
GCA_004223785.2	CP074636.1	Chromosome	PHAGE_Salmon_SEN34_NC_028699(38), PHAGE_Phage_Gifsy_1_NC_010392(20), PHAGE_Phage_Gifsy_1_NC_010392(32), PHAGE_Salmon_118970_sal3_NC_031940(25), PHAGE_Salmon_SI7_NC_049460(31)	5	PHAGE_Entero_P4_NC_001609(4), PHAGE_Escher_500465_2_NC_049343(4), PHAGE_Cronob_ENT39118_NC_019934(2), PHAGE_Salmon_Fels_1_NC_010391(3), PHAGE_Burkho_BcepMu_NC_005882(14)	5
GCA_004224885.2	CP041208.1	Chromosome	PHAGE_Phage_Gifsy_1_NC_010392(47), PHAGE_Salmon_SEN34_NC_028699(28), PHAGE_Phage_Gifsy_2_NC_010393(49), PHAGE_Salmon_SP_004_NC_021774(25)	4	PHAGE_Escher_500465_1_NC_049342(12), PHAGE_Escher_500465_2_NC_049343(4), PHAGE_Salmon_Fels_1_NC_010391(3), PHAGE_Burkho_BcepMu_NC_005882(14)	4
GCA_004280135.2	CP082619.1	Chromosome	PHAGE_Stx2_c_Stx2a_F451_NC_049924(9)	1	PHAGE_Burkho_BcepMu_NC_005882(14), PHAGE_Agroba_Atu_ph07_NC_042013(2), PHAGE_Entero_HK225_NC_019717(5), PHAGE_Escher_TL_2011b_NC_019445(3), PHAGE_Escher_500465_1_NC_049342(12)	5
GCA_004280135.2	CP082622.1	Plasmid	Not Find	0	PHAGE_Stx2_c_Stx2a_F451_NC_049924(3), PHAGE_Salmon_SSU5_NC_018843(2), PHAGE_Acinet_vB_AbaM_ME3_NC_041884(3), PHAGE_Stx2_c_Stx2a_F451_NC_049924(3)	4
GCA_004280135.2	CP082621.1	Plasmid	PHAGE_Stx2_c_1717_NC_011357(3)	1	PHAGE_Stx2_c_Stx2a_F451_NC_049924(3), PHAGE_Stx2_c_Stx2a_F451_NC_049924(2)	2
GCA_004280135.2	CP082623.1	Plasmid	Not Find	0	PHAGE_Entero_fiAA91_ss_NC_022750(2)	1
GCA_004282055.2	CP082618.1	Plasmid	PHAGE_Escher_500465_1_NC_049342(2)	1	PHAGE_Escher_RCS47_NC_042128(5), PHAGE_Shigel_Stx_NC_029120(2), PHAGE_Serrat_Eta_NC_021563(1)	3
GCA_004282055.2	CP082617.1	Chromosome	PHAGE_Salmon_g341c_NC_013059(15), PHAGE_Phage_Gifsy_1_NC_010392(3), PHAGE_Salmon_vB_SosS_Oslo_NC_018279(9), PHAGE_Escher_pro483_NC_028943(26)	4	PHAGE_Escher_RCS47_NC_042128(4), PHAGE_Entero_P4_NC_001609(7), PHAGE_Cronob_ENT39118_NC_019934(2), PHAGE_Escher_500465_2_NC_049343(4), PHAGE_Burkho_BcepMu_NC_005882(14)	5
GCA_004323995.2	CP047525.1	Chromosome	PHAGE_Phage_Gifsy_1_NC_010392(47), PHAGE_Phage_Gifsy_1_NC_010392(5), PHAGE_Salmon_118970_sal3_NC_031940(92), PHAGE_Phage_Gifsy_2_NC_010393(35), PHAGE_Entero_UAB_Phi20_NC_031019(24)	5	PHAGE_Cronob_ESSI_2_NC_047854(24), PHAGE_Escher_RCS47_NC_042128(4), PHAGE_Escher_500465_1_NC_049342(12), PHAGE_Escher_500465_2_NC_049343(4), PHAGE_Salmon_118970_sal3_NC_031940(5), PHAGE_Phage_Gifsy_2_NC_010393(3), PHAGE_Entero_lambda_NC_001416(2), PHAGE_Escher_RCS47_NC_042128(3), PHAGE_Agroba_Atu_ph07_NC_042013(2), PHAGE_Shigel_SfIV_NC_022749(2), PHAGE_Burkho_BcepMu_NC_005882(14)	11
GCA_004323995.2	CP047526.1	Plasmid	PHAGE_Staphy_SPbeta_like_NC_029119(4)	1	PHAGE_Acinet_vB_AbaM_ME3_NC_041884(3)	1
GCA_004324015.2	CP047530.1	Plasmid	Not Find	0	PHAGE_Acinet_vB_AbaM_ME3_NC_041884(3)	1
GCA_004324015.2	CP047529.1	Chromosome	PHAGE_Salmon_ST64T_NC_004348(22), PHAGE_Phage_Gifsy_2_NC_010393(34), PHAGE_Salmon_118970_sal3_NC_031940(92), PHAGE_Phage_Gifsy_1_NC_010392(51)	4	PHAGE_Burkho_BcepMu_NC_005882(14), PHAGE_Shigel_SfIV_NC_022749(2), PHAGE_Agroba_Atu_ph07_NC_042013(2), PHAGE_Entero_HK630_NC_019723(2), PHAGE_Phage_Gifsy_2_NC_010393(3), PHAGE_Salmon_118970_sal3_NC_031940(5), PHAGE_Escher_500465_2_NC_049343(4), PHAGE_Escher_500465_1_NC_049342(12), PHAGE_Salmon_SJ46_NC_031129(2), PHAGE_Cronob_ESSI_2_NC_047854(23)	10
GCA_004324025.2	CP047532.1	Plasmid	Not Find	0	PHAGE_Acinet_vB_AbaM_ME3_NC_041884(3)	1
GCA_004324025.2	CP047531.1	Chromosome	PHAGE_Phage_Gifsy_1_NC_010392(51), PHAGE_Salmon_118970_sal3_NC_031940(92), PHAGE_Phage_Gifsy_2_NC_010393(35), PHAGE_Entero_UAB_Phi20_NC_031019(24)	4	PHAGE_Cronob_ESSI_2_NC_047854(24), PHAGE_Escher_RCS47_NC_042128(4), PHAGE_Escher_RCS47_NC_042128(3), PHAGE_Escher_500465_1_NC_049342(12), PHAGE_Escher_500465_2_NC_049343(4), PHAGE_Salmon_118970_sal3_NC_031940(5), PHAGE_Salmon_Fels_1_NC_010391(3), PHAGE_Entero_HK629_NC_019711(2), PHAGE_Cronob_vB_CsaM_GAP32_NC_019401(2), PHAGE_Shigel_SfIV_NC_022749(2), PHAGE_Burkho_BcepMu_NC_005882(14)	11
GCA_004324035.2	CP047536.1	Plasmid	Not Find	0	PHAGE_Acinet_vB_AbaM_ME3_NC_041884(3), PHAGE_Salmon_SJ46_NC_031129(2), PHAGE_Escher_RCS47_NC_042128(3)	3
GCA_004324035.2	CP047535.1	Chromosome	PHAGE_Phage_Gifsy_1_NC_010392(51), PHAGE_Salmon_118970_sal3_NC_031940(92), PHAGE_Phage_Gifsy_2_NC_010393(35), PHAGE_Entero_UAB_Phi20_NC_031019(24)	4	PHAGE_Cronob_ESSI_2_NC_047854(24), PHAGE_Escher_RCS47_NC_042128(4), PHAGE_Escher_500465_1_NC_049342(12), PHAGE_Escher_500465_2_NC_049343(4), PHAGE_Salmon_118970_sal3_NC_031940(5), PHAGE_Phage_Gifsy_2_NC_010393(3), PHAGE_Entero_lambda_NC_001416(2), PHAGE_Agroba_Atu_ph07_NC_042013(2), PHAGE_Shigel_SfIV_NC_022749(2), PHAGE_Burkho_phiE255_NC_009237(14)	10
GCA_004324045.2	CP047540.1	Chromosome	PHAGE_Phage_Gifsy_1_NC_010392(51), PHAGE_Salmon_118970_sal3_NC_031940(92), PHAGE_Phage_Gifsy_2_NC_010393(35), PHAGE_Entero_UAB_Phi20_NC_031019(24)	4	PHAGE_Cronob_ESSI_2_NC_047854(24), PHAGE_Escher_RCS47_NC_042128(4), PHAGE_Escher_500465_1_NC_049342(12), PHAGE_Escher_500465_2_NC_049343(4), PHAGE_Salmon_118970_sal3_NC_031940(5), PHAGE_Phage_Gifsy_2_NC_010393(3), PHAGE_Entero_lambda_NC_001416(2), PHAGE_Agroba_Atu_ph07_NC_042013(2), PHAGE_Shigel_SfIV_NC_022749(2), PHAGE_Burkho_phiE255_NC_009237(14)	10
GCA_004324045.2	CP047541.1	Plasmid	Not Find	0	PHAGE_Acinet_vB_AbaM_ME3_NC_041884(3), PHAGE_Staphy_SPbeta_like_NC_029119(2)	2
GCA_004324095.2	CP047543.1	Plasmid	Not Find	0	PHAGE_Salmon_SJ46_NC_031129(2), PHAGE_Acinet_vB_AbaM_ME3_NC_041884(3)	2
GCA_004324095.2	CP047542.1	Chromosome	PHAGE_Salmon_ST64T_NC_004348(22), PHAGE_Phage_Gifsy_2_NC_010393(34), PHAGE_Salmon_118970_sal3_NC_031940(92), PHAGE_Phage_Gifsy_1_NC_010392(51)	4	PHAGE_Burkho_phiE255_NC_009237(14), PHAGE_Shigel_SfIV_NC_022749(2), PHAGE_Agroba_Atu_ph07_NC_042013(2), PHAGE_Entero_lambda_NC_001416(2), PHAGE_Salmon_Fels_1_NC_010391(3), PHAGE_Salmon_118970_sal3_NC_031940(5), PHAGE_Escher_500465_2_NC_049343(4), PHAGE_Escher_500465_1_NC_049342(12), PHAGE_Escher_RCS47_NC_042128(3), PHAGE_Salmon_SJ46_NC_031129(2), PHAGE_Cronob_ESSI_2_NC_047854(23)	11
GCA_004324115.2	CP047544.1	Chromosome	PHAGE_Phage_Gifsy_1_NC_010392(51), PHAGE_Salmon_118970_sal3_NC_031940(92), PHAGE_Phage_Gifsy_2_NC_010393(35), PHAGE_Entero_UAB_Phi20_NC_031019(24)	4	PHAGE_Cronob_ESSI_2_NC_047854(24), PHAGE_Escher_RCS47_NC_042128(4), PHAGE_Escher_RCS47_NC_042128(3), PHAGE_Escher_500465_1_NC_049342(12), PHAGE_Cronob_ESSI_2_NC_047854(22), PHAGE_Escher_500465_2_NC_049343(4), PHAGE_Salmon_118970_sal3_NC_031940(5), PHAGE_Phage_Gifsy_2_NC_010393(3), PHAGE_Entero_lambda_NC_001416(2), PHAGE_Agroba_Atu_ph07_NC_042013(2), PHAGE_Shigel_SfIV_NC_022749(2), PHAGE_Burkho_Bc…	12
GCA_004324115.2	CP047545.1	Plasmid	Not Find	0	PHAGE_Acinet_vB_AbaM_ME3_NC_041884(3), PHAGE_Salmon_SJ46_NC_031129(2), PHAGE_Staphy_SPbeta_like_NC_029119(4)	3
GCA_004324125.2	CP047547.1	Plasmid	Not Find	0	PHAGE_Staphy_SPbeta_like_NC_029119(2), PHAGE_Acinet_vB_AbaM_ME3_NC_041884(3)	2
GCA_004324125.2	CP047546.1	Chromosome	PHAGE_Phage_Gifsy_1_NC_010392(51), PHAGE_Salmon_118970_sal3_NC_031940(92), PHAGE_Phage_Gifsy_2_NC_010393(35), PHAGE_Entero_UAB_Phi20_NC_031019(24)	4	PHAGE_Cronob_ESSI_2_NC_047854(24), PHAGE_Escher_RCS47_NC_042128(4), PHAGE_Escher_500465_1_NC_049342(12), PHAGE_Escher_500465_2_NC_049343(4), PHAGE_Salmon_118970_sal3_NC_031940(5), PHAGE_Phage_Gifsy_2_NC_010393(3), PHAGE_Entero_HK629_NC_019711(2), PHAGE_Cronob_vB_CsaM_GAP32_NC_019401(2), PHAGE_Shigel_SfIV_NC_022749(2), PHAGE_Burkho_phiE255_NC_009237(14)	10
GCA_004324135.2	CP047554.1	Plasmid	Not Find	0	PHAGE_Acinet_vB_AbaM_ME3_NC_041884(3)	1
GCA_004324135.2	CP047553.1	Chromosome	PHAGE_Salmon_ST64T_NC_004348(22), PHAGE_Phage_Gifsy_2_NC_010393(34), PHAGE_Salmon_118970_sal3_NC_031940(92), PHAGE_Phage_Gifsy_1_NC_010392(51)	4	PHAGE_Burkho_phiE255_NC_009237(14), PHAGE_Shigel_SfIV_NC_022749(2), PHAGE_Agroba_Atu_ph07_NC_042013(2), PHAGE_Entero_HK630_NC_019723(2), PHAGE_Salmon_Fels_1_NC_010391(3), PHAGE_Salmon_118970_sal3_NC_031940(5), PHAGE_Escher_500465_2_NC_049343(4), PHAGE_Escher_500465_1_NC_049342(12), PHAGE_Escher_RCS47_NC_042128(3), PHAGE_Salmon_SJ46_NC_031129(2), PHAGE_Cronob_ESSI_2_NC_047854(23)	11
GCA_004324145.2	CP047550.1	Chromosome	PHAGE_Phage_Gifsy_1_NC_010392(51), PHAGE_Salmon_118970_sal3_NC_031940(92), PHAGE_Phage_Gifsy_2_NC_010393(35), PHAGE_Entero_UAB_Phi20_NC_031019(24)	4	PHAGE_Cronob_ESSI_2_NC_047854(24), PHAGE_Escher_RCS47_NC_042128(4), PHAGE_Escher_RCS47_NC_042128(3), PHAGE_Escher_500465_1_NC_049342(12), PHAGE_Escher_500465_2_NC_049343(4), PHAGE_Salmon_118970_sal3_NC_031940(5), PHAGE_Phage_Gifsy_2_NC_010393(3), PHAGE_Entero_HK629_NC_019711(2), PHAGE_Agroba_Atu_ph07_NC_042013(2), PHAGE_Shigel_SfIV_NC_022749(2), PHAGE_Burkho_phiE255_NC_009237(14)	11
GCA_004324145.2	CP047551.1	Plasmid	Not Find	0	PHAGE_Salmon_SJ46_NC_031129(2), PHAGE_Acinet_vB_AbaM_ME3_NC_041884(3)	2
GCA_004324245.2	CP047528.1	Plasmid	Not Find	0	PHAGE_Acinet_vB_AbaM_ME3_NC_041884(3)	1
GCA_004324245.2	CP047527.1	Chromosome	PHAGE_Salmon_ST64T_NC_004348(22), PHAGE_Phage_Gifsy_2_NC_010393(34), PHAGE_Salmon_118970_sal3_NC_031940(92), PHAGE_Phage_Gifsy_1_NC_010392(51)	4	PHAGE_Burkho_BcepMu_NC_005882(14), PHAGE_Shigel_SfIV_NC_022749(2), PHAGE_Cronob_vB_CsaM_GAP32_NC_019401(2), PHAGE_Entero_HK629_NC_019711(2), PHAGE_Phage_Gifsy_2_NC_010393(3), PHAGE_Salmon_118970_sal3_NC_031940(5), PHAGE_Escher_500465_2_NC_049343(4), PHAGE_Escher_500465_1_NC_049342(12), PHAGE_Escher_RCS47_NC_042128(3), PHAGE_Salmon_SJ46_NC_031129(2), PHAGE_Cronob_ESSI_2_NC_047854(23)	11
GCA_004324275.2	CP047549.1	Plasmid	Not Find	0	PHAGE_Acinet_vB_AbaM_ME3_NC_041884(3)	1
GCA_004324275.2	CP047548.1	Chromosome	PHAGE_Salmon_ST64T_NC_004348(22), PHAGE_Phage_Gifsy_2_NC_010393(34), PHAGE_Salmon_118970_sal3_NC_031940(92), PHAGE_Phage_Gifsy_1_NC_010392(51)	4	PHAGE_Burkho_BcepMu_NC_005882(14), PHAGE_Shigel_SfIV_NC_022749(2), PHAGE_Agroba_Atu_ph07_NC_042013(2), PHAGE_Entero_HK629_NC_019711(2), PHAGE_Phage_Gifsy_2_NC_010393(3), PHAGE_Salmon_118970_sal3_NC_031940(5), PHAGE_Escher_500465_2_NC_049343(4), PHAGE_Escher_500465_1_NC_049342(12), PHAGE_Salmon_SJ46_NC_031129(2), PHAGE_Cronob_ESSI_2_NC_047854(23)	10
GCA_004324315.2	CP047556.1	Plasmid	Not Find	0	PHAGE_Acinet_vB_AbaM_ME3_NC_041884(3)	1
GCA_004324315.2	CP047555.1	Chromosome	PHAGE_Salmon_ST64T_NC_004348(22), PHAGE_Phage_Gifsy_2_NC_010393(34), PHAGE_Salmon_118970_sal3_NC_031940(92), PHAGE_Phage_Gifsy_1_NC_010392(51)	4	PHAGE_Salmon_SJ46_NC_031129(2), PHAGE_Cronob_ESSI_2_NC_047854(23), PHAGE_Burkho_BcepMu_NC_005882(14), PHAGE_Shigel_SfIV_NC_022749(2), PHAGE_Cronob_vB_CsaM_GAP32_NC_019401(2), PHAGE_Entero_HK629_NC_019711(2), PHAGE_Salmon_Fels_1_NC_010391(3), PHAGE_Salmon_118970_sal3_NC_031940(5), PHAGE_Escher_500465_2_NC_049343(4), PHAGE_Escher_500465_1_NC_049342(12), PHAGE_Escher_RCS47_NC_042128(3)	11
GCA_004328785.1	CP025278.1	Chromosome	PHAGE_Cronob_ESSI_2_NC_047854(28), PHAGE_Salmon_SW9_NC_049459(43), PHAGE_Salmon_g341c_NC_013059(22), PHAGE_Edward_GF_2_NC_026611(16), PHAGE_Entero_mEp235_NC_019708(10), PHAGE_Salmon_SEN34_NC_028699(26), PHAGE_Salmon_ST160_NC_014900(14), PHAGE_Entero_fiAA91_ss_NC_022750(23)	8	PHAGE_Escher_TL_2011b_NC_019445(3), PHAGE_Escher_500465_2_NC_049343(4), PHAGE_Burkho_phiE255_NC_009237(14)	3
GCA_004328785.1	CP025279.1	Plasmid	Not Find	0	PHAGE_Caulob_CcrColossus_NC_019406(1)	1
GCA_004328805.1	CP025273.1	Chromosome	PHAGE_Salmon_Fels_2_NC_010463(35), PHAGE_Phage_Gifsy_1_NC_010392(47), PHAGE_Salmon_SEN34_NC_028699(28), PHAGE_Phage_Gifsy_2_NC_010393(49), PHAGE_Entero_Sf101_NC_027398(12), PHAGE_Salmon_SP_004_NC_021774(25)	6	PHAGE_Cronob_ESSI_2_NC_047854(24), PHAGE_Escher_500465_2_NC_049343(4), PHAGE_Salmon_Fels_1_NC_010391(3), PHAGE_Burkho_BcepMu_NC_005882(14)	4
GCA_004328805.1	CP025275.1	Plasmid	Not Find	0	PHAGE_Escher_RCS47_NC_042128(2)	1
GCA_004328825.1	CP025276.1	Chromosome	PHAGE_Salmon_118970_sal3_NC_031940(41), PHAGE_Entero_UAB_Phi20_NC_031019(18), PHAGE_Salmon_Fels_1_NC_010391(5), PHAGE_Salmon_SI7_NC_049460(34)	4	PHAGE_Entero_cdtI_NC_009514(2), PHAGE_Cronob_ESSI_2_NC_047854(23)	2
GCA_004328825.1	CP025277.1	Plasmid	Not Find	0	PHAGE_Acinet_vB_AbaM_ME3_NC_041884(3)	1
GCA_004337735.2	CP047522.1	Chromosome	PHAGE_Salmon_ST64T_NC_004348(22), PHAGE_Phage_Gifsy_2_NC_010393(34), PHAGE_Phage_Gifsy_1_NC_010392(51), PHAGE_Escher_RCS47_NC_042128(4)	4	PHAGE_Burkho_phiE255_NC_009237(14), PHAGE_Shigel_SfIV_NC_022749(2), PHAGE_Cronob_vB_CsaM_GAP32_NC_019401(2), PHAGE_Entero_lambda_NC_001416(2), PHAGE_Phage_Gifsy_2_NC_010393(3), PHAGE_Salmon_118970_sal3_NC_031940(5), PHAGE_Escher_500465_2_NC_049343(4), PHAGE_Escher_500465_1_NC_049342(12), PHAGE_Salmon_SJ46_NC_031129(2), PHAGE_Cronob_ESSI_2_NC_047854(23)	10
GCA_004337735.2	CP047524.1	Plasmid	Not Find	0	PHAGE_Aeromo_vB_AsaM_56_NC_019527(1)	1
GCA_004337735.2	CP047523.1	Plasmid	PHAGE_Staphy_SPbeta_like_NC_029119(3)	1	PHAGE_Acinet_vB_AbaM_ME3_NC_041884(3)	1
GCA_004337745.2	CP047538.1	Plasmid	Not Find	0	PHAGE_Escher_RCS47_NC_042128(2), PHAGE_Acinet_vB_AbaM_ME3_NC_041884(3)	2
GCA_004337745.2	CP047539.1	Plasmid	Not Find	0	PHAGE_Serrat_BF_NC_041917(1)	1
GCA_004337745.2	CP047537.1	Chromosome	PHAGE_Salmon_ST64T_NC_004348(22), PHAGE_Phage_Gifsy_2_NC_010393(34), PHAGE_Salmon_118970_sal3_NC_031940(92), PHAGE_Phage_Gifsy_1_NC_010392(51)	4	PHAGE_Burkho_phiE255_NC_009237(14), PHAGE_Shigel_SfIV_NC_022749(2), PHAGE_Cronob_vB_CsaM_GAP32_NC_019401(2), PHAGE_Entero_lambda_NC_001416(2), PHAGE_Salmon_Fels_1_NC_010391(3), PHAGE_Salmon_118970_sal3_NC_031940(5), PHAGE_Escher_500465_2_NC_049343(4), PHAGE_Escher_500465_1_NC_049342(12), PHAGE_Escher_RCS47_NC_042128(3), PHAGE_Cronob_ESSI_2_NC_047854(23)	10
GCA_004358925.1	CP037959.1	Plasmid	PHAGE_Acinet_vB_AbaM_ME3_NC_041884(3), PHAGE_Escher_RCS47_NC_042128(5)	2	PHAGE_Stx2_c_1717_NC_011357(3)	1
GCA_004358925.1	CP037960.1	Chromosome	PHAGE_Salmon_SEN1_NC_029003(2)	1	PHAGE_Escher_500465_2_NC_049343(4), PHAGE_Cronob_vB_CsaM_GAP32_NC_019401(2), PHAGE_Burkho_phiE255_NC_009237(14)	3
GCA_004683925.1	CP038433.1	Plasmid	Not Find	0	PHAGE_Salmon_SJ46_NC_031129(3)	1
GCA_004683925.1	CP038432.1	Chromosome	PHAGE_Salmon_118970_sal3_NC_031940(65), PHAGE_Phage_Gifsy_1_NC_010392(45), PHAGE_Entero_UAB_Phi20_NC_031019(34), PHAGE_Phage_Gifsy_2_NC_010393(49)	4	PHAGE_Phage_Gifsy_1_NC_010392(6), PHAGE_Escher_500465_2_NC_049343(4), PHAGE_Salmon_118970_sal3_NC_031940(5), PHAGE_Phage_Gifsy_2_NC_010393(3), PHAGE_Entero_HK629_NC_019711(2), PHAGE_Escher_500465_1_NC_049342(12), PHAGE_Salmon_SJ46_NC_031129(2), PHAGE_Burkho_phiE255_NC_009237(14), PHAGE_Shigel_SfIV_NC_022749(2), PHAGE_Cronob_vB_CsaM_GAP32_NC_019401(2), PHAGE_Salmon_SEN34_NC_028699(12)	11
GCA_004683945.1	CP038435.1	Plasmid	Not Find	0	PHAGE_Salmon_SJ46_NC_031129(3)	1
GCA_004683945.1	CP038434.1	Chromosome	PHAGE_Salmon_118970_sal3_NC_031940(65), PHAGE_Phage_Gifsy_1_NC_010392(45), PHAGE_Entero_UAB_Phi20_NC_031019(34), PHAGE_Phage_Gifsy_2_NC_010393(49)	4	PHAGE_Phage_Gifsy_1_NC_010392(6), PHAGE_Escher_500465_2_NC_049343(4), PHAGE_Salmon_118970_sal3_NC_031940(5), PHAGE_Salmon_Fels_1_NC_010391(3), PHAGE_Entero_lambda_NC_001416(2), PHAGE_Escher_500465_1_NC_049342(12), PHAGE_Salmon_SJ46_NC_031129(2), PHAGE_Burkho_BcepMu_NC_005882(14), PHAGE_Shigel_SfIV_NC_022749(2), PHAGE_Cronob_vB_CsaM_GAP32_NC_019401(2), PHAGE_Salmon_SEN34_NC_028699(12)	11
GCA_004768565.1	CP038591.1	Chromosome	PHAGE_Burkho_phiE125_NC_003309(1), PHAGE_Salmon_SEN8_NC_047753(39), PHAGE_Entero_fiAA91_ss_NC_022750(23)	3	PHAGE_Salmon_118970_sal3_NC_031940(2), PHAGE_Ralsto_RP12_NC_041911(1), PHAGE_Escher_TL_2011b_NC_019445(3), PHAGE_Klebsi_ST13_OXA48phi12.1_NC_049453(5), PHAGE_Burkho_BcepMu_NC_005882(14)	5
GCA_004768585.1	CP038593.1	Chromosome	PHAGE_Entero_Mu_NC_000929(1), PHAGE_Salmon_SEN8_NC_047753(39), PHAGE_Entero_fiAA91_ss_NC_022750(23)	3	PHAGE_Salmon_118970_sal3_NC_031940(2), PHAGE_Plankt_PaV_LD_NC_016564(1), PHAGE_Escher_TL_2011b_NC_019445(3), PHAGE_Klebsi_ST13_OXA48phi12.1_NC_049453(5), PHAGE_Burkho_BcepMu_NC_005882(14)	5
GCA_004768605.1	CP038601.1	Chromosome	PHAGE_Salmon_ST64B_NC_004313(3), PHAGE_Escher_vB_EcoM_12474III_NC_049457(23)	2	PHAGE_Salmon_118970_sal3_NC_031940(2), PHAGE_Ralsto_RP12_NC_041911(1), PHAGE_Escher_TL_2011b_NC_019445(3), PHAGE_Escher_500465_1_NC_049342(12), PHAGE_Entero_phiP27_NC_003356(2), PHAGE_Klebsi_ST13_OXA48phi12.1_NC_049453(5), PHAGE_Burkho_BcepMu_NC_005882(14), PHAGE_Entero_P4_NC_001609(5)	8
GCA_004768625.1	CP038604.1	Chromosome	PHAGE_Bacter_APSE_2_NC_011551(8), PHAGE_Salmon_118970_sal3_NC_031940(45), PHAGE_Entero_mEp235_NC_019708(19)	3	PHAGE_Pectob_ZF40_NC_019522(11), PHAGE_Phage_Gifsy_1_NC_010392(4), PHAGE_Entero_HK630_NC_019723(1), PHAGE_Escher_RCS47_NC_042128(3), PHAGE_Pseudo_OBP_NC_016571(2), PHAGE_Cronob_ESSI_2_NC_047854(22), PHAGE_Escher_500465_1_NC_049342(12), PHAGE_Escher_RCS47_NC_042128(3), PHAGE_Escher_RCS47_NC_042128(3), PHAGE_Escher_RCS47_NC_042128(3), PHAGE_Entero_P4_NC_001609(2), PHAGE_Burkho_BcepMu_NC_005882(14),…	14
GCA_004768645.1	CP038595.1	Chromosome	PHAGE_Salmon_Fels_1_NC_010391(5)	1	PHAGE_Escher_500465_2_NC_049343(4), PHAGE_Burkho_phiE255_NC_009237(14)	2
GCA_004768665.1	CP038608.1	Chromosome	PHAGE_Endosy_APSE_1_NC_000935(8), PHAGE_Salmon_118970_sal3_NC_031940(45), PHAGE_Entero_mEp235_NC_019708(19)	3	PHAGE_Pectob_ZF40_NC_019522(11), PHAGE_Phage_Gifsy_1_NC_010392(4), PHAGE_Salmon_SEN34_NC_028699(1), PHAGE_Escher_RCS47_NC_042128(3), PHAGE_Pseudo_OBP_NC_016571(2), PHAGE_Cronob_ESSI_2_NC_047854(22), PHAGE_Escher_500465_1_NC_049342(12), PHAGE_Escher_RCS47_NC_042128(3), PHAGE_Escher_RCS47_NC_042128(3), PHAGE_Escher_RCS47_NC_042128(3), PHAGE_Salmon_vB_SosS_Oslo_NC_018279(2), PHAGE_Burkho_phiE255_NC_…	14
GCA_004792435.1	CP038847.1	Chromosome	PHAGE_Phage_Gifsy_2_NC_010393(49), PHAGE_Salmon_118970_sal3_NC_031940(67), PHAGE_Phage_Gifsy_1_NC_010392(41), PHAGE_Salmon_RE_2010_NC_019488(38)	4	PHAGE_Shigel_SfIV_NC_022749(2), PHAGE_Agroba_Atu_ph07_NC_042013(2), PHAGE_Entero_HK630_NC_019723(2), PHAGE_Phage_Gifsy_2_NC_010393(3), PHAGE_Salmon_118970_sal3_NC_031940(5), PHAGE_Escher_500465_2_NC_049343(4), PHAGE_Salmon_SJ46_NC_031129(2), PHAGE_Burkho_phiE255_NC_009237(14)	8
GCA_004792435.1	CP038848.1	Plasmid	Not Find	0	PHAGE_Salmon_SJ46_NC_031129(3)	1
GCA_004798745.1	CP039277.1	Chromosome	Not Find	0	PHAGE_Salmon_BTP1_NC_042346(1), PHAGE_Entero_cdtI_NC_009514(2), PHAGE_Entero_HK106_NC_019768(1), PHAGE_Escher_HK639_NC_016158(1), PHAGE_Escher_500465_2_NC_049343(4), PHAGE_Escher_500465_1_NC_049342(12)	6
GCA_004798765.1	CP039279.1	Chromosome	PHAGE_Bacter_APSE_2_NC_011551(8), PHAGE_Salmon_118970_sal3_NC_031940(45), PHAGE_Entero_mEp235_NC_019708(19)	3	PHAGE_Pectob_ZF40_NC_019522(11), PHAGE_Phage_Gifsy_1_NC_010392(4), PHAGE_Caulob_Sansa_NC_047756(1), PHAGE_Escher_RCS47_NC_042128(3), PHAGE_Pseudo_OBP_NC_016571(2), PHAGE_Cronob_ESSI_2_NC_047854(22), PHAGE_Escher_500465_1_NC_049342(12), PHAGE_Stx2_c_1717_NC_011357(3), PHAGE_Escher_RCS47_NC_042128(3), PHAGE_Escher_RCS47_NC_042128(3), PHAGE_Salmon_vB_SosS_Oslo_NC_018279(2), PHAGE_Burkho_phiE255_NC_0…	14
GCA_004798785.1	CP039271.1	Plasmid	Not Find	0	PHAGE_Shigel_SfIV_NC_022749(2)	1
GCA_004798785.1	CP039270.1	Chromosome	PHAGE_Shigel_SfII_NC_021857(3), PHAGE_Entero_ES18_NC_006949(9), PHAGE_Phage_Gifsy_2_NC_010393(18)	3	PHAGE_Klebsi_ST147_VIM1phi7.1_NC_049451(5), PHAGE_Entero_phiP27_NC_003356(2), PHAGE_Escher_RCS47_NC_042128(3), PHAGE_Escher_500465_1_NC_049342(12), PHAGE_Escher_TL_2011b_NC_019445(3), PHAGE_Lactoc_P087_NC_012663(1), PHAGE_Paenib_BN12_NC_048688(1), PHAGE_Salmon_118970_sal3_NC_031940(2), PHAGE_Entero_P4_NC_001609(5), PHAGE_Burkho_BcepMu_NC_005882(14)	10
GCA_004847005.1	CP039464.1	Plasmid	Not Find	0	PHAGE_Escher_RCS47_NC_042128(4)	1
GCA_004847005.1	CP039463.1	Chromosome	PHAGE_Salmon_Fels_1_NC_010391(5), PHAGE_Phage_Gifsy_1_NC_010392(33)	2	PHAGE_Escher_500465_1_NC_049342(12), PHAGE_Escher_500465_2_NC_049343(4), PHAGE_Entero_P4_NC_001609(7)	3
GCA_004847145.1	CP039465.1	Chromosome	PHAGE_Salmon_Fels_1_NC_010391(5), PHAGE_Phage_Gifsy_1_NC_010392(33)	2	PHAGE_Escher_500465_1_NC_049342(12), PHAGE_Escher_500465_2_NC_049343(4), PHAGE_Entero_P4_NC_001609(7)	3
GCA_004847145.1	CP039466.1	Plasmid	Not Find	0	PHAGE_Escher_RCS47_NC_042128(4)	1
GCA_004847345.1	CP039483.1	Plasmid	Not Find	0	PHAGE_Escher_RCS47_NC_042128(4)	1
GCA_004847345.1	CP039482.1	Chromosome	PHAGE_Salmon_Fels_1_NC_010391(5), PHAGE_Phage_Gifsy_1_NC_010392(33)	2	PHAGE_Escher_500465_1_NC_049342(12), PHAGE_Escher_500465_2_NC_049343(4), PHAGE_Entero_P4_NC_001609(7)	3
GCA_004847505.1	CP039467.1	Chromosome	PHAGE_Salmon_Fels_1_NC_010391(5), PHAGE_Phage_Gifsy_1_NC_010392(33)	2	PHAGE_Escher_500465_1_NC_049342(12), PHAGE_Escher_500465_2_NC_049343(4), PHAGE_Entero_P4_NC_001609(7)	3
GCA_004847505.1	CP039468.1	Plasmid	Not Find	0	PHAGE_Escher_RCS47_NC_042128(4)	1
GCA_004847525.1	CP039470.1	Plasmid	Not Find	0	PHAGE_Escher_RCS47_NC_042128(4)	1
GCA_004847525.1	CP039469.1	Chromosome	PHAGE_Salmon_Fels_1_NC_010391(5), PHAGE_Phage_Gifsy_1_NC_010392(33)	2	PHAGE_Escher_500465_1_NC_049342(12), PHAGE_Escher_500465_2_NC_049343(4), PHAGE_Entero_P4_NC_001609(7)	3
GCA_004847545.1	CP039472.1	Plasmid	Not Find	0	PHAGE_Escher_RCS47_NC_042128(4)	1
GCA_004847545.1	CP039471.1	Chromosome	PHAGE_Salmon_Fels_1_NC_010391(5), PHAGE_Phage_Gifsy_1_NC_010392(33)	2	PHAGE_Escher_500465_1_NC_049342(12), PHAGE_Escher_500465_2_NC_049343(4), PHAGE_Entero_P4_NC_001609(7)	3
GCA_004847585.1	CP039484.1	Chromosome	PHAGE_Salmon_Fels_1_NC_010391(5), PHAGE_Phage_Gifsy_1_NC_010392(33)	2	PHAGE_Escher_500465_1_NC_049342(12), PHAGE_Escher_500465_2_NC_049343(4), PHAGE_Entero_P4_NC_001609(7)	3
GCA_004847585.1	CP039485.1	Plasmid	Not Find	0	PHAGE_Escher_RCS47_NC_042128(4)	1
GCA_004847605.1	CP039474.1	Plasmid	Not Find	0	PHAGE_Escher_RCS47_NC_042128(4)	1
GCA_004847605.1	CP039475.1	Plasmid	Not Find	0	PHAGE_Yersin_fHe_Yen9_04_NC_042116(1)	1
GCA_004847605.1	CP039473.1	Chromosome	PHAGE_Salmon_Fels_1_NC_010391(5), PHAGE_Phage_Gifsy_1_NC_010392(33)	2	PHAGE_Escher_500465_1_NC_049342(12), PHAGE_Escher_500465_2_NC_049343(4), PHAGE_Entero_P4_NC_001609(7)	3
GCA_004847885.1	CP039479.1	Plasmid	Not Find	0	PHAGE_Escher_RCS47_NC_042128(4)	1
GCA_004847885.1	CP039478.1	Chromosome	PHAGE_Salmon_Fels_1_NC_010391(5), PHAGE_Phage_Gifsy_1_NC_010392(33)	2	PHAGE_Escher_500465_1_NC_049342(12), PHAGE_Escher_500465_2_NC_049343(4), PHAGE_Entero_P4_NC_001609(7)	3
GCA_004848145.1	CP039481.1	Plasmid	Not Find	0	PHAGE_Escher_RCS47_NC_042128(4)	1
GCA_004848145.1	CP039480.1	Chromosome	PHAGE_Salmon_Fels_1_NC_010391(5), PHAGE_Phage_Gifsy_1_NC_010392(33)	2	PHAGE_Escher_500465_1_NC_049342(12), PHAGE_Escher_500465_2_NC_049343(4), PHAGE_Entero_P4_NC_001609(7)	3
GCA_004848405.1	CP039487.1	Chromosome	PHAGE_Salmon_Fels_1_NC_010391(5), PHAGE_Phage_Gifsy_1_NC_010392(33)	2	PHAGE_Escher_500465_1_NC_049342(12), PHAGE_Escher_500465_2_NC_049343(4), PHAGE_Entero_P4_NC_001609(7)	3
GCA_004848405.1	CP039488.1	Plasmid	Not Find	0	PHAGE_Escher_RCS47_NC_042128(4)	1
GCA_004848545.1	CP039491.1	Chromosome	PHAGE_Salmon_Fels_1_NC_010391(5), PHAGE_Phage_Gifsy_1_NC_010392(33)	2	PHAGE_Escher_500465_1_NC_049342(12), PHAGE_Escher_500465_2_NC_049343(4), PHAGE_Entero_P4_NC_001609(7)	3
GCA_004848545.1	CP039492.1	Plasmid	Not Find	0	PHAGE_Escher_RCS47_NC_042128(4)	1
GCA_004848685.1	CP039490.1	Plasmid	Not Find	0	PHAGE_Rhodoc_Takoda_NC_048708(1)	1
GCA_004848685.1	CP039489.1	Chromosome	PHAGE_Salmon_Fels_1_NC_010391(5), PHAGE_Phage_Gifsy_1_NC_010392(33)	2	PHAGE_Escher_500465_1_NC_049342(12), PHAGE_Escher_500465_2_NC_049343(4), PHAGE_Entero_P4_NC_001609(7)	3
GCA_004848885.1	CP039495.1	Plasmid	PHAGE_Salmon_vB_SosS_Oslo_NC_018279(41)	1	Not Find	0
GCA_004848885.1	CP039493.1	Chromosome	PHAGE_Salmon_Fels_1_NC_010391(5), PHAGE_Phage_Gifsy_1_NC_010392(33)	2	PHAGE_Escher_500465_1_NC_049342(12), PHAGE_Escher_500465_2_NC_049343(4), PHAGE_Entero_P4_NC_001609(7)	3
GCA_004848885.1	CP039494.1	Plasmid	Not Find	0	PHAGE_Escher_RCS47_NC_042128(4)	1
GCA_004919145.1	CP039561.1	Chromosome	PHAGE_Salmon_ST64T_NC_004348(22), PHAGE_Phage_Gifsy_2_NC_010393(34), PHAGE_Salmon_118970_sal3_NC_031940(92), PHAGE_Phage_Gifsy_1_NC_010392(51)	4	PHAGE_Shigel_SfIV_NC_022749(2), PHAGE_Agroba_Atu_ph07_NC_042013(2), PHAGE_Entero_HK629_NC_019711(2), PHAGE_Phage_Gifsy_2_NC_010393(3), PHAGE_Salmon_118970_sal3_NC_031940(5), PHAGE_Escher_500465_2_NC_049343(4), PHAGE_Cronob_ESSI_2_NC_047854(22), PHAGE_Escher_500465_1_NC_049342(12), PHAGE_Salmon_SJ46_NC_031129(2), PHAGE_Cronob_ESSI_2_NC_047854(23), PHAGE_Burkho_BcepMu_NC_005882(14)	11
GCA_004919145.1	CP039562.1	Plasmid	PHAGE_Escher_RCS47_NC_042128(4)	1	PHAGE_Escher_RCS47_NC_042128(3)	1
GCA_004919165.1	CP039558.1	Chromosome	PHAGE_Phage_Gifsy_2_NC_010393(49), PHAGE_Salmon_118970_sal3_NC_031940(67), PHAGE_Phage_Gifsy_1_NC_010392(50)	3	PHAGE_Shigel_SfIV_NC_022749(2), PHAGE_Agroba_Atu_ph07_NC_042013(2), PHAGE_Entero_HK630_NC_019723(2), PHAGE_Salmon_Fels_1_NC_010391(3), PHAGE_Salmon_118970_sal3_NC_031940(5), PHAGE_Escher_500465_2_NC_049343(4), PHAGE_Salmon_SJ46_NC_031129(2), PHAGE_Burkho_phiE255_NC_009237(14)	8
GCA_004919165.1	CP039560.1	Plasmid	Not Find	0	PHAGE_Salmon_SJ46_NC_031129(3)	1
GCA_004919165.1	CP039559.1	Plasmid	Not Find	0	PHAGE_Escher_RCS47_NC_042128(2)	1
GCA_004919185.1	CP039566.1	Plasmid	Not Find	0	PHAGE_Salmon_SJ46_NC_031129(3)	1
GCA_004919185.1	CP039565.1	Chromosome	PHAGE_Phage_Gifsy_2_NC_010393(49), PHAGE_Salmon_118970_sal3_NC_031940(67), PHAGE_Phage_Gifsy_1_NC_010392(50), PHAGE_Salmon_SW9_NC_049459(39)	4	PHAGE_Shigel_SfIV_NC_022749(2), PHAGE_Agroba_Atu_ph07_NC_042013(2), PHAGE_Entero_HK630_NC_019723(2), PHAGE_Phage_Gifsy_2_NC_010393(3), PHAGE_Salmon_118970_sal3_NC_031940(5), PHAGE_Escher_500465_2_NC_049343(4), PHAGE_Salmon_SJ46_NC_031129(2), PHAGE_Burkho_phiE255_NC_009237(14)	8
GCA_004919225.1	CP039572.1	Chromosome	PHAGE_Salmon_SPN9CC_NC_017985(43), PHAGE_Phage_Gifsy_2_NC_010393(34), PHAGE_Salmon_118970_sal3_NC_031940(92), PHAGE_Phage_Gifsy_1_NC_010392(51)	4	PHAGE_Shigel_SfIV_NC_022749(2), PHAGE_Agroba_Atu_ph07_NC_042013(2), PHAGE_Entero_HK630_NC_019723(2), PHAGE_Salmon_Fels_1_NC_010391(3), PHAGE_Salmon_118970_sal3_NC_031940(5), PHAGE_Escher_500465_2_NC_049343(4), PHAGE_Escher_500465_1_NC_049342(12), PHAGE_Escher_RCS47_NC_042128(3), PHAGE_Salmon_SJ46_NC_031129(2), PHAGE_Burkho_phiE255_NC_009237(14)	10
GCA_004919245.1	CP039576.1	Chromosome	PHAGE_Entero_ST104_NC_005841(46), PHAGE_Phage_Gifsy_2_NC_010393(49), PHAGE_Edward_GF_2_NC_026611(17), PHAGE_Salmon_118970_sal3_NC_031940(93), PHAGE_Phage_Gifsy_1_NC_010392(34)	5	PHAGE_Shigel_SfIV_NC_022749(2), PHAGE_Cronob_vB_CsaM_GAP32_NC_019401(2), PHAGE_Entero_HK629_NC_019711(2), PHAGE_Salmon_Fels_1_NC_010391(3), PHAGE_Salmon_118970_sal3_NC_031940(5), PHAGE_Escher_500465_2_NC_049343(4), PHAGE_Escher_500465_1_NC_049342(12), PHAGE_Salmon_SJ46_NC_031129(2), PHAGE_Burkho_phiE255_NC_009237(14)	9
GCA_004919245.1	CP039577.1	Plasmid	Not Find	0	PHAGE_Escher_RCS47_NC_042128(5), PHAGE_Escher_RCS47_NC_042128(4)	2
GCA_004919265.1	CP039585.1	Chromosome	PHAGE_Entero_ST104_NC_005841(46), PHAGE_Phage_Gifsy_2_NC_010393(50), PHAGE_Salmon_118970_sal3_NC_031940(93), PHAGE_Phage_Gifsy_1_NC_010392(22)	4	PHAGE_Shigel_SfIV_NC_022749(2), PHAGE_Cronob_vB_CsaM_GAP32_NC_019401(2), PHAGE_Entero_HK629_NC_019711(2), PHAGE_Salmon_118970_sal3_NC_031940(5), PHAGE_Escher_500465_2_NC_049343(4), PHAGE_Salmon_SJ46_NC_031129(2), PHAGE_Burkho_phiE255_NC_009237(14)	7
GCA_004919265.1	CP039586.1	Plasmid	Not Find	0	PHAGE_Salmon_SJ46_NC_031129(3)	1
GCA_004919285.1	CP039567.1	Chromosome	PHAGE_Phage_Gifsy_2_NC_010393(49), PHAGE_Salmon_118970_sal3_NC_031940(67), PHAGE_Phage_Gifsy_1_NC_010392(50), PHAGE_Salmon_SW9_NC_049459(39)	4	PHAGE_Shigel_SfIV_NC_022749(2), PHAGE_Agroba_Atu_ph07_NC_042013(2), PHAGE_Entero_HK629_NC_019711(2), PHAGE_Phage_Gifsy_2_NC_010393(3), PHAGE_Salmon_118970_sal3_NC_031940(5), PHAGE_Escher_500465_2_NC_049343(4), PHAGE_Salmon_SJ46_NC_031129(2), PHAGE_Burkho_phiE255_NC_009237(14)	8
GCA_004919285.1	CP039568.1	Plasmid	Not Find	0	PHAGE_Salmon_SJ46_NC_031129(3)	1
GCA_004919305.1	CP039569.1	Chromosome	PHAGE_Salmon_SPN9CC_NC_017985(44), PHAGE_Phage_Gifsy_2_NC_010393(35), PHAGE_Salmon_118970_sal3_NC_031940(92)	3	PHAGE_Shigel_SfIV_NC_022749(2), PHAGE_Phage_Gifsy_2_NC_010393(3), PHAGE_Entero_HK630_NC_019723(2), PHAGE_Cronob_vB_CsaM_GAP32_NC_019401(2), PHAGE_Salmon_118970_sal3_NC_031940(5), PHAGE_Escher_500465_2_NC_049343(4), PHAGE_Escher_500465_1_NC_049342(12), PHAGE_Escher_RCS47_NC_042128(3), PHAGE_Salmon_SJ46_NC_031129(2), PHAGE_Burkho_phiE255_NC_009237(14)	10
GCA_004919325.1	CP039580.1	Plasmid	PHAGE_Escher_RCS47_NC_042128(3)	1	PHAGE_Escher_RCS47_NC_042128(5), PHAGE_Escher_RCS47_NC_042128(4)	2
GCA_004919325.1	CP039579.1	Chromosome	PHAGE_Entero_ST104_NC_005841(46), PHAGE_Phage_Gifsy_2_NC_010393(49), PHAGE_Edward_GF_2_NC_026611(17), PHAGE_Salmon_118970_sal3_NC_031940(93), PHAGE_Phage_Gifsy_1_NC_010392(34)	5	PHAGE_Shigel_SfIV_NC_022749(2), PHAGE_Cronob_vB_CsaM_GAP32_NC_019401(2), PHAGE_Entero_lambda_NC_001416(2), PHAGE_Salmon_Fels_1_NC_010391(3), PHAGE_Salmon_118970_sal3_NC_031940(5), PHAGE_Escher_500465_2_NC_049343(4), PHAGE_Escher_500465_1_NC_049342(12), PHAGE_Salmon_SJ46_NC_031129(2), PHAGE_Burkho_BcepMu_NC_005882(14)	9
GCA_004919345.1	CP039582.1	Chromosome	PHAGE_Entero_ST104_NC_005841(46), PHAGE_Phage_Gifsy_2_NC_010393(49), PHAGE_Edward_GF_2_NC_026611(17), PHAGE_Salmon_118970_sal3_NC_031940(93), PHAGE_Phage_Gifsy_1_NC_010392(34)	5	PHAGE_Shigel_SfIV_NC_022749(2), PHAGE_Agroba_Atu_ph07_NC_042013(2), PHAGE_Entero_HK630_NC_019723(2), PHAGE_Salmon_Fels_1_NC_010391(3), PHAGE_Salmon_118970_sal3_NC_031940(5), PHAGE_Escher_500465_2_NC_049343(4), PHAGE_Escher_500465_1_NC_049342(12), PHAGE_Salmon_SJ46_NC_031129(2), PHAGE_Entero_P4_NC_001609(8), PHAGE_Burkho_phiE255_NC_009237(14)	10
GCA_004919345.1	CP039583.1	Plasmid	Not Find	0	PHAGE_Salmon_SJ46_NC_031129(3)	1
GCA_004919365.1	CP039592.1	Plasmid	Not Find	0	PHAGE_Salmon_SJ46_NC_031129(3)	1
GCA_004919365.1	CP039591.1	Chromosome	PHAGE_Entero_ST104_NC_005841(46), PHAGE_Phage_Gifsy_2_NC_010393(49), PHAGE_Edward_GF_2_NC_026611(17), PHAGE_Salmon_118970_sal3_NC_031940(93), PHAGE_Phage_Gifsy_1_NC_010392(34)	5	PHAGE_Shigel_SfIV_NC_022749(2), PHAGE_Agroba_Atu_ph07_NC_042013(2), PHAGE_Entero_lambda_NC_001416(2), PHAGE_Phage_Gifsy_2_NC_010393(3), PHAGE_Salmon_118970_sal3_NC_031940(5), PHAGE_Escher_500465_2_NC_049343(4), PHAGE_Escher_500465_1_NC_049342(12), PHAGE_Salmon_SJ46_NC_031129(2), PHAGE_Entero_P4_NC_001609(8), PHAGE_Burkho_BcepMu_NC_005882(14)	10
GCA_004919385.1	CP039593.1	Chromosome	PHAGE_Phage_Gifsy_2_NC_010393(34), PHAGE_Salmon_118970_sal3_NC_031940(92), PHAGE_Phage_Gifsy_1_NC_010392(51), PHAGE_Salmon_118970_sal3_NC_031940(27)	4	PHAGE_Shigel_SfIV_NC_022749(2), PHAGE_Agroba_Atu_ph07_NC_042013(2), PHAGE_Entero_HK630_NC_019723(2), PHAGE_Salmon_Fels_1_NC_010391(3), PHAGE_Salmon_118970_sal3_NC_031940(5), PHAGE_Escher_500465_2_NC_049343(4), PHAGE_Escher_500465_1_NC_049342(12), PHAGE_Salmon_SJ46_NC_031129(2), PHAGE_Cronob_ESSI_2_NC_047854(23), PHAGE_Burkho_BcepMu_NC_005882(14)	10
GCA_004919405.1	CP039596.1	Plasmid	Not Find	0	PHAGE_Salmon_SJ46_NC_031129(3)	1
GCA_004919405.1	CP039595.1	Chromosome	PHAGE_Entero_UAB_Phi20_NC_031019(33), PHAGE_Phage_Gifsy_2_NC_010393(49), PHAGE_Salmon_118970_sal3_NC_031940(67), PHAGE_Phage_Gifsy_1_NC_010392(44)	4	PHAGE_Shigel_SfIV_NC_022749(2), PHAGE_Cronob_vB_CsaM_GAP32_NC_019401(2), PHAGE_Entero_HK629_NC_019711(2), PHAGE_Salmon_Fels_1_NC_010391(3), PHAGE_Salmon_118970_sal3_NC_031940(5), PHAGE_Escher_500465_2_NC_049343(4), PHAGE_Escher_500465_1_NC_049342(12), PHAGE_Salmon_SJ46_NC_031129(2), PHAGE_Burkho_BcepMu_NC_005882(14)	9
GCA_004919425.1	CP039599.1	Chromosome	PHAGE_Phage_Gifsy_2_NC_010393(34), PHAGE_Salmon_118970_sal3_NC_031940(92), PHAGE_Phage_Gifsy_1_NC_010392(51)	3	PHAGE_Shigel_SfIV_NC_022749(2), PHAGE_Cronob_vB_CsaM_GAP32_NC_019401(2), PHAGE_Entero_HK629_NC_019711(2), PHAGE_Salmon_Fels_1_NC_010391(3), PHAGE_Salmon_118970_sal3_NC_031940(5), PHAGE_Escher_500465_2_NC_049343(4), PHAGE_Escher_500465_1_NC_049342(12), PHAGE_Escher_RCS47_NC_042128(4), PHAGE_Salmon_SJ46_NC_031129(2), PHAGE_Cronob_ESSI_2_NC_047854(23), PHAGE_Burkho_BcepMu_NC_005882(14)	11
GCA_004919445.1	CP039604.1	Plasmid	Not Find	0	PHAGE_Escher_Lys12581Vzw_NC_049917(1)	1
GCA_004919445.1	CP039605.1	Plasmid	Not Find	0	PHAGE_Entero_P1_NC_005856(5)	1
GCA_004919445.1	CP039603.1	Chromosome	PHAGE_Phage_Gifsy_2_NC_010393(50), PHAGE_Salmon_SPN1S_NC_016761(38), PHAGE_Phage_Gifsy_1_NC_010392(47)	3	PHAGE_Shigel_SfIV_NC_022749(2), PHAGE_Agroba_Atu_ph07_NC_042013(2), PHAGE_Entero_HK630_NC_019723(2), PHAGE_Salmon_Fels_1_NC_010391(3), PHAGE_Salmon_118970_sal3_NC_031940(5), PHAGE_Escher_500465_2_NC_049343(4), PHAGE_Escher_500465_1_NC_049342(12), PHAGE_Salmon_SJ46_NC_031129(2), PHAGE_Burkho_BcepMu_NC_005882(14)	9
GCA_004919465.1	CP039607.1	Chromosome	PHAGE_Phage_Gifsy_2_NC_010393(34), PHAGE_Salmon_118970_sal3_NC_031940(92), PHAGE_Phage_Gifsy_1_NC_010392(51), PHAGE_Salmon_118970_sal3_NC_031940(36)	4	PHAGE_Shigel_SfIV_NC_022749(2), PHAGE_Cronob_vB_CsaM_GAP32_NC_019401(2), PHAGE_Entero_lambda_NC_001416(2), PHAGE_Salmon_Fels_1_NC_010391(3), PHAGE_Salmon_118970_sal3_NC_031940(5), PHAGE_Escher_500465_2_NC_049343(4), PHAGE_Escher_500465_1_NC_049342(12), PHAGE_Salmon_SJ46_NC_031129(2), PHAGE_Cronob_ESSI_2_NC_047854(23), PHAGE_Burkho_BcepMu_NC_005882(14)	10
GCA_004923395.1	CP039503.1	Chromosome	PHAGE_Salmon_vB_SosS_Oslo_NC_018279(25), PHAGE_Entero_I2_2_NC_001332(7), PHAGE_Salmon_118970_sal3_NC_031940(23)	3	PHAGE_Shigel_SfIV_NC_022749(3), PHAGE_Klebsi_ST147_VIM1phi7.1_NC_049451(5), PHAGE_Escher_500465_1_NC_049342(13), PHAGE_Escher_500465_2_NC_049343(4), PHAGE_Entero_mEp235_NC_019708(1), PHAGE_Entero_UAB_Phi20_NC_031019(2)	6
GCA_004923415.2	CP039513.2	Plasmid	Not Find	0	PHAGE_Escher_RCS47_NC_042128(2)	1
GCA_004923415.2	CP039509.1	Chromosome	PHAGE_Salmon_vB_SosS_Oslo_NC_018279(25), PHAGE_Entero_I2_2_NC_001332(7), PHAGE_Salmon_118970_sal3_NC_031940(23)	3	PHAGE_Shigel_SfIV_NC_022749(3), PHAGE_Klebsi_ST13_OXA48phi12.1_NC_049453(5), PHAGE_Escher_500465_1_NC_049342(13), PHAGE_Escher_500465_2_NC_049343(4), PHAGE_Entero_HK97_NC_002167(1), PHAGE_Salmon_epsilon34_NC_011976(2)	6
GCA_005094845.1	CP039588.1	Chromosome	PHAGE_Salmon_ST64T_NC_004348(22), PHAGE_Phage_Gifsy_2_NC_010393(34), PHAGE_Salmon_118970_sal3_NC_031940(92), PHAGE_Phage_Gifsy_1_NC_010392(51)	4	PHAGE_Shigel_SfIV_NC_022749(2), PHAGE_Cronob_vB_CsaM_GAP32_NC_019401(2), PHAGE_Entero_HK629_NC_019711(2), PHAGE_Phage_Gifsy_2_NC_010393(3), PHAGE_Salmon_118970_sal3_NC_031940(5), PHAGE_Escher_500465_2_NC_049343(4), PHAGE_Escher_500465_1_NC_049342(12), PHAGE_Escher_RCS47_NC_042128(3), PHAGE_Escher_RCS47_NC_042128(6), PHAGE_Cronob_ESSI_2_NC_047854(23), PHAGE_Burkho_phiE255_NC_009237(14)	11
GCA_005144925.1	CP039715.1	Plasmid	Not Find	0	PHAGE_Salmon_SJ46_NC_031129(3)	1
GCA_005144925.1	CP039713.1	Chromosome	PHAGE_Phage_Gifsy_2_NC_010393(49), PHAGE_Salmon_118970_sal3_NC_031940(67), PHAGE_Phage_Gifsy_1_NC_010392(50), PHAGE_Salmon_SW9_NC_049459(39)	4	PHAGE_Shigel_SfIV_NC_022749(2), PHAGE_Cronob_vB_CsaM_GAP32_NC_019401(2), PHAGE_Entero_HK629_NC_019711(2), PHAGE_Phage_Gifsy_2_NC_010393(3), PHAGE_Salmon_118970_sal3_NC_031940(5), PHAGE_Escher_500465_2_NC_049343(4), PHAGE_Salmon_SJ46_NC_031129(2), PHAGE_Burkho_BcepMu_NC_005882(14)	8
GCA_005144925.1	CP039714.1	Plasmid	Not Find	0	PHAGE_Serrat_BF_NC_041917(1)	1
GCA_005144945.1	CP039716.1	Chromosome	PHAGE_Phage_Gifsy_2_NC_010393(49), PHAGE_Salmon_118970_sal3_NC_031940(68), PHAGE_Phage_Gifsy_1_NC_010392(50)	3	PHAGE_Shigel_SfIV_NC_022749(2), PHAGE_Cronob_vB_CsaM_GAP32_NC_019401(2), PHAGE_Entero_HK629_NC_019711(2), PHAGE_Phage_Gifsy_2_NC_010393(3), PHAGE_Salmon_118970_sal3_NC_031940(5), PHAGE_Escher_500465_2_NC_049343(4), PHAGE_Salmon_SJ46_NC_031129(2), PHAGE_Burkho_BcepMu_NC_005882(14)	8
GCA_005144945.1	CP039718.1	Plasmid	Not Find	0	PHAGE_Salmon_SJ46_NC_031129(3)	1
GCA_005144945.1	CP039717.1	Plasmid	Not Find	0	PHAGE_Shigel_POCJ13_NC_025434(2)	1
GCA_005144985.1	CP039719.1	Chromosome	PHAGE_Salmon_SPN9CC_NC_017985(43), PHAGE_Phage_Gifsy_2_NC_010393(34), PHAGE_Salmon_118970_sal3_NC_031940(92), PHAGE_Phage_Gifsy_1_NC_010392(51)	4	PHAGE_Shigel_SfIV_NC_022749(2), PHAGE_Cronob_vB_CsaM_GAP32_NC_019401(2), PHAGE_Entero_HK630_NC_019723(2), PHAGE_Salmon_Fels_1_NC_010391(3), PHAGE_Salmon_118970_sal3_NC_031940(5), PHAGE_Escher_500465_2_NC_049343(4), PHAGE_Escher_500465_1_NC_049342(12), PHAGE_Escher_RCS47_NC_042128(3), PHAGE_Salmon_SJ46_NC_031129(2), PHAGE_Burkho_phiE255_NC_009237(14)	10
GCA_005160365.1	CP039854.1	Chromosome	PHAGE_Phage_Gifsy_2_NC_010393(50), PHAGE_Salmon_Fels_1_NC_010391(3), PHAGE_Salmon_SEN34_NC_028699(17), PHAGE_Entero_mEp460_NC_019716(21)	4	PHAGE_Shigel_SfIV_NC_022749(2), PHAGE_Cronob_vB_CsaM_GAP32_NC_019401(2), PHAGE_Salmon_118970_sal3_NC_031940(5), PHAGE_Escher_500465_2_NC_049343(4), PHAGE_Salmon_SJ46_NC_031129(2), PHAGE_Burkho_BcepMu_NC_005882(14)	6
GCA_005160365.1	CP039855.1	Plasmid	Not Find	0	PHAGE_Salmon_SJ46_NC_031129(3)	1
GCA_005160385.1	CP039857.1	Plasmid	Not Find	0	PHAGE_Acinet_vB_AbaM_ME3_NC_041884(3), PHAGE_Salmon_SJ46_NC_031129(2), PHAGE_Escher_RCS47_NC_042128(4), PHAGE_Salmon_SJ46_NC_031129(2)	4
GCA_005160385.1	CP039856.1	Chromosome	PHAGE_Phage_Gifsy_2_NC_010393(34), PHAGE_Salmon_118970_sal3_NC_031940(92), PHAGE_Phage_Gifsy_1_NC_010392(51), PHAGE_Salmon_118970_sal3_NC_031940(36)	4	PHAGE_Shigel_SfIV_NC_022749(2), PHAGE_Cronob_vB_CsaM_GAP32_NC_019401(2), PHAGE_Entero_HK630_NC_019723(2), PHAGE_Salmon_Fels_1_NC_010391(3), PHAGE_Salmon_118970_sal3_NC_031940(5), PHAGE_Escher_500465_2_NC_049343(4), PHAGE_Escher_500465_1_NC_049342(12), PHAGE_Salmon_SJ46_NC_031129(2), PHAGE_Cronob_ESSI_2_NC_047854(23), PHAGE_Burkho_phiE255_NC_009237(14)	10
GCA_005160405.1	CP039862.1	Plasmid	PHAGE_Salmon_SJ46_NC_031129(88)	1	Not Find	0
GCA_005160405.1	CP039861.1	Plasmid	PHAGE_Acinet_vB_AbaM_ME3_NC_041884(3)	1	PHAGE_Stx2_c_Stx2a_F451_NC_049924(3)	1
GCA_005160405.1	CP039860.1	Chromosome	PHAGE_Phage_Gifsy_2_NC_010393(34), PHAGE_Salmon_118970_sal3_NC_031940(92), PHAGE_Phage_Gifsy_1_NC_010392(51), PHAGE_Salmon_118970_sal3_NC_031940(36)	4	PHAGE_Shigel_SfIV_NC_022749(2), PHAGE_Cronob_vB_CsaM_GAP32_NC_019401(2), PHAGE_Entero_lambda_NC_001416(2), PHAGE_Salmon_Fels_1_NC_010391(3), PHAGE_Salmon_118970_sal3_NC_031940(5), PHAGE_Escher_500465_2_NC_049343(4), PHAGE_Escher_500465_1_NC_049342(12), PHAGE_Escher_RCS47_NC_042128(3), PHAGE_Salmon_SJ46_NC_031129(2), PHAGE_Cronob_ESSI_2_NC_047854(23), PHAGE_Burkho_phiE255_NC_009237(14)	11
GCA_005414475.2	CP052810.1	Plasmid	PHAGE_Escher_500465_1_NC_049342(2)	1	PHAGE_Escher_RCS47_NC_042128(5), PHAGE_Escher_RCS47_NC_042128(3), PHAGE_Pectob_CBB_NC_041878(1)	3
GCA_005414475.2	CP052809.1	Chromosome	PHAGE_Salmon_g341c_NC_013059(15), PHAGE_Salmon_Fels_1_NC_010391(3), PHAGE_Salmon_vB_SosS_Oslo_NC_018279(9), PHAGE_Yersin_L_413C_NC_004745(26)	4	PHAGE_Escher_RCS47_NC_042128(4), PHAGE_Entero_P4_NC_001609(7), PHAGE_Salmon_vB_SosS_Oslo_NC_018279(2), PHAGE_Escher_500465_2_NC_049343(4), PHAGE_Burkho_BcepMu_NC_005882(14)	5
GCA_005415515.2	CP052826.1	Plasmid	PHAGE_Escher_500465_1_NC_049342(2)	1	PHAGE_Escher_RCS47_NC_042128(5), PHAGE_Shigel_Stx_NC_029120(2), PHAGE_Serrat_Eta_NC_021563(1), PHAGE_Escher_RCS47_NC_042128(3)	4
GCA_005415515.2	CP052825.1	Chromosome	PHAGE_Salmon_g341c_NC_013059(15), PHAGE_Salmon_Fels_1_NC_010391(3), PHAGE_Salmon_vB_SosS_Oslo_NC_018279(9), PHAGE_Yersin_L_413C_NC_004745(26)	4	PHAGE_Escher_RCS47_NC_042128(4), PHAGE_Entero_P4_NC_001609(7), PHAGE_Cronob_ENT39118_NC_019934(2), PHAGE_Escher_500465_2_NC_049343(4), PHAGE_Burkho_phiE255_NC_009237(14)	5
GCA_005447225.2	CP082628.1	Plasmid	Not Find	0	PHAGE_Escher_Lys12581Vzw_NC_049917(1)	1
GCA_005447225.2	CP082627.1	Chromosome	PHAGE_Salmon_118970_sal3_NC_031940(51), PHAGE_Entero_SfV_NC_003444(41), PHAGE_Shigel_SfII_NC_021857(31)	3	PHAGE_Escher_500465_1_NC_049342(12), PHAGE_Salmon_SPN1S_NC_016761(2), PHAGE_Entero_P1_NC_005856(1), PHAGE_Salmon_118970_sal4_NC_030919(2), PHAGE_Burkho_BcepMu_NC_005882(14)	5
GCA_005447485.2	CP052822.1	Plasmid	PHAGE_Escher_500465_1_NC_049342(2)	1	PHAGE_Escher_RCS47_NC_042128(5), PHAGE_Shigel_POCJ13_NC_025434(2), PHAGE_Pseudo_phiPSA1_NC_024365(1)	3
GCA_005447485.2	CP052821.1	Chromosome	PHAGE_Salmon_g341c_NC_013059(15), PHAGE_Salmon_Fels_1_NC_010391(3), PHAGE_Salmon_vB_SosS_Oslo_NC_018279(9), PHAGE_Escher_pro483_NC_028943(26)	4	PHAGE_Escher_RCS47_NC_042128(4), PHAGE_Entero_P4_NC_001609(7), PHAGE_Cronob_ENT39118_NC_019934(2), PHAGE_Escher_500465_2_NC_049343(4), PHAGE_Burkho_phiE255_NC_009237(14)	5
GCA_005447645.2	CP052823.1	Chromosome	PHAGE_Salmon_g341c_NC_013059(15), PHAGE_Phage_Gifsy_1_NC_010392(3), PHAGE_Salmon_vB_SosS_Oslo_NC_018279(9), PHAGE_Yersin_L_413C_NC_004745(26)	4	PHAGE_Escher_RCS47_NC_042128(4), PHAGE_Entero_P4_NC_001609(7), PHAGE_Salmon_vB_SosS_Oslo_NC_018279(2), PHAGE_Escher_500465_2_NC_049343(3), PHAGE_Burkho_BcepMu_NC_005882(14)	5
GCA_005447645.2	CP052824.1	Plasmid	PHAGE_Escher_500465_1_NC_049342(2)	1	PHAGE_Shigel_Stx_NC_029120(2), PHAGE_Escher_phi191_NC_028660(1), PHAGE_Escher_RCS47_NC_042128(5)	3
GCA_005457265.2	CP040701.1	Chromosome	PHAGE_Cronob_ESSI_2_NC_047854(28), PHAGE_Entero_PsP3_NC_005340(34), PHAGE_Phage_Gifsy_1_NC_010392(24), PHAGE_Phage_Gifsy_2_NC_010393(47), PHAGE_Salmon_Fels_1_NC_010391(25), PHAGE_Salmon_ST64T_NC_004348(14), PHAGE_Entero_P4_NC_001609(1)	7	PHAGE_Cronob_ESSI_2_NC_047854(25), PHAGE_Escher_RCS47_NC_042128(4), PHAGE_Salmon_SEN1_NC_029003(2)	3
GCA_005457265.2	CP040702.1	Plasmid	Not Find	0	PHAGE_Escher_RCS47_NC_042128(3)	1
GCA_005473655.2	CP093147.1	Chromosome	PHAGE_Phage_Gifsy_1_NC_010392(39), PHAGE_Entero_UAB_Phi20_NC_031019(23)	2	PHAGE_Entero_P4_NC_001609(7), PHAGE_Cronob_ESSI_2_NC_047854(22), PHAGE_Entero_P4_NC_001609(5), PHAGE_Escher_500465_2_NC_049343(4), PHAGE_Salmon_SEN1_NC_029003(2), PHAGE_Shigel_POCJ13_NC_025434(1), PHAGE_Entero_cdtI_NC_009514(2), PHAGE_Shigel_SfIV_NC_022749(2)	8
GCA_005498665.2	CP092304.1	Chromosome	PHAGE_Salmon_118970_sal3_NC_031940(56), PHAGE_Phage_Gifsy_2_NC_010393(18)	2	PHAGE_Escher_500465_2_NC_049343(5), PHAGE_Shigel_POCJ13_NC_025434(3), PHAGE_Pectob_ZF40_NC_019522(1), PHAGE_Phage_Gifsy_2_NC_010393(5), PHAGE_Shigel_SfIV_NC_022749(2)	5
GCA_005498665.2	CP092306.1	Plasmid	Not Find	0	PHAGE_Salmon_SJ46_NC_031129(3)	1
GCA_005532895.2	CP074630.1	Chromosome	PHAGE_Vibrio_X29_NC_024369(17), PHAGE_Salmon_118970_sal3_NC_031940(23), PHAGE_Salmon_118970_sal3_NC_031940(64), PHAGE_Salmon_Fels_1_NC_010391(5), PHAGE_Phage_Gifsy_1_NC_010392(45), PHAGE_Vibrio_X29_NC_024369(18), PHAGE_Salmon_SI7_NC_049460(32)	7	PHAGE_Escher_RCS47_NC_042128(4), PHAGE_Escher_500465_2_NC_049343(4), PHAGE_Pectob_ZF40_NC_019522(14)	3
GCA_005532895.2	CP074631.1	Plasmid	Not Find	0	PHAGE_Escher_RCS47_NC_042128(3)	1
GCA_005532935.2	CP074633.1	Chromosome	PHAGE_Salmon_Fels_1_NC_010391(4), PHAGE_Phage_Gifsy_2_NC_010393(19), PHAGE_Phage_Gifsy_1_NC_010392(35), PHAGE_Salmon_118970_sal3_NC_031940(36), PHAGE_Entero_Mu_NC_000929(30), PHAGE_Entero_Mu_NC_000929(31), PHAGE_Phage_Gifsy_2_NC_010393(18)	7	PHAGE_Entero_P4_NC_001609(7), PHAGE_Escher_500465_2_NC_049343(4), PHAGE_Salmon_118970_sal4_NC_030919(16), PHAGE_Salmon_SPN3UB_NC_019545(15)	4
GCA_005532935.2	CP074634.1	Plasmid	Not Find	0	PHAGE_Escher_RCS47_NC_042128(4), PHAGE_Escher_RCS47_NC_042128(2)	2
GCA_005537135.1	CP040318.1	Chromosome	PHAGE_Salmon_SPN9CC_NC_017985(43), PHAGE_Phage_Gifsy_2_NC_010393(50), PHAGE_Salmon_118970_sal3_NC_031940(93), PHAGE_Phage_Gifsy_1_NC_010392(47)	4	PHAGE_Shigel_SfIV_NC_022749(2), PHAGE_Cronob_vB_CsaM_GAP32_NC_019401(2), PHAGE_Entero_lambda_NC_001416(2), PHAGE_Salmon_Fels_1_NC_010391(3), PHAGE_Cronob_ESSI_2_NC_047854(21), PHAGE_Salmon_118970_sal3_NC_031940(5), PHAGE_Escher_500465_2_NC_049343(4), PHAGE_Escher_500465_1_NC_049342(12), PHAGE_Salmon_SJ46_NC_031129(2), PHAGE_Burkho_BcepMu_NC_005882(14)	10
GCA_005537135.1	CP040319.1	Plasmid	Not Find	0	PHAGE_Klebsi_phiKO2_NC_005857(2)	1
GCA_005537375.1	CP040322.1	Plasmid	Not Find	0	PHAGE_Salmon_SJ46_NC_031129(3)	1
GCA_005537375.1	CP040321.1	Chromosome	PHAGE_Entero_ST104_NC_005841(46), PHAGE_Phage_Gifsy_2_NC_010393(49), PHAGE_Edward_GF_2_NC_026611(17), PHAGE_Salmon_118970_sal3_NC_031940(93), PHAGE_Phage_Gifsy_1_NC_010392(34)	5	PHAGE_Shigel_SfIV_NC_022749(2), PHAGE_Cronob_vB_CsaM_GAP32_NC_019401(2), PHAGE_Entero_lambda_NC_001416(2), PHAGE_Phage_Gifsy_2_NC_010393(3), PHAGE_Salmon_118970_sal3_NC_031940(5), PHAGE_Escher_500465_2_NC_049343(4), PHAGE_Escher_500465_1_NC_049342(12), PHAGE_Salmon_SJ46_NC_031129(2), PHAGE_Burkho_phiE255_NC_009237(14)	9
GCA_005543515.2	CP082701.1	Chromosome	PHAGE_Phage_Gifsy_1_NC_010392(39), PHAGE_Entero_UAB_Phi20_NC_031019(19)	2	PHAGE_Entero_P4_NC_001609(7), PHAGE_Entero_P4_NC_001609(5), PHAGE_Escher_500465_2_NC_049343(4), PHAGE_Salmon_SEN1_NC_029003(2), PHAGE_Salmon_epsilon15_NC_004775(1), PHAGE_Entero_cdtI_NC_009514(2), PHAGE_Shigel_SfIV_NC_022749(2)	7
GCA_005545055.2	CP052815.1	Chromosome	PHAGE_Entero_BP_4795_NC_004813(8), PHAGE_Salmon_g341c_NC_013059(14), PHAGE_Yersin_L_413C_NC_004745(26)	3	PHAGE_Escher_RCS47_NC_042128(4), PHAGE_Entero_P4_NC_001609(7), PHAGE_Escher_500465_2_NC_049343(4), PHAGE_Salmon_vB_SosS_Oslo_NC_018279(2), PHAGE_Phage_Gifsy_1_NC_010392(3), PHAGE_Burkho_phiE255_NC_009237(14)	6
GCA_005545055.2	CP052816.1	Plasmid	PHAGE_Escher_500465_1_NC_049342(2)	1	PHAGE_Salmon_SJ46_NC_031129(4), PHAGE_Escher_RCS47_NC_042128(5), PHAGE_Shigel_Stx_NC_029120(2)	3
GCA_005549255.2	CP082710.1	Plasmid	PHAGE_Escher_RCS47_NC_042128(3)	1	PHAGE_Pectob_CBB_NC_041878(1)	1
GCA_005549255.2	CP082709.1	Chromosome	PHAGE_Entero_PsP3_NC_005340(35), PHAGE_Salmon_vB_SemP_Emek_NC_018275(16), PHAGE_Salmon_Fels_2_NC_010463(27), PHAGE_Yersin_L_413C_NC_004745(23)	4	PHAGE_Salmon_SJ46_NC_031129(2), PHAGE_Escher_500465_2_NC_049343(4), PHAGE_Salmon_Fels_1_NC_010391(3), PHAGE_Cronob_vB_CsaM_GAP32_NC_019401(2)	4
GCA_005549915.2	CP052806.1	Plasmid	PHAGE_Escher_500465_1_NC_049342(2)	1	PHAGE_Marino_P12026_NC_018269(1), PHAGE_Salmon_SJ46_NC_031129(1)	2
GCA_005549915.2	CP052805.1	Chromosome	PHAGE_Stx2_c_1717_NC_011357(8), PHAGE_Salmon_g341c_NC_013059(14), PHAGE_Yersin_L_413C_NC_004745(26)	3	PHAGE_Escher_RCS47_NC_042128(4), PHAGE_Entero_P4_NC_001609(7), PHAGE_Escher_500465_2_NC_049343(4), PHAGE_Cronob_ENT39118_NC_019934(2), PHAGE_Phage_Gifsy_1_NC_010392(3), PHAGE_Burkho_phiE255_NC_009237(14)	6
GCA_005585955.2	CP093086.1	Chromosome	PHAGE_Salmon_Fels_1_NC_010391(5), PHAGE_Phage_Gifsy_1_NC_010392(43), PHAGE_Salmon_epsilon34_NC_011976(15)	3	PHAGE_Escher_500465_2_NC_049343(4), PHAGE_Escher_RCS47_NC_042128(3), PHAGE_Burkho_phiE255_NC_009237(14)	3
GCA_005606435.2	CP074644.1	Chromosome	PHAGE_Entero_PsP3_NC_005340(31), PHAGE_Salmon_SEN34_NC_028699(36), PHAGE_Phage_Gifsy_1_NC_010392(17), PHAGE_Erwini_phiEt88_NC_015295(10), PHAGE_Vibrio_VBM1_NC_020850(15), PHAGE_Salmon_Fels_1_NC_010391(29), PHAGE_Salmon_118970_sal3_NC_031940(25), PHAGE_Salmon_118970_sal3_NC_031940(43), PHAGE_Phage_Gifsy_2_NC_010393(18)	9	PHAGE_Escher_Lys12581Vzw_NC_049917(7), PHAGE_Entero_P4_NC_001609(7), PHAGE_Escher_500465_2_NC_049343(4), PHAGE_Salmon_Fels_1_NC_010391(5)	4
GCA_005606435.2	CP074645.1	Plasmid	Not Find	0	PHAGE_Escher_RCS47_NC_042128(4), PHAGE_Escher_RCS47_NC_042128(2)	2
GCA_005616915.2	CP082727.1	Chromosome	PHAGE_Salmon_118970_sal4_NC_030919(11), PHAGE_Salmon_vB_SosS_Oslo_NC_018279(26), PHAGE_Shigel_SfII_NC_021857(32), PHAGE_Salmon_SI7_NC_049460(34)	4	PHAGE_Escher_500465_2_NC_049343(4), PHAGE_Salmon_Fels_1_NC_010391(3), PHAGE_Burkho_phiE255_NC_009237(14)	3
GCA_005617015.2	CP082626.1	Plasmid	PHAGE_Salmon_SJ46_NC_031129(90)	1	Not Find	0
GCA_005617015.2	CP082625.1	Plasmid	PHAGE_Acinet_vB_AbaM_ME3_NC_041884(3)	1	Not Find	0
GCA_005617015.2	CP082624.1	Chromosome	PHAGE_Phage_Gifsy_1_NC_010392(51), PHAGE_Salmon_118970_sal3_NC_031940(92), PHAGE_Phage_Gifsy_2_NC_010393(35), PHAGE_Salmon_118970_sal3_NC_031940(38)	4	PHAGE_Cronob_ESSI_2_NC_047854(24), PHAGE_Escher_RCS47_NC_042128(4), PHAGE_Escher_500465_1_NC_049342(12), PHAGE_Escher_500465_2_NC_049343(4), PHAGE_Salmon_118970_sal3_NC_031940(5), PHAGE_Salmon_Fels_1_NC_010391(3), PHAGE_Entero_HK629_NC_019711(2), PHAGE_Cronob_vB_CsaM_GAP32_NC_019401(2), PHAGE_Shigel_SfIV_NC_022749(2), PHAGE_Burkho_BcepMu_NC_005882(14)	10
GCA_005688015.2	CP082630.1	Plasmid	Not Find	0	PHAGE_Salmon_SJ46_NC_031129(2)	1
GCA_005688015.2	CP082632.1	Plasmid	Not Find	0	PHAGE_Escher_RCS47_NC_042128(3)	1
GCA_005688015.2	CP082629.1	Chromosome	PHAGE_Entero_P4_NC_001609(9), PHAGE_Phage_Gifsy_2_NC_010393(34), PHAGE_Entero_UAB_Phi20_NC_031019(33), PHAGE_Yersin_L_413C_NC_004745(23)	4	PHAGE_Cronob_ESSI_2_NC_047854(25), PHAGE_Escher_RCS47_NC_042128(4), PHAGE_Escher_500465_1_NC_049342(12), PHAGE_Cronob_ESSI_2_NC_047854(22), PHAGE_Escher_500465_2_NC_049343(4), PHAGE_Salmon_118970_sal3_NC_031940(5), PHAGE_Phage_Gifsy_1_NC_010392(3), PHAGE_Entero_HK629_NC_019711(2), PHAGE_Agroba_Atu_ph07_NC_042013(2), PHAGE_Shigel_SfIV_NC_022749(2), PHAGE_Burkho_BcepMu_NC_005882(14)	11
GCA_005741405.2	CP092294.1	Chromosome	PHAGE_Escher_pro483_NC_028943(24), PHAGE_Stx2_c_1717_NC_011357(8)	2	PHAGE_Burkho_phiE255_NC_009237(14), PHAGE_Escher_500465_2_NC_049343(4), PHAGE_Cronob_ENT39118_NC_019934(2), PHAGE_Phage_Gifsy_1_NC_010392(3), PHAGE_Salmon_g341c_NC_013059(15), PHAGE_Entero_P4_NC_001609(7), PHAGE_Salmon_SJ46_NC_031129(2)	7
GCA_005741405.2	CP092295.1	Plasmid	PHAGE_Escher_500465_1_NC_049342(2)	1	PHAGE_Shigel_POCJ13_NC_025434(2), PHAGE_Escher_P13374_NC_018846(1), PHAGE_Salmon_SJ46_NC_031129(3)	3
GCA_005767315.2	CP082668.1	Chromosome	PHAGE_Entero_P4_NC_001609(9), PHAGE_Phage_Gifsy_2_NC_010393(34), PHAGE_Entero_UAB_Phi20_NC_031019(33), PHAGE_Yersin_L_413C_NC_004745(23)	4	PHAGE_Cronob_ESSI_2_NC_047854(25), PHAGE_Escher_RCS47_NC_042128(4), PHAGE_Escher_RCS47_NC_042128(2), PHAGE_Escher_500465_1_NC_049342(12), PHAGE_Cronob_ESSI_2_NC_047854(22), PHAGE_Escher_500465_2_NC_049343(4), PHAGE_Salmon_118970_sal3_NC_031940(5), PHAGE_Salmon_Fels_1_NC_010391(3), PHAGE_Entero_HK630_NC_019723(2), PHAGE_Cronob_vB_CsaM_GAP32_NC_019401(2), PHAGE_Shigel_SfIV_NC_022749(2), PHAGE_Burkh…	12
GCA_005767315.2	CP082669.1	Plasmid	Not Find	0	PHAGE_Entero_N15_NC_001901(1)	1
GCA_005767415.2	CP082673.1	Plasmid	Not Find	0	PHAGE_Salmon_SJ46_NC_031129(2)	1
GCA_005767415.2	CP082672.1	Plasmid	Not Find	0	PHAGE_Salmon_SJ46_NC_031129(54)	1
GCA_005767415.2	CP082670.1	Chromosome	PHAGE_Phage_Gifsy_1_NC_010392(34), PHAGE_Salmon_118970_sal3_NC_031940(93), PHAGE_Edward_GF_2_NC_026611(17), PHAGE_Phage_Gifsy_2_NC_010393(49)	4	PHAGE_Entero_P4_NC_001609(8), PHAGE_Escher_RCS47_NC_042128(4), PHAGE_Escher_500465_1_NC_049342(12), PHAGE_Escher_500465_2_NC_049343(4), PHAGE_Salmon_118970_sal3_NC_031940(5), PHAGE_Salmon_Fels_1_NC_010391(3), PHAGE_Entero_HK630_NC_019723(2), PHAGE_Agroba_Atu_ph07_NC_042013(2), PHAGE_Shigel_SfIV_NC_022749(2), PHAGE_Entero_P4_NC_001609(8), PHAGE_Burkho_BcepMu_NC_005882(14)	11
GCA_005767655.2	CP052812.1	Plasmid	PHAGE_Escher_500465_1_NC_049342(2)	1	PHAGE_Shigel_Stx_NC_029120(2), PHAGE_Escher_RCS47_NC_042128(6), PHAGE_Aeromo_vB_AsaM_56_NC_019527(1)	3
GCA_005767655.2	CP052811.1	Chromosome	PHAGE_Salmon_g341c_NC_013059(15), PHAGE_Phage_Gifsy_1_NC_010392(3), PHAGE_Salmon_vB_SosS_Oslo_NC_018279(9), PHAGE_Yersin_L_413C_NC_004745(26)	4	PHAGE_Escher_RCS47_NC_042128(4), PHAGE_Entero_P4_NC_001609(7), PHAGE_Salmon_vB_SosS_Oslo_NC_018279(2), PHAGE_Escher_500465_2_NC_049343(4), PHAGE_Burkho_BcepMu_NC_005882(14)	5
GCA_005844025.1	CP040458.1	Chromosome	PHAGE_Phage_Gifsy_1_NC_010392(51), PHAGE_Salmon_118970_sal3_NC_031940(92), PHAGE_Phage_Gifsy_2_NC_010393(35), PHAGE_Salmon_118970_sal3_NC_031940(38)	4	PHAGE_Cronob_ESSI_2_NC_047854(24), PHAGE_Escher_RCS47_NC_042128(4), PHAGE_Escher_500465_1_NC_049342(12), PHAGE_Escher_500465_2_NC_049343(4), PHAGE_Salmon_118970_sal3_NC_031940(5), PHAGE_Phage_Gifsy_2_NC_010393(3), PHAGE_Entero_lambda_NC_001416(2), PHAGE_Cronob_vB_CsaM_GAP32_NC_019401(2), PHAGE_Shigel_SfIV_NC_022749(2), PHAGE_Burkho_phiE255_NC_009237(14)	10
GCA_005844025.1	CP040457.1	Plasmid	PHAGE_Salmon_SJ46_NC_031129(4)	1	PHAGE_Acinet_vB_AbaM_ME3_NC_041884(3)	1
GCA_005870975.2	CP053399.1	Plasmid	Not Find	0	PHAGE_Salmon_SJ46_NC_031129(3)	1
GCA_005870975.2	CP053400.1	Chromosome	PHAGE_Salmon_SEN34_NC_028699(34), PHAGE_Phage_Gifsy_2_NC_010393(39)	2	PHAGE_Escher_500465_1_NC_049342(12), PHAGE_Burkho_BcepMu_NC_005882(14), PHAGE_Cronob_ESSI_2_NC_047854(24), PHAGE_Escher_500465_2_NC_049343(4), PHAGE_Salmon_SEN1_NC_029003(2), PHAGE_Entero_lambda_NC_001416(2), PHAGE_Pseudo_PaBG_NC_022096(2)	7
GCA_005885835.1	CP040575.1	Chromosome	PHAGE_Salmon_SEN34_NC_028699(36), PHAGE_Burkho_phiE255_NC_009237(26), PHAGE_Salmon_SEN8_NC_047753(34), PHAGE_Klebsi_4LV2017_NC_047818(29)	4	PHAGE_Escher_RCS47_NC_042128(4), PHAGE_Escher_RCS47_NC_042128(5), PHAGE_Shigel_SfIV_NC_022749(2), PHAGE_Entero_cdtI_NC_009514(2), PHAGE_Caulob_Sansa_NC_047756(1), PHAGE_Escher_500465_2_NC_049343(4), PHAGE_Entero_P4_NC_001609(8)	7
GCA_005885835.1	CP040574.1	Plasmid	Not Find	0	PHAGE_Escher_RCS47_NC_042128(6), PHAGE_Escher_RCS47_NC_042128(3)	2
GCA_005885855.1	CP040562.1	Chromosome	PHAGE_Salmon_Fels_2_NC_010463(34), PHAGE_Phage_Gifsy_1_NC_010392(47), PHAGE_Salmon_118970_sal3_NC_031940(93), PHAGE_Phage_Gifsy_2_NC_010393(50), PHAGE_Entero_UAB_Phi20_NC_031019(24)	5	PHAGE_Escher_RCS47_NC_042128(4), PHAGE_Escher_500465_2_NC_049343(4), PHAGE_Salmon_118970_sal3_NC_031940(5), PHAGE_Phage_Gifsy_2_NC_010393(3), PHAGE_Entero_HK629_NC_019711(2), PHAGE_Agroba_Atu_ph07_NC_042013(2), PHAGE_Shigel_SfIV_NC_022749(2), PHAGE_Burkho_phiE255_NC_009237(14)	8
GCA_005885875.1	CP040565.1	Plasmid	Not Find	0	PHAGE_Salmon_SJ46_NC_031129(3)	1
GCA_005885875.1	CP040564.1	Chromosome	PHAGE_Phage_Gifsy_1_NC_010392(47), PHAGE_Salmon_118970_sal3_NC_031940(65), PHAGE_Phage_Gifsy_2_NC_010393(49), PHAGE_Salmon_ST64T_NC_004348(15)	4	PHAGE_Escher_RCS47_NC_042128(4), PHAGE_Escher_500465_1_NC_049342(12), PHAGE_Escher_500465_2_NC_049343(4), PHAGE_Salmon_118970_sal3_NC_031940(5), PHAGE_Phage_Gifsy_2_NC_010393(3), PHAGE_Entero_HK630_NC_019723(2), PHAGE_Agroba_Atu_ph07_NC_042013(2), PHAGE_Shigel_SfIV_NC_022749(2), PHAGE_Burkho_phiE255_NC_009237(14)	9
GCA_005885895.1	CP040567.1	Plasmid	PHAGE_Salmon_SSU5_NC_018843(105)	1	Not Find	0
GCA_005885895.1	CP040566.1	Chromosome	PHAGE_Phage_Gifsy_1_NC_010392(51), PHAGE_Salmon_118970_sal3_NC_031940(66), PHAGE_Phage_Gifsy_2_NC_010393(49)	3	PHAGE_Escher_RCS47_NC_042128(4), PHAGE_Escher_500465_1_NC_049342(12), PHAGE_Escher_500465_2_NC_049343(4), PHAGE_Salmon_118970_sal3_NC_031940(5), PHAGE_Phage_Gifsy_2_NC_010393(3), PHAGE_Entero_HK630_NC_019723(2), PHAGE_Cronob_vB_CsaM_GAP32_NC_019401(2), PHAGE_Shigel_SfIV_NC_022749(2), PHAGE_Entero_UAB_Phi20_NC_031019(36), PHAGE_Burkho_BcepMu_NC_005882(14)	10
GCA_005885935.1	CP040568.1	Chromosome	PHAGE_Cronob_ESSI_2_NC_047854(28), PHAGE_Phage_Gifsy_1_NC_010392(34), PHAGE_Salmon_118970_sal3_NC_031940(93), PHAGE_Edward_GF_2_NC_026611(17), PHAGE_Phage_Gifsy_2_NC_010393(49), PHAGE_Entero_ST104_NC_005841(48)	6	PHAGE_Escher_RCS47_NC_042128(4), PHAGE_Escher_500465_2_NC_049343(4), PHAGE_Salmon_118970_sal3_NC_031940(5), PHAGE_Phage_Gifsy_2_NC_010393(3), PHAGE_Entero_lambda_NC_001416(2), PHAGE_Agroba_Atu_ph07_NC_042013(2), PHAGE_Shigel_SfIV_NC_022749(2), PHAGE_Burkho_BcepMu_NC_005882(14)	8
GCA_005885935.1	CP040569.1	Plasmid	Not Find	0	PHAGE_Salmon_SJ46_NC_031129(3)	1
GCA_005889955.1	CP040644.1	Chromosome	PHAGE_Salmon_RE_2010_NC_019488(38), PHAGE_Phage_Gifsy_2_NC_010393(18)	2	PHAGE_Escher_500465_2_NC_049343(4), PHAGE_Shigel_POCJ13_NC_025434(3), PHAGE_Phage_Gifsy_2_NC_010393(5), PHAGE_Shigel_SfIV_NC_022749(2)	4
GCA_005889955.1	CP040645.1	Plasmid	Not Find	0	PHAGE_Salmon_SJ46_NC_031129(3)	1
GCA_005889975.1	CP040646.1	Chromosome	PHAGE_Salmon_RE_2010_NC_019488(38), PHAGE_Phage_Gifsy_2_NC_010393(18)	2	PHAGE_Escher_500465_2_NC_049343(4), PHAGE_Shigel_Stx_NC_029120(3), PHAGE_Phage_Gifsy_2_NC_010393(5), PHAGE_Shigel_SfIV_NC_022749(2)	4
GCA_005889975.1	CP040647.1	Plasmid	Not Find	0	PHAGE_Entero_N15_NC_001901(2)	1
GCA_005890095.1	CP040648.1	Chromosome	PHAGE_Salmon_SPN9CC_NC_017985(43), PHAGE_Phage_Gifsy_2_NC_010393(50), PHAGE_Salmon_118970_sal3_NC_031940(93), PHAGE_Phage_Gifsy_1_NC_010392(47)	4	PHAGE_Shigel_SfIV_NC_022749(2), PHAGE_Agroba_Atu_ph07_NC_042013(2), PHAGE_Entero_lambda_NC_001416(2), PHAGE_Phage_Gifsy_2_NC_010393(3), PHAGE_Cronob_ESSI_2_NC_047854(21), PHAGE_Salmon_118970_sal3_NC_031940(5), PHAGE_Escher_500465_2_NC_049343(4), PHAGE_Escher_500465_1_NC_049342(12), PHAGE_Salmon_SJ46_NC_031129(2), PHAGE_Burkho_BcepMu_NC_005882(14)	10
GCA_005890175.1	CP040652.1	Plasmid	Not Find	0	PHAGE_Escher_RCS47_NC_042128(3), PHAGE_Escher_RCS47_NC_042128(5)	2
GCA_005890175.1	CP040651.1	Chromosome	PHAGE_Salmon_SPN9CC_NC_017985(43), PHAGE_Phage_Gifsy_2_NC_010393(50), PHAGE_Salmon_118970_sal3_NC_031940(93), PHAGE_Phage_Gifsy_1_NC_010392(47)	4	PHAGE_Shigel_SfIV_NC_022749(2), PHAGE_Cronob_vB_CsaM_GAP32_NC_019401(2), PHAGE_Entero_lambda_NC_001416(2), PHAGE_Phage_Gifsy_2_NC_010393(3), PHAGE_Cronob_ESSI_2_NC_047854(21), PHAGE_Salmon_118970_sal3_NC_031940(5), PHAGE_Escher_500465_2_NC_049343(4), PHAGE_Escher_500465_1_NC_049342(12), PHAGE_Salmon_SJ46_NC_031129(2), PHAGE_Cronob_ESSI_2_NC_047854(23), PHAGE_Burkho_BcepMu_NC_005882(14)	11
GCA_005899965.2	CP074602.1	Plasmid	Not Find	0	PHAGE_Entero_P1_NC_005856(2)	1
GCA_005899965.2	CP074601.1	Chromosome	PHAGE_Salmon_SEN34_NC_028699(37), PHAGE_Salmon_118970_sal3_NC_031940(63), PHAGE_Pectob_ZF40_NC_019522(15), PHAGE_Phage_Gifsy_1_NC_010392(17)	4	PHAGE_Cronob_ESSI_2_NC_047854(24), PHAGE_Escher_500465_1_NC_049342(12), PHAGE_Escher_500465_2_NC_049343(4), PHAGE_Entero_YYZ_2008_NC_011356(3), PHAGE_Escher_RCS47_NC_042128(3), PHAGE_Vibrio_VBM1_NC_020850(3), PHAGE_Endosy_APSE_1_NC_000935(10), PHAGE_Burkho_BcepMu_NC_005882(14)	8
GCA_005900065.2	CP074596.1	Chromosome	PHAGE_Salmon_SEN8_NC_047753(38), PHAGE_Edward_GF_2_NC_026611(15), PHAGE_Salmon_118970_sal3_NC_031940(71), PHAGE_Phage_Gifsy_1_NC_010392(22), PHAGE_Salmon_SEN34_NC_028699(38), PHAGE_Salmon_ST160_NC_014900(14), PHAGE_Salmon_SP_004_NC_021774(31)	7	PHAGE_Escher_500465_2_NC_049343(4), PHAGE_Entero_YYZ_2008_NC_011356(2), PHAGE_Salmon_ST160_NC_014900(15), PHAGE_Burkho_BcepMu_NC_005882(14)	4
GCA_005904905.2	CP093074.1	Plasmid	Not Find	0	PHAGE_Escher_RCS47_NC_042128(5), PHAGE_Rhodoc_Hiro_NC_048669(1)	2
GCA_005904905.2	CP093073.1	Chromosome	PHAGE_Salmon_Fels_1_NC_010391(5), PHAGE_Phage_Gifsy_1_NC_010392(43), PHAGE_Salmon_epsilon34_NC_011976(15)	3	PHAGE_Escher_500465_2_NC_049343(4), PHAGE_Escher_RCS47_NC_042128(3), PHAGE_Burkho_BcepMu_NC_005882(14)	3
GCA_005935865.2	CP075013.1	Chromosome	PHAGE_Salmon_SEN8_NC_047753(36), PHAGE_Salmon_118970_sal3_NC_031940(30), PHAGE_Salmon_118970_sal3_NC_031940(21), PHAGE_Salmon_SEN34_NC_028699(14), PHAGE_Salmon_SI7_NC_049460(30)	5	PHAGE_Escher_RCS47_NC_042128(4), PHAGE_Escher_500465_2_NC_049343(4), PHAGE_Phage_Gifsy_1_NC_010392(3), PHAGE_Entero_HK630_NC_019723(2), PHAGE_Entero_P4_NC_001609(3), PHAGE_Burkho_phiE255_NC_009237(14)	6
GCA_005954705.1	CP040668.1	Chromosome	PHAGE_Entero_ST104_NC_005841(46), PHAGE_Phage_Gifsy_2_NC_010393(49), PHAGE_Edward_GF_2_NC_026611(17), PHAGE_Salmon_118970_sal3_NC_031940(93), PHAGE_Phage_Gifsy_1_NC_010392(34)	5	PHAGE_Shigel_SfIV_NC_022749(2), PHAGE_Cronob_vB_CsaM_GAP32_NC_019401(2), PHAGE_Entero_lambda_NC_001416(2), PHAGE_Salmon_Fels_1_NC_010391(3), PHAGE_Salmon_118970_sal3_NC_031940(5), PHAGE_Escher_500465_2_NC_049343(4), PHAGE_Escher_500465_1_NC_049342(12), PHAGE_Salmon_SJ46_NC_031129(2), PHAGE_Burkho_phiE255_NC_009237(14)	9
GCA_005954705.1	CP040669.1	Plasmid	Not Find	0	PHAGE_Escher_RCS47_NC_042128(3), PHAGE_Escher_RCS47_NC_042128(4)	2
GCA_005965665.2	CP093076.1	Chromosome	PHAGE_Salmon_Fels_1_NC_010391(5), PHAGE_Phage_Gifsy_1_NC_010392(43)	2	PHAGE_Escher_500465_2_NC_049343(4), PHAGE_Burkho_BcepMu_NC_005882(14)	2
GCA_005975765.2	CP082444.1	Plasmid	Not Find	0	PHAGE_Salmon_SJ46_NC_031129(4), PHAGE_Acinet_vB_AbaM_ME3_NC_041884(3)	2
GCA_005975765.2	CP082447.1	Chromosome	PHAGE_Salmon_SI7_NC_049460(34), PHAGE_Shigel_SfII_NC_021857(33), PHAGE_Entero_I2_2_NC_001332(7), PHAGE_Salmon_Fels_1_NC_010391(5), PHAGE_Salmon_epsilon15_NC_004775(30), PHAGE_Salmon_118970_sal3_NC_031940(41)	6	PHAGE_Entero_cdtI_NC_009514(2), PHAGE_Entero_UAB_Phi20_NC_031019(19)	2
GCA_005978105.2	CP082434.1	Chromosome	PHAGE_Salmon_SPN3UB_NC_019545(18)	1	PHAGE_Salmon_118970_sal3_NC_031940(2), PHAGE_Burkho_phiE255_NC_009237(14), PHAGE_Klebsi_ST13_OXA48phi12.1_NC_049453(5), PHAGE_Escher_500465_1_NC_049342(12), PHAGE_Escher_TL_2011b_NC_019445(3), PHAGE_Prochl_P_TIM68_NC_028955(1)	6
GCA_005978105.2	CP082435.1	Plasmid	Not Find	0	PHAGE_Geobac_E3_NC_029073(1)	1
GCA_005996305.2	CP076086.1	Chromosome	PHAGE_Salmon_RE_2010_NC_019488(34), PHAGE_Phage_Gifsy_1_NC_010392(47), PHAGE_Phage_Gifsy_2_NC_010393(50)	3	PHAGE_Escher_RCS47_NC_042128(4), PHAGE_Escher_500465_2_NC_049343(4), PHAGE_Salmon_118970_sal3_NC_031940(5), PHAGE_Salmon_Fels_1_NC_010391(3), PHAGE_Entero_lambda_NC_001416(2), PHAGE_Agroba_Atu_ph07_NC_042013(2), PHAGE_Shigel_SfIV_NC_022749(2), PHAGE_Burkho_BcepMu_NC_005882(14)	8
GCA_005996325.2	CP076088.1	Chromosome	PHAGE_Phage_Gifsy_1_NC_010392(15), PHAGE_Salmon_118970_sal3_NC_031940(26), PHAGE_Salmon_Fels_1_NC_010391(4)	3	PHAGE_Phage_Gifsy_1_NC_010392(7), PHAGE_Escher_500465_2_NC_049343(4), PHAGE_Lactob_Lj771_NC_010179(1), PHAGE_Salmon_Fels_1_NC_010391(15), PHAGE_Salmon_118970_sal3_NC_031940(4), PHAGE_Salmon_SEN34_NC_028699(7), PHAGE_Erwini_vB_EamM_Yoloswag_NC_047815(1), PHAGE_Salmon_SEN1_NC_029003(1)	8
GCA_005996465.2	CP076093.1	Chromosome	PHAGE_Mannhe_vB_MhS_535AP2_NC_028853(1), PHAGE_Entero_Mu_NC_000929(1), PHAGE_Salmon_118970_sal3_NC_031940(9), PHAGE_Salmon_118970_sal3_NC_031940(19), PHAGE_Salmon_Fels_1_NC_010391(4), PHAGE_Endosy_APSE_1_NC_000935(10)	6	PHAGE_Escher_500465_2_NC_049343(4), PHAGE_Salmon_118970_sal3_NC_031940(14), PHAGE_Salmon_ST160_NC_014900(7), PHAGE_Yersin_L_413C_NC_004745(1)	4
GCA_005996525.2	CP076090.1	Chromosome	PHAGE_Escher_500465_1_NC_049342(14), PHAGE_Salmon_118970_sal3_NC_031940(30), PHAGE_Salmon_118970_sal3_NC_031940(21), PHAGE_Salmon_SEN34_NC_028699(13), PHAGE_Salmon_SI7_NC_049460(30)	5	PHAGE_Entero_P4_NC_001609(6), PHAGE_Escher_RCS47_NC_042128(4), PHAGE_Escher_500465_2_NC_049343(4), PHAGE_Salmon_Fels_1_NC_010391(3), PHAGE_Entero_HK630_NC_019723(2), PHAGE_Entero_P4_NC_001609(3), PHAGE_Burkho_phiE255_NC_009237(14)	7
GCA_006019175.2	CP074620.1	Chromosome	PHAGE_Entero_mEp460_NC_019716(21), PHAGE_Salmon_SEN34_NC_028699(18), PHAGE_Salmon_Fels_1_NC_010391(3), PHAGE_Phage_Gifsy_2_NC_010393(50)	4	PHAGE_Escher_RCS47_NC_042128(4), PHAGE_Escher_500465_2_NC_049343(4), PHAGE_Salmon_118970_sal3_NC_031940(5), PHAGE_Agroba_Atu_ph07_NC_042013(2), PHAGE_Salmon_118970_sal4_NC_030919(17), PHAGE_Shigel_SfIV_NC_022749(2), PHAGE_Burkho_BcepMu_NC_005882(14)	7
GCA_006070955.2	CP092319.1	Plasmid	Not Find	0	PHAGE_Salmon_SJ46_NC_031129(3)	1
GCA_006070955.2	CP092318.1	Chromosome	PHAGE_Salmon_118970_sal3_NC_031940(56), PHAGE_Phage_Gifsy_2_NC_010393(18)	2	PHAGE_Escher_500465_2_NC_049343(4), PHAGE_Shigel_Stx_NC_029120(3), PHAGE_Phage_Gifsy_2_NC_010393(5), PHAGE_Shigel_SfIV_NC_022749(2)	4
GCA_006088735.1	CP034479.1	Chromosome	PHAGE_Phage_Gifsy_1_NC_010392(47), PHAGE_Salmon_118970_sal3_NC_031940(65), PHAGE_Phage_Gifsy_1_NC_010392(34), PHAGE_Phage_Gifsy_2_NC_010393(49)	4	PHAGE_Escher_RCS47_NC_042128(4), PHAGE_Escher_500465_1_NC_049342(12), PHAGE_Escher_500465_2_NC_049343(4), PHAGE_Salmon_118970_sal3_NC_031940(5), PHAGE_Phage_Gifsy_2_NC_010393(3), PHAGE_Entero_HK629_NC_019711(2), PHAGE_Agroba_Atu_ph07_NC_042013(2), PHAGE_Shigel_SfIV_NC_022749(2), PHAGE_Burkho_BcepMu_NC_005882(14)	9
GCA_006088735.1	CP034480.1	Plasmid	Not Find	0	PHAGE_Salmon_SJ46_NC_031129(3)	1
GCA_006098575.2	CP076327.1	Chromosome	PHAGE_Salmon_Fels_2_NC_010463(32), PHAGE_Salmon_Fels_1_NC_010391(5), PHAGE_Phage_Gifsy_1_NC_010392(25)	3	PHAGE_Salmon_SEN34_NC_028699(13), PHAGE_Entero_cdtI_NC_009514(2), PHAGE_Salmon_118970_sal3_NC_031940(8), PHAGE_Shigel_SfIV_NC_022749(2), PHAGE_Entero_P4_NC_001609(8)	5
GCA_006112595.2	CP053409.1	Chromosome	PHAGE_Stx2_c_Stx2a_F451_NC_049924(2), PHAGE_Salmon_118970_sal3_NC_031940(42)	2	PHAGE_Escher_500465_1_NC_049342(1), PHAGE_Escher_500465_1_NC_049342(12), PHAGE_Salmon_SEN34_NC_028699(12), PHAGE_Stenot_S1_NC_011589(1), PHAGE_Shigel_SfII_NC_021857(2), PHAGE_Klebsi_Seifer_NC_048732(1), PHAGE_Endosy_APSE_1_NC_000935(5)	7
GCA_006112595.2	CP053410.1	Plasmid	PHAGE_Salmon_SSU5_NC_018843(94)	1	Not Find	0
GCA_006124375.2	CP093140.1	Chromosome	PHAGE_Salmon_Fels_1_NC_010391(5), PHAGE_Phage_Gifsy_1_NC_010392(43), PHAGE_Salmon_epsilon34_NC_011976(15)	3	PHAGE_Cronob_ESSI_2_NC_047854(24), PHAGE_Escher_500465_1_NC_049342(13), PHAGE_Escher_500465_2_NC_049343(4), PHAGE_Burkho_BcepMu_NC_005882(14)	4
GCA_006159245.2	CP092326.1	Chromosome	PHAGE_Phage_Gifsy_2_NC_010393(18), PHAGE_Salmon_118970_sal3_NC_031940(57)	2	PHAGE_Shigel_SfIV_NC_022749(2), PHAGE_Phage_Gifsy_2_NC_010393(5), PHAGE_Shigel_Stx_NC_029120(3), PHAGE_Escher_500465_2_NC_049343(4)	4
GCA_006159245.2	CP092327.1	Plasmid	Not Find	0	PHAGE_Salmon_SJ46_NC_031129(3)	1
GCA_006162645.2	CP092310.1	Plasmid	Not Find	0	PHAGE_Salmon_SJ46_NC_031129(3)	1
GCA_006162645.2	CP092311.1	Chromosome	PHAGE_Salmon_118970_sal3_NC_031940(56), PHAGE_Phage_Gifsy_2_NC_010393(18)	2	PHAGE_Escher_500465_2_NC_049343(4), PHAGE_Shigel_Stx_NC_029120(3), PHAGE_Phage_Gifsy_2_NC_010393(5), PHAGE_Shigel_SfIV_NC_022749(2)	4
GCA_006162645.2	CP092313.1	Plasmid	Not Find	0	PHAGE_Sodali_phiSG1_NC_007902(1)	1
GCA_006165285.1	CP025455.1	Plasmid	Not Find	0	PHAGE_Salmon_SJ46_NC_031129(3), PHAGE_Serrat_BF_NC_041917(1)	2
GCA_006165285.1	CP025454.1	Chromosome	PHAGE_Salmon_Fels_2_NC_010463(35)	1	PHAGE_Entero_UAB_Phi20_NC_031019(2), PHAGE_Agroba_Atu_ph07_NC_042013(2), PHAGE_Entero_HK97_NC_002167(1), PHAGE_Burkho_BcepMu_NC_005882(14), PHAGE_Entero_P4_NC_001609(5), PHAGE_Cronob_vB_CsaM_GAP32_NC_019401(2)	6
GCA_006228345.1	CP039169.1	Chromosome	PHAGE_Salmon_SEN1_NC_029003(2)	1	PHAGE_Escher_500465_2_NC_049343(4), PHAGE_Cronob_vB_CsaM_GAP32_NC_019401(2), PHAGE_Burkho_BcepMu_NC_005882(14)	3
GCA_006228345.1	CP039170.1	Plasmid	PHAGE_Acinet_vB_AbaM_ME3_NC_041884(3), PHAGE_Escher_RCS47_NC_042128(3)	2	PHAGE_Stx2_c_Stx2a_F451_NC_049924(3), PHAGE_Escher_RCS47_NC_042128(5)	2
GCA_006285055.2	CP093088.1	Chromosome	PHAGE_Salmon_SP_004_NC_021774(24), PHAGE_Phage_Gifsy_1_NC_010392(42), PHAGE_Salmon_Fels_1_NC_010391(5), PHAGE_Salmon_SW9_NC_049459(31)	4	PHAGE_Burkho_phiE255_NC_009237(14), PHAGE_Salmon_118970_sal4_NC_030919(16), PHAGE_Escher_500465_2_NC_049343(4)	3
GCA_006285055.2	CP093089.1	Plasmid	Not Find	0	PHAGE_Rhodoc_RGL3_NC_016650(1)	1
GCA_006298065.2	CP092290.1	Chromosome	PHAGE_Phage_Gifsy_2_NC_010393(18), PHAGE_Salmon_118970_sal3_NC_031940(57)	2	PHAGE_Shigel_SfIV_NC_022749(2), PHAGE_Phage_Gifsy_2_NC_010393(5), PHAGE_Shigel_Stx_NC_029120(3), PHAGE_Escher_500465_2_NC_049343(4)	4
GCA_006298065.2	CP092292.1	Plasmid	Not Find	0	PHAGE_Salmon_SJ46_NC_031129(3)	1
GCA_006320625.2	CP093093.1	Chromosome	PHAGE_Salmon_SP_004_NC_021774(24), PHAGE_Salmon_118970_sal4_NC_030919(17), PHAGE_Phage_Gifsy_1_NC_010392(42), PHAGE_Salmon_Fels_1_NC_010391(5)	4	PHAGE_Burkho_BcepMu_NC_005882(14), PHAGE_Escher_500465_2_NC_049343(4)	2
GCA_006338365.2	CP082547.1	Chromosome	PHAGE_Phage_Gifsy_1_NC_010392(47), PHAGE_Salmon_SEN34_NC_028699(28), PHAGE_Phage_Gifsy_2_NC_010393(49), PHAGE_Entero_Sf101_NC_027398(12), PHAGE_Entero_phiT5282H_NC_049429(26)	5	PHAGE_Escher_500465_1_NC_049342(12), PHAGE_Escher_500465_2_NC_049343(4), PHAGE_Salmon_Fels_1_NC_010391(3), PHAGE_Burkho_phiE255_NC_009237(14)	4
GCA_006338875.2	CP082688.1	Plasmid	Not Find	0	PHAGE_Shigel_Sf6_NC_005344(7), PHAGE_Entero_UAB_Phi20_NC_031019(5)	2
GCA_006338875.2	CP082685.1	Plasmid	Not Find	0	PHAGE_Acinet_vB_AbaM_ME3_NC_041884(3), PHAGE_Stx2_c_1717_NC_011357(3)	2
GCA_006338875.2	CP082691.1	Chromosome	PHAGE_Salmon_118970_sal3_NC_031940(46), PHAGE_Salmon_SEN34_NC_028699(26), PHAGE_Entero_UAB_Phi20_NC_031019(13)	3	PHAGE_Cronob_ESSI_2_NC_047854(25), PHAGE_Escher_500465_1_NC_049342(12), PHAGE_Salmon_Fels_1_NC_010391(4)	3
GCA_006339875.2	CP082693.1	Plasmid	PHAGE_Stx2_c_1717_NC_011357(3), PHAGE_Stx2_c_Stx2a_F451_NC_049924(3), PHAGE_Escher_SH2026Stx1_NC_049919(3)	3	PHAGE_Stx2_c_Stx2a_F451_NC_049924(2), PHAGE_Acinet_vB_AbaM_ME3_NC_041884(3), PHAGE_Escher_SH2026Stx1_NC_049919(3)	3
GCA_006339875.2	CP082695.1	Chromosome	PHAGE_Stx2_c_Stx2a_F451_NC_049924(9), PHAGE_Salmon_118970_sal4_NC_030919(13)	2	PHAGE_Escher_500465_1_NC_049342(12), PHAGE_Escher_TL_2011b_NC_019445(3), PHAGE_Agroba_Atu_ph07_NC_042013(2), PHAGE_Burkho_phiE255_NC_009237(14)	4
GCA_006339875.2	CP082694.1	Plasmid	Not Find	0	PHAGE_Erwini_PEp14_NC_016767(1)	1
GCA_006340505.2	CP082596.1	Chromosome	PHAGE_Salmon_SEN34_NC_028699(32), PHAGE_Entero_ST104_NC_005841(17)	2	PHAGE_Salmon_SEN8_NC_047753(25), PHAGE_Escher_RCS47_NC_042128(4), PHAGE_Acinet_vB_AbaM_ME3_NC_041884(3), PHAGE_Salmon_SJ46_NC_031129(2), PHAGE_Escher_500465_1_NC_049342(12), PHAGE_Escher_500465_2_NC_049343(4), PHAGE_Salmon_118970_sal3_NC_031940(5), PHAGE_Salmon_Fels_1_NC_010391(3), PHAGE_Entero_lambda_NC_001416(2), PHAGE_Agroba_Atu_ph07_NC_042013(2), PHAGE_Shigel_SfIV_NC_022749(2), PHAGE_Salmon_S…	13
GCA_006340535.2	CP082679.1	Plasmid	Not Find	0	PHAGE_Stx2_c_Stx2a_F451_NC_049924(3)	1
GCA_006340535.2	CP082674.1	Chromosome	PHAGE_Salmon_118970_sal3_NC_031940(93), PHAGE_Phage_Gifsy_2_NC_010393(3), PHAGE_Entero_ST104_NC_005841(24)	3	PHAGE_Escher_RCS47_NC_042128(4), PHAGE_Escher_500465_1_NC_049342(12), PHAGE_Escher_500465_2_NC_049343(4), PHAGE_Salmon_118970_sal3_NC_031940(5), PHAGE_Entero_lambda_NC_001416(2), PHAGE_Cronob_vB_CsaM_GAP32_NC_019401(2), PHAGE_Shigel_SfIV_NC_022749(2), PHAGE_Burkho_BcepMu_NC_005882(14)	8
GCA_006341935.2	CP083385.1	Chromosome	PHAGE_Salmon_SPN3UB_NC_019545(17), PHAGE_Salmon_SEN34_NC_028699(31), PHAGE_Salmon_SPN3UB_NC_019545(26)	3	PHAGE_Cronob_ESSI_2_NC_047854(25), PHAGE_Escher_RCS47_NC_042128(4), PHAGE_Entero_P4_NC_001609(7), PHAGE_Escher_500465_2_NC_049343(4), PHAGE_Salmon_118970_sal3_NC_031940(5), PHAGE_Salmon_Fels_1_NC_010391(3), PHAGE_Salmon_118970_sal4_NC_030919(17), PHAGE_Shigel_SfIV_NC_022749(2), PHAGE_Burkho_phiE255_NC_009237(14)	9
GCA_006342205.2	CP082681.1	Chromosome	PHAGE_Entero_ST104_NC_005841(21), PHAGE_Phage_Gifsy_2_NC_010393(34)	2	PHAGE_Burkho_BcepMu_NC_005882(14), PHAGE_Stx2_c_Stx2a_F451_NC_049924(3), PHAGE_Stx2_c_1717_NC_011357(2), PHAGE_Shigel_SfIV_NC_022749(2), PHAGE_Cronob_vB_CsaM_GAP32_NC_019401(2), PHAGE_Stx2_c_1717_NC_011357(3), PHAGE_Phage_Gifsy_2_NC_010393(3), PHAGE_Salmon_118970_sal3_NC_031940(5), PHAGE_Escher_500465_2_NC_049343(4), PHAGE_Escher_500465_1_NC_049342(12), PHAGE_Acinet_vB_AbaM_ME3_NC_041884(3), PHAG…	13
GCA_006342355.2	CP082700.1	Plasmid	Not Find	0	PHAGE_Escher_500465_1_NC_049342(2)	1
GCA_006342355.2	CP082698.1	Chromosome	PHAGE_Stx2_c_Stx2a_F451_NC_049924(9)	1	PHAGE_Burkho_BcepMu_NC_005882(14), PHAGE_Cronob_vB_CsaM_GAP32_NC_019401(2), PHAGE_Escher_SH2026Stx1_NC_049919(3), PHAGE_Entero_HK225_NC_019717(5), PHAGE_Escher_TL_2011b_NC_019445(3), PHAGE_Escher_500465_1_NC_049342(12)	6
GCA_006342355.2	CP082699.1	Plasmid	PHAGE_Stx2_c_Stx2a_F451_NC_049924(3)	1	PHAGE_Stx2_c_Stx2a_F451_NC_049924(3), PHAGE_Stx2_c_1717_NC_011357(2), PHAGE_Acinet_vB_AbaM_ME3_NC_041884(3), PHAGE_Stx2_c_Stx2a_F451_NC_049924(3), PHAGE_Escher_SH2026Stx1_NC_049919(2)	5
GCA_006342645.2	CP082684.1	Chromosome	PHAGE_Klebsi_4LV2017_NC_047818(27), PHAGE_Salmon_SPN3UB_NC_019545(30)	2	PHAGE_Cronob_ESSI_2_NC_047854(25), PHAGE_Entero_phiP27_NC_003356(2), PHAGE_Cronob_ESSI_2_NC_047854(22), PHAGE_Yersin_fHe_Yen9_04_NC_042116(1), PHAGE_Agroba_Atu_ph07_NC_042013(2), PHAGE_Salmon_118970_sal4_NC_030919(2), PHAGE_Cronob_vB_CsaM_GAP32_NC_019401(2), PHAGE_Burkho_BcepMu_NC_005882(14)	8
GCA_006351805.1	CP040900.1	Chromosome	PHAGE_Phage_Gifsy_1_NC_010392(43), PHAGE_Salmon_118970_sal3_NC_031940(79), PHAGE_Phage_Gifsy_2_NC_010393(50)	3	PHAGE_Escher_RCS47_NC_042128(4), PHAGE_Escher_500465_2_NC_049343(4), PHAGE_Salmon_118970_sal3_NC_031940(5), PHAGE_Phage_Gifsy_2_NC_010393(3), PHAGE_Entero_HK630_NC_019723(2), PHAGE_Agroba_Atu_ph07_NC_042013(2), PHAGE_Shigel_SfIV_NC_022749(2), PHAGE_Entero_ES18_NC_006949(38), PHAGE_Burkho_phiE255_NC_009237(14)	9
GCA_006351805.1	CP040901.1	Plasmid	Not Find	0	PHAGE_Salmon_SJ46_NC_031129(3)	1
GCA_006365335.1	CP041005.1	Chromosome	PHAGE_Salmon_Fels_2_NC_010463(41), PHAGE_Phage_Gifsy_1_NC_010392(52), PHAGE_Phage_Gifsy_2_NC_010393(50), PHAGE_Salmon_Fels_1_NC_010391(46)	4	PHAGE_Escher_RCS47_NC_042128(4), PHAGE_Escher_500465_2_NC_049343(4), PHAGE_Salmon_118970_sal3_NC_031940(5), PHAGE_Phage_Gifsy_2_NC_010393(3), PHAGE_Entero_HK630_NC_019723(2), PHAGE_Cronob_vB_CsaM_GAP32_NC_019401(2), PHAGE_Shigel_SfIV_NC_022749(2), PHAGE_Burkho_BcepMu_NC_005882(14)	8
GCA_006365335.1	CP041006.1	Plasmid	Not Find	0	PHAGE_Salmon_SJ46_NC_031129(3)	1
GCA_006384195.1	CP029838.1	Plasmid	Not Find	0	PHAGE_Salmon_SJ46_NC_031129(3)	1
GCA_006384195.1	CP029839.1	Chromosome	PHAGE_Phage_Gifsy_2_NC_010393(49), PHAGE_Salmon_118970_sal3_NC_031940(68), PHAGE_Phage_Gifsy_1_NC_010392(47), PHAGE_Cronob_ESSI_2_NC_047854(28)	4	PHAGE_Shigel_SfIV_NC_022749(2), PHAGE_Agroba_Atu_ph07_NC_042013(2), PHAGE_Salmon_Fels_1_NC_010391(3), PHAGE_Salmon_118970_sal3_NC_031940(5), PHAGE_Escher_500465_2_NC_049343(4), PHAGE_Entero_P4_NC_001609(7), PHAGE_Salmon_SJ46_NC_031129(2), PHAGE_Burkho_BcepMu_NC_005882(14)	8
GCA_006384195.1	CP029837.1	Plasmid	Not Find	0	PHAGE_Aeromo_vB_AsaM_56_NC_019527(1)	1
GCA_006384995.1	CP029842.1	Plasmid	Not Find	0	PHAGE_Serrat_Eta_NC_021563(1)	1
GCA_006384995.1	CP029840.1	Chromosome	PHAGE_Phage_Gifsy_2_NC_010393(49), PHAGE_Salmon_118970_sal3_NC_031940(67), PHAGE_Phage_Gifsy_1_NC_010392(47), PHAGE_Cronob_ESSI_2_NC_047854(28)	4	PHAGE_Shigel_SfIV_NC_022749(2), PHAGE_Agroba_Atu_ph07_NC_042013(2), PHAGE_Salmon_Fels_1_NC_010391(3), PHAGE_Salmon_118970_sal3_NC_031940(5), PHAGE_Escher_500465_2_NC_049343(4), PHAGE_Entero_P4_NC_001609(7), PHAGE_Salmon_SJ46_NC_031129(2), PHAGE_Burkho_phiE255_NC_009237(14)	8
GCA_006384995.1	CP029841.1	Plasmid	Not Find	0	PHAGE_Escher_RCS47_NC_042128(3)	1
GCA_006385115.1	CP041027.1	Plasmid	Not Find	0	PHAGE_Salmon_SJ46_NC_031129(3)	1
GCA_006385115.1	CP041026.1	Chromosome	PHAGE_Phage_Gifsy_2_NC_010393(49), PHAGE_Entero_UAB_Phi20_NC_031019(19), PHAGE_Salmon_118970_sal3_NC_031940(68), PHAGE_Phage_Gifsy_1_NC_010392(47), PHAGE_Entero_186_NC_001317(31), PHAGE_Yersin_L_413C_NC_004745(23)	6	PHAGE_Salmon_118970_sal4_NC_030919(19), PHAGE_Shigel_SfIV_NC_022749(2), PHAGE_Agroba_Atu_ph07_NC_042013(2), PHAGE_Entero_HK630_NC_019723(2), PHAGE_Salmon_118970_sal3_NC_031940(5), PHAGE_Escher_500465_2_NC_049343(4), PHAGE_Escher_500465_1_NC_049342(12), PHAGE_Salmon_SJ46_NC_031129(2), PHAGE_Burkho_BcepMu_NC_005882(14)	9
GCA_006402875.1	CP038507.1	Chromosome	PHAGE_Yersin_L_413C_NC_004745(27), PHAGE_Phage_Gifsy_1_NC_010392(3), PHAGE_Entero_BP_4795_NC_004813(8)	3	PHAGE_Escher_RCS47_NC_042128(4), PHAGE_Entero_P4_NC_001609(7), PHAGE_Salmon_g341c_NC_013059(14), PHAGE_Salmon_vB_SosS_Oslo_NC_018279(2), PHAGE_Escher_500465_2_NC_049343(4), PHAGE_Burkho_phiE255_NC_009237(15)	6
GCA_006402875.1	CP038508.1	Plasmid	PHAGE_Escher_500465_1_NC_049342(2)	1	PHAGE_Shigel_POCJ13_NC_025434(2), PHAGE_Escher_RCS47_NC_042128(3), PHAGE_Escher_phi191_NC_028660(1)	3
GCA_006461325.2	CP069167.1	Plasmid	Not Find	0	PHAGE_Acinet_vB_AbaM_ME3_NC_041884(3), PHAGE_Salmon_SJ46_NC_031129(2)	2
GCA_006461325.2	CP069166.1	Chromosome	PHAGE_Entero_PsP3_NC_005340(33), PHAGE_Salmon_Fels_1_NC_010391(3), PHAGE_Phage_Gifsy_2_NC_010393(27), PHAGE_Phage_Gifsy_1_NC_010392(33), PHAGE_Salmon_118970_sal3_NC_031940(25)	5	PHAGE_Cronob_ESSI_2_NC_047854(24), PHAGE_Escher_500465_1_NC_049342(13), PHAGE_Cronob_ESSI_2_NC_047854(20), PHAGE_Escher_500465_2_NC_049343(4), PHAGE_Cronob_ESSI_2_NC_047854(20), PHAGE_Burkho_BcepMu_NC_005882(14)	6
GCA_006461415.2	CP050833.1	Chromosome	PHAGE_Phage_Gifsy_1_NC_010392(40)	1	PHAGE_Entero_P4_NC_001609(8), PHAGE_Salmon_g341c_NC_013059(14), PHAGE_Escher_500465_2_NC_049343(4), PHAGE_Salmon_Fels_1_NC_010391(3), PHAGE_Entero_lambda_NC_001416(2), PHAGE_Shigel_POCJ13_NC_025434(1), PHAGE_Entero_P4_NC_001609(8), PHAGE_Burkho_BcepMu_NC_005882(14)	8
GCA_006516995.1	CP041171.1	Chromosome	PHAGE_Salmon_vB_SosS_Oslo_NC_018279(35), PHAGE_Phage_Gifsy_1_NC_010392(40)	2	PHAGE_Entero_P4_NC_001609(8), PHAGE_Escher_500465_2_NC_049343(4), PHAGE_Salmon_Fels_1_NC_010391(3), PHAGE_Entero_HK629_NC_019711(2), PHAGE_Vibrio_TSL_2019_NC_048747(1), PHAGE_Entero_P4_NC_001609(8), PHAGE_Burkho_phiE255_NC_009237(14)	7
GCA_006517015.1	CP041173.1	Chromosome	PHAGE_Salmon_118970_sal3_NC_031940(56), PHAGE_Phage_Gifsy_2_NC_010393(18)	2	PHAGE_Escher_500465_2_NC_049343(4), PHAGE_Shigel_POCJ13_NC_025434(3), PHAGE_Phage_Gifsy_2_NC_010393(5), PHAGE_Shigel_SfIV_NC_022749(2)	4
GCA_006517015.1	CP041174.1	Plasmid	Not Find	0	PHAGE_Acinet_vB_AbaM_ME3_NC_041884(3), PHAGE_Salmon_SJ46_NC_031129(4)	2
GCA_006517035.1	CP041180.1	Plasmid	Not Find	0	PHAGE_Acinet_vB_AbaM_ME3_NC_041884(3), PHAGE_Salmon_SJ46_NC_031129(4), PHAGE_Bacill_vB_BtS_BMBtp14_NC_048640(3)	3
GCA_006517035.1	CP041179.1	Chromosome	PHAGE_Entero_ST104_NC_005841(47)	1	PHAGE_Cronob_ESSI_2_NC_047854(26), PHAGE_Escher_500465_1_NC_049342(12), PHAGE_Cronob_ESSI_2_NC_047854(22), PHAGE_Salmon_vB_SosS_Oslo_NC_018279(2), PHAGE_Shigel_SfIV_NC_022749(2)	5
GCA_006517055.1	CP041178.1	Plasmid	Not Find	0	PHAGE_Salmon_SJ46_NC_031129(3)	1
GCA_006517055.1	CP041177.1	Plasmid	Not Find	0	PHAGE_Escher_RCS47_NC_042128(3)	1
GCA_006517055.1	CP041176.1	Chromosome	PHAGE_Salmon_118970_sal3_NC_031940(56), PHAGE_Phage_Gifsy_2_NC_010393(18)	2	PHAGE_Escher_500465_2_NC_049343(4), PHAGE_Shigel_Stx_NC_029120(3), PHAGE_Phage_Gifsy_2_NC_010393(5), PHAGE_Shigel_SfIV_NC_022749(2)	4
GCA_006517075.1	CP041181.1	Chromosome	PHAGE_Entero_ST104_NC_005841(47)	1	PHAGE_Cronob_ESSI_2_NC_047854(26), PHAGE_Escher_500465_1_NC_049342(12), PHAGE_Cronob_ESSI_2_NC_047854(22), PHAGE_Burkho_KS9_NC_013055(2), PHAGE_Shigel_SfIV_NC_022749(2)	5
GCA_006517075.1	CP041182.1	Plasmid	Not Find	0	PHAGE_Acinet_vB_AbaM_ME3_NC_041884(3), PHAGE_Salmon_SJ46_NC_031129(6), PHAGE_Escher_RCS47_NC_042128(2)	3
GCA_006651425.2	CP075019.1	Chromosome	PHAGE_Salmon_SEN8_NC_047753(27), PHAGE_Phage_Gifsy_2_NC_010393(17), PHAGE_Salmon_SEN34_NC_028699(22)	3	PHAGE_Escher_500465_2_NC_049343(4), PHAGE_Shigel_Stx_NC_029120(2), PHAGE_Shigel_SfIV_NC_022749(2)	3
GCA_006665485.2	CP092302.1	Plasmid	PHAGE_Escher_500465_1_NC_049342(2)	1	PHAGE_Shigel_Stx_NC_029120(2), PHAGE_Pectob_CBB_NC_041878(1), PHAGE_Salmon_SJ46_NC_031129(3)	3
GCA_006665485.2	CP092301.1	Chromosome	PHAGE_Escher_pro483_NC_028943(24), PHAGE_Salmon_vB_SosS_Oslo_NC_018279(8)	2	PHAGE_Burkho_BcepMu_NC_005882(14), PHAGE_Escher_500465_2_NC_049343(4), PHAGE_Salmon_vB_SosS_Oslo_NC_018279(2), PHAGE_Phage_Gifsy_1_NC_010392(3), PHAGE_Salmon_g341c_NC_013059(15), PHAGE_Entero_P4_NC_001609(7), PHAGE_Salmon_SJ46_NC_031129(2)	7
GCA_006685825.2	CP052828.1	Plasmid	PHAGE_Escher_500465_1_NC_049342(2)	1	PHAGE_Shigel_Stx_NC_029120(2), PHAGE_Erwini_PEp14_NC_016767(1), PHAGE_Escher_RCS47_NC_042128(3)	3
GCA_006685825.2	CP052827.1	Chromosome	PHAGE_Entero_BP_4795_NC_004813(8), PHAGE_Salmon_g341c_NC_013059(14), PHAGE_Yersin_L_413C_NC_004745(26)	3	PHAGE_Escher_RCS47_NC_042128(4), PHAGE_Entero_P4_NC_001609(7), PHAGE_Escher_500465_2_NC_049343(4), PHAGE_Cronob_ENT39118_NC_019934(2), PHAGE_Salmon_Fels_1_NC_010391(3), PHAGE_Burkho_phiE255_NC_009237(14)	6
GCA_006695545.2	CP049306.1	Chromosome	PHAGE_Entero_P4_NC_001609(9), PHAGE_Phage_Gifsy_2_NC_010393(34), PHAGE_Yersin_L_413C_NC_004745(23)	3	PHAGE_Escher_RCS47_NC_042128(4), PHAGE_Escher_500465_1_NC_049342(12), PHAGE_Cronob_ESSI_2_NC_047854(22), PHAGE_Escher_500465_2_NC_049343(4), PHAGE_Salmon_118970_sal3_NC_031940(5), PHAGE_Phage_Gifsy_1_NC_010392(3), PHAGE_Entero_HK630_NC_019723(2), PHAGE_Agroba_Atu_ph07_NC_042013(2), PHAGE_Shigel_SfIV_NC_022749(2), PHAGE_Burkho_phiE255_NC_009237(14)	10
GCA_006695545.2	CP049307.1	Plasmid	Not Find	0	PHAGE_Escher_RCS47_NC_042128(4)	1
GCA_006697045.2	CP049983.1	Chromosome	PHAGE_Salmon_SEN34_NC_028699(32)	1	PHAGE_Escher_RCS47_NC_042128(3), PHAGE_Entero_P4_NC_001609(7), PHAGE_Escher_500465_2_NC_049343(4), PHAGE_Salmon_118970_sal3_NC_031940(5), PHAGE_Phage_Gifsy_2_NC_010393(3), PHAGE_Salmon_118970_sal4_NC_030919(14), PHAGE_Shigel_SfIV_NC_022749(2), PHAGE_Acinet_vB_AbaM_ME3_NC_041884(3), PHAGE_Burkho_BcepMu_NC_005882(14)	9
GCA_006697045.2	CP049984.1	Plasmid	Not Find	0	PHAGE_Sodali_phiSG1_NC_007902(1), PHAGE_Escher_RCS47_NC_042128(5)	2
GCA_006703045.2	CP092297.1	Chromosome	PHAGE_Escher_pro483_NC_028943(25), PHAGE_Salmon_g341c_NC_013059(14), PHAGE_Salmon_Fels_1_NC_010391(3), PHAGE_Entero_BP_4795_NC_004813(9)	4	PHAGE_Burkho_phiE255_NC_009237(14), PHAGE_Salmon_vB_SosS_Oslo_NC_018279(2), PHAGE_Escher_500465_2_NC_049343(4), PHAGE_Entero_P4_NC_001609(7), PHAGE_Salmon_SJ46_NC_031129(2)	5
GCA_006703045.2	CP092299.1	Plasmid	Not Find	0	PHAGE_Gordon_Hedwig_NC_031099(1)	1
GCA_006703045.2	CP092298.1	Plasmid	PHAGE_Escher_500465_1_NC_049342(2)	1	PHAGE_Shigel_Stx_NC_029120(2), PHAGE_Serrat_BF_NC_041917(1), PHAGE_Salmon_SJ46_NC_031129(3)	3
GCA_006741505.1	AP019692.1	Chromosome	PHAGE_Salmon_vB_SosS_Oslo_NC_018279(26), PHAGE_Salmon_118970_sal3_NC_031940(47), PHAGE_Endosy_APSE_1_NC_000935(8)	3	PHAGE_Entero_phiP27_NC_003356(2), PHAGE_Escher_RCS47_NC_042128(4), PHAGE_Escher_500465_1_NC_049342(12), PHAGE_Cronob_ESSI_2_NC_047854(22), PHAGE_Entero_P1_NC_005856(1), PHAGE_Phage_Gifsy_2_NC_010393(1), PHAGE_Pectob_ZF40_NC_019522(11), PHAGE_Entero_P4_NC_001609(6), PHAGE_Escher_RCS47_NC_042128(2), PHAGE_Burkho_phiE255_NC_009237(14)	10
GCA_006760965.2	CP053413.1	Chromosome	PHAGE_Phage_Gifsy_2_NC_010393(5), PHAGE_Salmon_118970_sal3_NC_031940(18)	2	PHAGE_Phage_Gifsy_2_NC_010393(3), PHAGE_Entero_Mu_NC_000929(2), PHAGE_Salmon_SEN34_NC_028699(17), PHAGE_Mycoba_Bask21_NC_041846(1), PHAGE_Cronob_ESSI_2_NC_047854(16), PHAGE_Acinet_Bphi_B1251_NC_019541(1), PHAGE_Escher_500465_1_NC_049342(12), PHAGE_Escher_500465_2_NC_049343(4), PHAGE_Staphy_StB20_like_NC_028821(1), PHAGE_Entero_P88_NC_026014(2)	10
GCA_006849305.2	CP075011.1	Chromosome	PHAGE_Salmon_SEN8_NC_047753(36), PHAGE_Salmon_118970_sal3_NC_031940(84), PHAGE_Salmon_vB_SosS_Oslo_NC_018279(30), PHAGE_Salmon_SEN34_NC_028699(26), PHAGE_Salmon_SI7_NC_049460(30)	5	PHAGE_Escher_500465_2_NC_049343(4), PHAGE_Salmon_Fels_1_NC_010391(4), PHAGE_Entero_ES18_NC_006949(27)	3
GCA_006860705.2	CP085054.1	Chromosome	PHAGE_Salmon_RE_2010_NC_019488(32), PHAGE_Salmon_Fels_1_NC_010391(5), PHAGE_Phage_Gifsy_1_NC_010392(25)	3	PHAGE_Salmon_SEN34_NC_028699(13), PHAGE_Entero_cdtI_NC_009514(2), PHAGE_Salmon_118970_sal3_NC_031940(8), PHAGE_Shigel_SfIV_NC_022749(2), PHAGE_Entero_P4_NC_001609(8)	5
GCA_006868345.2	CP074653.1	Chromosome	PHAGE_Salmon_Fels_1_NC_010391(4), PHAGE_Salmon_118970_sal4_NC_030919(14)	2	PHAGE_Entero_P4_NC_001609(7), PHAGE_Escher_500465_2_NC_049343(4)	2
GCA_006868345.2	CP074655.1	Plasmid	Not Find	0	PHAGE_Klebsi_Sushi_NC_028774(1)	1
GCA_006868405.2	CP074641.1	Plasmid	Not Find	0	PHAGE_Escher_RCS47_NC_042128(4), PHAGE_Escher_RCS47_NC_042128(2)	2
GCA_006868405.2	CP074640.1	Chromosome	PHAGE_Salmon_Fels_1_NC_010391(4), PHAGE_Phage_Gifsy_1_NC_010392(19), PHAGE_Phage_Gifsy_1_NC_010392(34), PHAGE_Salmon_118970_sal3_NC_031940(24)	4	PHAGE_Entero_P4_NC_001609(7), PHAGE_Escher_500465_2_NC_049343(4), PHAGE_Entero_P88_NC_026014(24)	3
GCA_006869965.2	CP074628.1	Chromosome	PHAGE_Vibrio_X29_NC_024369(17), PHAGE_Phage_Gifsy_1_NC_010392(44), PHAGE_Salmon_Fels_1_NC_010391(5), PHAGE_Salmon_118970_sal3_NC_031940(75), PHAGE_Phage_Gifsy_1_NC_010392(23), PHAGE_Vibrio_X29_NC_024369(18)	6	PHAGE_Escher_500465_2_NC_049343(4), PHAGE_Escher_RCS47_NC_042128(4)	2
GCA_006869965.2	CP074629.1	Plasmid	Not Find	0	PHAGE_Salmon_SJ46_NC_031129(3)	1
GCA_006899445.2	CP093112.1	Chromosome	PHAGE_Salmon_Fels_1_NC_010391(5), PHAGE_Phage_Gifsy_1_NC_010392(43)	2	PHAGE_Escher_500465_2_NC_049343(4), PHAGE_Burkho_phiE255_NC_009237(14)	2
GCA_006899445.2	CP093113.1	Plasmid	Not Find	0	PHAGE_Aeromo_vB_AsaM_56_NC_019527(1)	1
GCA_006914355.2	CP074599.1	Chromosome	PHAGE_Salmon_118970_sal3_NC_031940(8), PHAGE_Phage_Gifsy_1_NC_010392(18)	2	PHAGE_Erwini_Hena1_NC_048828(3), PHAGE_Entero_P4_NC_001609(7), PHAGE_Escher_500465_2_NC_049343(4), PHAGE_Entero_YYZ_2008_NC_011356(3), PHAGE_Escher_RCS47_NC_042128(3), PHAGE_Entero_Mu_NC_000929(1), PHAGE_Burkho_phiE255_NC_009237(14)	7
GCA_006914355.2	CP074600.1	Plasmid	Not Find	0	PHAGE_Escher_SH2026Stx1_NC_049919(3), PHAGE_Cronob_ENT39118_NC_019934(2)	2
GCA_006948385.2	CP075046.1	Chromosome	PHAGE_Vibrio_X29_NC_024369(17), PHAGE_Salmon_118970_sal3_NC_031940(29), PHAGE_Salmon_Fels_1_NC_010391(5), PHAGE_Salmon_118970_sal3_NC_031940(76), PHAGE_Phage_Gifsy_1_NC_010392(44), PHAGE_Vibrio_X29_NC_024369(18)	6	PHAGE_Escher_RCS47_NC_042128(4), PHAGE_Escher_500465_2_NC_049343(4), PHAGE_Pectob_ZF40_NC_019522(14), PHAGE_Erwini_phiEt88_NC_015295(7), PHAGE_Pantoe_vB_PagM_PSKM_NC_048767(3)	5
GCA_006948385.2	CP075047.1	Plasmid	Not Find	0	PHAGE_Escher_RCS47_NC_042128(3)	1
GCA_006949085.2	CP075051.1	Plasmid	Not Find	0	PHAGE_Escher_RCS47_NC_042128(3)	1
GCA_006949085.2	CP075050.1	Chromosome	PHAGE_Vibrio_X29_NC_024369(17), PHAGE_Phage_Gifsy_1_NC_010392(44), PHAGE_Salmon_Fels_1_NC_010391(5), PHAGE_Salmon_118970_sal3_NC_031940(75), PHAGE_Phage_Gifsy_1_NC_010392(23), PHAGE_Salmon_SW9_NC_049459(37), PHAGE_Entero_186_NC_001317(34), PHAGE_Vibrio_X29_NC_024369(18), PHAGE_Salmon_SI7_NC_049460(30)	9	PHAGE_Entero_P4_NC_001609(6), PHAGE_Escher_500465_2_NC_049343(4), PHAGE_Escher_RCS47_NC_042128(4)	3
GCA_006952825.2	CP086351.1	Chromosome	PHAGE_Salmon_Fels_2_NC_010463(27), PHAGE_Salmon_SPN1S_NC_016761(35), PHAGE_Phage_Gifsy_1_NC_010392(27)	3	PHAGE_Entero_cdtI_NC_009514(2), PHAGE_Shigel_SfIV_NC_022749(2)	2
GCA_006962435.2	CP092314.1	Chromosome	PHAGE_Salmon_118970_sal3_NC_031940(56), PHAGE_Phage_Gifsy_2_NC_010393(18)	2	PHAGE_Escher_500465_2_NC_049343(4), PHAGE_Shigel_POCJ13_NC_025434(3), PHAGE_Phage_Gifsy_2_NC_010393(5), PHAGE_Shigel_SfIV_NC_022749(2)	4
GCA_006967565.2	CP053403.1	Plasmid	Not Find	0	PHAGE_Escher_RCS47_NC_042128(3)	1
GCA_006967565.2	CP053404.1	Chromosome	PHAGE_Phage_Gifsy_1_NC_010392(42), PHAGE_Salmon_118970_sal3_NC_031940(64), PHAGE_Salmon_Fels_1_NC_010391(5), PHAGE_Phage_Gifsy_1_NC_010392(20), PHAGE_Salmon_118970_sal3_NC_031940(32), PHAGE_Salmon_SW9_NC_049459(32), PHAGE_Vibrio_X29_NC_024369(18), PHAGE_Salmon_Fels_1_NC_010391(16)	8	PHAGE_Pectob_ZF40_NC_019522(14), PHAGE_Escher_500465_2_NC_049343(4), PHAGE_Escher_RCS47_NC_042128(4)	3
GCA_007019045.2	CP053408.1	Chromosome	PHAGE_Vibrio_X29_NC_024369(18), PHAGE_Edward_GF_2_NC_026611(16)	2	PHAGE_Entero_P4_NC_001609(7), PHAGE_Burkho_BcepMu_NC_005882(14), PHAGE_Escher_RCS47_NC_042128(3), PHAGE_Entero_P4_NC_001609(7), PHAGE_Entero_phiT5282H_NC_049429(16), PHAGE_Bacill_G_NC_023719(4)	6
GCA_007049205.2	CP093103.1	Chromosome	PHAGE_Salmon_Fels_1_NC_010391(5), PHAGE_Phage_Gifsy_1_NC_010392(43)	2	PHAGE_Escher_500465_2_NC_049343(4), PHAGE_Burkho_BcepMu_NC_005882(14)	2
GCA_007049205.2	CP093104.1	Plasmid	Not Find	0	PHAGE_Staphy_SPbeta_like_NC_029119(3), PHAGE_Stx2_c_1717_NC_011357(3), PHAGE_Rhodoc_Hiro_NC_048669(1)	3
GCA_007232625.2	CP074613.1	Plasmid	Not Find	0	PHAGE_Cronob_vB_CsaM_GAP32_NC_019401(1)	1
GCA_007232625.2	CP074612.1	Chromosome	PHAGE_Salmon_SEN8_NC_047753(32)	1	PHAGE_Cronob_ENT39118_NC_019934(2), PHAGE_Entero_cdtI_NC_009514(2), PHAGE_Shigel_SfIV_NC_022749(2)	3
GCA_007424245.2	CP083411.1	Chromosome	PHAGE_Klebsi_4LV2017_NC_047818(29), PHAGE_Salmon_SEN8_NC_047753(34), PHAGE_Burkho_BcepMu_NC_005882(27), PHAGE_Salmon_SEN34_NC_028699(36)	4	PHAGE_Entero_P4_NC_001609(8), PHAGE_Escher_500465_2_NC_049343(4), PHAGE_Phage_Gifsy_2_NC_010393(1), PHAGE_Shigel_SfIV_NC_022749(2), PHAGE_Salmon_SJ46_NC_031129(2)	5
GCA_007424245.2	CP083412.1	Plasmid	PHAGE_Salmon_SJ46_NC_031129(93)	1	Not Find	0
GCA_007567795.2	CP092307.1	Chromosome	PHAGE_Salmon_118970_sal3_NC_031940(54), PHAGE_Phage_Gifsy_2_NC_010393(18)	2	PHAGE_Escher_500465_2_NC_049343(4), PHAGE_Shigel_POCJ13_NC_025434(3), PHAGE_Phage_Gifsy_2_NC_010393(5), PHAGE_Shigel_SfIV_NC_022749(2)	4
GCA_007567795.2	CP092308.1	Plasmid	Not Find	0	PHAGE_Salmon_SJ46_NC_031129(3)	1
GCA_007751115.2	CP075029.1	Chromosome	PHAGE_Salmon_SEN34_NC_028699(31), PHAGE_Salmon_118970_sal3_NC_031940(59), PHAGE_Phage_Gifsy_2_NC_010393(40)	3	PHAGE_Escher_500465_1_NC_049342(14), PHAGE_Escher_500465_2_NC_049343(4), PHAGE_Entero_HK630_NC_019723(2), PHAGE_Yersin_fHe_Yen9_04_NC_042116(2), PHAGE_Salmon_118970_sal4_NC_030919(2), PHAGE_Burkho_BcepMu_NC_005882(14)	6
GCA_007751115.2	CP075030.1	Plasmid	PHAGE_Salmon_118970_sal3_NC_031940(63)	1	Not Find	0
GCA_007758295.2	CP049310.1	Chromosome	PHAGE_Entero_P4_NC_001609(9), PHAGE_Phage_Gifsy_2_NC_010393(34), PHAGE_Entero_UAB_Phi20_NC_031019(33), PHAGE_Yersin_L_413C_NC_004745(23)	4	PHAGE_Escher_RCS47_NC_042128(4), PHAGE_Escher_500465_1_NC_049342(12), PHAGE_Cronob_ESSI_2_NC_047854(22), PHAGE_Escher_500465_2_NC_049343(4), PHAGE_Salmon_118970_sal3_NC_031940(5), PHAGE_Phage_Gifsy_1_NC_010392(3), PHAGE_Entero_HK630_NC_019723(2), PHAGE_Cronob_vB_CsaM_GAP32_NC_019401(2), PHAGE_Shigel_SfIV_NC_022749(2), PHAGE_Burkho_BcepMu_NC_005882(14)	10
GCA_007758295.2	CP049311.1	Plasmid	Not Find	0	PHAGE_Staphy_SPbeta_like_NC_029119(2), PHAGE_Acinet_vB_AbaM_ME3_NC_041884(3)	2
GCA_007762235.2	CP074616.1	Plasmid	PHAGE_Stx2_c_Stx2a_F451_NC_049924(3)	1	PHAGE_Stx2_c_1717_NC_011357(2), PHAGE_Stx2_c_1717_NC_011357(2)	2
GCA_007762235.2	CP074615.1	Chromosome	PHAGE_Salmon_SEN8_NC_047753(35), PHAGE_Salmon_SPN1S_NC_016761(34), PHAGE_Phage_Gifsy_2_NC_010393(25)	3	PHAGE_Escher_RCS47_NC_042128(4), PHAGE_Salmon_118970_sal3_NC_031940(5), PHAGE_Phage_Gifsy_2_NC_010393(3), PHAGE_Entero_HK629_NC_019711(2), PHAGE_Shigel_SfIV_NC_022749(2), PHAGE_Burkho_phiE255_NC_009237(14)	6
GCA_007763575.2	CP082465.1	Plasmid	PHAGE_Escher_RCS47_NC_042128(6)	1	PHAGE_Acinet_vB_AbaM_ME3_NC_041884(3)	1
GCA_007763575.2	CP082464.1	Chromosome	PHAGE_Entero_186_NC_001317(23), PHAGE_Edward_GF_2_NC_026611(17), PHAGE_Salmon_SI7_NC_049460(32)	3	PHAGE_Escher_500465_1_NC_049342(12), PHAGE_Cronob_ESSI_2_NC_047854(22), PHAGE_Escher_500465_2_NC_049343(4), PHAGE_Salmon_SEN1_NC_029003(2), PHAGE_Entero_lambda_NC_001416(1), PHAGE_Escher_P2_NC_041848(1), PHAGE_Shigel_SfIV_NC_022749(2)	7
GCA_007765355.2	CP049986.1	Chromosome	PHAGE_Salmon_SEN34_NC_028699(32), PHAGE_Acinet_vB_AbaM_ME3_NC_041884(3)	2	PHAGE_Cronob_ESSI_2_NC_047854(25), PHAGE_Escher_RCS47_NC_042128(4), PHAGE_Entero_P4_NC_001609(7), PHAGE_Escher_500465_2_NC_049343(4), PHAGE_Salmon_118970_sal3_NC_031940(5), PHAGE_Phage_Gifsy_2_NC_010393(3), PHAGE_Salmon_118970_sal4_NC_030919(14), PHAGE_Shigel_SfIV_NC_022749(2), PHAGE_Burkho_BcepMu_NC_005882(14)	9
GCA_007765475.2	CP082417.1	Chromosome	PHAGE_Salmon_SP_004_NC_021774(26), PHAGE_Salmon_118970_sal3_NC_031940(36), PHAGE_Phage_Gifsy_2_NC_010393(34), PHAGE_Salmon_118970_sal3_NC_031940(92), PHAGE_Phage_Gifsy_1_NC_010392(51)	5	PHAGE_Burkho_BcepMu_NC_005882(15), PHAGE_Shigel_SfIV_NC_022749(2), PHAGE_Agroba_Atu_ph07_NC_042013(2), PHAGE_Entero_HK630_NC_019723(2), PHAGE_Phage_Gifsy_2_NC_010393(3), PHAGE_Escher_500465_2_NC_049343(4), PHAGE_Escher_500465_1_NC_049342(12), PHAGE_Salmon_SJ46_NC_031129(2), PHAGE_Cronob_ESSI_2_NC_047854(23)	9
GCA_007765475.2	CP082418.1	Plasmid	Not Find	0	PHAGE_Acinet_vB_AbaM_ME3_NC_041884(3)	1
GCA_007815565.2	CP049308.1	Chromosome	PHAGE_Erwini_EtG_NC_047833(32), PHAGE_Salmon_118970_sal3_NC_031940(41), PHAGE_Entero_UAB_Phi20_NC_031019(18), PHAGE_Salmon_SEN34_NC_028699(22), PHAGE_Salmon_118970_sal3_NC_031940(23), PHAGE_Salmon_SI7_NC_049460(34)	6	PHAGE_Entero_cdtI_NC_009514(2), PHAGE_Cronob_ESSI_2_NC_047854(23)	2
GCA_007815565.2	CP049309.1	Plasmid	Not Find	0	PHAGE_Escher_RCS47_NC_042128(2)	1
GCA_007816835.2	CP049981.1	Chromosome	PHAGE_Salmon_SEN34_NC_028699(32)	1	PHAGE_Salmon_SJ46_NC_031129(2), PHAGE_Burkho_BcepMu_NC_005882(14), PHAGE_Acinet_vB_AbaM_ME3_NC_041884(3), PHAGE_Salmon_epsilon34_NC_011976(2), PHAGE_Salmon_118970_sal4_NC_030919(15), PHAGE_Phage_Gifsy_2_NC_010393(3), PHAGE_Salmon_118970_sal3_NC_031940(5), PHAGE_Escher_500465_2_NC_049343(4), PHAGE_Entero_P4_NC_001609(7)	9
GCA_007833775.1	CP032304.1	Chromosome	PHAGE_Salmon_SP_004_NC_021774(34), PHAGE_Salmon_SEN8_NC_047753(34)	2	PHAGE_Escher_500465_2_NC_049343(3), PHAGE_Phage_Gifsy_1_NC_010392(3), PHAGE_Burkho_BcepMu_NC_005882(14), PHAGE_Entero_P4_NC_001609(6), PHAGE_Escher_RCS47_NC_042128(4)	5
GCA_007860625.2	CP083382.1	Plasmid	Not Find	0	PHAGE_Escher_RCS47_NC_042128(5)	1
GCA_007860625.2	CP083383.1	Chromosome	PHAGE_Phage_Gifsy_2_NC_010393(48)	1	PHAGE_Escher_RCS47_NC_042128(4), PHAGE_Escher_500465_1_NC_049342(12), PHAGE_Escher_500465_2_NC_049343(4), PHAGE_Salmon_118970_sal3_NC_031940(5), PHAGE_Phage_Gifsy_2_NC_010393(3), PHAGE_Shigel_SfIV_NC_022749(2), PHAGE_Burkho_BcepMu_NC_005882(14)	7
GCA_007860625.2	CP083380.1	Plasmid	Not Find	0	PHAGE_Burkho_KL3_NC_015266(2)	1
GCA_007861245.2	CP082574.1	Chromosome	PHAGE_Salmon_SPN3UB_NC_019545(19)	1	PHAGE_Burkho_BcepMu_NC_005882(14), PHAGE_Entero_UAB_Phi20_NC_031019(3), PHAGE_Salmon_118970_sal3_NC_031940(2), PHAGE_Xantho_XcP1_NC_048147(1), PHAGE_Escher_TL_2011b_NC_019445(3), PHAGE_Escher_500465_1_NC_049342(12), PHAGE_Escher_RCS47_NC_042128(2), PHAGE_Klebsi_ST147_VIM1phi7.1_NC_049451(5)	8
GCA_007861625.2	CP082563.1	Plasmid	Not Find	0	PHAGE_Entero_EFP01_NC_047796(1)	1
GCA_007861625.2	CP082562.1	Plasmid	Not Find	0	PHAGE_Salmon_SJ46_NC_031129(1), PHAGE_Entero_P1_NC_005856(3), PHAGE_Stx2_II_NC_004914(2), PHAGE_Stx2_c_1717_NC_011357(2)	4
GCA_007861625.2	CP082565.1	Chromosome	PHAGE_Stx2_c_Stx2a_F451_NC_049924(11)	1	PHAGE_Burkho_phiE255_NC_009237(14), PHAGE_Cronob_vB_CsaM_GAP32_NC_019401(2), PHAGE_Entero_mEp237_NC_019704(5), PHAGE_Escher_TL_2011b_NC_019445(3), PHAGE_Escher_500465_1_NC_049342(12)	5
GCA_007861645.2	CP082577.1	Chromosome	PHAGE_Entero_ST104_NC_005841(21), PHAGE_Phage_Gifsy_2_NC_010393(34)	2	PHAGE_Burkho_BcepMu_NC_005882(14), PHAGE_Stx2_c_Stx2a_F451_NC_049924(3), PHAGE_Shigel_SfIV_NC_022749(2), PHAGE_Agroba_Atu_ph07_NC_042013(2), PHAGE_Entero_HK630_NC_019723(2), PHAGE_Salmon_Fels_1_NC_010391(3), PHAGE_Salmon_118970_sal3_NC_031940(5), PHAGE_Escher_500465_2_NC_049343(4), PHAGE_Escher_500465_1_NC_049342(12), PHAGE_Acinet_vB_AbaM_ME3_NC_041884(3), PHAGE_Escher_RCS47_NC_042128(2), PHAGE_S…	12
GCA_007861865.2	CP082560.1	Plasmid	Not Find	0	PHAGE_Serrat_BF_NC_041917(1), PHAGE_Escher_503458_NC_049341(3)	2
GCA_007861865.2	CP082558.1	Chromosome	PHAGE_Phage_Gifsy_2_NC_010393(35), PHAGE_Entero_ST104_NC_005841(22)	2	PHAGE_Escher_RCS47_NC_042128(4), PHAGE_Acinet_vB_AbaM_ME3_NC_041884(3), PHAGE_Escher_500465_1_NC_049342(12), PHAGE_Escher_500465_2_NC_049343(4), PHAGE_Salmon_118970_sal3_NC_031940(5), PHAGE_Salmon_Fels_1_NC_010391(3), PHAGE_Stx2_c_1717_NC_011357(3), PHAGE_Agroba_Atu_ph07_NC_042013(2), PHAGE_Entero_fiAA91_ss_NC_022750(2), PHAGE_Stx2_c_Stx2a_F451_NC_049924(3), PHAGE_Burkho_phiE255_NC_009237(14)	11
GCA_007862225.2	CP082554.1	Chromosome	PHAGE_Entero_Sf101_NC_027398(15), PHAGE_Entero_fiAA91_ss_NC_022750(23)	2	PHAGE_Cronob_ESSI_2_NC_047854(25), PHAGE_Escher_500465_1_NC_049342(12), PHAGE_Cronob_ESSI_2_NC_047854(22), PHAGE_Salmon_Fels_1_NC_010391(4), PHAGE_Entero_P4_NC_001609(4)	5
GCA_007862225.2	CP082556.1	Plasmid	Not Find	0	PHAGE_Erwini_PEp14_NC_016767(1)	1
GCA_007862245.2	CP082540.1	Chromosome	PHAGE_Salmon_Fels_1_NC_010391(5), PHAGE_Phage_Gifsy_1_NC_010392(43), PHAGE_Salmon_epsilon34_NC_011976(15)	3	PHAGE_Escher_500465_2_NC_049343(4), PHAGE_Escher_RCS47_NC_042128(3), PHAGE_Burkho_BcepMu_NC_005882(14)	3
GCA_007862245.2	CP082542.1	Plasmid	Not Find	0	PHAGE_Escher_RCS47_NC_042128(5), PHAGE_Salmon_SSU5_NC_018843(1)	2
GCA_007862665.2	CP082569.1	Plasmid	Not Find	0	PHAGE_Rhodoc_RGL3_NC_016650(1)	1
GCA_007862665.2	CP082567.1	Plasmid	Not Find	0	PHAGE_Entero_P1_NC_005856(3), PHAGE_Stx2_II_NC_004914(2), PHAGE_Salmon_SJ46_NC_031129(1)	3
GCA_007862665.2	CP082570.1	Chromosome	PHAGE_Escher_500465_1_NC_049342(12), PHAGE_Escher_Lys12581Vzw_NC_049917(12)	2	PHAGE_Escher_TL_2011b_NC_019445(3), PHAGE_Burkho_phiE255_NC_009237(14)	2
GCA_007863785.2	CP082585.1	Plasmid	Not Find	0	PHAGE_Escher_503458_NC_049341(2)	1
GCA_007863785.2	CP082587.1	Chromosome	PHAGE_Salmon_SPN3UB_NC_019545(58)	1	PHAGE_Cronob_ESSI_2_NC_047854(25), PHAGE_Escher_500465_2_NC_049343(4), PHAGE_Nodula_vB_NspS_kac68v161_NC_048757(1), PHAGE_Salmon_vB_SosS_Oslo_NC_018279(2), PHAGE_Entero_cdtI_NC_009514(2), PHAGE_Salmon_epsilon34_NC_011976(2)	6
GCA_007864785.2	CP082552.1	Plasmid	Not Find	0	PHAGE_Rhodoc_CosmicSans_NC_028677(1), PHAGE_Escher_503458_NC_049341(4)	2
GCA_007864785.2	CP082553.1	Chromosome	PHAGE_Entero_ST104_NC_005841(23), PHAGE_Phage_Gifsy_2_NC_010393(34)	2	PHAGE_Burkho_BcepMu_NC_005882(14), PHAGE_Shigel_SfIV_NC_022749(2), PHAGE_Agroba_Atu_ph07_NC_042013(2), PHAGE_Entero_lambda_NC_001416(2), PHAGE_Salmon_Fels_1_NC_010391(3), PHAGE_Salmon_118970_sal3_NC_031940(5), PHAGE_Escher_500465_2_NC_049343(4), PHAGE_Escher_500465_1_NC_049342(12), PHAGE_Salmon_SJ46_NC_031129(2)	9
GCA_007923125.1	CP035302.1	Plasmid	Not Find	0	PHAGE_Salmon_SJ46_NC_031129(3)	1
GCA_007923125.1	CP035301.1	Chromosome	PHAGE_Salmon_RE_2010_NC_019488(38), PHAGE_Salmon_SEN34_NC_028699(18), PHAGE_Salmon_118970_sal3_NC_031940(65), PHAGE_Phage_Gifsy_2_NC_010393(49), PHAGE_Salmon_118970_sal3_NC_031940(48)	5	PHAGE_Escher_RCS47_NC_042128(4), PHAGE_Escher_500465_2_NC_049343(4), PHAGE_Salmon_118970_sal3_NC_031940(5), PHAGE_Salmon_Fels_1_NC_010391(3), PHAGE_Entero_lambda_NC_001416(2), PHAGE_Agroba_Atu_ph07_NC_042013(2), PHAGE_Shigel_SfIV_NC_022749(2), PHAGE_Burkho_phiE255_NC_009237(14)	8
GCA_007972065.1	CP042439.1	Plasmid	Not Find	0	PHAGE_Escher_RCS47_NC_042128(4)	1
GCA_007972065.1	CP042438.1	Chromosome	PHAGE_Phage_Gifsy_1_NC_010392(24), PHAGE_Phage_Gifsy_2_NC_010393(47), PHAGE_Salmon_ST64T_NC_004348(14), PHAGE_Entero_P4_NC_001609(5)	4	PHAGE_Escher_RCS47_NC_042128(4), PHAGE_Salmon_SEN1_NC_029003(2)	2
GCA_007977065.2	CP052778.1	Chromosome	PHAGE_Escher_pro483_NC_028943(25), PHAGE_Stx2_c_1717_NC_011357(8)	2	PHAGE_Burkho_phiE255_NC_009237(14), PHAGE_Escher_500465_2_NC_049343(4), PHAGE_Cronob_ENT39118_NC_019934(2), PHAGE_Phage_Gifsy_1_NC_010392(3), PHAGE_Salmon_g341c_NC_013059(15), PHAGE_Entero_P4_NC_001609(7), PHAGE_Salmon_SJ46_NC_031129(2)	7
GCA_007977065.2	CP052779.1	Plasmid	PHAGE_Escher_500465_1_NC_049342(2), PHAGE_Escher_520873_NC_049344(2)	2	PHAGE_Salmon_SJ46_NC_031129(4), PHAGE_Escher_RCS47_NC_042128(5), PHAGE_Shigel_Stx_NC_029120(2), PHAGE_Serrat_BF_NC_041917(1)	4
GCA_008124065.1	CP043214.1	Chromosome	PHAGE_Phage_Gifsy_2_NC_010393(34), PHAGE_Entero_UAB_Phi20_NC_031019(33)	2	PHAGE_Escher_RCS47_NC_042128(4), PHAGE_Escher_500465_1_NC_049342(12), PHAGE_Escher_500465_2_NC_049343(4), PHAGE_Salmon_118970_sal3_NC_031940(5), PHAGE_Phage_Gifsy_1_NC_010392(3), PHAGE_Entero_lambda_NC_001416(2), PHAGE_Agroba_Atu_ph07_NC_042013(2), PHAGE_Shigel_SfIV_NC_022749(2), PHAGE_Burkho_BcepMu_NC_005882(14)	9
GCA_008124065.1	CP043215.1	Plasmid	Not Find	0	PHAGE_Salmon_SJ46_NC_031129(2)	1
GCA_008124445.1	CP043222.1	Chromosome	PHAGE_Shigel_Sf6_NC_005344(15), PHAGE_Salmon_118970_sal3_NC_031940(46), PHAGE_Salmon_SEN34_NC_028699(26), PHAGE_Shigel_Sf6_NC_005344(11)	4	PHAGE_Shigel_Sf6_NC_005344(13), PHAGE_Cronob_ESSI_2_NC_047854(25), PHAGE_Escher_500465_1_NC_049342(12), PHAGE_Salmon_Fels_1_NC_010391(4)	4
GCA_008124445.1	CP043224.1	Plasmid	Not Find	0	PHAGE_Escher_RCS47_NC_042128(3)	1
GCA_008124445.1	CP043223.1	Plasmid	Not Find	0	PHAGE_Acinet_vB_AbaM_ME3_NC_041884(3), PHAGE_Stx2_c_1717_NC_011357(3)	2
GCA_008313815.1	CP043433.1	Chromosome	PHAGE_Salmon_118970_sal3_NC_031940(56), PHAGE_Phage_Gifsy_2_NC_010393(18)	2	PHAGE_Escher_500465_2_NC_049343(4), PHAGE_Shigel_Stx_NC_029120(3), PHAGE_Phage_Gifsy_2_NC_010393(5), PHAGE_Shigel_SfIV_NC_022749(2)	4
GCA_008313815.1	CP043434.1	Plasmid	Not Find	0	PHAGE_Salmon_SJ46_NC_031129(3)	1
GCA_008386295.1	CP043773.1	Chromosome	PHAGE_Salmon_RE_2010_NC_019488(38), PHAGE_Phage_Gifsy_2_NC_010393(41)	2	PHAGE_Escher_500465_2_NC_049343(4), PHAGE_Salmon_SEN1_NC_029003(2), PHAGE_Entero_lambda_NC_001416(2), PHAGE_Pseudo_PaBG_NC_022096(2), PHAGE_Pectob_ZF40_NC_019522(12), PHAGE_Cronob_ESSI_2_NC_047854(25), PHAGE_Burkho_phiE255_NC_009237(14)	7
GCA_008386295.1	CP043774.1	Plasmid	Not Find	0	PHAGE_Salmon_SJ46_NC_031129(3)	1
GCA_008412045.2	CP082516.1	Plasmid	PHAGE_Entero_ST104_NC_005841(22)	1	PHAGE_Staphy_SPbeta_like_NC_029119(2)	1
GCA_008412045.2	CP082515.1	Chromosome	PHAGE_Escher_SH2026Stx1_NC_049919(3), PHAGE_Phage_Gifsy_2_NC_010393(34)	2	PHAGE_Entero_lambda_NC_001416(2), PHAGE_Phage_Gifsy_2_NC_010393(3), PHAGE_Salmon_118970_sal3_NC_031940(5), PHAGE_Escher_500465_2_NC_049343(4), PHAGE_Escher_500465_1_NC_049342(12), PHAGE_Escher_SH2026Stx1_NC_049919(3), PHAGE_Burkho_phiE255_NC_009237(14), PHAGE_Escher_RCS47_NC_042128(4), PHAGE_Shigel_SfIV_NC_022749(2), PHAGE_Cronob_vB_CsaM_GAP32_NC_019401(2)	10
GCA_008414105.2	CP082503.1	Chromosome	PHAGE_Yersin_L_413C_NC_004745(23), PHAGE_Entero_UAB_Phi20_NC_031019(33), PHAGE_Phage_Gifsy_2_NC_010393(34), PHAGE_Entero_P4_NC_001609(9)	4	PHAGE_Burkho_phiE255_NC_009237(14), PHAGE_Shigel_SfIV_NC_022749(2), PHAGE_Cronob_vB_CsaM_GAP32_NC_019401(2), PHAGE_Entero_HK630_NC_019723(2), PHAGE_Salmon_Fels_1_NC_010391(3), PHAGE_Salmon_118970_sal3_NC_031940(5), PHAGE_Escher_500465_2_NC_049343(4), PHAGE_Cronob_ESSI_2_NC_047854(22), PHAGE_Escher_500465_1_NC_049342(12), PHAGE_Salmon_SJ46_NC_031129(2)	10
GCA_008414105.2	CP082504.1	Plasmid	Not Find	0	PHAGE_Rhodoc_CosmicSans_NC_028677(1)	1
GCA_008429005.2	CP082454.1	Plasmid	Not Find	0	PHAGE_Entero_P1_NC_005856(5)	1
GCA_008429005.2	CP082453.1	Chromosome	PHAGE_Salmon_SEN8_NC_047753(33), PHAGE_Salmon_SPN3UB_NC_019545(31), PHAGE_Salmon_Fels_1_NC_010391(5), PHAGE_Entero_fiAA91_ss_NC_022750(23)	4	PHAGE_Entero_P4_NC_001609(6), PHAGE_Klebsi_ST437_OXA245phi4.2_NC_049449(3), PHAGE_Cronob_ESSI_2_NC_047854(22), PHAGE_Escher_500465_2_NC_049343(4), PHAGE_Entero_cdtI_NC_009514(2), PHAGE_Phage_Gifsy_2_NC_010393(7)	6
GCA_008457375.2	CP052814.1	Plasmid	PHAGE_Escher_500465_1_NC_049342(2)	1	PHAGE_Shigel_POCJ13_NC_025434(2)	1
GCA_008457375.2	CP052813.1	Chromosome	PHAGE_Salmon_g341c_NC_013059(15), PHAGE_Phage_Gifsy_1_NC_010392(3), PHAGE_Salmon_vB_SosS_Oslo_NC_018279(9), PHAGE_Yersin_L_413C_NC_004745(26)	4	PHAGE_Escher_RCS47_NC_042128(4), PHAGE_Entero_P4_NC_001609(7), PHAGE_Cronob_ENT39118_NC_019934(2), PHAGE_Escher_500465_2_NC_049343(4), PHAGE_Burkho_phiE255_NC_009237(14)	5
GCA_008457445.2	CP082713.1	Plasmid	Not Find	0	PHAGE_Entero_fiAA91_ss_NC_022750(2), PHAGE_Cronob_vB_CsaM_GAP32_NC_019401(1)	2
GCA_008457445.2	CP082711.1	Chromosome	PHAGE_Salmon_Fels_2_NC_010463(28), PHAGE_Entero_PsP3_NC_005340(36), PHAGE_Yersin_L_413C_NC_004745(19)	3	PHAGE_Agroba_Atu_ph07_NC_042013(2), PHAGE_Salmon_Fels_1_NC_010391(3), PHAGE_Escher_500465_2_NC_049343(4), PHAGE_Salmon_vB_SemP_Emek_NC_018275(16), PHAGE_Escher_TL_2011b_NC_019445(2)	5
GCA_008457465.2	CP052807.1	Chromosome	PHAGE_Stx2_c_1717_NC_011357(8), PHAGE_Salmon_g341c_NC_013059(14), PHAGE_Yersin_L_413C_NC_004745(26)	3	PHAGE_Escher_RCS47_NC_042128(4), PHAGE_Entero_P4_NC_001609(7), PHAGE_Escher_500465_2_NC_049343(4), PHAGE_Cronob_ENT39118_NC_019934(2), PHAGE_Phage_Gifsy_1_NC_010392(3), PHAGE_Burkho_BcepMu_NC_005882(14)	6
GCA_008457465.2	CP052808.1	Plasmid	Not Find	0	PHAGE_Escher_500465_1_NC_049342(2), PHAGE_Shigel_Stx_NC_029120(2), PHAGE_Escher_RCS47_NC_042128(5), PHAGE_Salmon_SJ46_NC_031129(3), PHAGE_Pectob_CBB_NC_041878(1)	5
GCA_008457485.2	CP082732.1	Plasmid	Not Find	0	PHAGE_Salmon_SJ46_NC_031129(3)	1
GCA_008457485.2	CP082729.1	Chromosome	PHAGE_Salmon_RE_2010_NC_019488(38), PHAGE_Phage_Gifsy_2_NC_010393(18)	2	PHAGE_Escher_500465_2_NC_049343(4), PHAGE_Shigel_Stx_NC_029120(3), PHAGE_Phage_Gifsy_2_NC_010393(5), PHAGE_Shigel_SfIV_NC_022749(2)	4
GCA_008471245.2	CP082487.1	Plasmid	Not Find	0	PHAGE_Salmon_SJ46_NC_031129(2)	1
GCA_008471245.2	CP082486.1	Chromosome	PHAGE_Salmon_SEN8_NC_047753(33), PHAGE_Salmon_Fels_1_NC_010391(5), PHAGE_Salmon_g341c_NC_013059(14), PHAGE_Entero_fiAA91_ss_NC_022750(23)	4	PHAGE_Entero_P4_NC_001609(6), PHAGE_Cronob_ESSI_2_NC_047854(25), PHAGE_Escher_500465_2_NC_049343(4), PHAGE_Entero_cdtI_NC_009514(2), PHAGE_Pectob_ZF40_NC_019522(12), PHAGE_Phage_Gifsy_2_NC_010393(7)	6
GCA_008471305.2	CP082519.1	Plasmid	Not Find	0	PHAGE_Serrat_BF_NC_041917(1), PHAGE_Salmon_SJ46_NC_031129(3)	2
GCA_008471305.2	CP082518.1	Chromosome	PHAGE_Phage_Gifsy_1_NC_010392(51), PHAGE_Salmon_118970_sal3_NC_031940(92), PHAGE_Phage_Gifsy_2_NC_010393(35), PHAGE_Salmon_118970_sal3_NC_031940(38)	4	PHAGE_Cronob_ESSI_2_NC_047854(24), PHAGE_Escher_RCS47_NC_042128(4), PHAGE_Escher_500465_1_NC_049342(12), PHAGE_Escher_500465_2_NC_049343(4), PHAGE_Salmon_118970_sal3_NC_031940(5), PHAGE_Phage_Gifsy_2_NC_010393(3), PHAGE_Entero_lambda_NC_001416(2), PHAGE_Cronob_vB_CsaM_GAP32_NC_019401(2), PHAGE_Shigel_SfIV_NC_022749(2), PHAGE_Burkho_phiE255_NC_009237(14)	10
GCA_008474065.2	CP082506.1	Chromosome	PHAGE_Salmon_vB_SosS_Oslo_NC_018279(26), PHAGE_Salmon_118970_sal4_NC_030919(11), PHAGE_Shigel_SfII_NC_021857(32), PHAGE_Salmon_SI7_NC_049460(34)	4	PHAGE_Salmon_Fels_1_NC_010391(3), PHAGE_Escher_500465_2_NC_049343(4), PHAGE_Burkho_phiE255_NC_009237(14)	3
GCA_008474065.2	CP082507.1	Plasmid	Not Find	0	PHAGE_Gordon_Hedwig_NC_031099(1)	1
GCA_008479505.2	CP082468.1	Chromosome	PHAGE_Entero_PsP3_NC_005340(35), PHAGE_Entero_P88_NC_026014(34), PHAGE_Salmon_118970_sal3_NC_031940(23), PHAGE_Salmon_118970_sal3_NC_031940(46), PHAGE_Salmon_SEN34_NC_028699(32)	5	PHAGE_Escher_RCS47_NC_042128(4), PHAGE_Escher_500465_1_NC_049342(12), PHAGE_Escher_500465_2_NC_049343(4), PHAGE_Salmon_118970_sal3_NC_031940(5), PHAGE_Phage_Gifsy_2_NC_010393(3), PHAGE_Entero_lambda_NC_001416(2), PHAGE_Agroba_Atu_ph07_NC_042013(2), PHAGE_Rhodoc_RER2_NC_016653(1), PHAGE_Shigel_SfIV_NC_022749(2), PHAGE_Burkho_phiE255_NC_009237(14)	10
GCA_008479505.2	CP082469.1	Plasmid	PHAGE_Escher_SH2026Stx1_NC_049919(3), PHAGE_Stx2_c_1717_NC_011357(3)	2	PHAGE_Acinet_vB_AbaM_ME3_NC_041884(3)	1
GCA_008504465.2	CP052831.1	Chromosome	PHAGE_Stx2_c_1717_NC_011357(8), PHAGE_Salmon_BTP1_NC_042346(14), PHAGE_Yersin_L_413C_NC_004745(26)	3	PHAGE_Escher_RCS47_NC_042128(4), PHAGE_Entero_P4_NC_001609(7), PHAGE_Escher_500465_2_NC_049343(4), PHAGE_Cronob_ENT39118_NC_019934(2), PHAGE_Salmon_Fels_1_NC_010391(3), PHAGE_Burkho_phiE255_NC_009237(14)	6
GCA_008504465.2	CP052832.1	Plasmid	PHAGE_Escher_500465_1_NC_049342(2)	1	PHAGE_Rhodoc_Takoda_NC_048708(1), PHAGE_Shigel_POCJ13_NC_025434(2)	2
GCA_008504985.2	CP052798.1	Chromosome	PHAGE_Entero_BP_4795_NC_004813(8), PHAGE_Salmon_g341c_NC_013059(14), PHAGE_Yersin_L_413C_NC_004745(26)	3	PHAGE_Escher_RCS47_NC_042128(4), PHAGE_Entero_P4_NC_001609(7), PHAGE_Escher_500465_2_NC_049343(4), PHAGE_Salmon_vB_SosS_Oslo_NC_018279(2), PHAGE_Salmon_Fels_1_NC_010391(3), PHAGE_Burkho_BcepMu_NC_005882(14)	6
GCA_008504985.2	CP052799.1	Plasmid	PHAGE_Escher_500465_1_NC_049342(2)	1	PHAGE_Shigel_Stx_NC_029120(2), PHAGE_Escher_RCS47_NC_042128(5), PHAGE_Escher_RCS47_NC_042128(3), PHAGE_Rhodoc_Takoda_NC_048708(1)	4
GCA_008505445.2	CP052820.1	Plasmid	PHAGE_Escher_500465_1_NC_049342(2)	1	PHAGE_Shigel_POCJ13_NC_025434(2), PHAGE_Caulob_CcrColossus_NC_019406(1)	2
GCA_008505445.2	CP052819.1	Chromosome	PHAGE_Salmon_g341c_NC_013059(15), PHAGE_Salmon_Fels_1_NC_010391(3), PHAGE_Salmon_vB_SosS_Oslo_NC_018279(9), PHAGE_Escher_pro483_NC_028943(26)	4	PHAGE_Escher_RCS47_NC_042128(4), PHAGE_Entero_P4_NC_001609(7), PHAGE_Salmon_vB_SosS_Oslo_NC_018279(2), PHAGE_Escher_500465_2_NC_049343(4), PHAGE_Burkho_phiE255_NC_009237(14)	5
GCA_008505585.2	CP052830.1	Plasmid	PHAGE_Escher_500465_1_NC_049342(2)	1	PHAGE_Caulob_CcrColossus_NC_019406(1), PHAGE_Shigel_POCJ13_NC_025434(2)	2
GCA_008505585.2	CP052829.1	Chromosome	PHAGE_Yersin_L_413C_NC_004745(25), PHAGE_Salmon_g341c_NC_013059(14), PHAGE_Salmon_Fels_1_NC_010391(3), PHAGE_Salmon_vB_SosS_Oslo_NC_018279(9)	4	PHAGE_Burkho_phiE255_NC_009237(14), PHAGE_Salmon_vB_SosS_Oslo_NC_018279(2), PHAGE_Escher_500465_2_NC_049343(4), PHAGE_Entero_P4_NC_001609(7), PHAGE_Salmon_SJ46_NC_031129(2)	5
GCA_008505605.2	CP082723.1	Chromosome	PHAGE_Salmon_Fels_2_NC_010463(36), PHAGE_Entero_mEp460_NC_019716(23), PHAGE_Salmon_Fels_1_NC_010391(5), PHAGE_Phage_Gifsy_1_NC_010392(32), PHAGE_Salmon_ST64T_NC_004348(15)	5	PHAGE_Escher_500465_2_NC_049343(4), PHAGE_Lactoc_bIL312_NC_002671(1), PHAGE_Shigel_SfIV_NC_022749(2)	3
GCA_008505605.2	CP082724.1	Plasmid	Not Find	0	PHAGE_Pseudo_phiPSA1_NC_024365(1)	1
GCA_008505865.2	CP052818.1	Plasmid	PHAGE_Escher_500465_1_NC_049342(2)	1	PHAGE_Rhodoc_RER2_NC_016653(1), PHAGE_Shigel_POCJ13_NC_025434(2)	2
GCA_008505865.2	CP052817.1	Chromosome	PHAGE_Salmon_g341c_NC_013059(15), PHAGE_Salmon_Fels_1_NC_010391(3), PHAGE_Salmon_vB_SosS_Oslo_NC_018279(9), PHAGE_Yersin_L_413C_NC_004745(26)	4	PHAGE_Escher_RCS47_NC_042128(4), PHAGE_Entero_P4_NC_001609(7), PHAGE_Cronob_ENT39118_NC_019934(2), PHAGE_Escher_500465_2_NC_049343(4), PHAGE_Burkho_BcepMu_NC_005882(14)	5
GCA_008524845.2	CP082483.1	Plasmid	Not Find	0	PHAGE_Gordon_Schwabeltier_NC_031255(1), PHAGE_Salmon_SJ46_NC_031129(3), PHAGE_Staphy_SPbeta_like_NC_029119(3)	3
GCA_008524845.2	CP082482.1	Chromosome	PHAGE_Klebsi_4LV2017_NC_047818(27), PHAGE_Salmon_SPN3UB_NC_019545(30), PHAGE_Entero_P88_NC_026014(35)	3	PHAGE_Salmon_vB_SosS_Oslo_NC_018279(2), PHAGE_Cronob_ESSI_2_NC_047854(26), PHAGE_Entero_phiP27_NC_003356(2), PHAGE_Cronob_ESSI_2_NC_047854(22), PHAGE_Entero_HK630_NC_019723(1), PHAGE_Cronob_vB_CsaM_GAP32_NC_019401(2), PHAGE_Entero_UAB_Phi20_NC_031019(2), PHAGE_Cronob_vB_CsaM_GAP32_NC_019401(2), PHAGE_Burkho_phiE255_NC_009237(14)	9
GCA_008538935.2	CP082715.1	Plasmid	Not Find	0	PHAGE_Rhodoc_Hiro_NC_048669(1), PHAGE_Entero_fiAA91_ss_NC_022750(2)	2
GCA_008538935.2	CP082714.1	Chromosome	PHAGE_Salmon_Fels_2_NC_010463(36), PHAGE_Salmon_Fels_1_NC_010391(5), PHAGE_Phage_Gifsy_1_NC_010392(32), PHAGE_Entero_UAB_Phi20_NC_031019(15), PHAGE_Phage_Gifsy_1_NC_010392(26)	5	PHAGE_Escher_500465_2_NC_049343(4), PHAGE_Shigel_SfIV_NC_022749(2)	2
GCA_008539015.2	CP052834.1	Plasmid	PHAGE_Escher_500465_1_NC_049342(2)	1	PHAGE_Shigel_Stx_NC_029120(2), PHAGE_Cronob_vB_CsaM_GAP32_NC_019401(1)	2
GCA_008539015.2	CP052833.1	Chromosome	PHAGE_Salmon_vB_SosS_Oslo_NC_018279(8), PHAGE_Salmon_g341c_NC_013059(14), PHAGE_Escher_pro483_NC_028943(26)	3	PHAGE_Escher_RCS47_NC_042128(4), PHAGE_Entero_P4_NC_001609(7), PHAGE_Escher_500465_2_NC_049343(4), PHAGE_Salmon_vB_SosS_Oslo_NC_018279(2), PHAGE_Phage_Gifsy_1_NC_010392(3), PHAGE_Burkho_phiE255_NC_009237(14)	6
GCA_008607025.2	CP075022.1	Chromosome	PHAGE_Phage_Gifsy_1_NC_010392(19), PHAGE_Salmon_SEN34_NC_028699(30)	2	PHAGE_Escher_500465_2_NC_049343(4), PHAGE_Salmon_Fels_1_NC_010391(3), PHAGE_Burkho_BcepMu_NC_005882(14)	3
GCA_008607025.2	CP075023.1	Plasmid	Not Find	0	PHAGE_Bacill_G_NC_023719(1)	1
GCA_008705215.1	CP044008.1	Plasmid	Not Find	0	PHAGE_Salmon_SJ46_NC_031129(3), PHAGE_Escher_RCS47_NC_042128(6)	2
GCA_008705215.1	CP044007.1	Chromosome	PHAGE_Salmon_SEN34_NC_028699(36), PHAGE_Burkho_BcepMu_NC_005882(26), PHAGE_Salmon_SEN8_NC_047753(34), PHAGE_Klebsi_4LV2017_NC_047818(29)	4	PHAGE_Escher_RCS47_NC_042128(5), PHAGE_Shigel_SfIV_NC_022749(2), PHAGE_Entero_cdtI_NC_009514(2), PHAGE_Salmon_epsilon15_NC_004775(1), PHAGE_Escher_500465_2_NC_049343(4), PHAGE_Entero_P4_NC_001609(8), PHAGE_Escher_RCS47_NC_042128(3)	7
GCA_008727535.1	CP044177.1	Chromosome	PHAGE_Salmon_vB_SosS_Oslo_NC_018279(10), PHAGE_Entero_P88_NC_026014(36), PHAGE_Entero_I2_2_NC_001332(8), PHAGE_Edward_GF_2_NC_026611(16), PHAGE_Staphy_SPbeta_like_NC_029119(3)	5	PHAGE_Cronob_vB_CsaM_GAP32_NC_019401(2), PHAGE_Salmon_Fels_1_NC_010391(3), PHAGE_Cronob_ESSI_2_NC_047854(20), PHAGE_Acinet_vB_AbaM_ME3_NC_041884(3), PHAGE_Escher_RCS47_NC_042128(6), PHAGE_Escher_500465_2_NC_049343(4), PHAGE_Salmon_SJ46_NC_031129(2), PHAGE_Cronob_ESSI_2_NC_047854(24), PHAGE_Burkho_BcepMu_NC_005882(14)	9
GCA_008727535.1	CP044180.1	Plasmid	PHAGE_Salmon_SSU5_NC_018843(109)	1	Not Find	0
GCA_008727535.1	CP044179.1	Plasmid	Not Find	0	PHAGE_Entero_P1_NC_005856(25)	1
GCA_008727535.1	CP044178.1	Plasmid	PHAGE_Vibrio_X29_NC_024369(15)	1	Not Find	0
GCA_008727555.1	CP044200.1	Chromosome	PHAGE_Cronob_ENT39118_NC_019934(2), PHAGE_Shigel_SfII_NC_021857(32)	2	PHAGE_Escher_RCS47_NC_042128(1), PHAGE_Burkho_BcepMu_NC_005882(13), PHAGE_Klebsi_ST512_KPC3phi13.2_NC_049452(9)	3
GCA_008727575.1	CP044203.1	Chromosome	PHAGE_Haemop_SuMu_NC_019455(1), PHAGE_Entero_mEp235_NC_019708(8)	2	PHAGE_Salmon_118970_sal3_NC_031940(2), PHAGE_Lactoc_P596_NC_049808(1), PHAGE_Escher_TL_2011b_NC_019445(3), PHAGE_Escher_500465_1_NC_049342(12), PHAGE_Klebsi_ST147_VIM1phi7.1_NC_049451(5), PHAGE_Burkho_phiE255_NC_009237(14)	6
GCA_008727575.1	CP044204.1	Plasmid	Not Find	0	PHAGE_Salmon_SJ46_NC_031129(2), PHAGE_Escher_RCS47_NC_042128(7), PHAGE_Escher_RCS47_NC_042128(3), PHAGE_Entero_P1_NC_005856(5)	4
GCA_008727595.1	CP044181.1	Chromosome	PHAGE_Phage_Gifsy_2_NC_010393(34), PHAGE_Entero_UAB_Phi20_NC_031019(33)	2	PHAGE_Agroba_Atu_ph07_NC_042013(2), PHAGE_Shigel_SfIV_NC_022749(2), PHAGE_Burkho_BcepMu_NC_005882(14), PHAGE_Escher_RCS47_NC_042128(4), PHAGE_Escher_500465_1_NC_049342(12), PHAGE_Escher_500465_2_NC_049343(4), PHAGE_Salmon_118970_sal3_NC_031940(5), PHAGE_Phage_Gifsy_1_NC_010392(3), PHAGE_Entero_lambda_NC_001416(2)	9
GCA_008727595.1	CP044183.1	Plasmid	Not Find	0	PHAGE_Gordon_Hedwig_NC_031099(1)	1
GCA_008727615.1	CP044185.1	Plasmid	PHAGE_Klebsi_phiKO2_NC_005857(34)	1	Not Find	0
GCA_008727615.1	CP044184.1	Chromosome	PHAGE_Escher_RCS47_NC_042128(3), PHAGE_Salmon_Fels_2_NC_010463(37), PHAGE_Yersin_L_413C_NC_004745(23), PHAGE_Phage_Gifsy_1_NC_010392(28)	4	PHAGE_Salmon_SJ46_NC_031129(2), PHAGE_Acinet_vB_AbaM_ME3_NC_041884(3), PHAGE_Escher_RCS47_NC_042128(5), PHAGE_Escher_500465_2_NC_049343(4), PHAGE_Shigel_SfIV_NC_022749(2), PHAGE_Entero_mEp237_NC_019704(3), PHAGE_Phage_Gifsy_2_NC_010393(4)	7
GCA_008727635.1	CP044186.1	Chromosome	PHAGE_Salmon_UPF_BP1_NC_047875(9), PHAGE_Salmon_118970_sal3_NC_031940(29)	2	PHAGE_Klebsi_ST13_OXA48phi12.1_NC_049453(5), PHAGE_Entero_SfI_NC_027339(3), PHAGE_Salmon_ST64B_NC_004313(3), PHAGE_Burkho_BcepMu_NC_005882(14), PHAGE_Yersin_fHe_Yen9_04_NC_042116(1), PHAGE_Plankt_PaV_LD_NC_016564(2)	6
GCA_008727635.1	CP044187.1	Plasmid	Not Find	0	PHAGE_Escher_RCS47_NC_042128(3), PHAGE_Salmon_SJ46_NC_031129(3)	2
GCA_008727655.1	CP044188.1	Chromosome	PHAGE_Entero_UAB_Phi20_NC_031019(39), PHAGE_Entero_fiAA91_ss_NC_022750(24), PHAGE_Salmon_Fels_1_NC_010391(5), PHAGE_Salmon_118970_sal3_NC_031940(46), PHAGE_Phage_Gifsy_2_NC_010393(50)	5	PHAGE_Burkho_BcepMu_NC_005882(14), PHAGE_Salmon_ST64B_NC_004313(2), PHAGE_Escher_RCS47_NC_042128(4), PHAGE_Escher_500465_2_NC_049343(3), PHAGE_Salmon_118970_sal3_NC_031940(5), PHAGE_Agroba_Atu_ph07_NC_042013(2), PHAGE_Shigel_SfIV_NC_022749(2)	7
GCA_008727655.1	CP044190.1	Plasmid	Not Find	0	PHAGE_Burkho_KL3_NC_015266(2)	1
GCA_008728495.1	CP044256.1	Plasmid	Not Find	0	PHAGE_Acinet_vB_AbaM_ME3_NC_041884(3), PHAGE_Salmon_SJ46_NC_031129(2)	2
GCA_008728495.1	CP044257.1	Chromosome	PHAGE_Klebsi_4LV2017_NC_047818(25), PHAGE_Salmon_SEN22_NC_028696(14)	2	PHAGE_Escher_TL_2011b_NC_019445(3), PHAGE_Escher_500465_2_NC_049343(4), PHAGE_Caulob_Sansa_NC_047756(1), PHAGE_Burkho_BcepMu_NC_005882(14)	4
GCA_008757635.2	CP052785.1	Chromosome	PHAGE_Salmon_g341c_NC_013059(15), PHAGE_Salmon_Fels_1_NC_010391(3), PHAGE_Salmon_vB_SosS_Oslo_NC_018279(9), PHAGE_Yersin_L_413C_NC_004745(26)	4	PHAGE_Escher_RCS47_NC_042128(4), PHAGE_Entero_P4_NC_001609(7), PHAGE_Cronob_ENT39118_NC_019934(2), PHAGE_Escher_500465_2_NC_049343(4), PHAGE_Burkho_phiE255_NC_009237(14)	5
GCA_008757635.2	CP052786.1	Plasmid	PHAGE_Escher_500465_1_NC_049342(2)	1	PHAGE_Salmon_SJ46_NC_031129(3), PHAGE_Rhodoc_Takoda_NC_048708(1), PHAGE_Shigel_POCJ13_NC_025434(2)	3
GCA_008757795.3	CP052782.1	Chromosome	PHAGE_Salmon_g341c_NC_013059(15), PHAGE_Salmon_Fels_1_NC_010391(3), PHAGE_Salmon_vB_SosS_Oslo_NC_018279(9), PHAGE_Escher_pro483_NC_028943(26)	4	PHAGE_Escher_RCS47_NC_042128(4), PHAGE_Entero_P4_NC_001609(7), PHAGE_Cronob_ENT39118_NC_019934(2), PHAGE_Escher_500465_2_NC_049343(4), PHAGE_Burkho_BcepMu_NC_005882(14)	5
GCA_008757795.3	CP052783.1	Plasmid	PHAGE_Salmon_SJ46_NC_031129(4), PHAGE_Escher_500465_1_NC_049342(2)	2	PHAGE_Gordon_Hedwig_NC_031099(1), PHAGE_Escher_RCS47_NC_042128(6), PHAGE_Shigel_POCJ13_NC_025434(2)	3
GCA_008759235.2	CP052788.1	Plasmid	PHAGE_Escher_500465_1_NC_049342(2)	1	PHAGE_Salmon_SJ46_NC_031129(4), PHAGE_Salmon_SSU5_NC_018843(1), PHAGE_Shigel_POCJ13_NC_025434(2)	3
GCA_008759235.2	CP052787.1	Chromosome	PHAGE_Salmon_g341c_NC_013059(15), PHAGE_Phage_Gifsy_1_NC_010392(3), PHAGE_Salmon_vB_SosS_Oslo_NC_018279(9), PHAGE_Yersin_L_413C_NC_004745(26)	4	PHAGE_Escher_RCS47_NC_042128(4), PHAGE_Entero_P4_NC_001609(7), PHAGE_Salmon_vB_SosS_Oslo_NC_018279(2), PHAGE_Escher_500465_2_NC_049343(4), PHAGE_Burkho_BcepMu_NC_005882(14)	5
GCA_008759735.2	CP052790.1	Plasmid	Not Find	0	PHAGE_Escher_RCS47_NC_042128(3)	1
GCA_008759735.2	CP052791.1	Plasmid	PHAGE_Escher_500465_1_NC_049342(2)	1	PHAGE_Caulob_CcrColossus_NC_019406(1), PHAGE_Shigel_POCJ13_NC_025434(2), PHAGE_Escher_RCS47_NC_042128(6)	3
GCA_008759735.2	CP052789.1	Chromosome	PHAGE_Yersin_L_413C_NC_004745(22), PHAGE_Salmon_g341c_NC_013059(15), PHAGE_Salmon_Fels_1_NC_010391(3), PHAGE_Salmon_vB_SosS_Oslo_NC_018279(9)	4	PHAGE_Escher_RCS47_NC_042128(4), PHAGE_Entero_P4_NC_001609(7), PHAGE_Cronob_ENT39118_NC_019934(2), PHAGE_Escher_500465_2_NC_049343(4), PHAGE_Burkho_BcepMu_NC_005882(14)	5
GCA_008761195.2	CP052792.1	Chromosome	PHAGE_Salmon_vB_SosS_Oslo_NC_018279(8), PHAGE_Salmon_g341c_NC_013059(14), PHAGE_Yersin_L_413C_NC_004745(26)	3	PHAGE_Escher_RCS47_NC_042128(4), PHAGE_Entero_P4_NC_001609(7), PHAGE_Escher_500465_2_NC_049343(4), PHAGE_Salmon_vB_SosS_Oslo_NC_018279(2), PHAGE_Salmon_Fels_1_NC_010391(3), PHAGE_Burkho_phiE255_NC_009237(14)	6
GCA_008761195.2	CP052793.1	Plasmid	PHAGE_Escher_500465_1_NC_049342(2)	1	PHAGE_Shigel_Stx_NC_029120(2), PHAGE_Escher_RCS47_NC_042128(6), PHAGE_Escher_RCS47_NC_042128(3)	3
GCA_008857885.2	CP052781.1	Plasmid	PHAGE_Escher_500465_1_NC_049342(2)	1	PHAGE_Serrat_BF_NC_041917(1)	1
GCA_008857885.2	CP052780.1	Chromosome	PHAGE_Escher_pro483_NC_028943(26), PHAGE_Salmon_vB_SosS_Oslo_NC_018279(8)	2	PHAGE_Burkho_phiE255_NC_009237(14), PHAGE_Escher_500465_2_NC_049343(4), PHAGE_Salmon_vB_SosS_Oslo_NC_018279(2), PHAGE_Salmon_Fels_1_NC_010391(3), PHAGE_Salmon_g341c_NC_013059(15), PHAGE_Entero_P4_NC_001609(7), PHAGE_Salmon_SJ46_NC_031129(2)	7
GCA_008916265.2	CP074605.1	Plasmid	Not Find	0	PHAGE_Salmon_SJ46_NC_031129(3)	1
GCA_008916265.2	CP074604.1	Chromosome	PHAGE_Entero_186_NC_001317(29), PHAGE_Phage_Gifsy_1_NC_010392(47), PHAGE_Salmon_118970_sal3_NC_031940(65), PHAGE_Phage_Gifsy_2_NC_010393(49), PHAGE_Salmon_SP_004_NC_021774(28)	5	PHAGE_Escher_RCS47_NC_042128(4), PHAGE_Escher_500465_1_NC_049342(12), PHAGE_Escher_500465_2_NC_049343(4), PHAGE_Salmon_118970_sal3_NC_031940(5), PHAGE_Phage_Gifsy_2_NC_010393(3), PHAGE_Entero_lambda_NC_001416(2), PHAGE_Agroba_Atu_ph07_NC_042013(2), PHAGE_Shigel_SfIV_NC_022749(2), PHAGE_Burkho_BcepMu_NC_005882(14)	9
GCA_008918025.2	CP082571.1	Chromosome	PHAGE_Salmon_SW9_NC_049459(37), PHAGE_Phage_Gifsy_1_NC_010392(50), PHAGE_Salmon_118970_sal3_NC_031940(65), PHAGE_Phage_Gifsy_2_NC_010393(49)	4	PHAGE_Escher_RCS47_NC_042128(4), PHAGE_Escher_500465_2_NC_049343(4), PHAGE_Salmon_118970_sal3_NC_031940(5), PHAGE_Phage_Gifsy_2_NC_010393(3), PHAGE_Entero_HK629_NC_019711(2), PHAGE_Cronob_vB_CsaM_GAP32_NC_019401(2), PHAGE_Shigel_SfIV_NC_022749(2), PHAGE_Burkho_BcepMu_NC_005882(14)	8
GCA_008918025.2	CP082573.1	Plasmid	Not Find	0	PHAGE_Salmon_SJ46_NC_031129(3)	1
GCA_008918865.2	CP082588.1	Chromosome	PHAGE_Yersin_L_413C_NC_004745(23), PHAGE_Entero_UAB_Phi20_NC_031019(33), PHAGE_Phage_Gifsy_2_NC_010393(34), PHAGE_Entero_P4_NC_001609(9)	4	PHAGE_Burkho_phiE255_NC_009237(14), PHAGE_Shigel_SfIV_NC_022749(2), PHAGE_Cronob_vB_CsaM_GAP32_NC_019401(2), PHAGE_Entero_HK629_NC_019711(2), PHAGE_Salmon_Fels_1_NC_010391(3), PHAGE_Salmon_118970_sal3_NC_031940(5), PHAGE_Escher_500465_2_NC_049343(4), PHAGE_Cronob_ESSI_2_NC_047854(22), PHAGE_Escher_500465_1_NC_049342(12), PHAGE_Escher_RCS47_NC_042128(2), PHAGE_Salmon_SJ46_NC_031129(2), PHAGE_Crono…	12
GCA_008918865.2	CP082591.1	Plasmid	Not Find	0	PHAGE_Erwini_PEp14_NC_016767(1)	1
GCA_008931225.1	CP035915.1	Chromosome	PHAGE_Phage_Gifsy_1_NC_010392(51), PHAGE_Salmon_118970_sal3_NC_031940(92), PHAGE_Phage_Gifsy_2_NC_010393(35)	3	PHAGE_Escher_RCS47_NC_042128(4), PHAGE_Escher_500465_1_NC_049342(12), PHAGE_Escher_500465_2_NC_049343(4), PHAGE_Salmon_118970_sal3_NC_031940(5), PHAGE_Salmon_Fels_1_NC_010391(3), PHAGE_Entero_HK630_NC_019723(2), PHAGE_Cronob_vB_CsaM_GAP32_NC_019401(2), PHAGE_Shigel_SfIV_NC_022749(2), PHAGE_Burkho_BcepMu_NC_005882(14)	9
GCA_008931225.1	CP035916.1	Plasmid	Not Find	0	PHAGE_Salmon_SJ46_NC_031129(3), PHAGE_Escher_RCS47_NC_042128(2)	2
GCA_008931245.1	CP035918.1	Plasmid	Not Find	0	PHAGE_Escher_RCS47_NC_042128(3)	1
GCA_008931245.1	CP035917.1	Chromosome	PHAGE_Phage_Gifsy_1_NC_010392(51), PHAGE_Salmon_118970_sal3_NC_031940(92), PHAGE_Phage_Gifsy_2_NC_010393(35), PHAGE_Salmon_118970_sal3_NC_031940(38)	4	PHAGE_Cronob_ESSI_2_NC_047854(24), PHAGE_Escher_RCS47_NC_042128(4), PHAGE_Escher_500465_1_NC_049342(12), PHAGE_Escher_500465_2_NC_049343(4), PHAGE_Salmon_118970_sal3_NC_031940(5), PHAGE_Salmon_Fels_1_NC_010391(3), PHAGE_Entero_HK630_NC_019723(2), PHAGE_Cronob_vB_CsaM_GAP32_NC_019401(2), PHAGE_Shigel_SfIV_NC_022749(2), PHAGE_Burkho_phiE255_NC_009237(14)	10
GCA_008941045.2	CP082478.1	Chromosome	PHAGE_Entero_Sf101_NC_027398(12), PHAGE_Phage_Gifsy_2_NC_010393(49), PHAGE_Salmon_SEN34_NC_028699(28), PHAGE_Phage_Gifsy_1_NC_010392(47), PHAGE_Salmon_SEN8_NC_047753(31)	5	PHAGE_Burkho_BcepMu_NC_005882(14), PHAGE_Entero_P88_NC_026014(19), PHAGE_Salmon_Fels_1_NC_010391(3), PHAGE_Escher_500465_2_NC_049343(4)	4
GCA_008941045.2	CP082479.1	Plasmid	Not Find	0	PHAGE_Escher_RCS47_NC_042128(2)	1
GCA_008945185.2	CP082473.1	Chromosome	PHAGE_Phage_Gifsy_1_NC_010392(34), PHAGE_Salmon_118970_sal3_NC_031940(93), PHAGE_Edward_GF_2_NC_026611(17), PHAGE_Phage_Gifsy_2_NC_010393(49), PHAGE_Entero_ST104_NC_005841(48)	5	PHAGE_Escher_RCS47_NC_042128(4), PHAGE_Escher_500465_1_NC_049342(12), PHAGE_Cronob_ESSI_2_NC_047854(22), PHAGE_Escher_500465_2_NC_049343(4), PHAGE_Salmon_118970_sal3_NC_031940(5), PHAGE_Phage_Gifsy_2_NC_010393(3), PHAGE_Entero_lambda_NC_001416(2), PHAGE_Cronob_vB_CsaM_GAP32_NC_019401(2), PHAGE_Shigel_SfIV_NC_022749(2), PHAGE_Burkho_phiE255_NC_009237(14)	10
GCA_008945185.2	CP082474.1	Plasmid	Not Find	0	PHAGE_Salmon_SJ46_NC_031129(3)	1
GCA_008948485.2	CP082456.1	Chromosome	PHAGE_Entero_186_NC_001317(34), PHAGE_Klebsi_4LV2017_NC_047818(27), PHAGE_Escher_pro483_NC_028943(22), PHAGE_Salmon_SPN3UB_NC_019545(30)	4	PHAGE_Cronob_ESSI_2_NC_047854(22), PHAGE_Salmon_SEN34_NC_028699(15), PHAGE_Entero_HK106_NC_019768(1), PHAGE_Agroba_Atu_ph07_NC_042013(2), PHAGE_Entero_UAB_Phi20_NC_031019(19), PHAGE_Salmon_118970_sal4_NC_030919(2), PHAGE_Mycoba_SimranZ1_NC_051709(1), PHAGE_Burkho_phiE255_NC_009237(14)	8
GCA_008985305.2	CP082449.1	Chromosome	PHAGE_Salmon_Fels_2_NC_010463(35), PHAGE_Escher_D108_NC_013594(45), PHAGE_Entero_fiAA91_ss_NC_022750(25)	3	PHAGE_Salmon_SEN1_NC_029003(2), PHAGE_Thermu_OH2_NC_021784(1), PHAGE_Entero_cdtI_NC_009514(2), PHAGE_Salmon_UPF_BP1_NC_047875(13), PHAGE_Salmon_BTP1_NC_042346(1)	5
GCA_008985545.2	CP082451.1	Chromosome	PHAGE_Entero_fiAA91_ss_NC_022750(25)	1	PHAGE_Escher_500465_1_NC_049342(12), PHAGE_Salmon_SEN1_NC_029003(2), PHAGE_Burkho_vB_BmuP_KL4_NC_047958(1), PHAGE_Entero_cdtI_NC_009514(2), PHAGE_Salmon_UPF_BP1_NC_047875(13), PHAGE_Salmon_SEN22_NC_028696(1)	6
GCA_009017295.1	CP044958.1	Plasmid	Not Find	0	PHAGE_Entero_N15_NC_001901(2)	1
GCA_009017295.1	CP044957.1	Chromosome	PHAGE_Phage_Gifsy_2_NC_010393(49), PHAGE_Salmon_118970_sal3_NC_031940(67), PHAGE_Phage_Gifsy_1_NC_010392(50)	3	PHAGE_Shigel_SfIV_NC_022749(2), PHAGE_Cronob_vB_CsaM_GAP32_NC_019401(2), PHAGE_Entero_HK629_NC_019711(2), PHAGE_Salmon_Fels_1_NC_010391(3), PHAGE_Salmon_118970_sal3_NC_031940(5), PHAGE_Escher_500465_2_NC_049343(4), PHAGE_Salmon_SJ46_NC_031129(2), PHAGE_Burkho_BcepMu_NC_005882(14)	8
GCA_009017295.1	CP044960.1	Plasmid	Not Find	0	PHAGE_Rhodoc_RGL3_NC_016650(1)	1
GCA_009017295.1	CP044959.1	Plasmid	Not Find	0	PHAGE_Salmon_SJ46_NC_031129(3)	1
GCA_009017315.1	CP044962.1	Plasmid	Not Find	0	PHAGE_Salmon_SJ46_NC_031129(3)	1
GCA_009017315.1	CP044961.1	Chromosome	PHAGE_Phage_Gifsy_2_NC_010393(34), PHAGE_Salmon_118970_sal3_NC_031940(92), PHAGE_Phage_Gifsy_1_NC_010392(51), PHAGE_Entero_P88_NC_026014(31), PHAGE_Salmon_118970_sal3_NC_031940(36)	5	PHAGE_Shigel_SfIV_NC_022749(2), PHAGE_Cronob_vB_CsaM_GAP32_NC_019401(2), PHAGE_Entero_lambda_NC_001416(2), PHAGE_Salmon_Fels_1_NC_010391(3), PHAGE_Escher_500465_2_NC_049343(4), PHAGE_Escher_500465_1_NC_049342(12), PHAGE_Salmon_SJ46_NC_031129(2), PHAGE_Cronob_ESSI_2_NC_047854(23), PHAGE_Burkho_BcepMu_NC_005882(14)	9
GCA_009017335.1	CP044967.1	Chromosome	PHAGE_Phage_Gifsy_1_NC_010392(50), PHAGE_Salmon_118970_sal3_NC_031940(65), PHAGE_Phage_Gifsy_2_NC_010393(49)	3	PHAGE_Escher_RCS47_NC_042128(4), PHAGE_Escher_500465_2_NC_049343(4), PHAGE_Salmon_118970_sal3_NC_031940(5), PHAGE_Salmon_Fels_1_NC_010391(3), PHAGE_Entero_HK629_NC_019711(2), PHAGE_Cronob_vB_CsaM_GAP32_NC_019401(2), PHAGE_Shigel_SfIV_NC_022749(2), PHAGE_Burkho_BcepMu_NC_005882(14)	8
GCA_009017335.1	CP044968.1	Plasmid	Not Find	0	PHAGE_Klebsi_phiKO2_NC_005857(2)	1
GCA_009017335.1	CP044969.1	Plasmid	Not Find	0	PHAGE_Salmon_SJ46_NC_031129(3)	1
GCA_009026265.2	CP082439.1	Chromosome	PHAGE_Cronob_ESSI_2_NC_047854(28), PHAGE_Phage_Gifsy_1_NC_010392(47), PHAGE_Salmon_SEN34_NC_028699(28), PHAGE_Phage_Gifsy_2_NC_010393(49), PHAGE_Entero_Sf101_NC_027398(12), PHAGE_Salmon_SP_004_NC_021774(25)	6	PHAGE_Bacter_APSE_2_NC_011551(3), PHAGE_Endosy_APSE_1_NC_000935(3), PHAGE_Cronob_ESSI_2_NC_047854(26), PHAGE_Escher_500465_2_NC_049343(4), PHAGE_Salmon_Fels_1_NC_010391(3), PHAGE_Burkho_BcepMu_NC_005882(14)	6
GCA_009035925.2	CP082437.1	Plasmid	Not Find	0	PHAGE_Salmon_SJ46_NC_031129(2)	1
GCA_009035925.2	CP082436.1	Chromosome	PHAGE_Entero_186_NC_001317(31), PHAGE_Edward_GF_2_NC_026611(16), PHAGE_Entero_Mu_NC_000929(47), PHAGE_Entero_fiAA91_ss_NC_022750(25)	4	PHAGE_Escher_500465_1_NC_049342(12), PHAGE_Arthro_Martha_NC_041932(1), PHAGE_Entero_cdtI_NC_009514(2), PHAGE_Shigel_SfII_NC_021857(1)	4
GCA_009047585.2	CP082426.1	Chromosome	PHAGE_Salmon_118970_sal3_NC_031940(29), PHAGE_Salmon_118970_sal3_NC_031940(41), PHAGE_Entero_SfV_NC_003444(41), PHAGE_Shigel_SfII_NC_021857(32), PHAGE_Yersin_L_413C_NC_004745(23)	5	PHAGE_Escher_500465_1_NC_049342(12), PHAGE_Caulob_Sansa_NC_047756(1), PHAGE_Salmon_103203_sal5_NC_031946(2), PHAGE_Burkho_phiE255_NC_009237(14)	4
GCA_009047585.2	CP082427.1	Plasmid	Not Find	0	PHAGE_Acinet_vB_AbaM_ME3_NC_041884(3)	1
GCA_009047585.2	CP082428.1	Plasmid	Not Find	0	PHAGE_Escher_RCS47_NC_042128(2)	1
GCA_009049665.2	CP082433.1	Plasmid	Not Find	0	PHAGE_Salmon_SJ46_NC_031129(4)	1
GCA_009049665.2	CP082431.1	Chromosome	PHAGE_Salmon_SEN8_NC_047753(34)	1	PHAGE_Cronob_ESSI_2_NC_047854(22), PHAGE_Burkho_BcepMu_NC_005882(14), PHAGE_Entero_P4_NC_001609(5), PHAGE_Cronob_vB_CsaM_GAP32_NC_019401(2), PHAGE_Salmon_118970_sal4_NC_030919(2), PHAGE_Agroba_Atu_ph07_NC_042013(2), PHAGE_Phage_Gifsy_2_NC_010393(1)	7
GCA_009161025.2	CP082429.1	Chromosome	PHAGE_Phage_Gifsy_1_NC_010392(34), PHAGE_Salmon_118970_sal3_NC_031940(93), PHAGE_Edward_GF_2_NC_026611(17), PHAGE_Phage_Gifsy_2_NC_010393(49), PHAGE_Entero_ST104_NC_005841(48)	5	PHAGE_Escher_RCS47_NC_042128(4), PHAGE_Escher_500465_1_NC_049342(12), PHAGE_Escher_500465_2_NC_049343(4), PHAGE_Salmon_118970_sal3_NC_031940(5), PHAGE_Salmon_Fels_1_NC_010391(3), PHAGE_Entero_HK629_NC_019711(2), PHAGE_Cronob_vB_CsaM_GAP32_NC_019401(2), PHAGE_Shigel_SfIV_NC_022749(2), PHAGE_Burkho_BcepMu_NC_005882(14)	9
GCA_009161025.2	CP082430.1	Plasmid	Not Find	0	PHAGE_Salmon_SJ46_NC_031129(3)	1
GCA_009218325.2	CP082389.1	Chromosome	PHAGE_Escher_vB_EcoM_12474III_NC_049457(23)	1	PHAGE_Entero_P4_NC_001609(8), PHAGE_Escher_RCS47_NC_042128(4), PHAGE_Entero_P4_NC_001609(7), PHAGE_Escher_500465_2_NC_049343(4), PHAGE_Salmon_vB_SosS_Oslo_NC_018279(2), PHAGE_Phage_Gifsy_1_NC_010392(3), PHAGE_Burkho_phiE255_NC_009237(14)	7
GCA_009218325.2	CP082390.1	Plasmid	Not Find	0	PHAGE_Serrat_Eta_NC_021563(1), PHAGE_Salmon_SJ46_NC_031129(5)	2
GCA_009221365.2	CP074589.1	Chromosome	PHAGE_Salmon_Fels_2_NC_010463(33)	1	PHAGE_Cronob_ESSI_2_NC_047854(24), PHAGE_Salmon_SEN1_NC_029003(2), PHAGE_Entero_HK97_NC_002167(1), PHAGE_Entero_cdtI_NC_009514(2), PHAGE_Vibrio_TSL_2019_NC_048747(1)	5
GCA_009342535.2	CP082374.1	Chromosome	PHAGE_Phage_Gifsy_1_NC_010392(45), PHAGE_Phage_Gifsy_2_NC_010393(35), PHAGE_Entero_ES18_NC_006949(61)	3	PHAGE_Escher_RCS47_NC_042128(4), PHAGE_Escher_500465_1_NC_049342(12), PHAGE_Escher_500465_2_NC_049343(4), PHAGE_Salmon_118970_sal3_NC_031940(5), PHAGE_Salmon_Fels_1_NC_010391(3), PHAGE_Entero_HK629_NC_019711(2), PHAGE_Cronob_vB_CsaM_GAP32_NC_019401(2), PHAGE_Entero_UAB_Phi20_NC_031019(29), PHAGE_Shigel_SfIV_NC_022749(2), PHAGE_Burkho_phiE255_NC_009237(14)	10
GCA_009365125.2	CP082489.1	Plasmid	Not Find	0	PHAGE_Escher_RCS47_NC_042128(2)	1
GCA_009365125.2	CP082488.1	Chromosome	PHAGE_Klebsi_4LV2017_NC_047818(27), PHAGE_Escher_pro483_NC_028943(22), PHAGE_Salmon_vB_SosS_Oslo_NC_018279(30)	3	PHAGE_Cronob_ESSI_2_NC_047854(26), PHAGE_Cronob_ESSI_2_NC_047854(22), PHAGE_Entero_PsP3_NC_005340(1), PHAGE_Agroba_Atu_ph07_NC_042013(2), PHAGE_Entero_UAB_Phi20_NC_031019(19), PHAGE_Salmon_103203_sal5_NC_031946(2), PHAGE_Cronob_vB_CsaM_GAP32_NC_019401(2), PHAGE_Burkho_BcepMu_NC_005882(14)	8
GCA_009387895.1	CP045447.1	Chromosome	PHAGE_Edward_GF_2_NC_026611(16), PHAGE_Salmon_103203_sal5_NC_031946(24)	2	PHAGE_Escher_500465_1_NC_049342(12), PHAGE_Salmon_SPN9CC_NC_017985(2), PHAGE_Entero_P4_NC_001609(4)	3
GCA_009387895.1	CP045449.1	Plasmid	Not Find	0	PHAGE_Acinet_vB_AbaM_ME3_NC_041884(3), PHAGE_Escher_RCS47_NC_042128(2), PHAGE_Shigel_SfII_NC_021857(2)	3
GCA_009388185.1	CP045446.1	Plasmid	Not Find	0	PHAGE_Acinet_vB_AbaM_ME3_NC_041884(3), PHAGE_Escher_RCS47_NC_042128(2), PHAGE_Shigel_SfII_NC_021857(2)	3
GCA_009388185.1	CP045444.1	Chromosome	PHAGE_Edward_GF_2_NC_026611(16), PHAGE_Salmon_103203_sal5_NC_031946(24)	2	PHAGE_Escher_500465_1_NC_049342(12), PHAGE_Salmon_SPN9CC_NC_017985(2), PHAGE_Entero_P4_NC_001609(4)	3
GCA_009397805.2	CP082372.1	Chromosome	PHAGE_Cronob_ESSI_2_NC_047854(28), PHAGE_Salmon_vB_SosS_Oslo_NC_018279(26), PHAGE_Salmon_SP_004_NC_021774(29)	3	PHAGE_Escher_RCS47_NC_042128(4), PHAGE_Escher_500465_2_NC_049343(4), PHAGE_Cronob_ENT39118_NC_019934(2), PHAGE_Phage_Gifsy_1_NC_010392(3), PHAGE_Burkho_phiE255_NC_009237(14)	5
GCA_009397805.2	CP082373.1	Plasmid	Not Find	0	PHAGE_Stx2_c_1717_NC_011357(2), PHAGE_Salmon_SJ46_NC_031129(2), PHAGE_Escher_RCS47_NC_042128(3)	3
GCA_009497835.1	CP032491.1	Plasmid	Not Find	0	PHAGE_Escher_RCS47_NC_042128(2)	1
GCA_009497835.1	CP032492.1	Plasmid	Not Find	0	PHAGE_Salmon_SJ46_NC_031129(52)	1
GCA_009497835.1	CP032490.1	Chromosome	PHAGE_Salmon_SE1_NC_011802(41), PHAGE_Phage_Gifsy_2_NC_010393(34), PHAGE_Entero_P88_NC_026014(35), PHAGE_Entero_P88_NC_026014(36)	4	PHAGE_Shigel_SfIV_NC_022749(2), PHAGE_Agroba_Atu_ph07_NC_042013(2), PHAGE_Entero_lambda_NC_001416(2), PHAGE_Salmon_Fels_1_NC_010391(3), PHAGE_Salmon_118970_sal3_NC_031940(5), PHAGE_Escher_500465_2_NC_049343(4), PHAGE_Escher_500465_1_NC_049342(12), PHAGE_Salmon_SJ46_NC_031129(2), PHAGE_Burkho_BcepMu_NC_005882(14)	9
GCA_009497855.1	CP032494.1	Chromosome	PHAGE_Entero_UAB_Phi20_NC_031019(21), PHAGE_Phage_Gifsy_2_NC_010393(34)	2	PHAGE_Shigel_SfIV_NC_022749(2), PHAGE_Cronob_vB_CsaM_GAP32_NC_019401(2), PHAGE_Entero_HK630_NC_019723(2), PHAGE_Salmon_Fels_1_NC_010391(3), PHAGE_Salmon_118970_sal3_NC_031940(5), PHAGE_Escher_500465_2_NC_049343(4), PHAGE_Escher_500465_1_NC_049342(12), PHAGE_Salmon_SJ46_NC_031129(2), PHAGE_Burkho_phiE255_NC_009237(14)	9
GCA_009497855.1	CP032497.1	Plasmid	Not Find	0	PHAGE_Escher_RCS47_NC_042128(42)	1
GCA_009497855.1	CP032495.1	Plasmid	Not Find	0	PHAGE_Escher_P13374_NC_018846(1)	1
GCA_009521555.2	CP082404.1	Plasmid	Not Find	0	PHAGE_Escher_RCS47_NC_042128(3)	1
GCA_009521555.2	CP082403.1	Chromosome	PHAGE_Escher_500465_1_NC_049342(33), PHAGE_Salmon_118970_sal3_NC_031940(65), PHAGE_Phage_Gifsy_2_NC_010393(30), PHAGE_Salmon_ST160_NC_014900(20)	4	PHAGE_Escher_500465_2_NC_049343(4), PHAGE_Salmon_Fels_1_NC_010391(3), PHAGE_Entero_mEp237_NC_019704(3), PHAGE_Phage_Gifsy_2_NC_010393(3), PHAGE_Phage_Gifsy_2_NC_010393(18)	5
GCA_009524135.2	CP082659.1	Plasmid	Not Find	0	PHAGE_Salmon_SJ46_NC_031129(1), PHAGE_Salmon_SJ46_NC_031129(2)	2
GCA_009524135.2	CP082658.1	Chromosome	PHAGE_Entero_UAB_Phi20_NC_031019(33), PHAGE_Phage_Gifsy_2_NC_010393(34)	2	PHAGE_Burkho_BcepMu_NC_005882(14), PHAGE_Yersin_fHe_Yen9_04_NC_042116(1), PHAGE_Shigel_SfIV_NC_022749(2), PHAGE_Agroba_Atu_ph07_NC_042013(2), PHAGE_Entero_HK629_NC_019711(2), PHAGE_Salmon_Fels_1_NC_010391(3), PHAGE_Salmon_118970_sal3_NC_031940(5), PHAGE_Escher_500465_2_NC_049343(4), PHAGE_Escher_500465_1_NC_049342(12), PHAGE_Salmon_SJ46_NC_031129(2)	10
GCA_009524835.2	CP082736.1	Chromosome	PHAGE_Phage_Gifsy_2_NC_010393(34), PHAGE_Entero_UAB_Phi20_NC_031019(33)	2	PHAGE_Escher_RCS47_NC_042128(4), PHAGE_Escher_500465_1_NC_049342(12), PHAGE_Escher_500465_2_NC_049343(4), PHAGE_Salmon_118970_sal3_NC_031940(5), PHAGE_Salmon_Fels_1_NC_010391(3), PHAGE_Entero_HK629_NC_019711(2), PHAGE_Agroba_Atu_ph07_NC_042013(2), PHAGE_Shigel_SfIV_NC_022749(2), PHAGE_Burkho_BcepMu_NC_005882(14)	9
GCA_009524975.2	CP082749.1	Plasmid	Not Find	0	PHAGE_Escher_RCS47_NC_042128(3), PHAGE_Escher_phage_NC_004913(2), PHAGE_Shigel_SfII_NC_021857(1)	3
GCA_009524975.2	CP082747.1	Chromosome	PHAGE_Stx2_c_Stx2a_F451_NC_049924(11)	1	PHAGE_Escher_500465_1_NC_049342(12), PHAGE_Escher_TL_2011b_NC_019445(3), PHAGE_Entero_HK225_NC_019717(5), PHAGE_Entero_HK106_NC_019768(1), PHAGE_Agroba_Atu_ph07_NC_042013(2), PHAGE_Burkho_BcepMu_NC_005882(14)	6
GCA_009524975.2	CP082750.1	Plasmid	Not Find	0	PHAGE_Salmon_SJ46_NC_031129(2)	1
GCA_009525035.2	CP082654.1	Chromosome	PHAGE_Stx2_c_Stx2a_F451_NC_049924(11)	1	PHAGE_Burkho_phiE255_NC_009237(14), PHAGE_Agroba_Atu_ph07_NC_042013(2), PHAGE_Entero_HK225_NC_019717(5), PHAGE_Escher_TL_2011b_NC_019445(3), PHAGE_Escher_500465_1_NC_049342(12)	5
GCA_009525035.2	CP082656.1	Plasmid	Not Find	0	PHAGE_Rhodoc_Takoda_NC_048708(1)	1
GCA_009525035.2	CP082655.1	Plasmid	Not Find	0	PHAGE_Vibrio_VP4B_NC_042136(1), PHAGE_Entero_P1_NC_005856(3), PHAGE_Stx2_II_NC_004914(2)	3
GCA_009525455.2	CP052836.1	Plasmid	PHAGE_Escher_500465_1_NC_049342(2)	1	PHAGE_Sodali_phiSG1_NC_007902(1), PHAGE_Escher_RCS47_NC_042128(3), PHAGE_Shigel_POCJ13_NC_025434(2)	3
GCA_009525455.2	CP052835.1	Chromosome	PHAGE_Salmon_g341c_NC_013059(15), PHAGE_Salmon_Fels_1_NC_010391(3), PHAGE_Salmon_vB_SosS_Oslo_NC_018279(9), PHAGE_Yersin_L_413C_NC_004745(26)	4	PHAGE_Escher_RCS47_NC_042128(4), PHAGE_Entero_P4_NC_001609(7), PHAGE_Cronob_ENT39118_NC_019934(2), PHAGE_Escher_500465_2_NC_049343(4), PHAGE_Burkho_phiE255_NC_009237(14)	5
GCA_009529075.2	CP082421.1	Chromosome	PHAGE_Entero_ST104_NC_005841(46), PHAGE_Phage_Gifsy_2_NC_010393(49), PHAGE_Edward_GF_2_NC_026611(17), PHAGE_Salmon_118970_sal3_NC_031940(93)	4	PHAGE_Burkho_phiE255_NC_009237(14), PHAGE_Shigel_SfIV_NC_022749(2), PHAGE_Cronob_vB_CsaM_GAP32_NC_019401(2), PHAGE_Entero_HK630_NC_019723(2), PHAGE_Salmon_Fels_1_NC_010391(3), PHAGE_Salmon_118970_sal3_NC_031940(5), PHAGE_Escher_500465_2_NC_049343(4), PHAGE_Escher_500465_1_NC_049342(12), PHAGE_Salmon_SJ46_NC_031129(2)	9
GCA_009529075.2	CP082423.1	Plasmid	Not Find	0	PHAGE_Escher_RCS47_NC_042128(3), PHAGE_Salmon_vB_SenS_Sasha_NC_047786(1), PHAGE_Cyanop_P_RSM6_NC_020855(1)	3
GCA_009529075.2	CP082424.1	Plasmid	Not Find	0	PHAGE_Salmon_SJ46_NC_031129(3)	1
GCA_009533475.2	CP082411.1	Chromosome	PHAGE_Shigel_SfII_NC_021857(33), PHAGE_Entero_SfV_NC_003444(40), PHAGE_Shigel_SfII_NC_021857(35)	3	PHAGE_Burkho_BcepMu_NC_005882(14), PHAGE_Entero_UAB_Phi20_NC_031019(2), PHAGE_Entero_PsP3_NC_005340(1), PHAGE_Escher_500465_1_NC_049342(12), PHAGE_Entero_P4_NC_001609(7)	5
GCA_009541075.2	CP082415.1	Chromosome	PHAGE_Phage_Gifsy_2_NC_010393(34), PHAGE_Entero_UAB_Phi20_NC_031019(33)	2	PHAGE_Escher_RCS47_NC_042128(4), PHAGE_Escher_500465_1_NC_049342(12), PHAGE_Escher_500465_2_NC_049343(4), PHAGE_Salmon_118970_sal3_NC_031940(5), PHAGE_Phage_Gifsy_1_NC_010392(3), PHAGE_Entero_HK630_NC_019723(2), PHAGE_Cronob_vB_CsaM_GAP32_NC_019401(2), PHAGE_Shigel_SfIV_NC_022749(2), PHAGE_Burkho_phiE255_NC_009237(14)	9
GCA_009584225.2	CP082641.1	Chromosome	PHAGE_Salmon_SEN8_NC_047753(32), PHAGE_Phage_Gifsy_1_NC_010392(47), PHAGE_Salmon_SEN34_NC_028699(28), PHAGE_Phage_Gifsy_2_NC_010393(49), PHAGE_Salmon_SP_004_NC_021774(25)	5	PHAGE_Escher_500465_2_NC_049343(4), PHAGE_Salmon_Fels_1_NC_010391(3), PHAGE_Burkho_BcepMu_NC_005882(14)	3
GCA_009584525.2	CP052838.1	Plasmid	PHAGE_Escher_500465_1_NC_049342(2)	1	PHAGE_Salmon_SJ46_NC_031129(3), PHAGE_Escher_Lys12581Vzw_NC_049917(1), PHAGE_Shigel_POCJ13_NC_025434(2)	3
GCA_009584525.2	CP052837.1	Chromosome	PHAGE_Entero_BP_4795_NC_004813(8), PHAGE_Salmon_g341c_NC_013059(14), PHAGE_Yersin_L_413C_NC_004745(26)	3	PHAGE_Escher_RCS47_NC_042128(4), PHAGE_Entero_P4_NC_001609(7), PHAGE_Escher_500465_2_NC_049343(4), PHAGE_Salmon_vB_SosS_Oslo_NC_018279(2), PHAGE_Phage_Gifsy_1_NC_010392(3), PHAGE_Burkho_phiE255_NC_009237(14)	6
GCA_009584725.2	CP052839.1	Chromosome	PHAGE_Salmon_g341c_NC_013059(15), PHAGE_Phage_Gifsy_1_NC_010392(3), PHAGE_Salmon_vB_SosS_Oslo_NC_018279(9), PHAGE_Yersin_L_413C_NC_004745(26)	4	PHAGE_Escher_RCS47_NC_042128(4), PHAGE_Entero_P4_NC_001609(7), PHAGE_Cronob_ENT39118_NC_019934(2), PHAGE_Escher_500465_2_NC_049343(4), PHAGE_Burkho_BcepMu_NC_005882(14)	5
GCA_009584725.2	CP052840.1	Plasmid	PHAGE_Escher_500465_1_NC_049342(2)	1	PHAGE_Shigel_Stx_NC_029120(2), PHAGE_Aeromo_vB_AsaM_56_NC_019527(1), PHAGE_Escher_RCS47_NC_042128(3)	3
GCA_009588305.2	CP082410.1	Plasmid	Not Find	0	PHAGE_Salmon_SJ46_NC_031129(2)	1
GCA_009588305.2	CP082409.1	Chromosome	PHAGE_Klebsi_4LV2017_NC_047818(27), PHAGE_Salmon_vB_SosS_Oslo_NC_018279(31)	2	PHAGE_Cronob_ESSI_2_NC_047854(24), PHAGE_Cronob_ESSI_2_NC_047854(22), PHAGE_Phage_Gifsy_1_NC_010392(1), PHAGE_Agroba_Atu_ph07_NC_042013(2), PHAGE_Entero_UAB_Phi20_NC_031019(19), PHAGE_Shigel_SfIV_NC_022749(2), PHAGE_Cronob_vB_CsaM_GAP32_NC_019401(2), PHAGE_Burkho_BcepMu_NC_005882(14)	8
GCA_009648715.1	CP045753.1	Chromosome	PHAGE_Salmon_Fels_1_NC_010391(5), PHAGE_Phage_Gifsy_1_NC_010392(33)	2	PHAGE_Escher_500465_2_NC_049343(4), PHAGE_Escher_500465_1_NC_049342(12), PHAGE_Entero_P4_NC_001609(7), PHAGE_Shigel_POCJ13_NC_025434(1)	4
GCA_009648715.1	CP045752.1	Plasmid	Not Find	0	PHAGE_Escher_RCS47_NC_042128(4)	1
GCA_009648735.1	CP045755.1	Plasmid	Not Find	0	PHAGE_Escher_RCS47_NC_042128(4)	1
GCA_009648735.1	CP045754.1	Chromosome	PHAGE_Salmon_Fels_1_NC_010391(5), PHAGE_Phage_Gifsy_1_NC_010392(33)	2	PHAGE_Escher_500465_2_NC_049343(4), PHAGE_Escher_500465_1_NC_049342(12), PHAGE_Entero_P4_NC_001609(7), PHAGE_Salmon_118970_sal4_NC_030919(1)	4
GCA_009648735.1	CP045756.1	Plasmid	Not Find	0	PHAGE_Serrat_Eta_NC_021563(1)	1
GCA_009648755.1	CP045758.1	Plasmid	Not Find	0	PHAGE_Escher_RCS47_NC_042128(4)	1
GCA_009648755.1	CP045757.1	Chromosome	PHAGE_Salmon_Fels_1_NC_010391(5), PHAGE_Phage_Gifsy_1_NC_010392(33)	2	PHAGE_Escher_500465_1_NC_049342(12), PHAGE_Escher_500465_2_NC_049343(4), PHAGE_Entero_P4_NC_001609(7)	3
GCA_009648795.1	CP045762.1	Chromosome	PHAGE_Yersin_L_413C_NC_004745(23), PHAGE_Entero_UAB_Phi20_NC_031019(33), PHAGE_Phage_Gifsy_2_NC_010393(34), PHAGE_Entero_P4_NC_001609(9)	4	PHAGE_Burkho_phiE255_NC_009237(14), PHAGE_Shigel_SfIV_NC_022749(2), PHAGE_Cronob_vB_CsaM_GAP32_NC_019401(2), PHAGE_Entero_HK629_NC_019711(2), PHAGE_Phage_Gifsy_1_NC_010392(3), PHAGE_Salmon_118970_sal3_NC_031940(5), PHAGE_Escher_500465_2_NC_049343(4), PHAGE_Escher_500465_1_NC_049342(12), PHAGE_Salmon_SJ46_NC_031129(2)	9
GCA_009648795.1	CP045763.1	Plasmid	Not Find	0	PHAGE_Escher_RCS47_NC_042128(5), PHAGE_Stx2_c_Stx2a_F451_NC_049924(3)	2
GCA_009648835.1	CP045759.1	Chromosome	PHAGE_Salmon_Fels_1_NC_010391(5), PHAGE_Phage_Gifsy_1_NC_010392(33)	2	PHAGE_Escher_500465_1_NC_049342(12), PHAGE_Escher_500465_2_NC_049343(4), PHAGE_Entero_P4_NC_001609(7)	3
GCA_009650355.1	CP045054.1	Plasmid	PHAGE_Stx2_c_Stx2a_F451_NC_049924(4), PHAGE_Salmon_118970_sal3_NC_031940(32)	2	PHAGE_Mannhe_vB_MhM_1127AP1_NC_047750(2), PHAGE_Salmon_SJ46_NC_031129(3)	2
GCA_009650355.1	CP045056.1	Chromosome	PHAGE_Edward_GF_2_NC_026611(14), PHAGE_Phage_Gifsy_1_NC_010392(18), PHAGE_Haemop_SuMu_NC_019455(14), PHAGE_Salmon_SEN4_NC_029015(32)	4	PHAGE_Salmon_118970_sal3_NC_031940(5), PHAGE_Salmon_Fels_1_NC_010391(3), PHAGE_Escher_500465_2_NC_049343(4), PHAGE_Burkho_phiE255_NC_009237(14)	4
GCA_009650375.1	CP045058.1	Plasmid	PHAGE_Stx2_c_Stx2a_F451_NC_049924(4), PHAGE_Salmon_118970_sal3_NC_031940(32)	2	PHAGE_Salmon_SJ46_NC_031129(2), PHAGE_Salmon_SJ46_NC_031129(3)	2
GCA_009650375.1	CP045059.1	Chromosome	PHAGE_Edward_GF_2_NC_026611(14), PHAGE_Phage_Gifsy_1_NC_010392(18), PHAGE_Haemop_SuMu_NC_019455(14), PHAGE_Salmon_SEN5_NC_028701(32)	4	PHAGE_Salmon_118970_sal3_NC_031940(5), PHAGE_Salmon_Fels_1_NC_010391(3), PHAGE_Escher_500465_2_NC_049343(4), PHAGE_Burkho_BcepMu_NC_005882(14)	4
GCA_009650395.1	CP045063.1	Chromosome	PHAGE_Edward_GF_2_NC_026611(14), PHAGE_Phage_Gifsy_1_NC_010392(18), PHAGE_Haemop_SuMu_NC_019455(14), PHAGE_Salmon_SEN4_NC_029015(32)	4	PHAGE_Salmon_118970_sal3_NC_031940(5), PHAGE_Salmon_Fels_1_NC_010391(3), PHAGE_Escher_500465_2_NC_049343(4), PHAGE_Burkho_phiE255_NC_009237(14)	4
GCA_009650395.1	CP045061.1	Plasmid	PHAGE_Stx2_c_Stx2a_F451_NC_049924(4), PHAGE_Salmon_118970_sal3_NC_031940(32)	2	PHAGE_Arthro_Peas_NC_048096(1), PHAGE_Salmon_SJ46_NC_031129(3)	2
GCA_009664555.1	CP045945.1	Chromosome	PHAGE_Salmon_SEN8_NC_047753(37), PHAGE_Salmon_Fels_1_NC_010391(5), PHAGE_Phage_Gifsy_1_NC_010392(37)	3	PHAGE_Escher_RCS47_NC_042128(4), PHAGE_Escher_500465_2_NC_049343(4), PHAGE_Agroba_Atu_ph07_NC_042013(2), PHAGE_Burkho_BcepMu_NC_005882(14)	4
GCA_009664575.1	CP045947.1	Chromosome	PHAGE_Phage_Gifsy_1_NC_010392(51), PHAGE_Salmon_118970_sal3_NC_031940(92), PHAGE_Phage_Gifsy_2_NC_010393(35), PHAGE_Salmon_118970_sal3_NC_031940(38)	4	PHAGE_Escher_RCS47_NC_042128(4), PHAGE_Escher_500465_1_NC_049342(12), PHAGE_Escher_500465_2_NC_049343(4), PHAGE_Salmon_118970_sal3_NC_031940(5), PHAGE_Phage_Gifsy_2_NC_010393(3), PHAGE_Entero_HK630_NC_019723(2), PHAGE_Cronob_vB_CsaM_GAP32_NC_019401(2), PHAGE_Shigel_SfIV_NC_022749(2), PHAGE_Burkho_phiE255_NC_009237(14)	9
GCA_009664595.1	CP045949.1	Chromosome	PHAGE_Cronob_ESSI_2_NC_047854(28), PHAGE_Phage_Gifsy_1_NC_010392(47), PHAGE_Salmon_118970_sal3_NC_031940(63), PHAGE_Phage_Gifsy_2_NC_010393(49)	4	PHAGE_Escher_RCS47_NC_042128(4), PHAGE_Entero_P4_NC_001609(7), PHAGE_Escher_500465_2_NC_049343(4), PHAGE_Salmon_118970_sal3_NC_031940(5), PHAGE_Phage_Gifsy_2_NC_010393(3), PHAGE_Agroba_Atu_ph07_NC_042013(2), PHAGE_Shigel_SfIV_NC_022749(2), PHAGE_Burkho_BcepMu_NC_005882(14)	8
GCA_009664595.1	CP045951.1	Plasmid	Not Find	0	PHAGE_Salmon_SSU5_NC_018843(1)	1
GCA_009664595.1	CP045950.1	Plasmid	Not Find	0	PHAGE_Salmon_SJ46_NC_031129(3)	1
GCA_009664615.1	CP045959.1	Plasmid	Not Find	0	PHAGE_Shigel_Sf6_NC_005344(2), PHAGE_Escher_SH2026Stx1_NC_049919(3)	2
GCA_009664615.1	CP045958.1	Chromosome	PHAGE_Entero_PsP3_NC_005340(34), PHAGE_Salmon_118970_sal3_NC_031940(28), PHAGE_Phage_Gifsy_2_NC_010393(29)	3	PHAGE_Escher_500465_1_NC_049342(14), PHAGE_Escher_500465_2_NC_049343(4), PHAGE_Salmon_SEN1_NC_029003(2), PHAGE_Entero_HK630_NC_019723(2), PHAGE_Pseudo_PaBG_NC_022096(2), PHAGE_Cronob_vB_CsaM_GAP32_NC_019401(2), PHAGE_Burkho_BcepMu_NC_005882(14)	7
GCA_009664635.1	CP045952.1	Chromosome	PHAGE_Phage_Gifsy_1_NC_010392(51), PHAGE_Salmon_118970_sal3_NC_031940(92), PHAGE_Phage_Gifsy_2_NC_010393(34), PHAGE_Entero_UAB_Phi20_NC_031019(24)	4	PHAGE_Cronob_ESSI_2_NC_047854(25), PHAGE_Salmon_SJ46_NC_031129(2), PHAGE_Escher_500465_1_NC_049342(12), PHAGE_Cronob_ESSI_2_NC_047854(22), PHAGE_Escher_500465_2_NC_049343(4), PHAGE_Salmon_118970_sal3_NC_031940(5), PHAGE_Salmon_SEN34_NC_028699(14), PHAGE_Escher_500465_1_NC_049342(3), PHAGE_Entero_lambda_NC_001416(2), PHAGE_Shigel_Sf6_NC_005344(1), PHAGE_Agroba_Atu_ph07_NC_042013(2), PHAGE_Shigel_S…	13
GCA_009664635.1	CP045953.1	Plasmid	Not Find	0	PHAGE_Escher_503458_NC_049341(3)	1
GCA_009664895.1	CP045956.1	Chromosome	PHAGE_Escher_500465_1_NC_049342(16), PHAGE_Salmon_Fels_1_NC_010391(5)	2	PHAGE_Escher_500465_2_NC_049343(4), PHAGE_Shigel_SfIV_NC_022749(2)	2
GCA_009667745.1	CP043662.1	Chromosome	PHAGE_Escher_pro483_NC_028943(18), PHAGE_Escher_D108_NC_013594(32), PHAGE_Phage_Gifsy_2_NC_010393(49), PHAGE_Salmon_Fels_1_NC_010391(5), PHAGE_Escher_D108_NC_013594(33), PHAGE_Escher_500465_1_NC_049342(40)	6	PHAGE_Burkho_BcepMu_NC_005882(14), PHAGE_Escher_500465_2_NC_049343(4), PHAGE_Escher_RCS47_NC_042128(7)	3
GCA_009667765.1	CP043664.1	Chromosome	PHAGE_Salmon_118970_sal3_NC_031940(15), PHAGE_Salmon_vB_SemP_Emek_NC_018275(18)	2	PHAGE_Shigel_SfIV_NC_022749(3), PHAGE_Cronob_ESSI_2_NC_047854(24), PHAGE_Caulob_Sansa_NC_047756(1), PHAGE_Salmon_SPN9CC_NC_017985(1), PHAGE_Burkho_BcepMu_NC_005882(14), PHAGE_Escher_RCS47_NC_042128(3)	6
GCA_009667835.1	CP043667.1	Chromosome	PHAGE_Salmon_vB_SemP_Emek_NC_018275(18)	1	PHAGE_Entero_phiP27_NC_003356(2), PHAGE_Salmon_118970_sal3_NC_031940(3), PHAGE_Cronob_ESSI_2_NC_047854(24), PHAGE_Phage_Gifsy_1_NC_010392(1), PHAGE_Bordet_vB_BbrM_PHB04_NC_047861(1), PHAGE_Burkho_BcepMu_NC_005882(14), PHAGE_Escher_RCS47_NC_042128(3)	7
GCA_009667855.1	CP034177.1	Chromosome	PHAGE_Salmon_Fels_1_NC_010391(5), PHAGE_Phage_Gifsy_1_NC_010392(33)	2	PHAGE_Escher_500465_1_NC_049342(12), PHAGE_Escher_500465_2_NC_049343(4), PHAGE_Entero_P4_NC_001609(7)	3
GCA_009667855.1	CP034178.1	Plasmid	Not Find	0	PHAGE_Escher_RCS47_NC_042128(4)	1
GCA_009728795.1	CP033360.1	Chromosome	PHAGE_Phage_Gifsy_1_NC_010392(35), PHAGE_Salmon_Fels_1_NC_010391(3)	2	PHAGE_Burkho_BcepMu_NC_005882(13), PHAGE_Clostr_phiCT9441A_NC_029022(1), PHAGE_Escher_500465_2_NC_049343(4), PHAGE_Entero_P4_NC_001609(7)	4
GCA_009728875.2	CP033384.2	Chromosome	PHAGE_Entero_ST104_NC_005841(47)	1	PHAGE_Cronob_ESSI_2_NC_047854(26), PHAGE_Escher_500465_1_NC_049342(12), PHAGE_Cronob_ESSI_2_NC_047854(22), PHAGE_Cronob_ENT39118_NC_019934(2), PHAGE_Shigel_SfIV_NC_022749(2)	5
GCA_009728875.2	CP033382.2	Plasmid	Not Find	0	PHAGE_Acinet_vB_AbaM_ME3_NC_041884(3), PHAGE_Escher_RCS47_NC_042128(3)	2
GCA_009728895.2	CP033385.2	Plasmid	Not Find	0	PHAGE_Acinet_vB_AbaM_ME3_NC_041884(3), PHAGE_Escher_RCS47_NC_042128(2)	2
GCA_009728895.2	CP033387.2	Chromosome	PHAGE_Entero_ST104_NC_005841(47)	1	PHAGE_Escher_500465_1_NC_049342(12), PHAGE_Cronob_ESSI_2_NC_047854(22), PHAGE_Burkho_KS9_NC_013055(2), PHAGE_Shigel_SfIV_NC_022749(2)	4
GCA_009728895.2	CP033386.2	Plasmid	Not Find	0	PHAGE_Salmon_SJ46_NC_031129(3)	1
GCA_009729955.1	CP046281.1	Plasmid	Not Find	0	PHAGE_Escher_RCS47_NC_042128(4)	1
GCA_009729955.1	CP046280.1	Chromosome	PHAGE_Phage_Gifsy_1_NC_010392(18), PHAGE_Salmon_Fels_1_NC_010391(5)	2	PHAGE_Salmon_epsilon34_NC_011976(2), PHAGE_Cronob_ESSI_2_NC_047854(13), PHAGE_Escher_vB_EcoM_ECO1230_10_NC_027995(2), PHAGE_Escher_500465_2_NC_049343(4), PHAGE_Escher_500465_1_NC_049342(12), PHAGE_Entero_P4_NC_001609(6)	6
GCA_009729975.1	CP046284.1	Plasmid	Not Find	0	PHAGE_Entero_N15_NC_001901(1)	1
GCA_009729975.1	CP046283.1	Chromosome	PHAGE_Entero_186_NC_001317(32), PHAGE_Phage_Gifsy_1_NC_010392(47), PHAGE_Salmon_118970_sal3_NC_031940(65), PHAGE_Phage_Gifsy_2_NC_010393(49), PHAGE_Salmon_BTP1_NC_042346(49)	5	PHAGE_Escher_RCS47_NC_042128(4), PHAGE_Escher_RCS47_NC_042128(3), PHAGE_Escher_500465_1_NC_049342(12), PHAGE_Escher_500465_2_NC_049343(4), PHAGE_Salmon_118970_sal3_NC_031940(5), PHAGE_Entero_HK630_NC_019723(2), PHAGE_Agroba_Atu_ph07_NC_042013(2), PHAGE_Shigel_SfIV_NC_022749(2), PHAGE_Burkho_BcepMu_NC_005882(14)	9
GCA_009729975.1	CP046282.1	Plasmid	Not Find	0	PHAGE_Salmon_SJ46_NC_031129(3)	1
GCA_009730015.1	CP046291.1	Chromosome	PHAGE_Edward_GF_2_NC_026611(16)	1	PHAGE_Entero_cdtI_NC_009514(2), PHAGE_Cronob_vB_CsaM_GAP32_NC_019401(2), PHAGE_Entero_P4_NC_001609(6), PHAGE_Escher_500465_1_NC_049342(12), PHAGE_Escher_500465_2_NC_049343(4)	5
GCA_009734305.1	CP046430.1	Plasmid	Not Find	0	PHAGE_Escher_RCS47_NC_042128(6), PHAGE_Salmon_SJ46_NC_031129(4)	2
GCA_009734305.1	CP046429.1	Chromosome	PHAGE_Salmon_SEN34_NC_028699(36), PHAGE_Burkho_BcepMu_NC_005882(26), PHAGE_Salmon_SEN8_NC_047753(34), PHAGE_Klebsi_4LV2017_NC_047818(29)	4	PHAGE_Escher_RCS47_NC_042128(4), PHAGE_Escher_RCS47_NC_042128(5), PHAGE_Shigel_SfIV_NC_022749(2), PHAGE_Entero_cdtI_NC_009514(2), PHAGE_Pseudo_MP1412_NC_018282(1), PHAGE_Escher_500465_2_NC_049343(4), PHAGE_Entero_P4_NC_001609(8)	7
GCA_009756455.1	CP036174.1	Chromosome	PHAGE_Salmon_SPN9CC_NC_017985(43), PHAGE_Phage_Gifsy_2_NC_010393(34), PHAGE_Salmon_118970_sal3_NC_031940(92), PHAGE_Phage_Gifsy_1_NC_010392(51)	4	PHAGE_Shigel_SfIV_NC_022749(2), PHAGE_Cronob_vB_CsaM_GAP32_NC_019401(2), PHAGE_Entero_HK629_NC_019711(2), PHAGE_Salmon_Fels_1_NC_010391(3), PHAGE_Salmon_118970_sal3_NC_031940(5), PHAGE_Escher_500465_2_NC_049343(4), PHAGE_Escher_500465_1_NC_049342(12), PHAGE_Salmon_SJ46_NC_031129(2), PHAGE_Burkho_phiE255_NC_009237(14)	9
GCA_009756515.1	CP037873.1	Plasmid	Not Find	0	PHAGE_Salmon_SJ46_NC_031129(3)	1
GCA_009756515.1	CP037874.1	Chromosome	PHAGE_Phage_Gifsy_2_NC_010393(49), PHAGE_Salmon_118970_sal3_NC_031940(67), PHAGE_Phage_Gifsy_1_NC_010392(50), PHAGE_Salmon_SEN1_NC_029003(28)	4	PHAGE_Shigel_SfIV_NC_022749(2), PHAGE_Cronob_vB_CsaM_GAP32_NC_019401(2), PHAGE_Entero_HK630_NC_019723(2), PHAGE_Phage_Gifsy_2_NC_010393(3), PHAGE_Salmon_118970_sal3_NC_031940(5), PHAGE_Escher_500465_2_NC_049343(4), PHAGE_Salmon_SJ46_NC_031129(2), PHAGE_Burkho_BcepMu_NC_005882(14)	8
GCA_009756555.1	CP037877.1	Chromosome	PHAGE_Phage_Gifsy_2_NC_010393(49), PHAGE_Salmon_118970_sal3_NC_031940(67), PHAGE_Phage_Gifsy_1_NC_010392(50)	3	PHAGE_Shigel_SfIV_NC_022749(2), PHAGE_Cronob_vB_CsaM_GAP32_NC_019401(2), PHAGE_Entero_lambda_NC_001416(2), PHAGE_Salmon_Fels_1_NC_010391(3), PHAGE_Salmon_118970_sal3_NC_031940(5), PHAGE_Escher_500465_2_NC_049343(4), PHAGE_Salmon_SJ46_NC_031129(2), PHAGE_Burkho_phiE255_NC_009237(14)	8
GCA_009756555.1	CP037876.1	Plasmid	Not Find	0	PHAGE_Salmon_SJ46_NC_031129(3)	1
GCA_009756555.1	CP037875.1	Plasmid	Not Find	0	PHAGE_Escher_RCS47_NC_042128(2)	1
GCA_009756585.1	CP037879.1	Chromosome	PHAGE_Phage_Gifsy_2_NC_010393(34), PHAGE_Salmon_118970_sal3_NC_031940(92), PHAGE_Phage_Gifsy_1_NC_010392(51), PHAGE_Salmon_118970_sal3_NC_031940(27)	4	PHAGE_Shigel_SfIV_NC_022749(2), PHAGE_Agroba_Atu_ph07_NC_042013(2), PHAGE_Entero_lambda_NC_001416(2), PHAGE_Phage_Gifsy_2_NC_010393(3), PHAGE_Salmon_118970_sal3_NC_031940(5), PHAGE_Escher_500465_2_NC_049343(4), PHAGE_Escher_500465_1_NC_049342(12), PHAGE_Salmon_SJ46_NC_031129(2), PHAGE_Cronob_ESSI_2_NC_047854(23), PHAGE_Burkho_phiE255_NC_009237(14)	10
GCA_009756605.1	CP037881.1	Chromosome	PHAGE_Phage_Gifsy_2_NC_010393(34), PHAGE_Salmon_118970_sal3_NC_031940(92), PHAGE_Phage_Gifsy_1_NC_010392(51), PHAGE_Entero_P88_NC_026014(35), PHAGE_Salmon_118970_sal3_NC_031940(36)	5	PHAGE_Shigel_SfIV_NC_022749(2), PHAGE_Cronob_vB_CsaM_GAP32_NC_019401(2), PHAGE_Entero_HK630_NC_019723(2), PHAGE_Phage_Gifsy_2_NC_010393(3), PHAGE_Salmon_118970_sal3_NC_031940(5), PHAGE_Escher_500465_2_NC_049343(4), PHAGE_Escher_500465_1_NC_049342(12), PHAGE_Salmon_SJ46_NC_031129(2), PHAGE_Cronob_ESSI_2_NC_047854(23), PHAGE_Burkho_phiE255_NC_009237(14)	10
GCA_009806735.1	CP047115.1	Chromosome	PHAGE_Phage_Gifsy_1_NC_010392(51), PHAGE_Salmon_118970_sal3_NC_031940(92), PHAGE_Salmon_SEN34_NC_028699(23), PHAGE_Phage_Gifsy_2_NC_010393(35), PHAGE_Entero_P88_NC_026014(36)	5	PHAGE_Escher_RCS47_NC_042128(4), PHAGE_Escher_500465_1_NC_049342(12), PHAGE_Cronob_ESSI_2_NC_047854(22), PHAGE_Escher_500465_2_NC_049343(4), PHAGE_Salmon_118970_sal3_NC_031940(5), PHAGE_Entero_lambda_NC_001416(2), PHAGE_Cronob_vB_CsaM_GAP32_NC_019401(2), PHAGE_Shigel_SfIV_NC_022749(2), PHAGE_Burkho_phiE255_NC_009237(14)	9
GCA_009806735.1	CP047116.1	Plasmid	Not Find	0	PHAGE_Acinet_vB_AbaM_ME3_NC_041884(3)	1
GCA_009857075.1	CP047324.1	Plasmid	Not Find	0	PHAGE_Salmon_SJ46_NC_031129(3)	1
GCA_009857075.1	CP047323.1	Chromosome	PHAGE_Phage_Gifsy_2_NC_010393(49), PHAGE_Phage_Gifsy_1_NC_010392(35), PHAGE_Salmon_118970_sal3_NC_031940(67), PHAGE_Phage_Gifsy_1_NC_010392(47)	4	PHAGE_Shigel_SfIV_NC_022749(2), PHAGE_Cronob_vB_CsaM_GAP32_NC_019401(2), PHAGE_Entero_HK630_NC_019723(2), PHAGE_Phage_Gifsy_2_NC_010393(3), PHAGE_Salmon_118970_sal3_NC_031940(5), PHAGE_Escher_500465_2_NC_049343(4), PHAGE_Escher_500465_1_NC_049342(12), PHAGE_Salmon_SJ46_NC_031129(2), PHAGE_Burkho_phiE255_NC_009237(14)	9
GCA_009884355.1	CP041973.1	Chromosome	PHAGE_Salmon_118970_sal3_NC_031940(56), PHAGE_Phage_Gifsy_2_NC_010393(18)	2	PHAGE_Escher_500465_2_NC_049343(4), PHAGE_Shigel_POCJ13_NC_025434(3), PHAGE_Phage_Gifsy_2_NC_010393(5), PHAGE_Shigel_SfIV_NC_022749(2)	4
GCA_009884355.1	CP041972.1	Plasmid	Not Find	0	PHAGE_Salmon_SJ46_NC_031129(3), PHAGE_Salmon_SJ46_NC_031129(3)	2
GCA_009884375.1	CP041975.1	Plasmid	Not Find	0	PHAGE_Salmon_SJ46_NC_031129(3)	1
GCA_009884375.1	CP041976.1	Chromosome	PHAGE_Salmon_118970_sal3_NC_031940(94), PHAGE_Edward_GF_2_NC_026611(17), PHAGE_Phage_Gifsy_2_NC_010393(50), PHAGE_Entero_ST104_NC_005841(48)	4	PHAGE_Escher_RCS47_NC_042128(4), PHAGE_Escher_500465_1_NC_049342(12), PHAGE_Escher_500465_2_NC_049343(4), PHAGE_Salmon_118970_sal3_NC_031940(5), PHAGE_Phage_Gifsy_2_NC_010393(3), PHAGE_Entero_HK630_NC_019723(2), PHAGE_Agroba_Atu_ph07_NC_042013(2), PHAGE_Shigel_SfIV_NC_022749(2), PHAGE_Burkho_BcepMu_NC_005882(14)	9
GCA_009884375.1	CP041974.1	Plasmid	Not Find	0	PHAGE_Salmon_SJ46_NC_031129(3), PHAGE_Salmon_SJ46_NC_031129(3)	2
GCA_010001925.2	CP093096.1	Chromosome	PHAGE_Salmon_Fels_1_NC_010391(5), PHAGE_Phage_Gifsy_1_NC_010392(43)	2	PHAGE_Escher_500465_2_NC_049343(4), PHAGE_Burkho_phiE255_NC_009237(14)	2
GCA_010004265.2	CP070303.1	Plasmid	PHAGE_Escher_500465_1_NC_049342(2)	1	PHAGE_Shigel_Stx_NC_029120(2), PHAGE_Salmon_SSU5_NC_018843(1), PHAGE_Salmon_SJ46_NC_031129(3)	3
GCA_010004265.2	CP070302.1	Chromosome	PHAGE_Escher_pro483_NC_028943(25), PHAGE_Salmon_vB_SosS_Oslo_NC_018279(9)	2	PHAGE_Burkho_BcepMu_NC_005882(14), PHAGE_Escher_500465_2_NC_049343(4), PHAGE_Salmon_vB_SosS_Oslo_NC_018279(2), PHAGE_Phage_Gifsy_1_NC_010392(3), PHAGE_Salmon_g341c_NC_013059(15), PHAGE_Entero_P4_NC_001609(7), PHAGE_Salmon_SJ46_NC_031129(2)	7
GCA_010007645.2	CP082611.1	Chromosome	PHAGE_Entero_UAB_Phi20_NC_031019(19), PHAGE_Phage_Gifsy_1_NC_010392(39)	2	PHAGE_Shigel_SfIV_NC_022749(2), PHAGE_Entero_mEp235_NC_019708(1), PHAGE_Salmon_SEN1_NC_029003(1), PHAGE_Escher_500465_2_NC_049343(4), PHAGE_Entero_P4_NC_001609(7)	5
GCA_010383125.2	CP082663.1	Plasmid	PHAGE_Escher_SH2026Stx1_NC_049919(3)	1	PHAGE_Stx2_c_Stx2a_F451_NC_049924(3), PHAGE_Stx2_c_Stx2a_F451_NC_049924(3)	2
GCA_010383125.2	CP082664.1	Plasmid	PHAGE_Salmon_SSU5_NC_018843(108)	1	Not Find	0
GCA_010383125.2	CP082662.1	Chromosome	PHAGE_Salmon_118970_sal3_NC_031940(5), PHAGE_Salmon_118970_sal3_NC_031940(93), PHAGE_Salmon_SEN34_NC_028699(32), PHAGE_Entero_ST104_NC_005841(22)	4	PHAGE_Escher_RCS47_NC_042128(4), PHAGE_Stx2_c_Stx2a_F451_NC_049924(3), PHAGE_Escher_500465_1_NC_049342(12), PHAGE_Escher_500465_2_NC_049343(4), PHAGE_Salmon_Fels_1_NC_010391(3), PHAGE_Entero_lambda_NC_001416(2), PHAGE_Agroba_Atu_ph07_NC_042013(2), PHAGE_Shigel_SfIV_NC_022749(2), PHAGE_Salmon_ST64T_NC_004348(3), PHAGE_Burkho_phiE255_NC_009237(14)	10
GCA_010394245.2	CP082500.1	Chromosome	PHAGE_Salmon_SEN34_NC_028699(16), PHAGE_Escher_D108_NC_013594(46), PHAGE_Entero_fiAA91_ss_NC_022750(25)	3	PHAGE_Salmon_118970_sal4_NC_030919(1), PHAGE_Salmon_UPF_BP1_NC_047875(14), PHAGE_Entero_cdtI_NC_009514(2), PHAGE_Cronob_vB_CsaM_GAP32_NC_019401(1), PHAGE_Escher_500465_1_NC_049342(12)	5
GCA_010396085.2	CP075026.1	Chromosome	PHAGE_Salmon_SEN34_NC_028699(34), PHAGE_Salmon_118970_sal3_NC_031940(22), PHAGE_Phage_Gifsy_2_NC_010393(37), PHAGE_Salmon_epsilon34_NC_011976(13)	4	PHAGE_Cronob_ESSI_2_NC_047854(24), PHAGE_Escher_500465_2_NC_049343(4), PHAGE_Salmon_SEN1_NC_029003(2), PHAGE_Entero_lambda_NC_001416(2), PHAGE_Nodula_vB_NspS_kac68v161_NC_048757(2), PHAGE_Burkho_phiE255_NC_009237(14)	6
GCA_010396085.2	CP075027.1	Plasmid	Not Find	0	PHAGE_Acinet_vB_AbaM_ME3_NC_041884(3), PHAGE_Salmon_SJ46_NC_031129(3), PHAGE_Salmon_SJ46_NC_031129(3)	3
GCA_010417285.2	CP082396.1	Chromosome	PHAGE_Salmon_Fels_2_NC_010463(35), PHAGE_Salmon_Fels_1_NC_010391(5), PHAGE_Entero_I2_2_NC_001332(7), PHAGE_Salmon_118970_sal3_NC_031940(46), PHAGE_Salmon_SPN3UB_NC_019545(21)	5	PHAGE_Escher_phiV10_NC_007804(31), PHAGE_Escher_500465_2_NC_049343(4), PHAGE_Agroba_Atu_ph07_NC_042013(2), PHAGE_Entero_P4_NC_001609(8), PHAGE_Burkho_BcepMu_NC_005882(14)	5
GCA_010441855.2	CP082491.1	Plasmid	Not Find	0	PHAGE_Acinet_vB_AbaM_ME3_NC_041884(4), PHAGE_Burkho_KS14_NC_015273(2)	2
GCA_010441855.2	CP082490.1	Chromosome	PHAGE_Entero_PsP3_NC_005340(32), PHAGE_Salmon_epsilon15_NC_004775(31), PHAGE_Salmon_SEN34_NC_028699(28), PHAGE_Salmon_SEN34_NC_028699(32), PHAGE_Salmon_SEN34_NC_028699(28), PHAGE_Salmon_epsilon34_NC_011976(17)	6	PHAGE_Escher_500465_1_NC_049342(12), PHAGE_Escher_500465_2_NC_049343(4), PHAGE_Pectob_ZF40_NC_019522(11), PHAGE_Endosy_APSE_1_NC_000935(1)	4
GCA_010448175.2	CP082386.1	Chromosome	PHAGE_Phage_Gifsy_1_NC_010392(39), PHAGE_Entero_UAB_Phi20_NC_031019(19)	2	PHAGE_Entero_P4_NC_001609(7), PHAGE_Entero_P4_NC_001609(5), PHAGE_Escher_500465_2_NC_049343(4), PHAGE_Salmon_SEN1_NC_029003(2), PHAGE_Klebsi_ST16_OXA48phi5.4_NC_049450(1), PHAGE_Entero_cdtI_NC_009514(2), PHAGE_Shigel_SfIV_NC_022749(2)	7
GCA_010451275.2	CP093129.1	Chromosome	PHAGE_Phage_Gifsy_1_NC_010392(39), PHAGE_Entero_UAB_Phi20_NC_031019(19)	2	PHAGE_Entero_P4_NC_001609(7), PHAGE_Cronob_ESSI_2_NC_047854(22), PHAGE_Entero_P4_NC_001609(5), PHAGE_Escher_500465_2_NC_049343(4), PHAGE_Salmon_SEN1_NC_029003(2), PHAGE_Bacill_SP_15_NC_031245(1), PHAGE_Entero_cdtI_NC_009514(2), PHAGE_Shigel_SfIV_NC_022749(2)	8
GCA_010461165.2	CP082733.1	Chromosome	PHAGE_Phage_Gifsy_1_NC_010392(39), PHAGE_Entero_UAB_Phi20_NC_031019(19)	2	PHAGE_Entero_P4_NC_001609(7), PHAGE_Cronob_ESSI_2_NC_047854(22), PHAGE_Entero_P4_NC_001609(5), PHAGE_Escher_500465_2_NC_049343(4), PHAGE_Salmon_SEN1_NC_029003(2), PHAGE_Shigel_POCJ13_NC_025434(1), PHAGE_Entero_cdtI_NC_009514(2), PHAGE_Shigel_SfIV_NC_022749(2)	8
GCA_010461165.2	CP082734.1	Plasmid	Not Find	0	PHAGE_Escher_RCS47_NC_042128(3)	1
GCA_010474285.2	CP082650.1	Chromosome	PHAGE_Phage_Gifsy_1_NC_010392(51), PHAGE_Salmon_118970_sal3_NC_031940(92), PHAGE_Phage_Gifsy_2_NC_010393(35), PHAGE_Salmon_118970_sal3_NC_031940(38)	4	PHAGE_Cronob_ESSI_2_NC_047854(24), PHAGE_Escher_RCS47_NC_042128(4), PHAGE_Escher_500465_1_NC_049342(12), PHAGE_Escher_500465_2_NC_049343(4), PHAGE_Salmon_118970_sal3_NC_031940(5), PHAGE_Phage_Gifsy_2_NC_010393(3), PHAGE_Entero_HK629_NC_019711(2), PHAGE_Agroba_Atu_ph07_NC_042013(2), PHAGE_Shigel_SfIV_NC_022749(2), PHAGE_Burkho_phiE255_NC_009237(14)	10
GCA_010474285.2	CP082651.1	Plasmid	Not Find	0	PHAGE_Escher_RCS47_NC_042128(2)	1
GCA_010485715.2	CP082406.1	Chromosome	PHAGE_Salmon_ST160_NC_014900(18)	1	PHAGE_Salmon_SPN9CC_NC_017985(6), PHAGE_Escher_500465_2_NC_049343(4), PHAGE_Cronob_ENT39118_NC_019934(2), PHAGE_Phage_Gifsy_2_NC_010393(3), PHAGE_Phage_Gifsy_1_NC_010392(2), PHAGE_Entero_UAB_Phi20_NC_031019(2), PHAGE_Pseudo_VCM_NC_029065(1), PHAGE_Escher_RCS47_NC_042128(3), PHAGE_Salmon_ST64T_NC_004348(9)	9
GCA_010485715.2	CP082407.1	Plasmid	Not Find	0	PHAGE_Salmon_SJ46_NC_031129(2)	1
GCA_010503935.2	CP082497.1	Plasmid	Not Find	0	PHAGE_Escher_SH2026Stx1_NC_049919(3)	1
GCA_010503935.2	CP082496.1	Chromosome	PHAGE_Salmon_118970_sal3_NC_031940(36), PHAGE_Phage_Gifsy_2_NC_010393(34), PHAGE_Salmon_118970_sal3_NC_031940(92), PHAGE_Escher_pro483_NC_028943(24), PHAGE_Phage_Gifsy_1_NC_010392(51)	5	PHAGE_Burkho_phiE255_NC_009237(14), PHAGE_Shigel_SfIV_NC_022749(2), PHAGE_Cronob_vB_CsaM_GAP32_NC_019401(2), PHAGE_Entero_lambda_NC_001416(2), PHAGE_Salmon_Fels_1_NC_010391(3), PHAGE_Salmon_118970_sal3_NC_031940(5), PHAGE_Escher_500465_2_NC_049343(4), PHAGE_Escher_500465_1_NC_049342(12), PHAGE_Salmon_SJ46_NC_031129(2), PHAGE_Cronob_ESSI_2_NC_047854(23)	10
GCA_010505715.2	CP082646.1	Plasmid	PHAGE_Stx2_c_1717_NC_011357(3)	1	PHAGE_Stx2_c_Stx2a_F451_NC_049924(3), PHAGE_Stx2_c_1717_NC_011357(3)	2
GCA_010505715.2	CP082645.1	Chromosome	PHAGE_Salmon_SEN34_NC_028699(32)	1	PHAGE_Escher_RCS47_NC_042128(4), PHAGE_Escher_500465_1_NC_049342(12), PHAGE_Escher_500465_2_NC_049343(4), PHAGE_Salmon_118970_sal3_NC_031940(5), PHAGE_Phage_Gifsy_2_NC_010393(3), PHAGE_Entero_HK629_NC_019711(2), PHAGE_Agroba_Atu_ph07_NC_042013(2), PHAGE_Shigel_SfIV_NC_022749(2), PHAGE_Burkho_BcepMu_NC_005882(14)	9
GCA_010612865.2	CP082739.1	Chromosome	PHAGE_Salmon_118970_sal3_NC_031940(94), PHAGE_Phage_Gifsy_2_NC_010393(35), PHAGE_Entero_ST104_NC_005841(22)	3	PHAGE_Escher_RCS47_NC_042128(4), PHAGE_Escher_500465_1_NC_049342(12), PHAGE_Escher_500465_2_NC_049343(4), PHAGE_Salmon_118970_sal3_NC_031940(5), PHAGE_Salmon_Fels_1_NC_010391(3), PHAGE_Entero_HK630_NC_019723(2), PHAGE_Agroba_Atu_ph07_NC_042013(2), PHAGE_Shigel_SfIV_NC_022749(2), PHAGE_Stx2_c_Stx2a_F451_NC_049924(3), PHAGE_Burkho_phiE255_NC_009237(14)	10
GCA_010612865.2	CP082740.1	Plasmid	PHAGE_Stx2_c_Stx2a_F451_NC_049924(3)	1	PHAGE_Stx2_c_Stx2a_F451_NC_049924(3)	1
GCA_010621305.2	CP093120.1	Chromosome	PHAGE_Salmon_SP_004_NC_021774(24), PHAGE_Phage_Gifsy_1_NC_010392(42), PHAGE_Salmon_Fels_1_NC_010391(5), PHAGE_Entero_186_NC_001317(31)	4	PHAGE_Burkho_phiE255_NC_009237(14), PHAGE_Salmon_118970_sal4_NC_030919(16), PHAGE_Escher_500465_2_NC_049343(4)	3
GCA_010659325.2	CP082652.1	Chromosome	PHAGE_Phage_Gifsy_1_NC_010392(34), PHAGE_Salmon_118970_sal3_NC_031940(93), PHAGE_Edward_GF_2_NC_026611(17), PHAGE_Phage_Gifsy_2_NC_010393(49), PHAGE_Entero_ST104_NC_005841(48)	5	PHAGE_Escher_RCS47_NC_042128(4), PHAGE_Escher_500465_1_NC_049342(12), PHAGE_Cronob_ESSI_2_NC_047854(22), PHAGE_Escher_500465_2_NC_049343(4), PHAGE_Salmon_118970_sal3_NC_031940(5), PHAGE_Phage_Gifsy_2_NC_010393(3), PHAGE_Entero_lambda_NC_001416(2), PHAGE_Cronob_vB_CsaM_GAP32_NC_019401(2), PHAGE_Shigel_SfIV_NC_022749(2), PHAGE_Burkho_phiE255_NC_009237(14)	10
GCA_010659325.2	CP082653.1	Plasmid	Not Find	0	PHAGE_Salmon_SJ46_NC_031129(3)	1
GCA_010713575.2	CP075032.1	Plasmid	Not Find	0	PHAGE_Salmon_SJ46_NC_031129(3)	1
GCA_010713575.2	CP075031.1	Chromosome	PHAGE_Salmon_SEN34_NC_028699(34), PHAGE_Salmon_118970_sal3_NC_031940(22), PHAGE_Phage_Gifsy_2_NC_010393(37), PHAGE_Salmon_epsilon34_NC_011976(13)	4	PHAGE_Escher_500465_2_NC_049343(4), PHAGE_Salmon_SEN1_NC_029003(2), PHAGE_Entero_HK629_NC_019711(2), PHAGE_Nodula_vB_NspS_kac68v161_NC_048757(2), PHAGE_Burkho_BcepMu_NC_005882(14)	5
GCA_010729545.2	CP082545.1	Plasmid	PHAGE_Escher_500465_1_NC_049342(2)	1	PHAGE_Stx2_c_Stx2a_F451_NC_049924(3)	1
GCA_010729545.2	CP082543.1	Chromosome	PHAGE_Salmon_118970_sal3_NC_031940(93), PHAGE_Entero_mEp390_NC_019721(16), PHAGE_Salmon_SEN34_NC_028699(32), PHAGE_Entero_UAB_Phi20_NC_031019(21), PHAGE_Entero_UAB_Phi20_NC_031019(34)	5	PHAGE_Escher_SH2026Stx1_NC_049919(3), PHAGE_Escher_RCS47_NC_042128(4), PHAGE_Escher_500465_1_NC_049342(12), PHAGE_Escher_500465_2_NC_049343(4), PHAGE_Salmon_118970_sal3_NC_031940(5), PHAGE_Phage_Gifsy_2_NC_010393(3), PHAGE_Entero_HK629_NC_019711(2), PHAGE_Agroba_Atu_ph07_NC_042013(2), PHAGE_Shigel_SfIV_NC_022749(2), PHAGE_Burkho_BcepMu_NC_005882(14)	10
GCA_010754535.2	CP082370.1	Chromosome	PHAGE_Salmon_Fels_1_NC_010391(5), PHAGE_Entero_I2_2_NC_001332(7), PHAGE_Phage_Gifsy_1_NC_010392(43)	3	PHAGE_Escher_500465_2_NC_049343(4), PHAGE_Burkho_phiE255_NC_009237(14)	2
GCA_010754535.2	CP082371.1	Plasmid	Not Find	0	PHAGE_Entero_fiAA91_ss_NC_022750(2), PHAGE_Serrat_BF_NC_041917(1)	2
GCA_010762015.2	CP082391.1	Chromosome	PHAGE_Phage_Gifsy_1_NC_010392(51), PHAGE_Salmon_118970_sal3_NC_031940(92), PHAGE_Erwini_phiEt88_NC_015295(10), PHAGE_Phage_Gifsy_2_NC_010393(35), PHAGE_Salmon_118970_sal3_NC_031940(38)	5	PHAGE_Cronob_ESSI_2_NC_047854(24), PHAGE_Escher_RCS47_NC_042128(4), PHAGE_Escher_500465_1_NC_049342(12), PHAGE_Escher_500465_2_NC_049343(4), PHAGE_Salmon_118970_sal3_NC_031940(5), PHAGE_Phage_Gifsy_2_NC_010393(3), PHAGE_Entero_HK630_NC_019723(2), PHAGE_Cronob_vB_CsaM_GAP32_NC_019401(2), PHAGE_Shigel_SfIV_NC_022749(2), PHAGE_Burkho_BcepMu_NC_005882(14)	10
GCA_010762015.2	CP082393.1	Plasmid	Not Find	0	PHAGE_Salmon_SJ46_NC_031129(2)	1
GCA_010769995.2	CP082385.1	Plasmid	Not Find	0	PHAGE_Escher_RCS47_NC_042128(4)	1
GCA_010769995.2	CP082384.1	Chromosome	PHAGE_Phage_Gifsy_1_NC_010392(51), PHAGE_Salmon_118970_sal3_NC_031940(92), PHAGE_Phage_Gifsy_2_NC_010393(35), PHAGE_Salmon_118970_sal3_NC_031940(37)	4	PHAGE_Cronob_ESSI_2_NC_047854(24), PHAGE_Escher_RCS47_NC_042128(4), PHAGE_Escher_500465_1_NC_049342(12), PHAGE_Escher_500465_2_NC_049343(4), PHAGE_Salmon_118970_sal3_NC_031940(5), PHAGE_Salmon_Fels_1_NC_010391(3), PHAGE_Entero_HK630_NC_019723(2), PHAGE_Agroba_Atu_ph07_NC_042013(2), PHAGE_Shigel_SfIV_NC_022749(2), PHAGE_Burkho_BcepMu_NC_005882(14)	10
GCA_010770995.2	CP082381.1	Chromosome	Not Find	0	PHAGE_Entero_UAB_Phi20_NC_031019(2), PHAGE_Salmon_Fels_1_NC_010391(4), PHAGE_Escher_500465_2_NC_049343(4), PHAGE_Cronob_ESSI_2_NC_047854(22), PHAGE_Escher_500465_1_NC_049342(12), PHAGE_Entero_P4_NC_001609(7)	6
GCA_010770995.2	CP082383.1	Plasmid	Not Find	0	PHAGE_Acinet_vB_AbaM_ME3_NC_041884(3), PHAGE_Salmon_SJ46_NC_031129(4)	2
GCA_010775215.2	CP082648.1	Plasmid	Not Find	0	PHAGE_Escher_SH2026Stx1_NC_049919(3), PHAGE_Stx2_c_Stx2a_F451_NC_049924(3)	2
GCA_010775215.2	CP082647.1	Chromosome	PHAGE_Salmon_118970_sal3_NC_031940(93), PHAGE_Salmon_SPN9CC_NC_017985(25)	2	PHAGE_Escher_RCS47_NC_042128(4), PHAGE_Stx2_c_1717_NC_011357(3), PHAGE_Escher_500465_1_NC_049342(12), PHAGE_Escher_500465_2_NC_049343(4), PHAGE_Salmon_118970_sal3_NC_031940(5), PHAGE_Salmon_Fels_1_NC_010391(3), PHAGE_Entero_lambda_NC_001416(2), PHAGE_Agroba_Atu_ph07_NC_042013(2), PHAGE_Shigel_SfIV_NC_022749(2), PHAGE_Burkho_BcepMu_NC_005882(14)	10
GCA_010794875.2	CP075025.1	Plasmid	Not Find	0	PHAGE_Salmon_SJ46_NC_031129(3)	1
GCA_010794875.2	CP075024.1	Chromosome	PHAGE_Salmon_SEN34_NC_028699(34), PHAGE_Salmon_118970_sal3_NC_031940(22), PHAGE_Phage_Gifsy_2_NC_010393(37), PHAGE_Salmon_epsilon34_NC_011976(13)	4	PHAGE_Cronob_ESSI_2_NC_047854(24), PHAGE_Escher_500465_2_NC_049343(4), PHAGE_Salmon_SEN1_NC_029003(2), PHAGE_Entero_HK629_NC_019711(2), PHAGE_Nodula_vB_NspS_kac68v161_NC_048757(2), PHAGE_Burkho_BcepMu_NC_005882(14)	6
GCA_010804465.2	CP082666.1	Chromosome	PHAGE_Burkho_BcepC6B_NC_005887(8), PHAGE_Salmon_vB_SemP_Emek_NC_018275(16)	2	PHAGE_Burkho_BcepMu_NC_005882(14), PHAGE_Phage_Gifsy_2_NC_010393(1), PHAGE_Escher_500465_1_NC_049342(12)	3
GCA_010829725.2	CP093116.1	Chromosome	PHAGE_Escher_RCS47_NC_042128(2), PHAGE_Salmon_Fels_1_NC_010391(5), PHAGE_Phage_Gifsy_1_NC_010392(43)	3	PHAGE_Escher_500465_2_NC_049343(4), PHAGE_Burkho_BcepMu_NC_005882(14)	2
GCA_010848705.2	CP073108.1	Plasmid	Not Find	0	PHAGE_Cronob_ENT39118_NC_019934(2), PHAGE_Rhodoc_CosmicSans_NC_028677(1)	2
GCA_010848705.2	CP073107.1	Chromosome	PHAGE_Salmon_SEN34_NC_028699(17), PHAGE_Salmon_SP_004_NC_021774(32), PHAGE_Entero_186_NC_001317(21)	3	PHAGE_Salmon_Fels_1_NC_010391(4), PHAGE_Salmon_SPN9CC_NC_017985(2), PHAGE_Escher_500465_2_NC_049343(4)	3
GCA_010919335.1	CP047882.1	Plasmid	PHAGE_Escher_500465_1_NC_049342(2)	1	PHAGE_Shigel_Stx_NC_029120(2), PHAGE_Rhodoc_RGL3_NC_016650(1)	2
GCA_010919335.1	CP047881.1	Chromosome	PHAGE_Escher_pro483_NC_028943(25), PHAGE_Entero_SfV_NC_003444(33), PHAGE_Salmon_Fels_1_NC_010391(3), PHAGE_Salmon_vB_SosS_Oslo_NC_018279(9)	4	PHAGE_Burkho_BcepMu_NC_005882(14), PHAGE_Salmon_vB_SosS_Oslo_NC_018279(2), PHAGE_Escher_500465_2_NC_049343(4), PHAGE_Entero_P4_NC_001609(7), PHAGE_Salmon_SJ46_NC_031129(2)	5
GCA_010931375.2	CP092321.1	Chromosome	PHAGE_Phage_Gifsy_2_NC_010393(18), PHAGE_Salmon_118970_sal3_NC_031940(57)	2	PHAGE_Shigel_SfIV_NC_022749(2), PHAGE_Phage_Gifsy_2_NC_010393(5), PHAGE_Shigel_POCJ13_NC_025434(3), PHAGE_Escher_500465_2_NC_049343(4)	4
GCA_010931375.2	CP092323.1	Plasmid	Not Find	0	PHAGE_Salmon_SSU5_NC_018843(1)	1
GCA_010934915.2	CP052794.1	Chromosome	PHAGE_Salmon_vB_SosS_Oslo_NC_018279(8), PHAGE_Yersin_L_413C_NC_004745(26)	2	PHAGE_Escher_RCS47_NC_042128(4), PHAGE_Entero_P4_NC_001609(7), PHAGE_Escher_500465_2_NC_049343(4), PHAGE_Salmon_vB_SosS_Oslo_NC_018279(2), PHAGE_Salmon_Fels_1_NC_010391(3), PHAGE_Burkho_BcepMu_NC_005882(14)	6
GCA_010934915.2	CP052795.1	Plasmid	PHAGE_Escher_500465_1_NC_049342(2)	1	PHAGE_Pectob_CBB_NC_041878(2), PHAGE_Escher_RCS47_NC_042128(3), PHAGE_Shigel_POCJ13_NC_025434(2)	3
GCA_010964235.2	CP082537.1	Plasmid	PHAGE_Escher_500465_1_NC_049342(2)	1	PHAGE_Shigel_Stx_NC_029120(2)	1
GCA_010964235.2	CP082536.1	Chromosome	PHAGE_Entero_P4_NC_001609(9), PHAGE_Salmon_g341c_NC_013059(15), PHAGE_Salmon_Fels_1_NC_010391(3), PHAGE_Salmon_vB_SosS_Oslo_NC_018279(9), PHAGE_Escher_pro483_NC_028943(24)	5	PHAGE_Escher_RCS47_NC_042128(4), PHAGE_Entero_P4_NC_001609(7), PHAGE_Salmon_SJ46_NC_031129(3), PHAGE_Aeromo_vB_AsaM_56_NC_019527(1), PHAGE_Salmon_vB_SosS_Oslo_NC_018279(2), PHAGE_Escher_500465_2_NC_049343(4), PHAGE_Burkho_phiE255_NC_009237(14)	7
GCA_010965815.2	CP082535.1	Chromosome	PHAGE_Stx2_c_Stx2a_F451_NC_049924(11)	1	PHAGE_Burkho_BcepMu_NC_005882(14), PHAGE_Escher_500465_1_NC_049342(12), PHAGE_Escher_TL_2011b_NC_019445(3), PHAGE_Salmon_SPN3UB_NC_019545(5), PHAGE_Salmon_SJ46_NC_031129(1), PHAGE_Pectob_CBB_NC_041878(2)	6
GCA_010965815.2	CP082532.1	Plasmid	Not Find	0	PHAGE_Entero_lambda_NC_001416(2), PHAGE_Entero_VT2phi_272_NC_028656(2), PHAGE_Escher_D108_NC_013594(1)	3
GCA_010965815.2	CP082534.1	Plasmid	Not Find	0	PHAGE_Pectob_CBB_NC_041878(1)	1
GCA_011057955.1	CP043509.1	Chromosome	PHAGE_Salmon_SEN8_NC_047753(38), PHAGE_Salmon_g341c_NC_013059(14), PHAGE_Entero_mEp460_NC_019716(36)	3	PHAGE_Escher_RCS47_NC_042128(2), PHAGE_Escher_RCS47_NC_042128(4), PHAGE_Escher_RCS47_NC_042128(1), PHAGE_Shigel_SfIV_NC_022749(2), PHAGE_Cronob_vB_CsaM_GAP32_NC_019401(2), PHAGE_Burkho_phiE255_NC_009237(14)	6
GCA_011118135.2	CP093132.1	Chromosome	PHAGE_Phage_Gifsy_1_NC_010392(39), PHAGE_Entero_UAB_Phi20_NC_031019(19)	2	PHAGE_Entero_P4_NC_001609(7), PHAGE_Entero_P4_NC_001609(5), PHAGE_Escher_500465_2_NC_049343(4), PHAGE_Salmon_SEN1_NC_029003(2), PHAGE_Rhodoc_Jace_NC_047974(1), PHAGE_Entero_cdtI_NC_009514(2), PHAGE_Shigel_SfIV_NC_022749(2)	7
GCA_011118855.2	CP082376.1	Chromosome	PHAGE_Phage_Gifsy_1_NC_010392(51), PHAGE_Salmon_118970_sal3_NC_031940(92), PHAGE_Salmon_118970_sal3_NC_031940(38)	3	PHAGE_Cronob_ESSI_2_NC_047854(24), PHAGE_Escher_RCS47_NC_042128(4), PHAGE_Escher_500465_1_NC_049342(12), PHAGE_Escher_500465_2_NC_049343(4), PHAGE_Salmon_118970_sal3_NC_031940(5), PHAGE_Salmon_Fels_1_NC_010391(3), PHAGE_Entero_lambda_NC_001416(2), PHAGE_Cronob_vB_CsaM_GAP32_NC_019401(2), PHAGE_Shigel_SfIV_NC_022749(2), PHAGE_Burkho_phiE255_NC_009237(14)	10
GCA_011118855.2	CP082378.1	Plasmid	Not Find	0	PHAGE_Gordon_Schwabeltier_NC_031255(1), PHAGE_Salmon_SJ46_NC_031129(2)	2
GCA_011118855.2	CP082377.1	Plasmid	Not Find	0	PHAGE_Entero_lambda_NC_001416(2), PHAGE_Escher_SH2026Stx1_NC_049919(3), PHAGE_Salmon_SJ46_NC_031129(6)	3
GCA_011182555.2	CP052797.1	Plasmid	PHAGE_Escher_500465_1_NC_049342(2)	1	PHAGE_Brevib_Jenst_NC_028805(1)	1
GCA_011182555.2	CP052796.1	Chromosome	PHAGE_Entero_P4_NC_001609(9), PHAGE_Salmon_g341c_NC_013059(15), PHAGE_Salmon_Fels_1_NC_010391(3), PHAGE_Salmon_vB_SosS_Oslo_NC_018279(9), PHAGE_Escher_pro483_NC_028943(26)	5	PHAGE_Escher_RCS47_NC_042128(4), PHAGE_Entero_P4_NC_001609(7), PHAGE_Salmon_SJ46_NC_031129(3), PHAGE_Escher_phi191_NC_028660(1), PHAGE_Salmon_vB_SosS_Oslo_NC_018279(2), PHAGE_Escher_500465_2_NC_049343(4), PHAGE_Burkho_phiE255_NC_009237(14)	7
GCA_011184255.2	CP082530.1	Plasmid	Not Find	0	PHAGE_Salmon_SJ46_NC_031129(3)	1
GCA_011184255.2	CP082531.1	Chromosome	PHAGE_Salmon_Fels_1_NC_010391(5), PHAGE_Phage_Gifsy_1_NC_010392(43), PHAGE_Salmon_epsilon34_NC_011976(15)	3	PHAGE_Escher_500465_2_NC_049343(4), PHAGE_Burkho_BcepMu_NC_005882(14)	2
GCA_011185315.2	CP082616.1	Plasmid	Not Find	0	PHAGE_Stx2_c_Stx2a_F451_NC_049924(3)	1
GCA_011185315.2	CP082615.1	Chromosome	PHAGE_Entero_UAB_Phi20_NC_031019(25), PHAGE_Stx2_c_1717_NC_011357(4), PHAGE_Yersin_L_413C_NC_004745(25)	3	PHAGE_Cronob_ESSI_2_NC_047854(25), PHAGE_Escher_500465_1_NC_049342(12), PHAGE_Cronob_ESSI_2_NC_047854(22), PHAGE_Escher_SH2026Stx1_NC_049919(3), PHAGE_Escher_HK639_NC_016158(1), PHAGE_Agroba_Atu_ph07_NC_042013(2), PHAGE_Salmon_103203_sal5_NC_031946(2), PHAGE_Cronob_vB_CsaM_GAP32_NC_019401(2), PHAGE_Entero_P4_NC_001609(5), PHAGE_Burkho_phiE255_NC_009237(14)	10
GCA_011189075.2	CP082522.1	Plasmid	PHAGE_Escher_500465_1_NC_049342(2)	1	PHAGE_Salmon_SJ46_NC_031129(4), PHAGE_Escher_RCS47_NC_042128(5), PHAGE_Shigel_POCJ13_NC_025434(2), PHAGE_Caulob_CcrColossus_NC_019406(1)	4
GCA_011189075.2	CP082521.1	Chromosome	PHAGE_Entero_P4_NC_001609(9), PHAGE_Salmon_g341c_NC_013059(15), PHAGE_Salmon_Fels_1_NC_010391(3), PHAGE_Salmon_vB_SosS_Oslo_NC_018279(9), PHAGE_Escher_pro483_NC_028943(26)	5	PHAGE_Escher_RCS47_NC_042128(4), PHAGE_Entero_P4_NC_001609(7), PHAGE_Cronob_ENT39118_NC_019934(2), PHAGE_Escher_500465_2_NC_049343(4), PHAGE_Burkho_BcepMu_NC_005882(14)	5
GCA_011302515.1	CP049876.1	Plasmid	Not Find	0	PHAGE_Serrat_BF_NC_041917(1)	1
GCA_011302515.1	CP049875.1	Chromosome	PHAGE_Edward_GF_2_NC_026611(18), PHAGE_Salmon_SEN34_NC_028699(32)	2	PHAGE_Burkho_phiE255_NC_009237(13), PHAGE_Pectob_ZF40_NC_019522(11), PHAGE_Entero_P88_NC_026014(17), PHAGE_Salmon_vB_SosS_Oslo_NC_018279(2), PHAGE_Escher_500465_2_NC_049343(4), PHAGE_Escher_500465_1_NC_049342(12), PHAGE_Salmon_SJ46_NC_031129(2)	7
GCA_011304815.1	CP035547.1	Chromosome	PHAGE_Phage_Gifsy_2_NC_010393(34), PHAGE_Salmon_118970_sal3_NC_031940(93), PHAGE_Entero_P88_NC_026014(35)	3	PHAGE_Entero_UAB_Phi20_NC_031019(35), PHAGE_Shigel_SfIV_NC_022749(2), PHAGE_Cronob_vB_CsaM_GAP32_NC_019401(2), PHAGE_Entero_lambda_NC_001416(2), PHAGE_Salmon_Fels_1_NC_010391(3), PHAGE_Salmon_118970_sal3_NC_031940(5), PHAGE_Escher_500465_2_NC_049343(4), PHAGE_Escher_500465_1_NC_049342(12), PHAGE_Salmon_SJ46_NC_031129(2), PHAGE_Burkho_BcepMu_NC_005882(14)	10
GCA_011304815.1	CP035549.1	Plasmid	Not Find	0	PHAGE_Salmon_SJ46_NC_031129(51)	1
GCA_011304815.1	CP035548.1	Plasmid	Not Find	0	PHAGE_Escher_RCS47_NC_042128(2)	1
GCA_011312595.2	CP082523.1	Chromosome	PHAGE_Salmon_118970_sal3_NC_031940(93), PHAGE_Salmon_SEN34_NC_028699(32), PHAGE_Salmon_SPN9CC_NC_017985(25)	3	PHAGE_Escher_RCS47_NC_042128(4), PHAGE_Stx2_c_Stx2a_F451_NC_049924(3), PHAGE_Escher_500465_1_NC_049342(12), PHAGE_Escher_500465_2_NC_049343(4), PHAGE_Salmon_118970_sal3_NC_031940(5), PHAGE_Entero_lambda_NC_001416(2), PHAGE_Salmon_Fels_1_NC_010391(3), PHAGE_Agroba_Atu_ph07_NC_042013(2), PHAGE_Shigel_SfIV_NC_022749(2), PHAGE_Burkho_phiE255_NC_009237(14)	10
GCA_011312595.2	CP082525.1	Plasmid	PHAGE_Stx2_c_Stx2a_F451_NC_049924(3)	1	PHAGE_Escher_SH2026Stx1_NC_049919(3), PHAGE_Stx2_c_1717_NC_011357(3)	2
GCA_011408855.2	CP082751.1	Chromosome	PHAGE_Salmon_118970_sal3_NC_031940(93), PHAGE_Salmon_SEN34_NC_028699(32), PHAGE_Salmon_SI7_NC_049460(33)	3	PHAGE_Escher_RCS47_NC_042128(4), PHAGE_Escher_500465_1_NC_049342(12), PHAGE_Escher_500465_2_NC_049343(4), PHAGE_Salmon_118970_sal3_NC_031940(5), PHAGE_Phage_Gifsy_2_NC_010393(3), PHAGE_Entero_HK630_NC_019723(2), PHAGE_Agroba_Atu_ph07_NC_042013(2), PHAGE_Shigel_SfIV_NC_022749(2), PHAGE_Salmon_118970_sal4_NC_030919(24), PHAGE_Burkho_BcepMu_NC_005882(14)	10
GCA_011408855.2	CP082752.1	Plasmid	PHAGE_Escher_SH2026Stx1_NC_049919(3)	1	PHAGE_Rhodoc_RGL3_NC_016650(1), PHAGE_Stx2_c_1717_NC_011357(3), PHAGE_Stx2_c_1717_NC_011357(3)	3
GCA_011409795.2	CP082475.1	Chromosome	PHAGE_Phage_Gifsy_1_NC_010392(51), PHAGE_Salmon_118970_sal3_NC_031940(92), PHAGE_Phage_Gifsy_2_NC_010393(35), PHAGE_Salmon_118970_sal3_NC_031940(38)	4	PHAGE_Cronob_ESSI_2_NC_047854(24), PHAGE_Escher_RCS47_NC_042128(4), PHAGE_Escher_500465_1_NC_049342(12), PHAGE_Escher_500465_2_NC_049343(4), PHAGE_Salmon_118970_sal3_NC_031940(5), PHAGE_Phage_Gifsy_2_NC_010393(3), PHAGE_Entero_HK629_NC_019711(2), PHAGE_Agroba_Atu_ph07_NC_042013(2), PHAGE_Shigel_SfIV_NC_022749(2), PHAGE_Burkho_BcepMu_NC_005882(14)	10
GCA_011465535.1	CP045459.1	Plasmid	Not Find	0	PHAGE_Salmon_SJ46_NC_031129(2)	1
GCA_011465535.1	CP045458.1	Chromosome	PHAGE_Salmon_Fels_1_NC_010391(5)	1	PHAGE_Agroba_Atu_ph07_NC_042013(2), PHAGE_Burkho_BcepMu_NC_005882(14), PHAGE_Entero_P4_NC_001609(7), PHAGE_Escher_500465_2_NC_049343(4)	4
GCA_011465945.1	CP045467.1	Plasmid	Not Find	0	PHAGE_Stx2_c_Stx2a_F451_NC_049924(3), PHAGE_Pseudo_phiPSA1_NC_024365(1), PHAGE_Escher_RCS47_NC_042128(2)	3
GCA_011465945.1	CP045466.1	Chromosome	PHAGE_Salmon_Fels_1_NC_010391(5)	1	PHAGE_Cronob_vB_CsaM_GAP32_NC_019401(2), PHAGE_Burkho_BcepMu_NC_005882(14), PHAGE_Entero_P4_NC_001609(7), PHAGE_Cronob_ESSI_2_NC_047854(22), PHAGE_Escher_500465_2_NC_049343(4)	5
GCA_011466075.1	CP045461.1	Chromosome	PHAGE_Salmon_Fels_1_NC_010391(5)	1	PHAGE_Agroba_Atu_ph07_NC_042013(2), PHAGE_Burkho_phiE255_NC_009237(14), PHAGE_Entero_P4_NC_001609(7), PHAGE_Cronob_ESSI_2_NC_047854(22), PHAGE_Escher_500465_2_NC_049343(4)	5
GCA_011466075.1	CP045462.1	Plasmid	Not Find	0	PHAGE_Vibrio_PWH3a_P1_NC_020863(2)	1
GCA_011466275.1	CP045509.1	Chromosome	PHAGE_Salmon_Fels_1_NC_010391(5)	1	PHAGE_Agroba_Atu_ph07_NC_042013(2), PHAGE_Burkho_BcepMu_NC_005882(14), PHAGE_Entero_P4_NC_001609(7), PHAGE_Escher_500465_2_NC_049343(4)	4
GCA_011466275.1	CP045510.1	Plasmid	Not Find	0	PHAGE_Escher_RCS47_NC_042128(2)	1
GCA_011466455.1	CP045513.1	Chromosome	PHAGE_Salmon_118970_sal3_NC_031940(46), PHAGE_Salmon_Fels_2_NC_010463(33), PHAGE_Salmon_Fels_1_NC_010391(5)	3	PHAGE_Cronob_vB_CsaM_GAP32_NC_019401(2), PHAGE_Entero_P4_NC_001609(7), PHAGE_Burkho_phiE255_NC_009237(14), PHAGE_Cronob_ESSI_2_NC_047854(22), PHAGE_Escher_500465_2_NC_049343(4)	5
GCA_011466455.1	CP045514.1	Plasmid	Not Find	0	PHAGE_Escher_RCS47_NC_042128(4), PHAGE_Escher_RCS47_NC_042128(3), PHAGE_Klebsi_phiKO2_NC_005857(3)	3
GCA_011466775.1	CP045516.1	Chromosome	PHAGE_Salmon_Fels_1_NC_010391(5)	1	PHAGE_Agroba_Atu_ph07_NC_042013(2), PHAGE_Burkho_phiE255_NC_009237(14), PHAGE_Entero_P4_NC_001609(7), PHAGE_Escher_500465_2_NC_049343(4)	4
GCA_011466775.1	CP045517.1	Plasmid	Not Find	0	PHAGE_Escher_RCS47_NC_042128(2)	1
GCA_011466815.1	CP045519.1	Plasmid	Not Find	0	PHAGE_Rhodoc_Takoda_NC_048708(1)	1
GCA_011466815.1	CP045518.1	Chromosome	PHAGE_Salmon_Fels_1_NC_010391(5)	1	PHAGE_Cronob_vB_CsaM_GAP32_NC_019401(2), PHAGE_Burkho_BcepMu_NC_005882(14), PHAGE_Entero_P4_NC_001609(7), PHAGE_Escher_500465_2_NC_049343(4)	4
GCA_011466815.1	CP045520.1	Plasmid	Not Find	0	PHAGE_Vibrio_PWH3a_P1_NC_020863(2)	1
GCA_011480175.2	CP082580.1	Plasmid	Not Find	0	PHAGE_Marino_P12026_NC_018269(1)	1
GCA_011480175.2	CP082582.1	Chromosome	PHAGE_Salmon_118970_sal4_NC_030919(16)	1	PHAGE_Entero_phiP27_NC_003356(2), PHAGE_Salmon_118970_sal3_NC_031940(3), PHAGE_Entero_HK106_NC_019768(1), PHAGE_Shigel_SfIV_NC_022749(1), PHAGE_Burkho_BcepMu_NC_005882(14)	5
GCA_011480755.2	CP082526.1	Chromosome	PHAGE_Entero_ST104_NC_005841(21), PHAGE_Phage_Gifsy_2_NC_010393(34)	2	PHAGE_Burkho_BcepMu_NC_005882(14), PHAGE_Stx2_c_Stx2a_F451_NC_049924(3), PHAGE_Shigel_SfIV_NC_022749(2), PHAGE_Agroba_Atu_ph07_NC_042013(2), PHAGE_Entero_lambda_NC_001416(2), PHAGE_Phage_Gifsy_2_NC_010393(3), PHAGE_Salmon_118970_sal3_NC_031940(5), PHAGE_Escher_500465_2_NC_049343(4), PHAGE_Escher_500465_1_NC_049342(12), PHAGE_Acinet_vB_AbaM_ME3_NC_041884(3), PHAGE_Salmon_SJ46_NC_031129(2), PHAGE_S…	12
GCA_011552675.2	CP082394.1	Chromosome	PHAGE_Cronob_ESSI_2_NC_047854(27), PHAGE_Entero_SfI_NC_027339(22), PHAGE_Phage_Gifsy_2_NC_010393(34), PHAGE_Entero_UAB_Phi20_NC_031019(34), PHAGE_Entero_P4_NC_001609(10), PHAGE_Escher_vB_EcoM_12474III_NC_049457(23)	6	PHAGE_Escher_RCS47_NC_042128(4), PHAGE_Escher_500465_1_NC_049342(12), PHAGE_Escher_500465_2_NC_049343(4), PHAGE_Salmon_118970_sal3_NC_031940(5), PHAGE_Phage_Gifsy_1_NC_010392(3), PHAGE_Entero_HK629_NC_019711(2), PHAGE_Agroba_Atu_ph07_NC_042013(2), PHAGE_Shigel_SfIV_NC_022749(2), PHAGE_Burkho_BcepMu_NC_005882(14)	9
GCA_011552675.2	CP082395.1	Plasmid	Not Find	0	PHAGE_Stx2_c_Stx2a_F451_NC_049924(3), PHAGE_Escher_520873_NC_049344(2), PHAGE_Escher_RCS47_NC_042128(2), PHAGE_Acinet_vB_AbaM_ME3_NC_041884(3)	4
GCA_012049605.1	CP050746.1	Plasmid	Not Find	0	PHAGE_Escher_RCS47_NC_042128(4)	1
GCA_012049605.1	CP050747.1	Plasmid	Not Find	0	PHAGE_Cronob_vB_CsaM_GAP32_NC_019401(1)	1
GCA_012049605.1	CP050745.1	Chromosome	PHAGE_Phage_Gifsy_1_NC_010392(48), PHAGE_Salmon_Fels_2_NC_010463(41), PHAGE_Phage_Gifsy_1_NC_010392(5), PHAGE_Phage_Gifsy_2_NC_010393(50)	4	PHAGE_Escher_RCS47_NC_042128(2), PHAGE_Escher_RCS47_NC_042128(4), PHAGE_Salmon_SI7_NC_049460(20), PHAGE_Escher_500465_2_NC_049343(4), PHAGE_Salmon_118970_sal3_NC_031940(5), PHAGE_Entero_P1_NC_005856(2), PHAGE_Entero_HK630_NC_019723(2), PHAGE_Agroba_Atu_ph07_NC_042013(2), PHAGE_Shigel_SfIV_NC_022749(2), PHAGE_Entero_ST104_NC_005841(7), PHAGE_Burkho_phiE255_NC_009237(14)	11
GCA_012049805.1	CP050707.1	Plasmid	Not Find	0	PHAGE_Escher_RCS47_NC_042128(3)	1
GCA_012049805.1	CP050706.1	Chromosome	PHAGE_Salmon_118970_sal3_NC_031940(56), PHAGE_Phage_Gifsy_2_NC_010393(18)	2	PHAGE_Escher_500465_2_NC_049343(4), PHAGE_Shigel_POCJ13_NC_025434(3), PHAGE_Phage_Gifsy_2_NC_010393(5), PHAGE_Shigel_SfIV_NC_022749(2)	4
GCA_012049805.1	CP050708.1	Plasmid	Not Find	0	PHAGE_Salmon_SJ46_NC_031129(3)	1
GCA_012050025.1	CP050751.1	Plasmid	PHAGE_Staphy_SPbeta_like_NC_029119(3)	1	PHAGE_Acinet_vB_AbaM_ME3_NC_041884(3), PHAGE_Escher_RCS47_NC_042128(4)	2
GCA_012050025.1	CP050750.1	Chromosome	PHAGE_Phage_Gifsy_1_NC_010392(51), PHAGE_Salmon_118970_sal3_NC_031940(92), PHAGE_Phage_Gifsy_2_NC_010393(35), PHAGE_Entero_UAB_Phi20_NC_031019(24)	4	PHAGE_Cronob_ESSI_2_NC_047854(24), PHAGE_Escher_RCS47_NC_042128(4), PHAGE_Escher_RCS47_NC_042128(3), PHAGE_Escher_500465_1_NC_049342(12), PHAGE_Escher_500465_2_NC_049343(4), PHAGE_Salmon_118970_sal3_NC_031940(5), PHAGE_Phage_Gifsy_2_NC_010393(3), PHAGE_Entero_lambda_NC_001416(2), PHAGE_Cronob_vB_CsaM_GAP32_NC_019401(2), PHAGE_Shigel_SfIV_NC_022749(2), PHAGE_Burkho_phiE255_NC_009237(14)	11
GCA_012050205.1	CP050709.1	Chromosome	PHAGE_Salmon_118970_sal3_NC_031940(56), PHAGE_Phage_Gifsy_2_NC_010393(18)	2	PHAGE_Escher_500465_2_NC_049343(4), PHAGE_Shigel_POCJ13_NC_025434(3), PHAGE_Phage_Gifsy_2_NC_010393(5), PHAGE_Shigel_SfIV_NC_022749(2)	4
GCA_012050205.1	CP050711.1	Plasmid	Not Find	0	PHAGE_Salmon_SJ46_NC_031129(3)	1
GCA_012050385.1	CP050718.1	Plasmid	Not Find	0	PHAGE_Salmon_SJ46_NC_031129(3)	1
GCA_012050385.1	CP050716.1	Chromosome	PHAGE_Salmon_118970_sal3_NC_031940(56), PHAGE_Phage_Gifsy_2_NC_010393(18)	2	PHAGE_Escher_500465_2_NC_049343(4), PHAGE_Shigel_POCJ13_NC_025434(3), PHAGE_Phage_Gifsy_2_NC_010393(5), PHAGE_Shigel_SfIV_NC_022749(2)	4
GCA_012050525.1	CP050712.1	Chromosome	PHAGE_Salmon_118970_sal3_NC_031940(56), PHAGE_Phage_Gifsy_2_NC_010393(18)	2	PHAGE_Escher_500465_2_NC_049343(4), PHAGE_Shigel_POCJ13_NC_025434(3), PHAGE_Phage_Gifsy_2_NC_010393(5), PHAGE_Shigel_SfIV_NC_022749(2)	4
GCA_012050525.1	CP050714.1	Plasmid	Not Find	0	PHAGE_Salmon_SJ46_NC_031129(3)	1
GCA_012050525.1	CP050713.1	Plasmid	PHAGE_Escher_RCS47_NC_042128(2)	1	PHAGE_Escher_RCS47_NC_042128(3)	1
GCA_012050745.1	CP050722.1	Plasmid	Not Find	0	PHAGE_Salmon_SJ46_NC_031129(3)	1
GCA_012050745.1	CP050721.1	Chromosome	PHAGE_Phage_Gifsy_2_NC_010393(18), PHAGE_Salmon_118970_sal3_NC_031940(57)	2	PHAGE_Shigel_SfIV_NC_022749(2), PHAGE_Phage_Gifsy_2_NC_010393(5), PHAGE_Salmon_SSU5_NC_018843(1), PHAGE_Shigel_Stx_NC_029120(3), PHAGE_Escher_500465_2_NC_049343(4)	5
GCA_012050905.1	CP050723.1	Chromosome	PHAGE_Salmon_118970_sal3_NC_031940(56), PHAGE_Phage_Gifsy_2_NC_010393(18)	2	PHAGE_Escher_500465_2_NC_049343(4), PHAGE_Shigel_POCJ13_NC_025434(3), PHAGE_Phage_Gifsy_2_NC_010393(5), PHAGE_Shigel_SfIV_NC_022749(2)	4
GCA_012050905.1	CP050725.1	Plasmid	Not Find	0	PHAGE_Salmon_SJ46_NC_031129(3)	1
GCA_012051085.1	CP050726.1	Chromosome	PHAGE_Phage_Gifsy_1_NC_010392(51), PHAGE_Salmon_118970_sal3_NC_031940(92), PHAGE_Phage_Gifsy_2_NC_010393(35), PHAGE_Salmon_118970_sal3_NC_031940(38)	4	PHAGE_Cronob_ESSI_2_NC_047854(24), PHAGE_Escher_RCS47_NC_042128(4), PHAGE_Escher_500465_1_NC_049342(12), PHAGE_Escher_500465_2_NC_049343(4), PHAGE_Salmon_118970_sal3_NC_031940(5), PHAGE_Salmon_Fels_1_NC_010391(3), PHAGE_Entero_HK630_NC_019723(2), PHAGE_Cronob_vB_CsaM_GAP32_NC_019401(2), PHAGE_Shigel_SfIV_NC_022749(2), PHAGE_Burkho_BcepMu_NC_005882(14)	10
GCA_012051085.1	CP050727.1	Plasmid	Not Find	0	PHAGE_Escher_RCS47_NC_042128(4), PHAGE_Salmon_SJ46_NC_031129(3)	2
GCA_012051245.1	CP050729.1	Plasmid	Not Find	0	PHAGE_Acinet_vB_AbaM_ME3_NC_041884(3), PHAGE_Staphy_SPbeta_like_NC_029119(2)	2
GCA_012051245.1	CP050728.1	Chromosome	PHAGE_Phage_Gifsy_1_NC_010392(51), PHAGE_Salmon_118970_sal3_NC_031940(92), PHAGE_Phage_Gifsy_2_NC_010393(35), PHAGE_Entero_UAB_Phi20_NC_031019(24)	4	PHAGE_Cronob_ESSI_2_NC_047854(24), PHAGE_Escher_RCS47_NC_042128(4), PHAGE_Escher_500465_1_NC_049342(12), PHAGE_Escher_500465_2_NC_049343(4), PHAGE_Salmon_118970_sal3_NC_031940(5), PHAGE_Phage_Gifsy_2_NC_010393(3), PHAGE_Entero_HK629_NC_019711(2), PHAGE_Cronob_vB_CsaM_GAP32_NC_019401(2), PHAGE_Shigel_SfIV_NC_022749(2), PHAGE_Burkho_BcepMu_NC_005882(14)	10
GCA_012051385.1	CP050731.1	Chromosome	PHAGE_Escher_RCS47_NC_042128(2), PHAGE_Salmon_SEN1_NC_029003(35), PHAGE_Phage_Gifsy_1_NC_010392(51), PHAGE_Salmon_118970_sal3_NC_031940(90), PHAGE_Phage_Gifsy_2_NC_010393(35), PHAGE_Entero_UAB_Phi20_NC_031019(24)	6	PHAGE_Cronob_ESSI_2_NC_047854(24), PHAGE_Escher_RCS47_NC_042128(4), PHAGE_Escher_500465_1_NC_049342(12), PHAGE_Cronob_ESSI_2_NC_047854(22), PHAGE_Escher_500465_2_NC_049343(4), PHAGE_Salmon_118970_sal3_NC_031940(5), PHAGE_Phage_Gifsy_2_NC_010393(3), PHAGE_Entero_lambda_NC_001416(2), PHAGE_Agroba_Atu_ph07_NC_042013(2), PHAGE_Shigel_SfIV_NC_022749(2), PHAGE_Burkho_phiE255_NC_009237(14)	11
GCA_012051385.1	CP050732.1	Plasmid	Not Find	0	PHAGE_Escher_RCS47_NC_042128(2), PHAGE_Salmon_SJ46_NC_031129(3), PHAGE_Escher_RCS47_NC_042128(4)	3
GCA_012051625.1	CP050734.1	Chromosome	PHAGE_Salmon_Fels_2_NC_010463(42), PHAGE_Phage_Gifsy_1_NC_010392(52), PHAGE_Phage_Gifsy_2_NC_010393(50), PHAGE_Entero_ST104_NC_005841(48)	4	PHAGE_Escher_PA28_NC_041935(2), PHAGE_Escher_RCS47_NC_042128(4), PHAGE_Salmon_SI7_NC_049460(20), PHAGE_Escher_500465_2_NC_049343(4), PHAGE_Salmon_118970_sal3_NC_031940(5), PHAGE_Entero_P1_NC_005856(2), PHAGE_Entero_HK629_NC_019711(2), PHAGE_Agroba_Atu_ph07_NC_042013(2), PHAGE_Shigel_SfIV_NC_022749(2), PHAGE_Burkho_BcepMu_NC_005882(14)	10
GCA_012051625.1	CP050736.1	Plasmid	Not Find	0	PHAGE_Escher_RCS47_NC_042128(4), PHAGE_Escher_RCS47_NC_042128(2)	2
GCA_012051625.1	CP050735.1	Plasmid	PHAGE_Escher_RCS47_NC_042128(4)	1	Not Find	0
GCA_012051825.1	CP050739.1	Chromosome	PHAGE_Salmon_Fels_2_NC_010463(42), PHAGE_Phage_Gifsy_1_NC_010392(52), PHAGE_Phage_Gifsy_2_NC_010393(50)	3	PHAGE_Escher_PA28_NC_041935(2), PHAGE_Escher_RCS47_NC_042128(4), PHAGE_Salmon_SI7_NC_049460(20), PHAGE_Escher_500465_2_NC_049343(4), PHAGE_Salmon_118970_sal3_NC_031940(5), PHAGE_Escher_RCS47_NC_042128(2), PHAGE_Entero_lambda_NC_001416(2), PHAGE_Cronob_vB_CsaM_GAP32_NC_019401(2), PHAGE_Shigel_SfIV_NC_022749(2), PHAGE_Entero_ST104_NC_005841(29), PHAGE_Burkho_phiE255_NC_009237(14)	11
GCA_012051825.1	CP050740.1	Plasmid	Not Find	0	PHAGE_Bacill_vB_BtS_BMBtp14_NC_048640(2), PHAGE_Escher_RCS47_NC_042128(2)	2
GCA_012051825.1	CP050741.1	Plasmid	Not Find	0	PHAGE_Escher_RCS47_NC_042128(4)	1
GCA_012052225.1	CP050753.1	Chromosome	PHAGE_Phage_Gifsy_1_NC_010392(51), PHAGE_Salmon_118970_sal3_NC_031940(92), PHAGE_Phage_Gifsy_2_NC_010393(35), PHAGE_Entero_UAB_Phi20_NC_031019(24)	4	PHAGE_Cronob_ESSI_2_NC_047854(24), PHAGE_Escher_RCS47_NC_042128(4), PHAGE_Escher_RCS47_NC_042128(3), PHAGE_Escher_500465_1_NC_049342(12), PHAGE_Escher_500465_2_NC_049343(4), PHAGE_Salmon_118970_sal3_NC_031940(5), PHAGE_Salmon_Fels_1_NC_010391(3), PHAGE_Entero_lambda_NC_001416(2), PHAGE_Cronob_vB_CsaM_GAP32_NC_019401(2), PHAGE_Shigel_SfIV_NC_022749(2), PHAGE_Burkho_BcepMu_NC_005882(14)	11
GCA_012052225.1	CP050754.1	Plasmid	PHAGE_Staphy_SPbeta_like_NC_029119(3)	1	PHAGE_Acinet_vB_AbaM_ME3_NC_041884(3), PHAGE_Escher_RCS47_NC_042128(4)	2
GCA_012052445.1	CP050758.1	Plasmid	Not Find	0	PHAGE_Marino_P12026_NC_018269(1)	1
GCA_012052445.1	CP050757.1	Chromosome	Not Find	0	PHAGE_Cronob_ESSI_2_NC_047854(26), PHAGE_Escher_500465_1_NC_049342(12), PHAGE_Cronob_ESSI_2_NC_047854(22), PHAGE_Cronob_ENT39118_NC_019934(2), PHAGE_Entero_cdtI_NC_009514(2), PHAGE_Shigel_SfIV_NC_022749(2)	6
GCA_012052605.1	CP050773.1	Plasmid	Not Find	0	PHAGE_Escher_RCS47_NC_042128(3)	1
GCA_012052605.1	CP050772.1	Plasmid	Not Find	0	PHAGE_Acinet_vB_AbaM_ME3_NC_041884(3), PHAGE_Escher_RCS47_NC_042128(3)	2
GCA_012052605.1	CP050771.1	Chromosome	Not Find	0	PHAGE_Cronob_ESSI_2_NC_047854(26), PHAGE_Escher_500465_1_NC_049342(12), PHAGE_Cronob_ESSI_2_NC_047854(22), PHAGE_Cronob_ENT39118_NC_019934(2), PHAGE_Entero_cdtI_NC_009514(2), PHAGE_Shigel_SfIV_NC_022749(2), PHAGE_Escher_HK639_NC_016158(10)	7
GCA_012052805.1	CP050762.1	Chromosome	PHAGE_Entero_ST104_NC_005841(45)	1	PHAGE_Cronob_ESSI_2_NC_047854(26), PHAGE_Escher_500465_1_NC_049342(12), PHAGE_Cronob_ESSI_2_NC_047854(22), PHAGE_Salmon_vB_SosS_Oslo_NC_018279(2), PHAGE_Entero_cdtI_NC_009514(2), PHAGE_Shigel_SfIV_NC_022749(2)	6
GCA_012052805.1	CP050763.1	Plasmid	Not Find	0	PHAGE_Acinet_vB_AbaM_ME3_NC_041884(3)	1
GCA_012052965.1	CP050760.1	Chromosome	Not Find	0	PHAGE_Salmon_SEN8_NC_047753(27), PHAGE_Stx2_c_1717_NC_011357(2), PHAGE_Escher_500465_1_NC_049342(12), PHAGE_Cronob_ESSI_2_NC_047854(22), PHAGE_Cronob_ENT39118_NC_019934(2), PHAGE_Entero_cdtI_NC_009514(2), PHAGE_Shigel_SfIV_NC_022749(2)	7
GCA_012052965.1	CP050761.1	Plasmid	PHAGE_Salmon_SJ46_NC_031129(3)	1	PHAGE_Acinet_vB_AbaM_ME3_NC_041884(3), PHAGE_Salmon_SJ46_NC_031129(4)	2
GCA_012053145.1	CP050764.1	Chromosome	PHAGE_Entero_ST104_NC_005841(45)	1	PHAGE_Cronob_ESSI_2_NC_047854(26), PHAGE_Escher_500465_1_NC_049342(12), PHAGE_Cronob_ESSI_2_NC_047854(22), PHAGE_Salmon_vB_SosS_Oslo_NC_018279(2), PHAGE_Entero_cdtI_NC_009514(2), PHAGE_Shigel_SfIV_NC_022749(2), PHAGE_Acinet_vB_AbaM_ME3_NC_041884(4), PHAGE_Salmon_SJ46_NC_031129(4)	8
GCA_012053325.1	CP050769.1	Chromosome	PHAGE_Entero_ST104_NC_005841(47)	1	PHAGE_Cronob_ESSI_2_NC_047854(26), PHAGE_Klebsi_ST13_OXA48phi12.1_NC_049453(24), PHAGE_Escher_500465_1_NC_049342(12), PHAGE_Cronob_ESSI_2_NC_047854(22), PHAGE_Cronob_ENT39118_NC_019934(2), PHAGE_Entero_cdtI_NC_009514(2), PHAGE_Shigel_SfIV_NC_022749(2), PHAGE_Escher_SH2026Stx1_NC_049919(3)	8
GCA_012053325.1	CP050770.1	Plasmid	Not Find	0	PHAGE_Salmon_SJ46_NC_031129(4), PHAGE_Salmon_SJ46_NC_031129(3), PHAGE_Stx2_c_1717_NC_011357(3), PHAGE_Salmon_SJ46_NC_031129(3)	4
GCA_012053525.1	CP050777.1	Chromosome	PHAGE_Entero_ST104_NC_005841(45)	1	PHAGE_Cronob_ESSI_2_NC_047854(26), PHAGE_Escher_500465_1_NC_049342(12), PHAGE_Cronob_ESSI_2_NC_047854(22), PHAGE_Salmon_vB_SosS_Oslo_NC_018279(2), PHAGE_Entero_cdtI_NC_009514(2), PHAGE_Shigel_SfIV_NC_022749(2)	6
GCA_012053525.1	CP050778.1	Plasmid	Not Find	0	PHAGE_Escher_RCS47_NC_042128(3), PHAGE_Acinet_vB_AbaM_ME3_NC_041884(3)	2
GCA_012053905.1	CP050784.1	Plasmid	Not Find	0	PHAGE_Acinet_vB_AbaM_ME3_NC_041884(3), PHAGE_Bacill_vB_BtS_BMBtp14_NC_048640(3)	2
GCA_012053905.1	CP050783.1	Chromosome	PHAGE_Escher_500465_1_NC_049342(12), PHAGE_Entero_ST104_NC_005841(45)	2	PHAGE_Stx2_c_Stx2a_WGPS9_NC_049923(2), PHAGE_Salmon_g341c_NC_013059(1), PHAGE_Salmon_SJ46_NC_031129(3), PHAGE_Cronob_ESSI_2_NC_047854(22), PHAGE_Cronob_ENT39118_NC_019934(2), PHAGE_Entero_cdtI_NC_009514(2), PHAGE_Shigel_SfIV_NC_022749(2)	7
GCA_012054045.1	CP050780.1	Plasmid	PHAGE_Escher_RCS47_NC_042128(2)	1	PHAGE_Acinet_vB_AbaM_ME3_NC_041884(3), PHAGE_Salmon_SJ46_NC_031129(5), PHAGE_Escher_RCS47_NC_042128(3)	3
GCA_012054045.1	CP050779.1	Chromosome	Not Find	0	PHAGE_Cronob_ESSI_2_NC_047854(26), PHAGE_Escher_500465_1_NC_049342(12), PHAGE_Cronob_ESSI_2_NC_047854(22), PHAGE_Cronob_ENT39118_NC_019934(2), PHAGE_Entero_cdtI_NC_009514(2), PHAGE_Shigel_SfIV_NC_022749(2), PHAGE_Escher_HK639_NC_016158(10)	7
GCA_012169275.1	CP048776.1	Plasmid	PHAGE_Acinet_vB_AbaM_ME3_NC_041884(3), PHAGE_Escher_RCS47_NC_042128(3)	2	PHAGE_Escher_RCS47_NC_042128(3), PHAGE_Stx2_c_Stx2a_F451_NC_049924(3)	2
GCA_012169275.1	CP048775.1	Chromosome	PHAGE_Salmon_SEN34_NC_028699(32), PHAGE_Salmon_g341c_NC_013059(16)	2	PHAGE_Escher_500465_1_NC_049342(12), PHAGE_Caulob_Sansa_NC_047756(1), PHAGE_Cronob_vB_CsaM_GAP32_NC_019401(2), PHAGE_Shigel_SfIV_NC_022749(2), PHAGE_Cronob_vB_CsaM_GAP32_NC_019401(2), PHAGE_Entero_P4_NC_001609(5), PHAGE_Burkho_BcepMu_NC_005882(14)	7
GCA_012530215.1	CP051268.1	Plasmid	Not Find	0	PHAGE_Salmon_SJ46_NC_031129(3)	1
GCA_012530215.1	CP051267.1	Chromosome	PHAGE_Salmon_ST160_NC_014900(44), PHAGE_Phage_Gifsy_2_NC_010393(50), PHAGE_Salmon_118970_sal3_NC_031940(67), PHAGE_Phage_Gifsy_1_NC_010392(51)	4	PHAGE_Burkho_BcepMu_NC_005882(14), PHAGE_Agroba_Atu_ph07_NC_042013(2), PHAGE_Entero_HK629_NC_019711(2), PHAGE_Phage_Gifsy_2_NC_010393(3), PHAGE_Salmon_118970_sal3_NC_031940(5), PHAGE_Escher_500465_2_NC_049343(4), PHAGE_Escher_500465_1_NC_049342(12), PHAGE_Salmon_SJ46_NC_031129(2)	8
GCA_012558165.1	AP020330.1	Chromosome	PHAGE_Salmon_Fels_1_NC_010391(5), PHAGE_Phage_Gifsy_2_NC_010393(49), PHAGE_Escher_vB_EcoM_12474III_NC_049457(23)	3	PHAGE_Escher_RCS47_NC_042128(7), PHAGE_Cronob_ESSI_2_NC_047854(20), PHAGE_Escher_500465_2_NC_049343(4), PHAGE_Burkho_BcepMu_NC_005882(14)	4
GCA_012935235.1	CP048300.1	Plasmid	PHAGE_Escher_SH2026Stx1_NC_049919(2)	1	PHAGE_Escher_RCS47_NC_042128(3)	1
GCA_012935235.1	CP048297.1	Chromosome	PHAGE_Salmon_SPN3UB_NC_019545(58), PHAGE_Edward_GF_2_NC_026611(16), PHAGE_Entero_Sf101_NC_027398(15)	3	PHAGE_Escher_500465_1_NC_049342(12), PHAGE_Salmon_Fels_1_NC_010391(4)	2
GCA_012935235.1	CP048299.1	Plasmid	Not Find	0	PHAGE_Escher_SH2026Stx1_NC_049919(3), PHAGE_Acinet_vB_AbaM_ME3_NC_041884(3), PHAGE_Shigel_SfIV_NC_022749(3)	3
GCA_012935235.1	CP048298.1	Plasmid	Not Find	0	PHAGE_Rhodoc_Takoda_NC_048708(1), PHAGE_Salmon_SJ46_NC_031129(2), PHAGE_Salmon_SJ46_NC_031129(3)	3
GCA_012935255.1	CP048301.1	Chromosome	PHAGE_Salmon_SPN3UB_NC_019545(58), PHAGE_Salmon_Fels_1_NC_010391(4), PHAGE_Entero_Sf101_NC_027398(15)	3	PHAGE_Escher_500465_1_NC_049342(12)	1
GCA_012935255.1	CP048302.1	Plasmid	PHAGE_Escher_RCS47_NC_042128(3)	1	Not Find	0
GCA_012935255.1	CP048303.1	Plasmid	Not Find	0	PHAGE_Acinet_vB_AbaM_ME3_NC_041884(3), PHAGE_Escher_RCS47_NC_042128(3), PHAGE_Stx2_c_1717_NC_011357(3)	3
GCA_012935275.1	CP048926.1	Chromosome	PHAGE_Salmon_SEN34_NC_028699(32), PHAGE_Acinet_vB_AbaM_ME3_NC_041884(3), PHAGE_Salmon_SP_004_NC_021774(28)	3	PHAGE_Escher_RCS47_NC_042128(4), PHAGE_Entero_P4_NC_001609(7), PHAGE_Escher_500465_2_NC_049343(4), PHAGE_Salmon_118970_sal3_NC_031940(5), PHAGE_Phage_Gifsy_2_NC_010393(3), PHAGE_Entero_UAB_Phi20_NC_031019(14), PHAGE_Shigel_SfIV_NC_022749(2), PHAGE_Burkho_phiE255_NC_009237(14)	8
GCA_012957145.2	CP065859.1	Chromosome	PHAGE_Salmon_118970_sal3_NC_031940(3), PHAGE_Salmon_g341c_NC_013059(10), PHAGE_Phage_Gifsy_2_NC_010393(18)	3	PHAGE_Klebsi_ST147_VIM1phi7.1_NC_049451(5), PHAGE_Entero_phiP27_NC_003356(2), PHAGE_Escher_RCS47_NC_042128(3), PHAGE_Escher_500465_1_NC_049342(12), PHAGE_Escher_TL_2011b_NC_019445(3), PHAGE_Ralsto_RP12_NC_041911(1), PHAGE_Escher_D108_NC_013594(1), PHAGE_Entero_lambda_NC_001416(1), PHAGE_Entero_P4_NC_001609(5), PHAGE_Burkho_phiE255_NC_009237(14)	10
GCA_012957145.2	CP065860.1	Plasmid	PHAGE_Acinet_vB_AbaM_ME3_NC_041884(3)	1	PHAGE_Escher_RCS47_NC_042128(2)	1
GCA_012957185.2	CP066261.1	Plasmid	Not Find	0	PHAGE_Escher_RCS47_NC_042128(4)	1
GCA_012957185.2	CP066260.1	Chromosome	PHAGE_Salmon_SEN8_NC_047753(34), PHAGE_Shigel_Sf6_NC_005344(14), PHAGE_Salmon_118970_sal3_NC_031940(27), PHAGE_Salmon_SEN34_NC_028699(37), PHAGE_Klebsi_4LV2017_NC_047818(27)	5	PHAGE_Entero_P4_NC_001609(2), PHAGE_Cronob_ESSI_2_NC_047854(24), PHAGE_Escher_RCS47_NC_042128(4), PHAGE_Entero_PsP3_NC_005340(1), PHAGE_Burkho_phiE255_NC_009237(14), PHAGE_Cronob_ESSI_2_NC_047854(21)	6
GCA_012957725.2	CP066333.1	Chromosome	PHAGE_Salmon_vB_SemP_Emek_NC_018275(22), PHAGE_Endosy_APSE_1_NC_000935(7)	2	PHAGE_Salmon_SJ46_NC_031129(2), PHAGE_Escher_500465_1_NC_049342(12), PHAGE_Entero_HK97_NC_002167(1), PHAGE_Pectob_ZF40_NC_019522(11), PHAGE_Burkho_BcepMu_NC_005882(14)	5
GCA_012957765.2	CP066335.1	Chromosome	PHAGE_Escher_pro483_NC_028943(25), PHAGE_Salmon_g341c_NC_013059(14), PHAGE_Salmon_Fels_1_NC_010391(3), PHAGE_Entero_BP_4795_NC_004813(9)	4	PHAGE_Burkho_BcepMu_NC_005882(14), PHAGE_Cronob_ENT39118_NC_019934(2), PHAGE_Escher_500465_2_NC_049343(4), PHAGE_Entero_P4_NC_001609(7), PHAGE_Salmon_SJ46_NC_031129(2)	5
GCA_012957765.2	CP066336.1	Plasmid	PHAGE_Escher_500465_1_NC_049342(2)	1	PHAGE_Shigel_Stx_NC_029120(2), PHAGE_Serrat_Eta_NC_021563(1), PHAGE_Salmon_SJ46_NC_031129(4)	3
GCA_012970745.1	CP052768.1	Plasmid	Not Find	0	PHAGE_Escher_RCS47_NC_042128(4)	1
GCA_012970745.1	CP052767.1	Chromosome	PHAGE_Salmon_SEN34_NC_028699(36), PHAGE_Burkho_phiE255_NC_009237(26), PHAGE_Salmon_SEN8_NC_047753(34), PHAGE_Klebsi_4LV2017_NC_047818(29)	4	PHAGE_Cronob_ESSI_2_NC_047854(25), PHAGE_Escher_RCS47_NC_042128(5), PHAGE_Shigel_SfIV_NC_022749(2), PHAGE_Entero_cdtI_NC_009514(2), PHAGE_Entero_P1_NC_005856(1), PHAGE_Escher_500465_2_NC_049343(4), PHAGE_Entero_P4_NC_001609(7)	7
GCA_013114875.1	CP051675.1	Chromosome	PHAGE_Stx2_c_1717_NC_011357(8), PHAGE_Salmon_BTP1_NC_042346(14), PHAGE_Yersin_L_413C_NC_004745(26)	3	PHAGE_Escher_RCS47_NC_042128(4), PHAGE_Entero_P4_NC_001609(7), PHAGE_Escher_500465_2_NC_049343(4), PHAGE_Cronob_ENT39118_NC_019934(2), PHAGE_Salmon_Fels_1_NC_010391(3), PHAGE_Burkho_phiE255_NC_009237(14)	6
GCA_013114875.1	CP051676.1	Plasmid	PHAGE_Escher_500465_1_NC_049342(2)	1	PHAGE_Entero_If1_NC_001954(1), PHAGE_Salmon_SJ46_NC_031129(3), PHAGE_Serrat_BF_NC_041917(1)	3
GCA_013138105.1	CP053414.1	Chromosome	PHAGE_Salmon_118970_sal3_NC_031940(47), PHAGE_Salmon_Fels_1_NC_010391(4), PHAGE_Salmon_SEN34_NC_028699(21)	3	PHAGE_Escher_500465_2_NC_049343(4), PHAGE_Phage_Gifsy_1_NC_010392(3), PHAGE_Phage_Gifsy_1_NC_010392(3), PHAGE_Cronob_ENT39118_NC_019934(4), PHAGE_Salmon_ST64T_NC_004348(7), PHAGE_Ralsto_RSY1_NC_025115(3)	6
GCA_013138165.1	CP053318.1	Chromosome	PHAGE_Salmon_Fels_1_NC_010391(13), PHAGE_Salmon_SP_004_NC_021774(30)	2	PHAGE_Entero_P4_NC_001609(6), PHAGE_Klebsi_ST13_OXA48phi12.1_NC_049453(5), PHAGE_Entero_P4_NC_001609(4), PHAGE_Salmon_Fels_2_NC_010463(3), PHAGE_Entero_P1_NC_005856(1), PHAGE_Salmon_118970_sal3_NC_031940(2), PHAGE_Erwini_pEp_SNUABM_01_NC_048807(3), PHAGE_Entero_BP_4795_NC_004813(3), PHAGE_Lactob_BH1_NC_048737(1), PHAGE_Burkho_phiE255_NC_009237(14)	10
GCA_013138165.1	CP053317.1	Plasmid	PHAGE_Escher_SH2026Stx1_NC_049919(3)	1	Not Find	0
GCA_013138245.1	CP053333.1	Plasmid	Not Find	0	PHAGE_Escher_RCS47_NC_042128(2), PHAGE_Stx2_c_1717_NC_011357(2)	2
GCA_013138245.1	CP053335.1	Chromosome	PHAGE_Salmon_ST64T_NC_004348(13), PHAGE_Salmon_Fels_2_NC_010463(8), PHAGE_Escher_phiV10_NC_007804(35), PHAGE_Salmon_SEN8_NC_047753(30)	4	PHAGE_Shigel_SfIV_NC_022749(2), PHAGE_Entero_P4_NC_001609(4), PHAGE_Phage_Gifsy_2_NC_010393(3), PHAGE_Salmon_SPN3UB_NC_019545(16), PHAGE_Escher_500465_2_NC_049343(4), PHAGE_Salmon_118970_sal3_NC_031940(4), PHAGE_Escher_500465_1_NC_049342(12), PHAGE_Burkho_BcepMu_NC_005882(27)	8
GCA_013138305.1	CP053325.1	Chromosome	PHAGE_Escher_D108_NC_013594(33), PHAGE_Entero_PsP3_NC_005340(30), PHAGE_Escher_D108_NC_013594(30)	3	PHAGE_Escher_SH2026Stx1_NC_049919(1), PHAGE_Cronob_vB_CsaM_GAP32_NC_019401(2), PHAGE_Salmon_Fels_1_NC_010391(3), PHAGE_Entero_UAB_Phi20_NC_031019(5), PHAGE_Bacill_PfEFR_4_NC_048641(1), PHAGE_Endosy_APSE_1_NC_000935(10), PHAGE_Burkho_phiE255_NC_009237(14), PHAGE_Entero_BP_4795_NC_004813(2), PHAGE_Escher_500465_1_NC_049342(12), PHAGE_Salmon_vB_SemP_Emek_NC_018275(3), PHAGE_Escher_500465_2_NC_049343…	11
GCA_013138305.1	CP053324.1	Plasmid	PHAGE_Vibrio_X29_NC_024369(17)	1	PHAGE_Shigel_POCJ13_NC_025434(2)	1
GCA_013138325.1	CP053326.1	Chromosome	PHAGE_Salmon_SI7_NC_049460(31), PHAGE_Entero_Mu_NC_000929(30), PHAGE_Erwini_phiEt88_NC_015295(10), PHAGE_Salmon_SEN22_NC_028696(18)	4	PHAGE_Escher_500465_1_NC_049342(12), PHAGE_Escher_500465_2_NC_049343(4), PHAGE_Salmon_SPN3UB_NC_019545(5), PHAGE_Entero_YYZ_2008_NC_011356(3), PHAGE_Escher_RCS47_NC_042128(3), PHAGE_Salmon_118970_sal3_NC_031940(4), PHAGE_Entero_phiT5282H_NC_049429(19), PHAGE_Entero_P88_NC_026014(23), PHAGE_Burkho_BcepMu_NC_005882(14)	9
GCA_013138355.1	CP053321.1	Chromosome	PHAGE_Salmon_SEN34_NC_028699(37), PHAGE_Phage_Gifsy_2_NC_010393(2)	2	PHAGE_Entero_P4_NC_001609(7), PHAGE_Burkho_phi1026b_NC_005284(3), PHAGE_Escher_500465_2_NC_049343(4), PHAGE_Vibrio_1.097.O._10N.286.49.B3_NC_049431(1), PHAGE_Shigel_SfII_NC_021857(2), PHAGE_Acinet_Bphi_B1251_NC_019541(1), PHAGE_Entero_UAB_Phi20_NC_031019(2), PHAGE_Salmon_118970_sal4_NC_030919(12), PHAGE_Rhizob_RR1_B_NC_021557(1)	9
GCA_013138355.1	CP053320.1	Plasmid	PHAGE_Escher_RCS47_NC_042128(70)	1	Not Find	0
GCA_013138375.1	CP053330.1	Chromosome	PHAGE_Escher_500465_1_NC_049342(12), PHAGE_Entero_Tyrion_NC_031077(32)	2	PHAGE_Escher_500465_2_NC_049343(4), PHAGE_Shigel_POCJ13_NC_025434(4), PHAGE_Phage_Gifsy_2_NC_010393(6), PHAGE_Phage_Gifsy_1_NC_010392(2), PHAGE_Edward_GF_2_NC_026611(6), PHAGE_Burkho_BcepMu_NC_005882(14)	6
GCA_013138375.1	CP053329.1	Plasmid	Not Find	0	PHAGE_Bacill_SPbeta_NC_001884(2), PHAGE_Bacill_SPbeta_NC_001884(1)	2
GCA_013161805.1	CP053577.1	Plasmid	Not Find	0	PHAGE_Salmon_SJ46_NC_031129(3), PHAGE_Stx2_c_Stx2a_F451_NC_049924(3)	2
GCA_013161805.1	CP053579.1	Chromosome	PHAGE_Salmon_SEN34_NC_028699(25), PHAGE_Entero_mEp460_NC_019716(11), PHAGE_Phage_Gifsy_1_NC_010392(25), PHAGE_Salmon_118970_sal3_NC_031940(28)	4	PHAGE_Salmon_Fels_1_NC_010391(3), PHAGE_Entero_P88_NC_026014(18), PHAGE_Klebsi_ST437_OXA245phi4.1_NC_049448(1), PHAGE_Escher_500465_1_NC_049342(12), PHAGE_Escher_500465_2_NC_049343(4), PHAGE_Phage_Gifsy_1_NC_010392(4), PHAGE_Salmon_118970_sal3_NC_031940(10)	7
GCA_013162025.1	CP053581.1	Chromosome	PHAGE_Entero_Mu_NC_000929(31), PHAGE_Escher_500465_1_NC_049342(13), PHAGE_Salmon_Fels_2_NC_010463(32)	3	PHAGE_Salmon_Fels_1_NC_010391(3), PHAGE_Vibrio_X29_NC_024369(2), PHAGE_Salmon_SEN1_NC_029003(1), PHAGE_Salmon_RE_2010_NC_019488(2), PHAGE_Salmon_SEN34_NC_028699(15), PHAGE_Escher_500465_2_NC_049343(4), PHAGE_Entero_P88_NC_026014(3), PHAGE_Entero_P88_NC_026014(18), PHAGE_Bacill_vB_BtS_BMBtp14_NC_048640(1)	9
GCA_013162025.1	CP053580.1	Plasmid	PHAGE_Entero_P1_NC_005856(2)	1	Not Find	0
GCA_013206965.1	CP053873.1	Plasmid	Not Find	0	PHAGE_Marino_P12026_NC_018269(1)	1
GCA_013206965.1	CP053871.1	Plasmid	Not Find	0	PHAGE_Salmon_SJ46_NC_031129(3)	1
GCA_013206965.1	CP053870.1	Chromosome	PHAGE_Phage_Gifsy_2_NC_010393(49), PHAGE_Salmon_118970_sal3_NC_031940(67), PHAGE_Phage_Gifsy_1_NC_010392(44), PHAGE_Salmon_Fels_2_NC_010463(35)	4	PHAGE_Shigel_SfIV_NC_022749(2), PHAGE_Agroba_Atu_ph07_NC_042013(2), PHAGE_Phage_Gifsy_2_NC_010393(3), PHAGE_Salmon_118970_sal3_NC_031940(5), PHAGE_Escher_500465_2_NC_049343(4), PHAGE_Entero_PsP3_NC_005340(10), PHAGE_Entero_P4_NC_001609(7), PHAGE_Salmon_SJ46_NC_031129(2), PHAGE_Burkho_phiE255_NC_009237(14)	9
GCA_013206965.1	CP053872.1	Plasmid	Not Find	0	PHAGE_Entero_N15_NC_001901(1)	1
GCA_013207105.1	CP053868.1	Plasmid	Not Find	0	PHAGE_Cronob_vB_CsaM_GAP32_NC_019401(1)	1
GCA_013207105.1	CP053866.1	Plasmid	Not Find	0	PHAGE_Salmon_SJ46_NC_031129(3)	1
GCA_013207105.1	CP053865.1	Chromosome	PHAGE_Phage_Gifsy_2_NC_010393(49), PHAGE_Salmon_118970_sal3_NC_031940(67), PHAGE_Phage_Gifsy_1_NC_010392(44), PHAGE_Salmon_Fels_2_NC_010463(35)	4	PHAGE_Shigel_SfIV_NC_022749(2), PHAGE_Cronob_vB_CsaM_GAP32_NC_019401(2), PHAGE_Phage_Gifsy_2_NC_010393(3), PHAGE_Salmon_118970_sal3_NC_031940(5), PHAGE_Escher_500465_2_NC_049343(4), PHAGE_Entero_PsP3_NC_005340(10), PHAGE_Entero_P4_NC_001609(7), PHAGE_Salmon_SJ46_NC_031129(2), PHAGE_Burkho_phiE255_NC_009237(14)	9
GCA_013207105.1	CP053867.1	Plasmid	Not Find	0	PHAGE_Cronob_vB_CsaM_GAP32_NC_019401(1)	1
GCA_013328855.1	CP054422.1	Chromosome	Not Find	0	PHAGE_Entero_mEp237_NC_019704(5), PHAGE_Phage_Gifsy_2_NC_010393(3), PHAGE_Phage_Gifsy_1_NC_010392(3), PHAGE_Escher_520873_NC_049344(3), PHAGE_Escher_500465_2_NC_049343(4), PHAGE_Escher_500465_1_NC_049342(12), PHAGE_Escher_RCS47_NC_042128(3)	7
GCA_013344545.1	AP020333.1	Plasmid	Not Find	0	PHAGE_Salmon_SJ46_NC_031129(5)	1
GCA_013344545.1	AP020332.1	Chromosome	PHAGE_Salmon_SPN3UB_NC_019545(17)	1	PHAGE_Escher_500465_1_NC_049342(12), PHAGE_Escher_TL_2011b_NC_019445(3), PHAGE_Ralsto_RS138_NC_029107(1), PHAGE_Yersin_fHe_Yen9_04_NC_042116(1), PHAGE_Burkho_phiE255_NC_009237(14)	5
GCA_013348865.1	CP054718.1	Plasmid	PHAGE_Klebsi_phiKO2_NC_005857(38)	1	Not Find	0
GCA_013348865.1	CP054715.1	Chromosome	PHAGE_Salmon_Fels_1_NC_010391(16), PHAGE_Escher_500465_1_NC_049342(12), PHAGE_Salmon_epsilon34_NC_011976(18)	3	PHAGE_Rhodof_P26218_NC_029061(1), PHAGE_Lactob_Iacchus_NC_048084(1), PHAGE_Cronob_ESSI_2_NC_047854(20), PHAGE_Shigel_SfIV_NC_022749(2), PHAGE_Cronob_ESSI_2_NC_047854(21), PHAGE_Escher_500465_2_NC_049343(4), PHAGE_Cronob_ESSI_2_NC_047854(21), PHAGE_Salmon_SEN34_NC_028699(3), PHAGE_Phage_Gifsy_1_NC_010392(3), PHAGE_Vibrio_X29_NC_024369(2), PHAGE_Salmon_118970_sal3_NC_031940(6), PHAGE_Shigel_Sf6_NC_…	14
GCA_013348865.1	CP054717.1	Plasmid	Not Find	0	PHAGE_Escher_RCS47_NC_042128(4)	1
GCA_013376935.1	CP039438.1	Plasmid	PHAGE_Salmon_SJ46_NC_031129(3)	1	PHAGE_Acinet_vB_AbaM_ME3_NC_041884(3)	1
GCA_013376935.1	CP039437.1	Chromosome	PHAGE_Aeromo_vB_AsaM_56_NC_019527(3), PHAGE_Phage_Gifsy_2_NC_010393(15)	2	PHAGE_Entero_P4_NC_001609(8), PHAGE_Cronob_ESSI_2_NC_047854(20), PHAGE_Escher_500465_2_NC_049343(4), PHAGE_Salmon_Fels_1_NC_010391(3), PHAGE_Pectob_ZF40_NC_019522(12), PHAGE_Entero_P4_NC_001609(7), PHAGE_Burkho_BcepMu_NC_005882(14)	7
GCA_013376955.1	CP039440.1	Plasmid	PHAGE_Salmon_SJ46_NC_031129(4)	1	PHAGE_Escher_SH2026Stx1_NC_049919(3), PHAGE_Acinet_vB_AbaM_ME3_NC_041884(3), PHAGE_Salmon_SJ46_NC_031129(2)	3
GCA_013376955.1	CP039439.1	Chromosome	PHAGE_Salmon_vB_SemP_Emek_NC_018275(19)	1	PHAGE_Salmon_ST64B_NC_004313(3), PHAGE_Cronob_ESSI_2_NC_047854(24), PHAGE_Yersin_fHe_Yen9_04_NC_042116(1), PHAGE_Shigel_SfII_NC_021857(1), PHAGE_Burkho_phiE255_NC_009237(14)	5
GCA_013377315.1	CP039442.1	Plasmid	PHAGE_Escher_500465_1_NC_049342(2)	1	PHAGE_Shigel_POCJ13_NC_025434(2), PHAGE_Salmon_SJ46_NC_031129(3), PHAGE_Caulob_CcrColossus_NC_019406(1)	3
GCA_013377315.1	CP039441.1	Chromosome	PHAGE_Salmon_vB_SosS_Oslo_NC_018279(8), PHAGE_Salmon_g341c_NC_013059(14), PHAGE_Yersin_L_413C_NC_004745(26)	3	PHAGE_Escher_RCS47_NC_042128(4), PHAGE_Entero_P4_NC_001609(7), PHAGE_Escher_500465_2_NC_049343(4), PHAGE_Salmon_vB_SosS_Oslo_NC_018279(2), PHAGE_Salmon_Fels_1_NC_010391(3), PHAGE_Burkho_phiE255_NC_009237(15)	6
GCA_013377335.1	CP039443.1	Chromosome	PHAGE_Stx2_c_1717_NC_011357(8), PHAGE_Salmon_BTP1_NC_042346(14), PHAGE_Yersin_L_413C_NC_004745(26)	3	PHAGE_Escher_RCS47_NC_042128(4), PHAGE_Entero_P4_NC_001609(7), PHAGE_Escher_500465_2_NC_049343(4), PHAGE_Salmon_vB_SosS_Oslo_NC_018279(2), PHAGE_Salmon_Fels_1_NC_010391(3), PHAGE_Burkho_phiE255_NC_009237(14)	6
GCA_013377335.1	CP039444.1	Plasmid	PHAGE_Escher_500465_1_NC_049342(2)	1	PHAGE_Escher_RCS47_NC_042128(3), PHAGE_Shigel_Stx_NC_029120(2), PHAGE_Pectob_CBB_NC_041878(1)	3
GCA_013377355.1	CP039445.1	Chromosome	PHAGE_Stx2_c_1717_NC_011357(8), PHAGE_Salmon_BTP1_NC_042346(14), PHAGE_Escher_pro483_NC_028943(27)	3	PHAGE_Escher_RCS47_NC_042128(4), PHAGE_Entero_P4_NC_001609(7), PHAGE_Escher_500465_2_NC_049343(4), PHAGE_Salmon_vB_SosS_Oslo_NC_018279(2), PHAGE_Phage_Gifsy_1_NC_010392(3), PHAGE_Burkho_BcepMu_NC_005882(14)	6
GCA_013377355.1	CP039446.1	Plasmid	PHAGE_Escher_500465_1_NC_049342(2)	1	PHAGE_Shigel_POCJ13_NC_025434(2), PHAGE_Salmon_SJ46_NC_031129(3), PHAGE_Serrat_BF_NC_041917(1)	3
GCA_013415925.1	CP058807.1	Chromosome	PHAGE_Cronob_ESSI_2_NC_047854(28), PHAGE_Phage_Gifsy_1_NC_010392(47), PHAGE_Salmon_118970_sal3_NC_031940(65), PHAGE_Phage_Gifsy_2_NC_010393(49)	4	PHAGE_Escher_RCS47_NC_042128(4), PHAGE_Entero_P4_NC_001609(7), PHAGE_Escher_500465_2_NC_049343(4), PHAGE_Salmon_118970_sal3_NC_031940(5), PHAGE_Salmon_Fels_1_NC_010391(3), PHAGE_Cronob_vB_CsaM_GAP32_NC_019401(2), PHAGE_Shigel_SfIV_NC_022749(2), PHAGE_Burkho_phiE255_NC_009237(14)	8
GCA_013415925.1	CP058811.1	Plasmid	Not Find	0	PHAGE_Serrat_BF_NC_041917(1)	1
GCA_013415925.1	CP058809.1	Plasmid	Not Find	0	PHAGE_Salmon_SJ46_NC_031129(3)	1
GCA_013415925.1	CP058810.1	Plasmid	Not Find	0	PHAGE_Escher_RCS47_NC_042128(5)	1
GCA_013416235.1	CP050130.1	Chromosome	PHAGE_Entero_WPhi_NC_005056(20), PHAGE_Salmon_118970_sal3_NC_031940(36), PHAGE_Entero_SfV_NC_003444(40), PHAGE_Phage_Gifsy_2_NC_010393(34), PHAGE_Salmon_118970_sal3_NC_031940(92), PHAGE_Phage_Gifsy_1_NC_010392(51)	6	PHAGE_Burkho_phiE255_NC_009237(14), PHAGE_Shigel_SfIV_NC_022749(2), PHAGE_Agroba_Atu_ph07_NC_042013(2), PHAGE_Entero_lambda_NC_001416(2), PHAGE_Salmon_Fels_1_NC_010391(3), PHAGE_Salmon_118970_sal3_NC_031940(5), PHAGE_Escher_500465_2_NC_049343(4), PHAGE_Escher_500465_1_NC_049342(12), PHAGE_Salmon_SJ46_NC_031129(2)	9
GCA_013416235.1	CP050131.1	Plasmid	Not Find	0	PHAGE_Acinet_vB_AbaM_ME3_NC_041884(3)	1
GCA_013698985.2	CP093081.1	Chromosome	PHAGE_Salmon_Fels_1_NC_010391(5), PHAGE_Entero_I2_2_NC_001332(7), PHAGE_Phage_Gifsy_1_NC_010392(42)	3	PHAGE_Escher_500465_2_NC_049343(4), PHAGE_Burkho_phiE255_NC_009237(14)	2
GCA_013698985.2	CP093082.1	Plasmid	Not Find	0	PHAGE_Stx2_c_1717_NC_011357(4), PHAGE_Marino_P12026_NC_018269(1)	2
GCA_013710925.2	CP093084.1	Chromosome	PHAGE_Salmon_Fels_1_NC_010391(5), PHAGE_Entero_I2_2_NC_001332(7), PHAGE_Phage_Gifsy_1_NC_010392(43)	3	PHAGE_Escher_500465_2_NC_049343(4), PHAGE_Burkho_BcepMu_NC_005882(14)	2
GCA_013710925.2	CP093085.1	Plasmid	Not Find	0	PHAGE_Escher_P13374_NC_018846(1)	1
GCA_014123145.1	CP059887.1	Plasmid	Not Find	0	PHAGE_Acinet_vB_AbaM_ME3_NC_041884(3), PHAGE_Staphy_SPbeta_like_NC_029119(2)	2
GCA_014123145.1	CP059886.1	Chromosome	PHAGE_Salmon_Fels_2_NC_010463(6)	1	PHAGE_Cronob_ESSI_2_NC_047854(8), PHAGE_Escher_500465_1_NC_049342(12), PHAGE_Escher_500465_2_NC_049343(4), PHAGE_Phage_Gifsy_2_NC_010393(3), PHAGE_Entero_ES18_NC_006949(8), PHAGE_Salmon_118970_sal3_NC_031940(2), PHAGE_Salmon_SEN34_NC_028699(6)	7
GCA_014217955.1	CP031190.1	Plasmid	Not Find	0	PHAGE_Escher_RCS47_NC_042128(3), PHAGE_Salmon_SJ46_NC_031129(2), PHAGE_Acinet_vB_AbaM_ME3_NC_041884(3)	3
GCA_014217955.1	CP031191.1	Plasmid	PHAGE_Salmon_SJ46_NC_031129(116)	1	Not Find	0
GCA_014217955.1	CP031189.1	Chromosome	Not Find	0	PHAGE_Salmon_SEN8_NC_047753(27), PHAGE_Escher_500465_1_NC_049342(12), PHAGE_Cronob_ESSI_2_NC_047854(22), PHAGE_Cronob_ENT39118_NC_019934(2), PHAGE_Entero_cdtI_NC_009514(2), PHAGE_Shigel_SfIV_NC_022749(2)	6
GCA_014250335.1	CP060167.1	Plasmid	Not Find	0	PHAGE_Rhodoc_RGL3_NC_016650(1)	1
GCA_014250335.1	CP060166.1	Plasmid	Not Find	0	PHAGE_Escher_RCS47_NC_042128(4), PHAGE_Salmon_SJ46_NC_031129(5)	2
GCA_014250335.1	CP060165.1	Chromosome	PHAGE_Salmon_BTP1_NC_042346(50), PHAGE_Phage_Gifsy_2_NC_010393(47), PHAGE_Salmon_118970_sal3_NC_031940(67), PHAGE_Phage_Gifsy_1_NC_010392(47), PHAGE_Entero_186_NC_001317(32)	5	PHAGE_Shigel_SfIV_NC_022749(2), PHAGE_Agroba_Atu_ph07_NC_042013(2), PHAGE_Entero_lambda_NC_001416(2), PHAGE_Salmon_118970_sal3_NC_031940(5), PHAGE_Escher_500465_2_NC_049343(4), PHAGE_Escher_500465_1_NC_049342(12), PHAGE_Salmon_SJ46_NC_031129(2), PHAGE_Burkho_phiE255_NC_009237(14)	8
GCA_014250355.1	CP060170.1	Plasmid	Not Find	0	PHAGE_Salmon_SJ46_NC_031129(3)	1
GCA_014250355.1	CP060169.1	Chromosome	PHAGE_Salmon_BTP1_NC_042346(30), PHAGE_Phage_Gifsy_2_NC_010393(50), PHAGE_Salmon_118970_sal3_NC_031940(67), PHAGE_Phage_Gifsy_1_NC_010392(47), PHAGE_Salmon_RE_2010_NC_019488(38)	5	PHAGE_Shigel_SfIV_NC_022749(2), PHAGE_Agroba_Atu_ph07_NC_042013(2), PHAGE_Entero_HK630_NC_019723(2), PHAGE_Salmon_118970_sal3_NC_031940(5), PHAGE_Escher_500465_2_NC_049343(4), PHAGE_Salmon_SJ46_NC_031129(2), PHAGE_Burkho_BcepMu_NC_005882(14)	7
GCA_014334175.1	CP060509.1	Plasmid	PHAGE_Escher_500465_1_NC_049342(2)	1	PHAGE_Synech_S_CAM9_NC_031922(1), PHAGE_Rhodoc_Takoda_NC_048708(1)	2
GCA_014334175.1	CP060508.1	Chromosome	PHAGE_Escher_phiV10_NC_007804(33), PHAGE_Salmon_Fels_1_NC_010391(5), PHAGE_Phage_Gifsy_2_NC_010393(15)	3	PHAGE_Escher_500465_2_NC_049343(4), PHAGE_Klebsi_ST437_OXA245phi4.2_NC_049449(6), PHAGE_Entero_UAB_Phi20_NC_031019(15)	3
GCA_014334195.1	CP060513.1	Plasmid	PHAGE_Escher_500465_1_NC_049342(2)	1	PHAGE_Shigel_Stx_NC_029120(2), PHAGE_Salmon_SJ46_NC_031129(4)	2
GCA_014334195.1	CP060512.1	Chromosome	PHAGE_Escher_pro483_NC_028943(25), PHAGE_Phage_Gifsy_1_NC_010392(3), PHAGE_Salmon_vB_SosS_Oslo_NC_018279(9)	3	PHAGE_Burkho_phiE255_NC_009237(14), PHAGE_Cronob_ENT39118_NC_019934(2), PHAGE_Escher_500465_2_NC_049343(4), PHAGE_Entero_P4_NC_001609(7), PHAGE_Salmon_SJ46_NC_031129(2)	5
GCA_014334215.1	CP060516.1	Plasmid	Not Find	0	PHAGE_Acinet_vB_AbaM_ME3_NC_041884(3), PHAGE_Escher_RCS47_NC_042128(6), PHAGE_Escher_RCS47_NC_042128(2)	3
GCA_014334215.1	CP060515.1	Chromosome	PHAGE_Phage_Gifsy_1_NC_010392(51), PHAGE_Salmon_118970_sal3_NC_031940(92), PHAGE_Phage_Gifsy_2_NC_010393(35), PHAGE_Entero_UAB_Phi20_NC_031019(25), PHAGE_Salmon_118970_sal3_NC_031940(34)	5	PHAGE_Cronob_ESSI_2_NC_047854(24), PHAGE_Escher_RCS47_NC_042128(4), PHAGE_Escher_500465_1_NC_049342(12), PHAGE_Escher_500465_2_NC_049343(4), PHAGE_Salmon_118970_sal3_NC_031940(5), PHAGE_Phage_Gifsy_2_NC_010393(3), PHAGE_Entero_HK629_NC_019711(2), PHAGE_Cronob_vB_CsaM_GAP32_NC_019401(2), PHAGE_Shigel_SfIV_NC_022749(2), PHAGE_Burkho_phiE255_NC_009237(14)	10
GCA_014334235.1	CP060517.1	Chromosome	PHAGE_Salmon_118970_sal3_NC_031940(93), PHAGE_Salmon_Fels_1_NC_010391(3), PHAGE_Phage_Gifsy_1_NC_010392(35), PHAGE_Entero_SfV_NC_003444(40)	4	PHAGE_Entero_P4_NC_001609(7), PHAGE_Escher_500465_2_NC_049343(4), PHAGE_Clostr_phiCTC2A_NC_030949(1), PHAGE_Burkho_phiE255_NC_009237(13)	4
GCA_014334235.1	CP060518.1	Plasmid	Not Find	0	PHAGE_Acinet_vB_AbaM_ME3_NC_041884(3)	1
GCA_014334255.1	CP060522.1	Chromosome	PHAGE_Salmon_118970_sal3_NC_031940(56), PHAGE_Phage_Gifsy_2_NC_010393(18)	2	PHAGE_Escher_500465_2_NC_049343(4), PHAGE_Shigel_POCJ13_NC_025434(3), PHAGE_Phage_Gifsy_2_NC_010393(5), PHAGE_Shigel_SfIV_NC_022749(2)	4
GCA_014334255.1	CP060523.1	Plasmid	Not Find	0	PHAGE_Salmon_SJ46_NC_031129(3)	1
GCA_014431865.2	CP075049.1	Plasmid	Not Find	0	PHAGE_Escher_RCS47_NC_042128(4)	1
GCA_014431865.2	CP075048.1	Chromosome	PHAGE_Burkho_BcepMu_NC_005882(33), PHAGE_Phage_Gifsy_1_NC_010392(17), PHAGE_Salmon_118970_sal3_NC_031940(25), PHAGE_Salmon_SEN22_NC_028696(12), PHAGE_Edward_GF_2_NC_026611(15)	5	PHAGE_Cronob_ESSI_2_NC_047854(26), PHAGE_Escher_RCS47_NC_042128(3), PHAGE_Escher_500465_2_NC_049343(4), PHAGE_Salmon_vB_SosS_Oslo_NC_018279(2), PHAGE_Salmon_Fels_1_NC_010391(3), PHAGE_Entero_P88_NC_026014(24), PHAGE_Burkho_phiE255_NC_009237(14)	7
GCA_014432665.2	CP074666.1	Chromosome	PHAGE_Salmon_Fels_2_NC_010463(34), PHAGE_Salmon_118970_sal3_NC_031940(90), PHAGE_Salmon_118970_sal3_NC_031940(65), PHAGE_Salmon_SEN34_NC_028699(31)	4	PHAGE_Escher_RCS47_NC_042128(4), PHAGE_Salmon_118970_sal3_NC_031940(5), PHAGE_Salmon_Fels_1_NC_010391(3), PHAGE_Shigel_SfIV_NC_022749(2)	4
GCA_014524585.1	CP060132.1	Chromosome	PHAGE_Phage_Gifsy_2_NC_010393(42), PHAGE_Salmon_Fels_2_NC_010463(27), PHAGE_Escher_pro483_NC_028943(24)	3	PHAGE_Cronob_ESSI_2_NC_047854(26), PHAGE_Salmon_SJ46_NC_031129(2), PHAGE_Escher_500465_2_NC_049343(4), PHAGE_Salmon_Fels_1_NC_010391(3), PHAGE_Agroba_Atu_ph07_NC_042013(2)	5
GCA_014524585.1	CP060133.1	Plasmid	Not Find	0	PHAGE_Escher_RCS47_NC_042128(3), PHAGE_Salmon_SJ46_NC_031129(2), PHAGE_Salmon_SJ46_NC_031129(3)	3
GCA_014524605.1	CP060134.1	Chromosome	PHAGE_Phage_Gifsy_2_NC_010393(42), PHAGE_Salmon_Fels_2_NC_010463(27), PHAGE_Escher_pro483_NC_028943(24)	3	PHAGE_Cronob_ESSI_2_NC_047854(26), PHAGE_Salmon_SJ46_NC_031129(2), PHAGE_Escher_500465_2_NC_049343(4), PHAGE_Salmon_Fels_1_NC_010391(3), PHAGE_Agroba_Atu_ph07_NC_042013(2)	5
GCA_014524605.1	CP060136.1	Plasmid	Not Find	0	PHAGE_Escher_RCS47_NC_042128(4)	1
GCA_014524605.1	CP060135.1	Plasmid	Not Find	0	PHAGE_Salmon_SJ46_NC_031129(2), PHAGE_Salmon_SJ46_NC_031129(2)	2
GCA_014858545.1	CP062223.1	Chromosome	PHAGE_Phage_Gifsy_1_NC_010392(2)	1	PHAGE_Escher_500465_2_NC_049343(4), PHAGE_Agroba_Atu_ph07_NC_042013(2), PHAGE_Burkho_phiE255_NC_009237(14)	3
GCA_014858545.1	CP062224.1	Plasmid	PHAGE_Acinet_vB_AbaM_ME3_NC_041884(3), PHAGE_Escher_RCS47_NC_042128(5)	2	PHAGE_Stx2_c_Stx2a_F451_NC_049924(3)	1
GCA_014858565.1	CP062225.1	Chromosome	PHAGE_Phage_Gifsy_1_NC_010392(2)	1	PHAGE_Escher_500465_2_NC_049343(4), PHAGE_Agroba_Atu_ph07_NC_042013(2), PHAGE_Burkho_BcepMu_NC_005882(14)	3
GCA_014858565.1	CP062226.1	Plasmid	PHAGE_Acinet_vB_AbaM_ME3_NC_041884(3), PHAGE_Escher_RCS47_NC_042128(5)	2	PHAGE_Stx2_c_1717_NC_011357(3)	1
GCA_015052765.1	CP061045.1	Chromosome	PHAGE_Phage_Gifsy_1_NC_010392(50), PHAGE_Salmon_118970_sal3_NC_031940(65), PHAGE_Phage_Gifsy_2_NC_010393(49)	3	PHAGE_Escher_RCS47_NC_042128(4), PHAGE_Escher_500465_1_NC_049342(12), PHAGE_Escher_500465_2_NC_049343(4), PHAGE_Salmon_118970_sal3_NC_031940(5), PHAGE_Phage_Gifsy_2_NC_010393(3), PHAGE_Entero_HK630_NC_019723(2), PHAGE_Cronob_vB_CsaM_GAP32_NC_019401(2), PHAGE_Shigel_SfIV_NC_022749(2), PHAGE_Burkho_phiE255_NC_009237(14)	9
GCA_015052785.1	CP061047.1	Chromosome	PHAGE_Phage_Gifsy_1_NC_010392(50), PHAGE_Salmon_118970_sal3_NC_031940(65), PHAGE_Phage_Gifsy_2_NC_010393(49)	3	PHAGE_Escher_RCS47_NC_042128(4), PHAGE_Escher_500465_1_NC_049342(12), PHAGE_Escher_500465_2_NC_049343(4), PHAGE_Salmon_118970_sal3_NC_031940(5), PHAGE_Phage_Gifsy_2_NC_010393(3), PHAGE_Entero_HK629_NC_019711(2), PHAGE_Cronob_vB_CsaM_GAP32_NC_019401(2), PHAGE_Shigel_SfIV_NC_022749(2), PHAGE_Burkho_phiE255_NC_009237(14)	9
GCA_015052785.1	CP061048.1	Plasmid	Not Find	0	PHAGE_Salmon_SJ46_NC_031129(3)	1
GCA_015052825.1	CP061050.1	Chromosome	PHAGE_Phage_Gifsy_1_NC_010392(50), PHAGE_Salmon_118970_sal3_NC_031940(65), PHAGE_Phage_Gifsy_2_NC_010393(49)	3	PHAGE_Escher_RCS47_NC_042128(4), PHAGE_Escher_500465_1_NC_049342(12), PHAGE_Escher_500465_2_NC_049343(4), PHAGE_Salmon_118970_sal3_NC_031940(5), PHAGE_Phage_Gifsy_2_NC_010393(3), PHAGE_Entero_lambda_NC_001416(2), PHAGE_Cronob_vB_CsaM_GAP32_NC_019401(2), PHAGE_Shigel_SfIV_NC_022749(2), PHAGE_Burkho_BcepMu_NC_005882(14)	9
GCA_015074885.1	CP063290.1	Plasmid	Not Find	0	PHAGE_Escher_RCS47_NC_042128(3), PHAGE_Escher_503458_NC_049341(3), PHAGE_Entero_N15_NC_001901(2)	3
GCA_015074885.1	CP063291.1	Plasmid	Not Find	0	PHAGE_Salmon_SJ46_NC_031129(3)	1
GCA_015074885.1	CP063289.1	Chromosome	PHAGE_Salmon_Fels_2_NC_010463(39), PHAGE_Salmon_118970_sal3_NC_031940(56), PHAGE_Phage_Gifsy_2_NC_010393(18)	3	PHAGE_Escher_500465_2_NC_049343(4), PHAGE_Shigel_Stx_NC_029120(3), PHAGE_Phage_Gifsy_2_NC_010393(5), PHAGE_Shigel_SfIV_NC_022749(2)	4
GCA_015074905.1	CP063295.1	Plasmid	Not Find	0	PHAGE_Salmon_SJ46_NC_031129(2)	1
GCA_015074905.1	CP063294.1	Chromosome	PHAGE_Phage_Gifsy_2_NC_010393(35), PHAGE_Salmon_BTP1_NC_042346(34)	2	PHAGE_Escher_RCS47_NC_042128(4), PHAGE_Escher_500465_1_NC_049342(12), PHAGE_Escher_500465_2_NC_049343(4), PHAGE_Salmon_118970_sal3_NC_031940(5), PHAGE_Phage_Gifsy_2_NC_010393(3), PHAGE_Entero_HK630_NC_019723(2), PHAGE_Agroba_Atu_ph07_NC_042013(2), PHAGE_Shigel_SfIV_NC_022749(2), PHAGE_Burkho_phiE255_NC_009237(14)	9
GCA_015074905.1	CP063296.1	Plasmid	Not Find	0	PHAGE_Escher_RCS47_NC_042128(3), PHAGE_Rhodoc_Hiro_NC_048669(1)	2
GCA_015159575.1	CP063330.1	Chromosome	PHAGE_Salmon_SEN8_NC_047753(33), PHAGE_Salmon_vB_SemP_Emek_NC_018275(22)	2	PHAGE_Entero_P4_NC_001609(2), PHAGE_Entero_lambda_NC_001416(1), PHAGE_Burkho_phiE255_NC_009237(14)	3
GCA_015223545.3	CP063685.2	Plasmid	Not Find	0	PHAGE_Salmon_SJ46_NC_031129(2), PHAGE_Escher_RCS47_NC_042128(3), PHAGE_Klebsi_phiKO2_NC_005857(2), PHAGE_Escher_RCS47_NC_042128(3)	4
GCA_015223545.3	CP063684.2	Chromosome	PHAGE_Phage_Gifsy_2_NC_010393(5), PHAGE_Phage_Gifsy_1_NC_010392(37)	2	PHAGE_Escher_500465_1_NC_049342(11), PHAGE_Escher_500465_2_NC_049343(4)	2
GCA_015240635.1	CP063700.1	Chromosome	PHAGE_Phage_Gifsy_2_NC_010393(18), PHAGE_Salmon_118970_sal3_NC_031940(57)	2	PHAGE_Shigel_SfIV_NC_022749(2), PHAGE_Phage_Gifsy_2_NC_010393(5), PHAGE_Shigel_Stx_NC_029120(3), PHAGE_Escher_500465_2_NC_049343(4)	4
GCA_015240635.1	CP063701.1	Plasmid	Not Find	0	PHAGE_Salmon_SJ46_NC_031129(3)	1
GCA_015240855.1	CP063702.1	Chromosome	PHAGE_Phage_Gifsy_1_NC_010392(35), PHAGE_Phage_Gifsy_2_NC_010393(18), PHAGE_Salmon_SEN8_NC_047753(39)	3	PHAGE_Shigel_SfIV_NC_022749(2), PHAGE_Entero_phiP27_NC_003356(4), PHAGE_Entero_phiT5282H_NC_049429(19), PHAGE_Escher_500465_2_NC_049343(4)	4
GCA_015240855.1	CP063703.1	Plasmid	PHAGE_Escher_RCS47_NC_042128(3)	1	PHAGE_Escher_RCS47_NC_042128(3)	1
GCA_015240995.1	CP063705.1	Chromosome	PHAGE_Phage_Gifsy_1_NC_010392(35), PHAGE_Phage_Gifsy_2_NC_010393(18), PHAGE_Salmon_SEN8_NC_047753(39)	3	PHAGE_Shigel_SfIV_NC_022749(2), PHAGE_Entero_phiP27_NC_003356(4), PHAGE_Entero_phiT5282H_NC_049429(19), PHAGE_Escher_500465_2_NC_049343(4)	4
GCA_015240995.1	CP063706.1	Plasmid	PHAGE_Salmon_SJ46_NC_031129(4)	1	PHAGE_Escher_RCS47_NC_042128(4)	1
GCA_015241115.1	CP063709.1	Plasmid	Not Find	0	PHAGE_Salmon_SJ46_NC_031129(3)	1
GCA_015241115.1	CP063708.1	Chromosome	PHAGE_Phage_Gifsy_2_NC_010393(18), PHAGE_Salmon_118970_sal3_NC_031940(57)	2	PHAGE_Shigel_SfIV_NC_022749(2), PHAGE_Phage_Gifsy_2_NC_010393(5), PHAGE_Shigel_Stx_NC_029120(3), PHAGE_Escher_500465_2_NC_049343(4)	4
GCA_015242875.1	CP063754.1	Chromosome	PHAGE_Escher_500465_1_NC_049342(33), PHAGE_Salmon_118970_sal3_NC_031940(65), PHAGE_Phage_Gifsy_2_NC_010393(30), PHAGE_Salmon_ST160_NC_014900(20)	4	PHAGE_Escher_500465_2_NC_049343(4), PHAGE_Salmon_Fels_1_NC_010391(3), PHAGE_Entero_mEp237_NC_019704(3), PHAGE_Phage_Gifsy_2_NC_010393(3), PHAGE_Phage_Gifsy_2_NC_010393(18)	5
GCA_015243055.1	CP063756.1	Chromosome	PHAGE_Escher_500465_1_NC_049342(33), PHAGE_Salmon_118970_sal3_NC_031940(65), PHAGE_Phage_Gifsy_2_NC_010393(30), PHAGE_Salmon_ST160_NC_014900(20)	4	PHAGE_Escher_500465_2_NC_049343(4), PHAGE_Salmon_Fels_1_NC_010391(3), PHAGE_Entero_mEp237_NC_019704(3), PHAGE_Phage_Gifsy_2_NC_010393(3), PHAGE_Phage_Gifsy_2_NC_010393(18)	5
GCA_015243055.1	CP063758.1	Plasmid	Not Find	0	PHAGE_Escher_RCS47_NC_042128(3)	1
GCA_015243055.1	CP063757.1	Plasmid	Not Find	0	PHAGE_Escher_RCS47_NC_042128(3)	1
GCA_015246635.2	CP066325.1	Chromosome	PHAGE_Salmon_Fels_1_NC_010391(5)	1	PHAGE_Escher_RCS47_NC_042128(3), PHAGE_Escher_500465_1_NC_049342(12), PHAGE_Salmon_SEN34_NC_028699(19), PHAGE_Entero_cdtI_NC_009514(2), PHAGE_Salmon_118970_sal3_NC_031940(8), PHAGE_Shigel_SfIV_NC_022749(2)	6
GCA_015246835.2	CP066330.1	Plasmid	Not Find	0	PHAGE_Salmon_SJ46_NC_031129(3)	1
GCA_015246835.2	CP066329.1	Plasmid	Not Find	0	PHAGE_Escher_Lys12581Vzw_NC_049917(1)	1
GCA_015246835.2	CP066328.1	Chromosome	PHAGE_Phage_Gifsy_1_NC_010392(50), PHAGE_Salmon_118970_sal3_NC_031940(65), PHAGE_Phage_Gifsy_2_NC_010393(49), PHAGE_Entero_UAB_Phi20_NC_031019(15)	4	PHAGE_Escher_RCS47_NC_042128(4), PHAGE_Escher_500465_2_NC_049343(4), PHAGE_Salmon_118970_sal3_NC_031940(5), PHAGE_Phage_Gifsy_2_NC_010393(3), PHAGE_Entero_lambda_NC_001416(2), PHAGE_Cronob_vB_CsaM_GAP32_NC_019401(2), PHAGE_Shigel_SfIV_NC_022749(2), PHAGE_Burkho_BcepMu_NC_005882(14)	8
GCA_015247435.2	CP066322.1	Plasmid	PHAGE_Stx2_c_1717_NC_011357(4)	1	PHAGE_Entero_P1_NC_005856(4)	1
GCA_015247435.2	CP066321.1	Chromosome	PHAGE_Salmon_Fels_2_NC_010463(35), PHAGE_Salmon_SPN3UB_NC_019545(17), PHAGE_Salmon_Fels_1_NC_010391(4), PHAGE_Salmon_SEN34_NC_028699(32), PHAGE_Salmon_BTP1_NC_042346(14)	5	PHAGE_Cronob_ESSI_2_NC_047854(25), PHAGE_Salmon_118970_sal4_NC_030919(12)	2
GCA_015247655.2	CP066318.1	Chromosome	PHAGE_Escher_Lys12581Vzw_NC_049917(9)	1	PHAGE_Escher_500465_1_NC_049342(12), PHAGE_Escher_TL_2011b_NC_019445(3), PHAGE_Salmon_SPN3UB_NC_019545(5), PHAGE_Phage_Gifsy_2_NC_010393(1), PHAGE_Agroba_Atu_ph07_NC_042013(2), PHAGE_Burkho_BcepMu_NC_005882(14)	6
GCA_015247655.2	CP066319.1	Plasmid	Not Find	0	PHAGE_Escher_phage_NC_004913(2), PHAGE_Entero_SfMu_NC_027382(1), PHAGE_Entero_P1_NC_005856(3)	3
GCA_015475615.1	CP064264.1	Plasmid	Not Find	0	PHAGE_Salmon_SJ46_NC_031129(3)	1
GCA_015475615.1	CP064265.1	Plasmid	Not Find	0	PHAGE_Pectob_CBB_NC_041878(1)	1
GCA_015475615.1	CP064263.1	Chromosome	PHAGE_Phage_Gifsy_2_NC_010393(50), PHAGE_Phage_Gifsy_1_NC_010392(47), PHAGE_Salmon_Fels_2_NC_010463(41)	3	PHAGE_Shigel_SfIV_NC_022749(2), PHAGE_Agroba_Atu_ph07_NC_042013(2), PHAGE_Entero_HK630_NC_019723(2), PHAGE_Phage_Gifsy_2_NC_010393(3), PHAGE_Salmon_118970_sal3_NC_031940(5), PHAGE_Escher_500465_2_NC_049343(4), PHAGE_Salmon_SJ46_NC_031129(2), PHAGE_Burkho_BcepMu_NC_005882(14)	8
GCA_015697745.1	CP061116.1	Plasmid	Not Find	0	PHAGE_Acinet_vB_AbaM_ME3_NC_041884(3), PHAGE_Staphy_SPbeta_like_NC_029119(3)	2
GCA_015697745.1	CP061115.1	Chromosome	PHAGE_Entero_WPhi_NC_005056(20), PHAGE_Salmon_118970_sal3_NC_031940(36), PHAGE_Entero_SfV_NC_003444(40), PHAGE_Phage_Gifsy_2_NC_010393(34), PHAGE_Salmon_118970_sal3_NC_031940(92), PHAGE_Phage_Gifsy_1_NC_010392(51)	6	PHAGE_Burkho_phiE255_NC_009237(14), PHAGE_Shigel_SfIV_NC_022749(2), PHAGE_Agroba_Atu_ph07_NC_042013(2), PHAGE_Entero_lambda_NC_001416(2), PHAGE_Phage_Gifsy_2_NC_010393(3), PHAGE_Salmon_118970_sal3_NC_031940(5), PHAGE_Escher_500465_2_NC_049343(4), PHAGE_Escher_500465_1_NC_049342(12), PHAGE_Salmon_SJ46_NC_031129(2)	9
GCA_015697785.1	CP061122.1	Chromosome	PHAGE_Phage_Gifsy_1_NC_010392(51), PHAGE_Salmon_118970_sal3_NC_031940(8), PHAGE_Phage_Gifsy_2_NC_010393(35), PHAGE_Salmon_118970_sal3_NC_031940(38)	4	PHAGE_Cronob_ESSI_2_NC_047854(24), PHAGE_Escher_RCS47_NC_042128(4), PHAGE_Escher_500465_1_NC_049342(12), PHAGE_Escher_500465_2_NC_049343(4), PHAGE_Salmon_118970_sal3_NC_031940(25), PHAGE_Phage_Gifsy_2_NC_010393(3), PHAGE_Entero_HK630_NC_019723(2), PHAGE_Agroba_Atu_ph07_NC_042013(2), PHAGE_Shigel_SfIV_NC_022749(2), PHAGE_Burkho_BcepMu_NC_005882(14)	10
GCA_015697785.1	CP061123.1	Plasmid	Not Find	0	PHAGE_Salmon_SJ46_NC_031129(3)	1
GCA_015697805.1	CP061125.1	Plasmid	Not Find	0	PHAGE_Escher_RCS47_NC_042128(3)	1
GCA_015697805.1	CP061124.1	Chromosome	PHAGE_Phage_Gifsy_1_NC_010392(51), PHAGE_Salmon_118970_sal3_NC_031940(92), PHAGE_Phage_Gifsy_2_NC_010393(36), PHAGE_Salmon_118970_sal3_NC_031940(38), PHAGE_Entero_WPhi_NC_005056(26)	5	PHAGE_Escher_RCS47_NC_042128(4), PHAGE_Escher_RCS47_NC_042128(3), PHAGE_Escher_500465_1_NC_049342(12), PHAGE_Escher_500465_2_NC_049343(4), PHAGE_Salmon_118970_sal3_NC_031940(5), PHAGE_Salmon_Fels_1_NC_010391(3), PHAGE_Entero_HK630_NC_019723(2), PHAGE_Escher_RCS47_NC_042128(3), PHAGE_Agroba_Atu_ph07_NC_042013(2), PHAGE_Shigel_SfIV_NC_022749(2), PHAGE_Burkho_phiE255_NC_009237(14)	11
GCA_015697825.1	CP061126.1	Chromosome	PHAGE_Phage_Gifsy_1_NC_010392(51), PHAGE_Salmon_118970_sal3_NC_031940(92), PHAGE_Phage_Gifsy_2_NC_010393(35), PHAGE_Salmon_118970_sal3_NC_031940(38)	4	PHAGE_Escher_RCS47_NC_042128(4), PHAGE_Escher_RCS47_NC_042128(4), PHAGE_Escher_500465_1_NC_049342(12), PHAGE_Escher_500465_2_NC_049343(4), PHAGE_Salmon_118970_sal3_NC_031940(5), PHAGE_Phage_Gifsy_2_NC_010393(3), PHAGE_Entero_lambda_NC_001416(2), PHAGE_Agroba_Atu_ph07_NC_042013(2), PHAGE_Shigel_SfIV_NC_022749(2), PHAGE_Burkho_BcepMu_NC_005882(14)	10
GCA_015697825.1	CP061127.1	Plasmid	Not Find	0	PHAGE_Acinet_vB_AbaM_ME3_NC_041884(3), PHAGE_Escher_RCS47_NC_042128(4), PHAGE_Salmon_SJ46_NC_031129(5)	3
GCA_015732575.1	CP061120.1	Plasmid	Not Find	0	PHAGE_Salmon_SJ46_NC_031129(3), PHAGE_Staphy_SPbeta_like_NC_029119(2)	2
GCA_015732575.1	CP061119.1	Chromosome	PHAGE_Escher_pro483_NC_028943(20), PHAGE_Salmon_118970_sal3_NC_031940(92), PHAGE_Phage_Gifsy_2_NC_010393(35), PHAGE_Salmon_118970_sal3_NC_031940(38), PHAGE_Phage_Gifsy_1_NC_010392(51)	5	PHAGE_Salmon_Fels_1_NC_010391(3), PHAGE_Entero_HK630_NC_019723(2), PHAGE_Agroba_Atu_ph07_NC_042013(2), PHAGE_Shigel_SfIV_NC_022749(2), PHAGE_Burkho_BcepMu_NC_005882(14), PHAGE_Cronob_ESSI_2_NC_047854(24), PHAGE_Escher_RCS47_NC_042128(4), PHAGE_Escher_500465_1_NC_049342(12), PHAGE_Achrom_phiAxp_3_NC_028908(1), PHAGE_Escher_500465_2_NC_049343(4), PHAGE_Salmon_118970_sal3_NC_031940(5)	11
GCA_016025375.1	CP065564.1	Chromosome	PHAGE_Escher_pro483_NC_028943(20)	1	PHAGE_Burkho_phiE255_NC_009237(14), PHAGE_Entero_HK022_NC_002166(1), PHAGE_Escher_500465_1_NC_049342(12), PHAGE_Salmon_SJ46_NC_031129(2)	4
GCA_016025415.2	CP065567.1	Chromosome	PHAGE_Phage_Gifsy_1_NC_010392(51), PHAGE_Salmon_118970_sal3_NC_031940(92), PHAGE_Phage_Gifsy_2_NC_010393(35), PHAGE_Salmon_118970_sal3_NC_031940(38)	4	PHAGE_Cronob_ESSI_2_NC_047854(24), PHAGE_Escher_RCS47_NC_042128(4), PHAGE_Escher_500465_1_NC_049342(12), PHAGE_Escher_500465_2_NC_049343(4), PHAGE_Salmon_118970_sal3_NC_031940(5), PHAGE_Phage_Gifsy_2_NC_010393(3), PHAGE_Entero_HK630_NC_019723(2), PHAGE_Cronob_vB_CsaM_GAP32_NC_019401(2), PHAGE_Shigel_SfIV_NC_022749(2), PHAGE_Burkho_phiE255_NC_009237(14)	10
GCA_016025415.2	CP065568.1	Plasmid	Not Find	0	PHAGE_Escher_RCS47_NC_042128(4)	1
GCA_016025415.2	CP065569.2	Plasmid	Not Find	0	PHAGE_Cronob_ENT39118_NC_019934(2), PHAGE_Entero_N15_NC_001901(2)	2
GCA_016025435.1	CP065573.1	Plasmid	Not Find	0	PHAGE_Escher_phi191_NC_028660(1)	1
GCA_016025435.1	CP065572.1	Chromosome	PHAGE_Salmon_SEN8_NC_047753(33), PHAGE_Salmon_SEN34_NC_028699(32)	2	PHAGE_Entero_P4_NC_001609(2), PHAGE_Entero_mEp235_NC_019708(1), PHAGE_Escher_RCS47_NC_042128(3), PHAGE_Burkho_BcepMu_NC_005882(14)	4
GCA_016026715.1	CP065639.1	Chromosome	PHAGE_Salmon_Fels_2_NC_010463(41), PHAGE_Phage_Gifsy_1_NC_010392(52), PHAGE_Phage_Gifsy_2_NC_010393(50), PHAGE_Salmon_Fels_1_NC_010391(46)	4	PHAGE_Burkho_BcepMu_NC_005882(14), PHAGE_Escher_RCS47_NC_042128(4), PHAGE_Escher_500465_2_NC_049343(4), PHAGE_Salmon_118970_sal3_NC_031940(5), PHAGE_Salmon_Fels_1_NC_010391(3), PHAGE_Entero_HK629_NC_019711(2), PHAGE_Cronob_vB_CsaM_GAP32_NC_019401(2), PHAGE_Shigel_SfIV_NC_022749(2)	8
GCA_016026715.1	CP065638.1	Plasmid	Not Find	0	PHAGE_Salmon_SJ46_NC_031129(3)	1
GCA_016028495.1	CP065719.1	Plasmid	Not Find	0	PHAGE_Salmon_SJ46_NC_031129(3)	1
GCA_016028495.1	CP065718.1	Chromosome	PHAGE_Salmon_Fels_1_NC_010391(45), PHAGE_Phage_Gifsy_2_NC_010393(50), PHAGE_Phage_Gifsy_1_NC_010392(52), PHAGE_Salmon_Fels_2_NC_010463(40)	4	PHAGE_Salmon_SJ46_NC_031129(2), PHAGE_Burkho_phiE255_NC_009237(14), PHAGE_Shigel_SfIV_NC_022749(2), PHAGE_Cronob_vB_CsaM_GAP32_NC_019401(2), PHAGE_Entero_HK630_NC_019723(2), PHAGE_Phage_Gifsy_2_NC_010393(3), PHAGE_Salmon_118970_sal3_NC_031940(5), PHAGE_Escher_500465_2_NC_049343(4)	8
GCA_016071195.1	CP060586.1	Plasmid	Not Find	0	PHAGE_Escher_RCS47_NC_042128(4), PHAGE_Salmon_SJ46_NC_031129(2)	2
GCA_016071195.1	CP060585.1	Chromosome	PHAGE_Salmon_SPN3UB_NC_019545(19)	1	PHAGE_Klebsi_ST147_VIM1phi7.1_NC_049451(5), PHAGE_Burkho_BcepMu_NC_005882(14), PHAGE_Agroba_Atu_ph07_NC_042013(2), PHAGE_Salmon_SW9_NC_049459(1), PHAGE_Escher_TL_2011b_NC_019445(1), PHAGE_Escher_TL_2011b_NC_019445(3), PHAGE_Escher_500465_1_NC_049342(12)	7
GCA_016127435.1	CP066010.1	Plasmid	Not Find	0	PHAGE_Gordon_Hedwig_NC_031099(1)	1
GCA_016127435.1	CP066011.1	Plasmid	Not Find	0	PHAGE_Salmon_SJ46_NC_031129(3)	1
[truncated: 1,233 more rows]

## Sheet: Plasmid
Contig_Info	Plasmid_Name	Plasmid_type	Plasmid_Size(KB)
>CP025231.1 Salmonella enterica subsp. enterica serovar Newport str. USDA-ARS-USMARC-1924 plasmid pSNE1-1924, complete sequence	CP025231.1	IncA/C2	157.2
>CP082730.1 Salmonella enterica subsp. enterica serovar Enteritidis strain CVM N17S111 plasmid pN17S111-1	CP082730.1	IncX1	38.4
[truncated: 1,997 more rows]

## Sheet: Intrgron
Strain Name	Integron Name	Contig_Name	Location	Identity(%)	Coverage(%)	Length(bp)
[truncated: 826 more rows]

## Sheet: Transposon
Strain Name	Transposon Name	Contig_Name	Location	Identity(%)	Coverage(%)	Length(bp)
[truncated: 7,348 more rows]
