# Supplementary material for: Mobilome-driven partitions of the resistome in Salmonella
Source: mSystems. 2023 Oct 19;8(6):e00883-23. doi: 10.1128/msystems.00883-23 (PMC10734508; doi:10.1128/msystems.00883-23)
Supplement: Table S3 — Information on plasmids, prophages, and serovars of Salmonella carrying blaNDM, mcr, and tet(X) family ARGs. [file msystems.00883-23-s0005.xlsx]

## Sheet: Legend
Legend:
	Supplemental Table S3: Information on plasmids and prophages carrying blaNDM, mcr, and tet(x) family ARGs, and serovars of Salmonella carrying blaNDM, mcr, and tet(x) family ARGs.
	Sheet 1- Details of plasmids carrying blaNDM, mcr, and tet(x) family ARGs. Sheet 2- Details of prophages carrying blaNDM, mcr and tet(x) family ARGs.

## Sheet: Sheet1
ARG	Genbank Accession ID	Serovar	Plasmid_Genbank accession ID	Replicon	Length(bp)	GC Content(%)
blaNDM-1	GCA_003030105.1	Senftenberg	CP028171.1	Unknow	4277	57.8
	GCA_003071545.1	Corvallis	CP027679.1	IncA/C2	177190	51.8
	GCA_003571625.1	Senftenberg	CP032193.1	IncL/M	87450	51.5
	GCA_019710395.3	Fulica	CP081190.2	IncFII(pCoo)	84884	52.4
blaNDM-5	GCA_001989635.1	I 4,[5],12:i:-	CP019444.1	IncFII	84565	53.1
	GCA_022760155.1	I 4,[5],12:i:-	CP094333.1	IncI1	109070	50.6
	GCA_022870685.1	I 4,[5],12:i:-	CP068019.1	IncHI2A, IncHI2	208610	45.2
blaNDM-7	GCA_015223545.3	Bareilly	CP063685.2	IncA/C2	242007	49.9
blaNDM-9	GCA_001647755.1	Indiana	CP015725.1	IncHI2A, IncHI2, IncN	210106	48.6
blaNDM-13	GCA_022557215.1	Rissen	CP092912.1	IncI1	88258	50.4
mcr-1.1	GCA_002224405.1	Indiana	CP022452.1	IncI2	60860	42.3
	GCA_002238275.1	Paratyphi B var. Java	CP020493.1	IncHI2A, IncHI2	264914	47.2
	GCA_002313125.1	I 4,[5],12:i:-	CP022169.1	IncHI2A, IncHI2	151609	45
	GCA_003030125.1	Bovismorbificans	CP028174.1	IncX4	33310	41.8
	GCA_003312565.1	Enteritidis	CP030795.1	IncX4	33304	41.8
	GCA_004124035.2	Typhimurium	CP033224.2	IncHI2A, IncHI2	181747	46.7
	GCA_004124095.2	I 4,[5],12:i:-	CP033254.2	Unknow	60381	42.3
	GCA_004124155.2	London	CP033347.2	IncHI2, IncHI2A	297348	46.7
	GCA_004124175.2	Typhimurium	CP033351.2	IncHI2, IncHI2A	210674	45.2
	GCA_004124195.2	Derby	CP033349.2	IncX4	33309	41.9
	GCA_004124215.2	Indiana	CP033355.2	IncI2	61841	42.4
	GCA_005498665.2	Enteritidis	CP092305.1	IncX4	33300	41.8
	GCA_005741405.2	Infantis	CP092296.1	IncX4	33304	41.8
	GCA_006070955.2	Enteritidis	CP092320.1	IncX4	33287	41.8
	GCA_006159245.2	Enteritidis	CP092328.1	IncX4	33286	41.8
	GCA_006162645.2	Enteritidis	CP092312.1	IncX4	33292	41.8
	GCA_006298065.2	Enteritidis	CP092291.1	IncX4	33296	41.8
	GCA_006665485.2	Infantis	CP092303.1	IncX4	44578	46.5
	GCA_006703045.2	Infantis	CP092300.1	IncX4	33304	41.8
	GCA_006962435.2	Enteritidis	CP092316.1	IncX4	33301	41.8
	GCA_007567795.2	Enteritidis	CP092309.1	IncX4	33262	41.9
	GCA_008931225.1	I 4,[5],12:i:-	CP035916.1	IncHI2A, IncHI2	287007	46.6
	GCA_008931245.1	I 4,[5],12:i:-	CP035918.1	IncHI2A, IncHI2	247705	46.3
	GCA_009728795.1	Bovismorbificans	CP033357.1	IncX4	33334	41.9
	GCA_009806735.1	I 4,[5],12:i:-	CP047116.1	IncHI2A, IncHI2	190174	47.4
	GCA_010931375.2	Enteritidis	CP092324.1	IncX4	33298	41.8
	GCA_011465535.1	Anatum	CP045460.1	IncX4	33309	41.8
	GCA_011466815.1	Anatum	CP045521.1	Unknow	63762	42.1
	GCA_013416235.1	I 4,[5],12:i:-	CP050131.1	IncHI2A, IncHI2	298622	46.9
	GCA_014334235.1	Bovismorbificans	CP060519.1	Unknow	64443	42.9
	GCA_014334255.1	Enteritidis	CP060524.1	IncX4	33310	41.8
	GCA_015697745.1	I 4,[5],12:i:-	CP061116.1	IncHI2A, IncHI2	284303	46.4
	GCA_015697785.1	I 4,[5],12:i:-	CP061123.1	IncHI2A, IncHI2	260707	46.8
	GCA_015697805.1	I 4,[5],12:i:-	CP061125.1	IncHI2A, IncHI2	253817	46.6
	GCA_015697825.1	I 4,[5],12:i:-	CP061128.1	Unknow	60870	42.3
	GCA_016373105.2	Enteritidis	CP092330.1	IncX4	33287	41.8
	GCA_018460045.1	I 4,[5],12:i:-	CP075373.1	IncHI2, IncHI2A	250232	46.4
	GCA_019428465.1	Enteritidis	CP080094.1	IncX4	33310	41.8
	GCA_019670385.1	I 4,[5],12:i:-	AP023312.1	IncHI1A, IncFIA(HI1), IncHI1B(R27)	230500	46.9
	GCA_019969195.1	Derby	CP077663.1	IncX4	33308	41.8
	GCA_019969215.1	Derby	CP077665.1	IncX4	33309	41.8
	GCA_021474285.1	I 4,[5],12:i:-	CP090534.1	IncHI2A, IncHI2	292358	46.6
	GCA_023330705.1	I 4,[5],12:i:-	CP091545.1	IncHI2A, IncHI2	188626	46.1
	GCA_023330725.1	I 4,[5],12:i:-	CP091548.1	IncHI2A, IncHI2	271705	46.3
	GCA_023330765.1	I 4,[5],12:i:-	CP091555.1	IncHI2A, IncHI2	249973	46.4
	GCA_023330785.1	I 4,[5],12:i:-	CP091557.1	IncHI2A, IncHI2	221549	46.8
	GCA_023330805.1	I 4,[5],12:i:-	CP091559.1	IncHI2A, IncHI2	287681	46.3
	GCA_023330825.1	I 4,[5],12:i:-	CP091561.1	IncHI2A, IncHI2	215225	46.8
	GCA_023330845.1	I 4,[5],12:i:-	CP091564.1	IncHI2A, IncHI2	295985	46.9
	GCA_023330865.1	I 4,[5],12:i:-	CP091567.1	IncX4	33309	41.8
	GCA_023330885.1	I 4,[5],12:i:-	CP091570.1	IncHI2A, IncHI2	247705	46.3
	GCA_023330905.1	Typhimurium	CP091575.1	Unknow	65271	42.8
	GCA_023848615.1	Indiana	CP098832.1	IncHI2, IncN	229976	48.5
	GCA_023848645.1	I 4,[5],12:i:-	CP098836.1	IncX4	33858	41.6
	GCA_024266205.1	Goldcoast	CP100687.1	Unknow	62147	42.1
	GCA_024364825.1	Uganda	CP101366.1	Unknow	62098	42.3
	GCA_024364845.1	Meleagridis	CP101370.1	IncX4	33309	41.8
	GCA_024364885.1	I 4,[5],12:i:-	CP101374.1	IncX4	33309	41.8
	GCA_024364965.1	I 4,[5],12:i:-	CP101383.1	IncHI2A, IncHI2	257067	46.9
	GCA_024364985.1	I 4,[5],12:i:-	CP101387.1	IncHI2A, IncHI2	218090	45.4
	GCA_024365005.1	I 4,[5],12:i:-	CP101389.1	IncHI2A, IncN, IncHI2	256591	46.9
	GCA_024365025.1	I 4,[5],12:i:-	CP101391.1	IncHI2A, IncHI2	249573	46.4
	GCA_024731345.1	Indiana	CP102829.1	IncP1	50798	46.9
mcr-1.6	GCA_018141925.1	Regent	CP073327.1	Unknow	7838	46.2
mcr-3.1	GCA_004919145.1	I 4,[5],12:i:-	CP039562.1	IncA/C2	178506	52.2
	GCA_009664635.1	Typhimurium	CP045953.1	IncA/C2	144821	52.2
	GCA_012051085.1	I 4,[5],12:i:-	CP050727.1	IncA/C2	147578	52.1
	GCA_012051385.1	I 4,[5],12:i:-	CP050732.1	IncA/C2	181971	52.2
	GCA_019670285.1	I 4,[5],12:i:-	AP023301.1	IncFIB(AP001918)	131843	52.1
	GCA_019670345.1	I 4,[5],12:i:-	AP023307.1	IncFIB(AP001918)	131843	52.1
	GCA_019670405.1	I 4,[5],12:i:-	AP023314.1	IncFIB(AP001918)	99131	51.2
	GCA_024364925.1	I 4,[5],12:i:-	CP101378.1	IncFII	116686	50.8
	GCA_024364945.1	I 4,[5],12:i:-	CP101380.1	IncA/C2	147496	52.2
	GCA_907163175.1	I 4,[5],12:i:-	OU015324.1	IncA/C2	123084	52.2
mcr-3.2	GCA_907163185.1	I 4,[5],12:i:-	OU015338.1	IncHI2A, IncN, IncHI2	252248	46.4
	GCA_907163195.1	Fulica	OU015329.1	IncHI2A, IncN, IncHI2	262389	46.2
mcr-5.1	GCA_019670385.1	I 4,[5],12:i:-	AP023312.1	IncHI1A, IncFIA(HI1), IncHI1B(R27)	230500	46.9
mcr-9	GCA_000430125.1	Cubana	CP006057.1	Unknow	122863	48.4
	GCA_001690135.1	Heidelberg	CP016526.1	IncHI2, IncHI2A	261310	46.7
	GCA_002999175.1	Infantis	CP026661.1	IncHI2A, IncHI2	310921	47.7
	GCA_003030265.1	Concord	CP028197.1	IncHI2A, IncHI2, IncA/C2	444417	49.2
	GCA_003071545.1	Corvallis	CP027678.1	IncHI2, IncHI2A	284485	45.8
	GCA_003073495.1	Senftenberg	CP029037.1	IncHI2A, IncHI2	319930	47.2
	GCA_003325055.1	Concord	CP030186.1	IncHI2, IncHI2A	298919	47.7
	GCA_005617015.2	I 4,[5],12:i:-	CP082625.1	IncHI2, IncHI2A	249408	45.6
	GCA_005688015.2	Heidelberg	CP082630.1	IncHI2A, IncHI2	315781	49.1
	GCA_006695545.2	Heidelberg	CP049307.1	IncHI2, IncHI2A	338024	49.7
	GCA_007758295.2	Heidelberg	CP049311.1	IncHI2, IncHI2A	339705	49.7
	GCA_007763575.2	Brandenburg	CP082465.1	IncHI2A, IncHI2	293413	47.4
	GCA_007765475.2	I 4,[5],12:i:-	CP082418.1	IncHI2, IncHI2A	276582	46.8
	GCA_007815565.2	Johannesburg	CP049309.1	IncHI2, IncHI2A	310495	45.5
	GCA_010804465.2	Albany	CP082667.1	IncHI2A, IncHI2	353746	49
	GCA_012935235.1	Schwarzengrund	CP048299.1	IncHI2, IncHI2A	293131	46.6
	GCA_012935255.1	Schwarzengrund	CP048303.1	IncHI2, IncHI2A	293078	46.6
	GCA_012957145.2	Senftenberg	CP065860.1	IncHI2A, IncHI2	308749	48.5
	GCA_014123145.1	IIIb 50:k:z	CP059887.1	IncHI2A, IncHI2	277539	47.6
	GCA_014334215.1	I 4,[5],12:i:-	CP060516.1	IncHI2A, IncHI2	278034	47.5
	GCA_019468645.1	Minnesota	CP080514.1	IncHI2A, IncHI2	352141	48.2
	GCA_021183525.1	Thompson	CP089208.1	IncHI2A, IncHI2	308491	47.7
	GCA_021183545.1	I 4,[5],12:i:-	CP089210.1	IncHI2A, IncHI2	266098	46
	GCA_021497565.1	Agona	CP071389.1	IncHI2A, IncHI2	295499	47.6
	GCA_021545805.1	Stanley	CP067079.1	IncHI2A, IncHI2	271919	47.1
	GCA_023330745.1	Thompson	CP091551.1	IncHI2A, IncHI2	301285	47.3
tet(X)	GCA_016071195.1	Llandoff	CP060586.1	IncHI1B(R27), IncHI1A, IncFIA(HI1)	256017	47.4

## Sheet: Sheet2
ARG	Genbank Accession ID	Contig	Serovar	Most Like Prophage	Prophage State	Length(bp)	GC Content(%)
blaNDM-1	GCA_003071545.1	CP027679.1	Corvallis	PHAGE_Staphy_SPbeta_like_NC_029119(2)	Defective	33402	51
	GCA_019710395.3	CP081190.2	Fulica	PHAGE_Escher_RCS47_NC_042128(3)		19692	49
blaNDM-5	GCA_022870685.1	CP068019.1	I 4,[5],12:i:-	PHAGE_Escher_RCS47_NC_042128(2)	Defective	16594	50
blaNDM-9	GCA_021228955.1	CP089313.1 (Chormo)	Indiana	PHAGE_Salmon_SJ46_NC_031129(4)	Defective	21441	56
mcr-1.1	GCA_018460045.1	CP075373.1	I 4,[5],12:i:-	PHAGE_Acinet_vB_AbaM_ME3_NC_041884(3)	Defective	12723	49
mcr-3.1	GCA_004919145.1	CP039562.1	I 4,[5],12:i:-	PHAGE_Escher_RCS47_NC_042128(3)	Defective	27884	50
	GCA_012051385.1	CP050732.1	I 4,[5],12:i:-	PHAGE_Salmon_SJ46_NC_031129(3)		50737	51
	GCA_019670285.1	AP023301.1	I 4,[5],12:i:-	PHAGE_Salmon_SJ46_NC_031129(5)		50013	52
	GCA_019670345.1	AP023307.1	I 4,[5],12:i:-	PHAGE_Escher_RCS47_NC_042128(4)		31784	53
	GCA_019670405.1	AP023314.1	I 4,[5],12:i:-	PHAGE_Salmon_SJ46_NC_031129(3)		21323	49
	GCA_907163175.1	OU015324.1	I 4,[5],12:i:-	PHAGE_Escher_RCS47_NC_042128(3)		25996	51
mcr-3.2	GCA_907163185.1	OU015338.1	I 4,[5],12:i:-	PHAGE_Salmon_SJ46_NC_031129(3)	Defective	31416	50
	GCA_907163195.1	OU015329.1	Fulica	PHAGE_Acinet_vB_AbaM_ME3_NC_041884(3)	intact	42766	49
mcr-9	GCA_001278315.1	CP012599.1 (Chormo)	Newport	PHAGE_Escher_RCS47_NC_042128(6)	Defective	20196	56
	GCA_003325055.1	CP030186.1	Concord	PHAGE_Escher_RCS47_NC_042128(2)	Defective	32981	49
	GCA_007758295.2	CP049311.1	Heidelberg	PHAGE_Staphy_SPbeta_like_NC_029119(2)	Defective	18701	55
	GCA_007765355.2	CP049986.1 (Chormo)	Saintpaul	PHAGE_Acinet_vB_AbaM_ME3_NC_041884(3)	intact	37542	50
	GCA_012935275.1	CP048926.1 (Chormo)	Saintpaul	PHAGE_Acinet_vB_AbaM_ME3_NC_041884(3)	intact	23543	51
	GCA_907166765.1	OU015718.1 (Chormo)	I 4,[5],12:i:-	PHAGE_Escher_RCS47_NC_042128(2)	Defective	29062	54
tet(X4)	GCA_016071195.1	CP060586.1	Llandoff	PHAGE_Salmon_SJ46_NC_031129(2)	Defective	28991	51
