# Supplementary material for: Mobilome-driven partitions of the resistome in Salmonella
Source: mSystems. 2023 Oct 19;8(6):e00883-23. doi: 10.1128/msystems.00883-23 (PMC10734508; doi:10.1128/msystems.00883-23)
Supplement: Table S4 — Chromosomes and plasmid-borne ARGs of 1,817 Salmonella and the ARGs located on four types of chromosomes carrying MGE. [file msystems.00883-23-s0006.xlsx]

## Sheet: Legend
Legend:
	Sheet2-Sheet3: ARGs carried by chromosomes and plasmids of 1817 Salmonella strains.
	Sheet4-Sheet7: The four types of MGEs (prophage, transposon, integron, SGI) located on chromosomes, and the ARGs they carry.

## Sheet: Chromosome
Strain	Isolate Time	ARG	Count
GCA_024364945.1	2016	sul2, aph(3'')-Ib, aph(6)-Id, blaTEM-1B	4
GCA_010769995.2	2017	tet(B), sul2, aph(3'')-Ib, aph(6)-Id, blaTEM-1B	5
GCA_013114875.1	2017	Not Find	0
GCA_018339035.1	2012	Not Find	0
GCA_012050745.1	2012	blaCTX-M-55	1
GCA_022533545.1	2021	Not Find	0
GCA_000272755.4	Missing	Not Find	0
GCA_016454225.1	2003	Not Find	0
GCA_006402875.1	2017	Not Find	0
GCA_001972545.2	1997	Not Find	0
GCA_001484025.1	Missing	Not Find	0
GCA_003068025.2	2015	Not Find	0
GCA_003718315.1	1999	Not Find	0
GCA_009524835.2	2016	fosA7	1
GCA_007765475.2	2017	blaTEM-1B, aph(6)-Id, aph(3'')-Ib, sul2, tet(B)	5
GCA_000623195.2	2011	Not Find	0
GCA_005457265.2	2008	Not Find	0
GCA_009017315.1	2016	blaTEM-1B, aph(6)-Id, aph(3'')-Ib, sul2, tet(B)	5
GCA_000783815.2	2013	Not Find	0
GCA_010503935.2	2016	blaTEM-1B, aph(6)-Id, aph(3'')-Ib, sul2, tet(B)	5
GCA_005767315.2	2017	mcr-9, ant(3'')-Ia, aac(3)-VIa, sul1, fosA7	5
GCA_018338395.1	2009	Not Find	0
GCA_005534535.2	2013	Not Find	0
GCA_007923125.1	2016	Not Find	0
GCA_001890185.1	2007	Not Find	0
GCA_001692595.1	2013	fosA7	1
GCA_013162165.1	1964	Not Find	0
GCA_000018385.1	1988	Not Find	0
GCA_001135805.3	2007	Not Find	0
GCA_003710205.1	2013	Not Find	0
GCA_000444445.1	Missing	Not Find	0
GCA_024664715.1	2011	Not Find	0
GCA_008457465.2	2017	Not Find	0
GCA_021266405.1	2013	Not Find	0
GCA_005844025.1	2017	blaTEM-1B, aph(6)-Id, aph(3'')-Ib, sul2, tet(B)	5
GCA_020410865.1	2010	Not Find	0
GCA_001692575.1	2013	fosA7	1
GCA_010004265.2	2015	Not Find	0
GCA_020714905.1	2015	Not Find	0
GCA_016452065.1	2004	Not Find	0
GCA_022655665.1	2021	Not Find	0
GCA_006962435.2	Missing	Not Find	0
GCA_013162485.1	Missing	Not Find	0
GCA_000993725.1	2013	Not Find	0
GCA_008505445.2	2017	Not Find	0
GCA_001448705.2	2001	Not Find	0
GCA_003717035.1	2002	Not Find	0
GCA_021474245.1	2017	aph(6)-Id, aph(3'')-Ib, sul2, tet(B)	4
GCA_900635075.1	Missing	Not Find	0
GCA_018340585.1	2021	Not Find	0
GCA_021266245.1	2016	sul1, aadA7, aac(3)-Id	3
GCA_002761435.1	2008	Not Find	0
GCA_023159325.1	2020	sul1, dfrA12	2
GCA_900635725.1	Missing	Not Find	0
GCA_900635565.1	Missing	Not Find	0
GCA_008524845.2	2016	fosA7	1
GCA_001972625.2	1997	Not Find	0
GCA_018339455.1	2013	Not Find	0
GCA_008857885.2	2019	Not Find	0
GCA_006911855.2	2012	Not Find	0
GCA_003717515.1	2001	catA1, dfrA7, sul1, blaTEM-1B, sul2, aph(3'')-Ib, aph(6)-Id	7
GCA_008412045.2	2016	Not Find	0
GCA_018339395.1	2012	Not Find	0
GCA_001831715.2	2012	Not Find	0
GCA_020715485.1	2017	Not Find	0
GCA_002211585.1	Missing	Not Find	0
GCA_010383125.2	2016	blaCMY-2	1
GCA_008916265.2	Missing	Not Find	0
GCA_004124195.2	2016	qnrS2, catB3, blaOXA-1, aac(6')-Ib-cr, aac(3)-IVa, aph(4)-Ia, sul2, floR, oqxB, oqxA, sul1, dfrA12, aph(3')-Ia, sul3, cmlA1, fosA7	16
GCA_019890995.1	2019	Not Find	0
GCA_002386325.1	2014	Not Find	0
GCA_015247435.2	2018	Not Find	0
GCA_003429365.1	2017	Not Find	0
GCA_005900065.2	Missing	Not Find	0
GCA_001457675.1	1964	Not Find	0
GCA_003325055.1	Missing	sul2, aph(3'')-Ib, aph(6)-Id	3
GCA_000018705.1	2002	Not Find	0
GCA_000709535.1	Missing	Not Find	0
GCA_003718235.1	2000	Not Find	0
GCA_001975625.1	2009	Not Find	0
GCA_024508075.1	2013	fosA7	1
GCA_009387895.1	2013	Not Find	0
GCA_018338815.1	Missing	Not Find	0
GCA_010964235.2	2018	blaCTX-M-65	1
GCA_001623685.1	2011	sul1, blaCARB-2	2
GCA_020714785.1	2017	Not Find	0
GCA_001362195.2	2012	Not Find	0
GCA_022569775.1	Missing	aph(3'')-Ib, aph(6)-Id	2
GCA_016025395.1	2013	ant(3'')-Ia, floR, erm(42), aph(3')-Ia, sul1, blaCARB-2, tet(G), floR, dfrA1	9
GCA_001975325.1	1991	Not Find	0
GCA_018339955.1	2010	Not Find	0
GCA_002813935.1	2016	Not Find	0
GCA_002265865.2	2011	Not Find	0
GCA_000442415.1	2006	sul1, aadA5, dfrA17, blaTEM-1B	4
GCA_020691725.1	2014	tet(B), sul2, aph(3'')-Ib, aph(6)-Id, blaTEM-1B	5
GCA_006384195.1	2010	Not Find	0
GCA_024664835.1	2013	Not Find	0
GCA_000750495.1	2010	Not Find	0
GCA_009648815.1	1986	Not Find	0
GCA_021496275.1	2020	floR, aph(3')-Ia, dfrA14, qnrS13, blaCTX-M-55, aac(3)-IId, ant(3'')-Ia, lnu(F), sul3, blaTEM-1B, fosA7	11
GCA_018339615.1	2012	fosA7	1
GCA_004848685.1	2012	Not Find	0
GCA_009497855.1	2004	Not Find	0
GCA_016454325.1	2001	aph(3'')-Ib, aph(6)-Id	2
GCA_000750255.1	2010	Not Find	0
GCA_011408855.2	2016	blaCMY-2	1
GCA_022670715.1	2021	fosA7	1
GCA_005160385.1	2015	blaTEM-1B, aph(6)-Id, aph(3'')-Ib, sul2	4
GCA_001975405.1	1991	Not Find	0
GCA_015732575.1	2017	tet(B), sul2, aph(3'')-Ib, aph(6)-Id, blaTEM-1B	5
GCA_007040405.2	2016	Not Find	0
GCA_006026255.2	2015	Not Find	0
GCA_006849305.2	2014	Not Find	0
GCA_018338635.1	Missing	catA1, blaTEM-1B, ant(2'')-Ia, aadA5, blaOXA-2, blaOXA-2, sul1, aph(3')-Ia	8
GCA_010621305.2	2015	aph(6)-Id, aph(3'')-Ib	2
GCA_001623745.2	2005	Not Find	0
GCA_000462995.1	Missing	Not Find	0
GCA_001088345.2	2005	sul2, aph(3'')-Ib, aph(6)-Id, blaTEM-1B	4
GCA_019915605.1	2018	Not Find	0
GCA_021266265.1	2016	sul1, aadA7, aac(3)-Id	3
GCA_006873825.2	2014	Not Find	0
GCA_004848145.1	2012	Not Find	0
GCA_003718175.1	Missing	catA1, dfrA7, sul1, blaTEM-1B, aph(6)-Id, aph(3'')-Ib, sul2	7
GCA_019670265.1	2015	tet(B), sul2, aph(3'')-Ib, aph(6)-Id, blaTEM-1B	5
GCA_004919205.1	2008	blaTEM-1B, aph(6)-Id, aph(3'')-Ib, sul2, tet(B)	5
GCA_013376935.1	2017	Not Find	0
GCA_011409795.2	2016	tet(B), sul2, aph(3'')-Ib, aph(6)-Id, blaTEM-1B	5
GCA_016454665.1	2002	sul1, dfrA5, aph(6)-Id, aph(3'')-Ib, blaTEM-1B, sul1, ant(2'')-Ia	7
GCA_023612355.1	2016	Not Find	0
GCA_024364865.1	2016	mph(A), mcr-1.1, oqxB, oqxA, sul1, sul3, cmlA1, dfrA12, floR, sul2, aac(3)-IVa, fosA3, blaCTX-M-14, aph(6)-Id, aph(3'')-Ib, sul2, tet(B)	17
GCA_018339635.1	2011	Not Find	0
GCA_907166765.1	Missing	blaTEM-1B, tet(D), mcr-9, aph(6)-Id, aph(3'')-Ib, sul2, aph(3'')-Ib, aph(6)-Id, floR	9
GCA_012051085.1	2013	Not Find	0
GCA_018142025.1	2017	Not Find	0
GCA_023330805.1	2018	tet(B)	1
GCA_013344545.1	2017	Not Find	0
GCA_004354245.1	2018	Not Find	0
GCA_000493295.2	1997	Not Find	0
GCA_003595725.1	2006	Not Find	0
GCA_900478405.1	Missing	fosA7	1
GCA_002983965.1	2012	Not Find	0
GCA_000750335.1	2010	Not Find	0
GCA_004798765.1	2017	Not Find	0
GCA_003986675.1	2010	sul1, blaCARB-2, tet(G), floR, aadA2	5
GCA_012050025.1	2011	tet(B), sul2, aph(3'')-Ib, aph(6)-Id, blaTEM-1B	5
GCA_005094845.1	2010	tet(B), sul2, aph(3'')-Ib, aph(6)-Id, blaTEM-1B	5
GCA_003590695.1	2012	Not Find	0
GCA_021228955.1	2021	aac(3)-IVa, aph(4)-Ia, sul2, floR, blaCTX-M-65, fosA3, sul2, aph(3'')-Ib, aph(6)-Id, blaNDM-9, sul1, dfrA12, aac(6')-Ib-cr, blaOXA-1, catB3, sul1	16
GCA_016127435.1	Missing	Not Find	0
GCA_018340215.1	2013	Not Find	0
GCA_018338435.1	1987	tet(B), aph(6)-Ic, aph(3')-IIa, aph(3'')-Ib, aph(6)-Id, tet(B), aph(6)-Ic, aph(3')-IIa, fosA7	9
GCA_900185485.1	2017	sul2, aph(3'')-Ib, aph(6)-Id, blaTEM-1B, sul1, dfrA7, catA1	7
GCA_018141985.1	2017	Not Find	0
GCA_003717795.1	2012	Not Find	0
GCA_000271885.2	Missing	Not Find	0
GCA_019670165.1	2008	tet(B), sul2, aph(3'')-Ib, aph(6)-Id, blaTEM-1B	5
GCA_019915685.1	2017	Not Find	0
GCA_003717675.1	2012	Not Find	0
GCA_020023795.1	2007	Not Find	0
GCA_001922165.1	2000	Not Find	0
GCA_005585955.2	Missing	aph(6)-Id, aph(3'')-Ib	2
GCA_004919445.1	2012	Not Find	0
GCA_008457375.2	2017	Not Find	0
GCA_000626315.1	2010	Not Find	0
GCA_021183525.1	2018	Not Find	0
GCA_019670305.1	2015	tet(B), sul2, aph(3'')-Ib, aph(6)-Id, blaTEM-1B, qnrS1, blaCTX-M-55, catA2	8
GCA_003994815.1	2017	Not Find	0
GCA_001302625.1	2013	Not Find	0
GCA_007864785.2	2018	Not Find	0
GCA_018339515.1	2005	Not Find	0
GCA_008330205.1	2017	aac(3)-IVa, aph(4)-Ia, sul2, oqxA, oqxB, aadA5, dfrA17, fosA3, blaTEM-1B, rmtB, sul1, catB3, blaOXA-1, aac(6')-Ib-cr, blaCTX-M-55, sul2, aph(3'')-Ib, aph(6)-Id, tet(A), floR	20
GCA_018340195.1	2012	Not Find	0
GCA_016454785.1	2002	Not Find	0
GCA_003718455.1	2012	catA1, dfrA7, sul1	3
GCA_005415515.2	2017	Not Find	0
GCA_011466815.1	2017	Not Find	0
GCA_004919405.1	2012	Not Find	0
GCA_001302605.1	2013	Not Find	0
GCA_022559405.1	2019	Not Find	0
GCA_005144945.1	2010	Not Find	0
GCA_010775215.2	2016	blaCMY-2	1
GCA_006858285.2	2014	Not Find	0
GCA_020716645.1	2018	Not Find	0
GCA_012169275.1	2017	fosA7	1
GCA_018339475.1	2012	Not Find	0
GCA_003032015.1	Missing	Not Find	0
GCA_011552675.2	2017	fosA7	1
GCA_003994695.1	2018	Not Find	0
GCA_008918345.2	2018	tet(B), sul2, aph(3'')-Ib, aph(6)-Id, blaTEM-1B	5
GCA_900478375.1	Missing	Not Find	0
GCA_022559445.1	2019	Not Find	0
GCA_018339555.1	2014	Not Find	0
GCA_000011885.1	Missing	Not Find	0
GCA_019670225.1	2014	blaTEM-1B, aph(6)-Id, aph(3'')-Ib, sul2, tet(B)	5
GCA_004126495.1	2016	Not Find	0
GCA_003717775.1	2012	Not Find	0
GCA_005935865.2	2014	Not Find	0
GCA_019670185.1	2002	sul2, aph(3'')-Ib, aph(6)-Id	3
GCA_005160365.1	2011	Not Find	0
GCA_007863785.2	2018	Not Find	0
GCA_000213635.1	1991	Not Find	0
GCA_006517075.1	2013	Not Find	0
GCA_904129595.1	Missing	Not Find	0
GCA_000007545.1	1918	Not Find	0
GCA_001623845.1	2011	blaCMY-2	1
GCA_015697825.1	2015	blaTEM-1B, blaTEM-1B, aph(6)-Id, aph(3'')-Ib, sul2	5
GCA_010729545.2	2018	blaCMY-2	1
GCA_900205275.1	Missing	Not Find	0
GCA_008727535.1	Missing	blaCTX-M-15, tet(D), mcr-9, aph(6)-Id, aph(3'')-Ib, dfrA19, sul1, qnrA1, sul1, aac(6')-IIc, catA2, sul2, blaSHV-12, sul2, aph(3'')-Ib, aph(6)-Id	16
GCA_018338835.1	Missing	Not Find	0
GCA_003717095.1	2002	Not Find	0
GCA_013416235.1	2017	tet(B), blaTEM-1B, aph(6)-Id, aph(3'')-Ib, sul2	5
GCA_018338935.1	2012	Not Find	0
GCA_000487295.3	Missing	Not Find	0
GCA_009035925.2	2016	Not Find	0
GCA_015240855.1	2000	catA2	1
GCA_011302515.1	2017	Not Find	0
GCA_001148125.2	2002	Not Find	0
GCA_001597795.2	2014	Not Find	0
GCA_001576275.1	2002	Not Find	0
GCA_003177235.1	Missing	sul2, aph(3'')-Ib, aph(6)-Id, blaTEM-1B	4
GCA_013138355.1	Missing	Not Find	0
GCA_014394985.2	2017	erm(42), floR, sul2, dfrA1, floR, tet(G), blaCARB-2, sul1	8
GCA_002209225.2	2012	Not Find	0
GCA_003325095.1	Missing	Not Find	0
GCA_000626095.2	2010	Not Find	0
GCA_012530215.1	Missing	Not Find	0
GCA_015246835.2	2016	Not Find	0
GCA_021399255.1	2020	Not Find	0
GCA_000626695.2	2010	Not Find	0
GCA_001317685.2	1958	Not Find	0
GCA_009734305.1	2019	catA1, dfrA7, sul1, blaTEM-1B, aph(6)-Id, aph(3'')-Ib, sul2	7
GCA_005549915.2	2017	Not Find	0
GCA_018339655.1	2013	Not Find	0
GCA_003872395.2	2014	Not Find	0
GCA_000612325.1	2013	Not Find	0
GCA_016452085.1	2004	Not Find	0
GCA_014448095.2	2012	Not Find	0
GCA_003710145.1	Missing	Not Find	0
GCA_003873385.2	Missing	Not Find	0
GCA_000483715.2	Missing	Not Find	0
GCA_001975285.1	2006	fosA7	1
GCA_009584225.2	2016	Not Find	0
GCA_005447225.2	2017	fosA7, sul1, aadA2	3
GCA_003064405.2	2016	Not Find	0
GCA_010804465.2	2018	Not Find	0
GCA_006518555.2	1976	Not Find	0
GCA_003717395.1	2001	Not Find	0
GCA_009756605.1	2012	blaTEM-1B, aph(6)-Id, aph(3'')-Ib, sul2, tet(B)	5
GCA_001692655.1	2014	fosA7	1
GCA_003030125.1	2009	Not Find	0
GCA_009047585.2	2016	fosA7	1
GCA_001623725.1	2005	sul1, blaCARB-2, tet(G), floR, blaCARB-2, aadA2	6
GCA_001048375.2	1939	Not Find	0
GCA_006969245.1	2017	sul1, blaCARB-2, tet(G), floR, aadA2	5
GCA_005870975.2	2007	Not Find	0
GCA_000988525.3	2005	Not Find	0
GCA_001278295.1	2002	Not Find	0
GCA_000022165.1	Missing	Not Find	0
GCA_000272775.4	2003	Not Find	0
GCA_019710375.1	2021	tet(B), blaCTX-M-55, qnrS1	3
GCA_014858545.1	2018	Not Find	0
GCA_006051135.2	Missing	Not Find	0
GCA_022936365.1	2016	blaCTX-M-14b, aph(3')-Ia	2
GCA_014854835.1	2018	Not Find	0
GCA_000272735.4	2003	Not Find	0
GCA_004222645.2	1987	Not Find	0
GCA_005532075.2	2014	Not Find	0
GCA_002128385.1	2013	Not Find	0
GCA_000940895.2	2006	Not Find	0
GCA_006899445.2	2016	Not Find	0
GCA_004683925.1	Missing	Not Find	0
GCA_001833255.2	2013	Not Find	0
GCA_000624395.2	2010	Not Find	0
GCA_022701155.1	2018	ere(A), dfrA32, sul1, catB3, blaOXA-1, aac(6')-Ib-cr, aph(3')-Ia, tet(C), sul2, aph(3'')-Ib, aph(6)-Id, floR, blaCTX-M-64	13
GCA_009161025.2	2016	sul1, blaCARB-2, tet(G), floR, aadA2	5
GCA_000380325.1	Missing	Not Find	0
GCA_004847545.1	2012	Not Find	0
GCA_004919165.1	2008	Not Find	0
GCA_003325135.1	Missing	Not Find	0
GCA_001620205.2	2005	Not Find	0
GCA_003717075.1	2002	Not Find	0
GCA_003994755.1	2017	Not Find	0
GCA_002947135.1	Missing	Not Find	0
GCA_004136135.1	2011	Not Find	0
GCA_001119245.2	1976	Not Find	0
GCA_004847885.1	2012	Not Find	0
GCA_009584725.2	2016	Not Find	0
GCA_007833775.1	2018	Not Find	0
GCA_003718535.1	2009	blaTEM-1B, sul2, aph(3'')-Ib, aph(6)-Id	4
GCA_012050205.1	2013	Not Find	0
GCA_018338695.1	1981	Not Find	0
GCA_012049805.1	2013	Not Find	0
GCA_000750215.1	2010	Not Find	0
GCA_004923395.1	2018	Not Find	0
GCA_019063905.1	2020	aph(3')-Ia, aph(3'')-Ib, aph(6)-Id, sul1, aadA7, aac(3)-Id, blaCTX-M-14b, mcr-1.1	8
GCA_007230335.2	Missing	Not Find	0
GCA_023330845.1	2017	tet(B), sul2, aph(3'')-Ib, aph(6)-Id, blaTEM-1B	5
GCA_001953675.1	2013	Not Find	0
GCA_020715305.1	2017	Not Find	0
GCA_020736345.1	Missing	blaTEM-1B, aph(6)-Id, aph(3'')-Ib, sul2, tet(B)	5
GCA_000698715.2	2005	Not Find	0
GCA_009857075.1	2009	Not Find	0
GCA_004768605.1	Missing	Not Find	0
GCA_001441245.1	2012	fosA7	1
GCA_004223785.2	2014	Not Find	0
GCA_004768625.1	2017	Not Find	0
GCA_017094605.1	2014	Not Find	0
GCA_008807355.1	2019	Not Find	0
GCA_004324135.2	2007	blaTEM-1B, aph(6)-Id, aph(3'')-Ib, sul2, tet(B)	5
GCA_900635555.1	Missing	Not Find	0
GCA_002211925.1	1998	Not Find	0
GCA_004848545.1	2012	Not Find	0
GCA_008479505.2	2016	blaCMY-2	1
GCA_011302375.1	2017	Not Find	0
GCA_004792455.1	2012	Not Find	0
GCA_012970745.1	2018	Not Find	0
GCA_008727635.1	Missing	Not Find	0
GCA_020715525.1	2016	Not Find	0
GCA_001409195.1	Missing	Not Find	0
GCA_005688015.2	2017	fosA7	1
GCA_013138145.1	Missing	Not Find	0
GCA_003184325.1	2001	Not Find	0
GCA_010754535.2	2017	aph(3'')-Ib, aph(6)-Id	2
GCA_003347075.1	1997	Not Find	0
GCA_019915965.1	2016	Not Find	0
GCA_006868905.2	2014	Not Find	0
GCA_010612865.2	2016	blaCMY-2	1
GCA_011185315.2	2018	fosA7, tet(B), sul2	3
GCA_003717575.1	2001	Not Find	0
GCA_005899965.2	Missing	Not Find	0
GCA_024364965.1	2017	tet(B), sul2, aph(3'')-Ib, aph(6)-Id, blaTEM-1B	5
GCA_000272715.4	Missing	Not Find	0
GCA_013358425.1	2017	Not Find	0
GCA_022869585.1	Missing	Not Find	0
GCA_002741905.1	2015	catA1	1
GCA_021266445.1	2012	sul1, aadA7, aac(3)-Id	3
GCA_008474065.2	2016	Not Find	0
GCA_011057955.1	2015	dfrA12, sul3, blaTEM-1B	3
GCA_006199285.2	2017	Not Find	0
GCA_003296145.1	2018	Not Find	0
GCA_000487935.2	1988	blaTEM-1B	1
GCA_002234515.1	Missing	Not Find	0
GCA_014334155.1	2016	Not Find	0
GCA_003030105.1	Missing	Not Find	0
GCA_022936425.1	2012	sul1, blaVEB-8, sul1, armA, msr(E), mph(E), blaTEM-1B	7
GCA_018339255.1	2013	Not Find	0
GCA_009521555.2	2017	Not Find	0
GCA_023330705.1	2021	aph(6)-Id, aph(3'')-Ib, sul2, tet(B)	4
GCA_003717835.1	2009	catA1, dfrA7, sul1, blaTEM-1B, aph(6)-Id, aph(3'')-Ib, sul2	7
GCA_011182555.2	2018	blaCTX-M-65	1
GCA_005889975.1	2018	Not Find	0
GCA_001173525.2	1985	Not Find	0
GCA_011388175.1	2017	Not Find	0
GCA_002984285.1	2012	aadA2, floR, tet(G), blaCARB-2, sul1	5
GCA_019670425.1	2013	tet(B), sul2, aph(3'')-Ib, aph(6)-Id, blaTEM-1B	5
GCA_012052965.1	2014	Not Find	0
GCA_008727555.1	Missing	Not Find	0
GCA_025159055.1	2020	dfrA14, mph(A), lnu(F), aac(3)-IId, blaTEM-1B, rmtB, fosA3, blaCTX-M-55, qnrS1, floR, aph(3')-Ia, sul1, aadA7	13
GCA_018338735.1	1972	Not Find	0
GCA_000487255.2	Missing	Not Find	0
GCA_006019175.2	2014	Not Find	0
GCA_900635515.1	Missing	Not Find	0
GCA_000623335.1	2009	Not Find	0
GCA_002953175.1	2017	Not Find	0
GCA_009650375.1	2016	Not Find	0
GCA_006364755.1	Missing	Not Find	0
GCA_000484195.3	Missing	fosA7	1
GCA_003324995.1	Missing	Not Find	0
GCA_004135835.1	2002	Not Find	0
GCA_000330485.2	Missing	Not Find	0
GCA_005767415.2	2017	sul1, blaCARB-2	2
GCA_003324775.1	Missing	Not Find	0
GCA_000973665.2	1994	Not Find	0
GCA_900477925.1	1937	Not Find	0
GCA_000009525.1	Missing	Not Find	0
GCA_010940075.2	2018	fosA7	1
GCA_000623315.1	2004	Not Find	0
GCA_004224885.2	2018	Not Find	0
GCA_024266145.1	2017	sul2, aph(3'')-Ib, aph(6)-Id, tet(A), floR, dfrA23, sul1, blaDHA-1, qnrB4, lnu(F), aadA2	11
GCA_000623615.2	1996	Not Find	0
GCA_016454465.1	2002	Not Find	0
GCA_008504465.2	2017	Not Find	0
GCA_005222465.1	2017	qnrS2, catB3, blaOXA-1, aac(6')-Ib-cr, aac(3)-IVa, aph(4)-Ia, sul2, floR, oqxB, oqxA, sul1, dfrA12, aph(3')-Ia, sul3, cmlA1, fosA7	16
GCA_002999175.1	2015	Not Find	0
GCA_006868405.2	2014	Not Find	0
GCA_024266445.1	2017	tet(B), sul2, aph(3'')-Ib, aph(6)-Id, blaTEM-1B	5
GCA_004324145.2	2006	tet(B), sul2, aph(3'')-Ib, aph(6)-Id, blaTEM-1B	5
GCA_009342535.2	2017	Not Find	0
GCA_002507865.2	2016	Not Find	0
GCA_021397625.1	2021	Not Find	0
GCA_003184425.1	2001	Not Find	0
GCA_002863765.1	2014	Not Find	0
GCA_940620125.1	Missing	Not Find	0
GCA_002794415.1	2016	Not Find	0
GCA_018340315.1	2012	Not Find	0
GCA_000493535.2	1994	Not Find	0
GCA_004683945.1	2014	Not Find	0
GCA_940596495.1	Missing	Not Find	0
GCA_010699505.2	2014	Not Find	0
GCA_004847625.1	2012	Not Find	0
GCA_018338275.1	1973	Not Find	0
GCA_004564195.1	2011	fosA7	1
GCA_001689935.1	2012	fosA7	1
GCA_018986895.1	Missing	Not Find	0
GCA_003325035.1	Missing	Not Find	0
GCA_001833225.2	2012	Not Find	0
GCA_003718055.1	2008	catA1, dfrA7, sul1, blaTEM-1B, aph(6)-Id, aph(3'')-Ib, sul2	7
GCA_000430125.1	2012	Not Find	0
GCA_016455305.1	2014	fosA7, qnrS2, catB3, blaOXA-1, aac(6')-Ib-cr, aac(3)-IVa, aph(4)-Ia, sul2, floR, oqxB, oqxA, sul1, dfrA12, aph(3')-Ia, sul3, cmlA1	16
GCA_001975605.1	Missing	Not Find	0
GCA_005890095.1	Missing	Not Find	0
GCA_005447645.2	2017	Not Find	0
GCA_016025435.1	2016	ant(3'')-Ia, floR, erm(42), aph(3')-Ia, aph(3')-Ia, sul1, blaCARB-2, tet(G), floR, dfrA1	10
GCA_004847145.1	2012	Not Find	0
GCA_000623715.2	1998	Not Find	0
GCA_001692535.1	2013	fosA7	1
GCA_001975265.1	Missing	Not Find	0
GCA_008931225.1	2017	tet(B)	1
GCA_016026715.1	Missing	Not Find	0
GCA_008607005.2	Missing	blaCMY-2	1
GCA_003324875.1	Missing	Not Find	0
GCA_000626335.1	2011	Not Find	0
GCA_023518195.1	Missing	Not Find	0
GCA_008730735.2	Missing	catA1	1
GCA_000486855.2	Missing	Not Find	0
GCA_003986635.1	2011	fosA7	1
GCA_002234755.2	Missing	Not Find	0
GCA_005688995.2	2017	Not Find	0
GCA_018340335.1	2011	Not Find	0
GCA_001447095.1	2009	Not Find	0
GCA_003325215.1	Missing	Not Find	0
GCA_018338875.1	2010	Not Find	0
GCA_009588305.2	2017	fosA7	1
GCA_000486045.2	Missing	fosA7	1
GCA_020714705.1	2015	Not Find	0
GCA_900635605.1	Missing	Not Find	0
GCA_001535315.2	2007	Not Find	0
GCA_024364905.1	2016	sul3, cmlA1, dfrA12, floR, sul2, aac(3)-IVa, fosA3, blaCTX-M-14, mph(A), mcr-1.1, oqxB, oqxA, sul1, aph(6)-Id, aph(3'')-Ib, sul2, tet(B)	17
GCA_002741885.1	2015	catA1	1
GCA_005936085.2	2014	Not Find	0
GCA_022559485.1	2018	Not Find	0
GCA_003871895.2	Missing	Not Find	0
GCA_007424245.2	2019	Not Find	0
GCA_003325115.1	Missing	Not Find	0
GCA_013710925.2	Missing	aph(3'')-Ib, aph(6)-Id	2
GCA_001106745.2	2002	Not Find	0
GCA_009756555.1	2010	Not Find	0
GCA_004919305.1	2009	blaTEM-1B, sul2, aph(3'')-Ib, aph(6)-Id, tet(B)	5
GCA_004324045.2	2005	Not Find	0
GCA_006948385.2	2013	Not Find	0
GCA_022569755.1	Missing	aph(3'')-Ib, aph(6)-Id	2
GCA_001148305.2	2008	Not Find	0
GCA_005885855.1	Missing	Not Find	0
GCA_007861865.2	2018	sul1, aac(3)-VIa, ant(3'')-Ia, tet(C), sul2	5
GCA_004282055.2	2017	Not Find	0
GCA_008705215.1	2018	catA1, dfrA7, sul1	3
GCA_002009155.1	2009	Not Find	0
GCA_000623135.2	Missing	Not Find	0
GCA_020715545.1	2015	Not Find	0
GCA_024365025.1	2017	tet(B)	1
GCA_010762755.2	2016	Not Find	0
GCA_000623475.2	1999	Not Find	0
GCA_006165245.1	Missing	fosA7	1
GCA_018339435.1	2007	Not Find	0
GCA_001931555.1	2015	Not Find	0
GCA_015832325.1	2013	Not Find	0
GCA_003718495.1	2011	Not Find	0
GCA_018340525.1	2012	Not Find	0
GCA_004328765.1	2008	Not Find	0
GCA_006090915.2	2014	Not Find	0
GCA_009729975.1	Missing	blaTEM-1B, sul2, aph(3'')-Ib, aph(6)-Id, dfrA1, sul1, catA1	7
GCA_019670245.1	2014	tet(B), sul2, aph(3'')-Ib, aph(6)-Id, blaTEM-1B	5
GCA_012053725.1	2010	fosA3, sul1, catB3, blaOXA-1, aac(6')-Ib-cr, sul2, aph(4)-Ia, aac(3)-IVa, dfrA12, sul1, rmtB, blaTEM-1B, aac(3)-IId, blaCTX-M-65, aph(6)-Id, aph(3'')-Ib, sul2	17
GCA_006165205.1	Missing	fosA7	1
GCA_019670325.1	2013	tet(B)	1
GCA_022670775.1	2018	fosA7	1
GCA_016454205.1	2003	Not Find	0
GCA_002234795.1	Missing	Not Find	0
GCA_006855945.2	2014	tet(B), fosA7	2
GCA_007864305.2	2018	Not Find	0
GCA_004919185.1	2008	Not Find	0
GCA_018460045.1	2018	blaTEM-1B, aph(6)-Id, aph(3'')-Ib, sul2, tet(B)	5
GCA_015246635.2	2018	Not Find	0
GCA_000953495.1	1973	Not Find	0
GCA_021713115.1	2019	Not Find	0
GCA_021474325.1	2016	blaTEM-1B, aph(6)-Id, aph(3'')-Ib, sul2, tet(B)	5
GCA_010474285.2	2016	tet(B), sul2, aph(3'')-Ib, aph(6)-Id, blaTEM-1B	5
GCA_004768565.1	2006	Not Find	0
GCA_004136075.1	2006	Not Find	0
GCA_009884355.1	2011	Not Find	0
GCA_019428465.1	Missing	Not Find	0
GCA_006952825.2	2012	Not Find	0
GCA_019915705.1	2017	Not Find	0
GCA_003324815.1	Missing	Not Find	0
GCA_022569735.1	2017	Not Find	0
GCA_003031835.1	2009	Not Find	0
GCA_015074885.1	2017	Not Find	0
GCA_004847345.1	2012	Not Find	0
GCA_003068145.2	2015	Not Find	0
GCA_003030285.2	Missing	Not Find	0
GCA_007232625.2	1988	Not Find	0
GCA_900477985.1	Missing	Not Find	0
GCA_018339975.1	1953	Not Find	0
GCA_013138245.1	Missing	Not Find	0
GCA_006339875.2	2018	Not Find	0
GCA_012053525.1	2013	Not Find	0
GCA_021474285.1	2017	tet(B), sul2, aph(3'')-Ib, aph(6)-Id	4
GCA_003627015.2	2005	Not Find	0
GCA_006344865.2	2014	Not Find	0
GCA_005606435.2	2014	Not Find	0
GCA_003194225.1	2003	Not Find	0
GCA_023330745.1	2019	Not Find	0
GCA_018310435.1	Missing	Not Find	0
GCA_018338295.1	Missing	Not Find	0
GCA_016452105.1	2004	ant(2'')-Ia, sul1, blaTEM-1B, aph(3'')-Ib, aph(6)-Id, dfrA5, sul1	7
GCA_008918025.2	2018	Not Find	0
GCA_000486585.2	Missing	Not Find	0
GCA_000240905.3	Missing	Not Find	0
GCA_013328855.1	2012	Not Find	0
GCA_002386165.1	2014	Not Find	0
GCA_900205265.1	Missing	Not Find	0
GCA_024266265.1	2018	tet(B)	1
GCA_009525035.2	2016	Not Find	0
GCA_007816835.2	2014	mcr-9, tet(B)	2
GCA_002761035.1	1981	Not Find	0
GCA_004358925.1	2018	Not Find	0
GCA_018338495.1	Missing	Not Find	0
GCA_018340235.1	2013	Not Find	0
GCA_002504105.1	2009	Not Find	0
GCA_005978105.2	2016	sul1, ant(3'')-Ia, aph(6)-Id, aph(3'')-Ib, aph(3')-Ia	5
GCA_023330765.1	2019	tet(B), sul2, aph(3'')-Ib, aph(6)-Id, blaTEM-1B	5
GCA_019969195.1	2018	qnrS2, catB3, blaOXA-1, aac(6')-Ib-cr, aac(3)-IVa, aph(4)-Ia, sul2, floR, oqxB, oqxA, sul1, dfrA12, aph(3')-Ia, sul3, cmlA1, fosA7	16
GCA_014431865.2	2013	Not Find	0
GCA_004848405.1	2012	Not Find	0
GCA_016454165.1	2003	Not Find	0
GCA_000026565.1	2002	Not Find	0
GCA_003589805.1	2013	Not Find	0
GCA_022559345.1	2015	Not Find	0
GCA_006051055.2	Missing	Not Find	0
GCA_001448485.2	2002	Not Find	0
GCA_000430165.1	Missing	Not Find	0
GCA_003325155.1	Missing	Not Find	0
GCA_004324245.2	2011	blaTEM-1B, aph(6)-Id, aph(3'')-Ib, sul2, tet(B)	5
GCA_001079465.2	2011	Not Find	0
GCA_000329365.2	2010	Not Find	0
GCA_003067925.2	2016	Not Find	0
GCA_003717995.1	2009	catA1, dfrA7, sul1	3
GCA_014447835.2	2012	Not Find	0
GCA_008606975.2	Missing	Not Find	0
GCA_011311395.2	2018	Not Find	0
GCA_018340275.1	2011	Not Find	0
GCA_015697805.1	2016	blaTEM-1B, aph(6)-Id, aph(3'')-Ib, sul2, tet(B), floR, sul2, aph(4)-Ia, aac(3)-IVa, blaCTX-M-14, fosA3	11
GCA_003902395.2	2008	Not Find	0
GCA_006165125.1	Missing	fosA7	1
GCA_000272815.2	2004	Not Find	0
GCA_002761415.1	2007	Not Find	0
GCA_019915785.1	2017	tet(B), sul2, aph(3'')-Ib, aph(6)-Id, blaTEM-1B	5
GCA_019468645.1	2020	sul2, blaCMY-2	2
GCA_000625855.2	2008	Not Find	0
GCA_900478345.1	Missing	Not Find	0
GCA_013376915.1	2017	aph(6)-Id, sul3, lnu(F), ant(3'')-Ia, aac(3)-IId, blaLAP-2, blaTEM-1B, blaCTX-M-55, qnrS1, aph(3')-Ia, floR	11
GCA_000487155.2	Missing	Not Find	0
GCA_003589825.1	Missing	Not Find	0
GCA_024722475.1	2019	aph(3')-Ia, dfrA14, mph(A), lnu(F), aac(3)-IId, blaTEM-1B, rmtB, blaCTX-M-55, floR	9
GCA_001975445.1	2002	Not Find	0
GCA_019967915.1	2020	aph(3')-Ia	1
GCA_008759735.2	2019	Not Find	0
GCA_002211865.1	1961	Not Find	0
GCA_018340355.1	2011	Not Find	0
GCA_006860705.2	2012	Not Find	0
GCA_006517055.1	2013	Not Find	0
GCA_002760955.1	1974	Not Find	0
GCA_019670205.1	1998	tet(B), sul2, aph(3'')-Ib, aph(6)-Id, blaTEM-1B	5
GCA_020715505.1	2018	Not Find	0
GCA_024664595.1	2007	Not Find	0
GCA_005473655.2	Missing	Not Find	0
GCA_000283735.1	Missing	tet(B), catA1, blaOXA-1, sul1	4
GCA_008386295.1	2018	Not Find	0
GCA_022350005.1	2017	Not Find	0
GCA_006027055.2	2015	Not Find	0
GCA_002313085.1	2016	Not Find	0
GCA_001975515.1	1970	Not Find	0
GCA_018340485.1	2009	Not Find	0
GCA_004136035.1	2009	Not Find	0
GCA_016454265.1	2002	fosA7	1
GCA_003986655.1	2010	blaCMY-2	1
GCA_004136155.1	2006	Not Find	0
GCA_003073575.1	Missing	Not Find	0
GCA_008124065.1	2016	fosA7	1
GCA_900478225.1	Missing	Not Find	0
GCA_020715405.1	2015	Not Find	0
GCA_000623675.2	1997	Not Find	0
GCA_022117515.1	2012	Not Find	0
GCA_003606225.1	2017	Not Find	0
GCA_001576255.1	2000	aadA2, floR, tet(G), blaCARB-2, sul1	5
GCA_024664475.1	2013	blaCTX-M-55	1
GCA_002313105.1	2015	Not Find	0
GCA_003718075.1	2008	catA1, dfrA7, sul1	3
GCA_018326605.1	Missing	Not Find	0
GCA_019797945.1	2021	Not Find	0
GCA_003717715.1	2010	Not Find	0
GCA_014432465.2	2012	Not Find	0
GCA_907163165.1	2016	tet(B), blaTEM-1B, aph(6)-Id, aph(3'')-Ib, sul2	5
GCA_023518135.1	Missing	Not Find	0
GCA_005549255.2	2017	Not Find	0
GCA_024266465.1	2018	mph(A), aph(3')-Ia, aph(6)-Id, aph(3'')-Ib	4
GCA_005447485.2	2017	Not Find	0
GCA_005978645.2	2014	Not Find	0
GCA_013138325.1	Missing	Not Find	0
GCA_005996325.2	2016	Not Find	0
GCA_002211845.1	2004	Not Find	0
GCA_016454705.1	2002	Not Find	0
GCA_008727655.1	Missing	Not Find	0
GCA_001623545.2	2005	Not Find	0
GCA_005160405.1	2016	blaTEM-1B, tet(B), sul2, aph(3'')-Ib, aph(6)-Id	5
GCA_002208195.1	2008	Not Find	0
GCA_001628755.1	2011	Not Find	0
GCA_001953035.1	Missing	Not Find	0
GCA_006338875.2	2018	blaCMY-2, grdA	2
GCA_000486525.2	Missing	Not Find	0
GCA_002761335.1	2005	Not Find	0
GCA_001360555.2	2010	Not Find	0
GCA_018340055.1	2012	Not Find	0
GCA_907163245.1	2017	tet(B), sul2, aph(3'')-Ib, aph(6)-Id, blaTEM-1B	5
GCA_000818075.1	2003	Not Find	0
GCA_023158855.1	2012	Not Find	0
GCA_001104165.2	2000	Not Find	0
GCA_012052085.1	2014	aac(3)-IVa, aph(4)-Ia, sul2, dfrA17, aadA5, sul1, catB3, blaOXA-1, aac(6')-Ib-cr, blaCTX-M-55, sul2, aph(3'')-Ib, aph(6)-Id, tet(A), floR	15
GCA_023024545.1	2013	Not Find	0
GCA_001690005.1	2012	fosA7	1
GCA_000626355.1	2011	Not Find	0
GCA_020714805.1	2016	Not Find	0
GCA_001448665.2	2006	Not Find	0
GCA_008931245.1	2017	tet(B)	1
GCA_022226915.1	2021	Not Find	0
GCA_018338655.1	Missing	Not Find	0
GCA_004324035.2	2007	Not Find	0
GCA_016454525.1	2003	Not Find	0
GCA_017094585.1	2015	Not Find	0
GCA_024266565.1	2018	Not Find	0
GCA_000245535.1	Missing	Not Find	0
GCA_012957725.2	2019	Not Find	0
GCA_001364695.2	1998	Not Find	0
GCA_006320625.2	Missing	aph(6)-Id, aph(3'')-Ib	2
GCA_004328805.1	2005	Not Find	0
GCA_002813975.1	2010	Not Find	0
GCA_007860625.2	2018	Not Find	0
GCA_006113225.2	Missing	Not Find	0
GCA_018340255.1	2012	Not Find	0
GCA_018338895.1	2012	Not Find	0
GCA_002952975.1	2013	aph(3')-Ia, blaTEM-1B, cmlA1, sul3, dfrA12, sul1	6
GCA_005221485.1	Missing	Not Find	0
GCA_900635855.1	1940	Not Find	0
GCA_000715155.2	Missing	Not Find	0
GCA_003324855.1	Missing	Not Find	0
GCA_900636155.1	Missing	Not Find	0
GCA_003589865.1	Missing	Not Find	0
GCA_002266205.2	2012	Not Find	0
GCA_019670145.1	2007	tet(B), sul2, aph(3'')-Ib, aph(6)-Id	4
GCA_003071545.1	2012	Not Find	0
GCA_003073595.1	2016	Not Find	0
GCA_009729935.1	Missing	Not Find	0
GCA_003641305.1	2011	Not Find	0
GCA_007634455.2	2017	Not Find	0
GCA_004124175.2	2016	blaTEM-1B, sul2, aph(3'')-Ib, aph(6)-Id, tet(B)	5
GCA_907163195.1	2012	tet(B)	1
GCA_000626255.1	2008	Not Find	0
GCA_007484345.2	2017	Not Find	0
GCA_013138105.1	Missing	Not Find	0
GCA_020715345.1	2016	Not Find	0
GCA_005411755.2	2013	Not Find	0
GCA_003718035.1	2008	catA1, dfrA7, sul1	3
GCA_002504125.1	2009	Not Find	0
GCA_004022525.1	2014	Not Find	0
GCA_019356415.1	Missing	Not Find	0
GCA_000623275.1	2009	Not Find	0
GCA_000624175.2	Missing	Not Find	0
GCA_005767655.2	2017	Not Find	0
GCA_008124445.1	2016	grdA, grdA, grdA	3
GCA_004847605.1	2012	Not Find	0
GCA_008025235.2	2014	Not Find	0
GCA_016775625.1	2017	fosA7	1
GCA_019339465.1	2013	Not Find	0
GCA_020715285.1	2017	Not Find	0
GCA_009756455.1	2009	blaTEM-1B, aph(6)-Id, aph(3'')-Ib, sul2, tet(B)	5
GCA_003324975.1	Missing	Not Find	0
GCA_003994595.1	2018	Not Find	0
GCA_901457615.1	Missing	Not Find	0
GCA_001357935.2	1980	Not Find	0
GCA_009756475.1	2014	aph(6)-Id, aph(3'')-Ib, sul2, tet(B)	4
GCA_024266245.1	2018	Not Find	0
GCA_013138225.1	Missing	Not Find	0
GCA_007971865.1	2018	Not Find	0
GCA_016454585.1	2003	fosA7	1
GCA_011301835.1	2018	Not Find	0
GCA_016452005.1	2004	Not Find	0
GCA_002982095.1	2001	Not Find	0
GCA_008728495.1	2019	Not Find	0
GCA_002224405.1	2013	Not Find	0
GCA_900635865.1	Missing	Not Find	0
GCA_003641325.1	2011	Not Find	0
GCA_006846945.2	2014	Not Find	0
GCA_005543515.2	2017	Not Find	0
GCA_001305235.1	2014	Not Find	0
GCA_009650055.1	2016	Not Find	0
GCA_004337735.2	2012	tet(B)	1
GCA_907166795.1	Missing	blaTEM-1B, tet(D), mcr-9, aph(6)-Id, aph(3'')-Ib, dfrA19, aac(6')-IIc, sul1, sul2, blaSHV-12	10
GCA_018340465.1	2014	Not Find	0
GCA_001121865.2	1983	Not Find	0
GCA_004847505.1	2012	Not Find	0
GCA_011304815.1	2007	Not Find	0
GCA_000018625.1	Missing	Not Find	0
GCA_000748245.2	Missing	Not Find	0
GCA_000623395.2	1998	Not Find	0
GCA_020714645.1	2016	Not Find	0
GCA_014338425.3	Missing	Not Find	0
GCA_000818115.1	Missing	Not Find	0
GCA_001629775.1	2011	Not Find	0
GCA_900635675.1	Missing	Not Find	0
GCA_008313815.1	2019	Not Find	0
GCA_006740725.1	2017	Not Find	0
GCA_003717755.1	2011	Not Find	0
GCA_024507995.1	2012	fosA7	1
GCA_021545725.1	2019	Not Find	0
GCA_004768665.1	2017	Not Find	0
GCA_004222725.2	Missing	Not Find	0
GCA_018338475.1	Missing	Not Find	0
GCA_024266225.1	2018	Not Find	0
GCA_001620115.1	2006	Not Find	0
GCA_001890165.1	Missing	Not Find	0
GCA_004919285.1	2008	Not Find	0
GCA_022846635.1	Missing	blaCTX-M-151	1
GCA_011301315.1	2017	Not Find	0
GCA_000016045.1	Missing	Not Find	0
GCA_011466275.1	2017	Not Find	0
GCA_001692615.1	2013	fosA7	1
GCA_024266185.1	2018	Not Find	0
GCA_001623665.2	2007	Not Find	0
GCA_900478155.1	Missing	Not Find	0
GCA_015052825.1	2020	Not Find	0
GCA_010394245.2	2016	Not Find	0
GCA_009884375.1	2011	sul1, blaCARB-2, tet(G), floR, aadA2, aph(3')-Ia, aph(6)-Id, aph(3'')-Ib, dfrA12, sul1	10
GCA_018338975.1	2012	Not Find	0
GCA_001448785.2	1995	Not Find	0
GCA_004328785.1	2011	Not Find	0
GCA_009664595.1	2015	Not Find	0
GCA_003717435.1	2001	Not Find	0
GCA_009529075.2	2017	aadA2, floR, tet(G), blaCARB-2, sul1	5
GCA_012053325.1	2013	aac(6')-Ib-cr, blaOXA-1, catB3, sul1, armA, msr(E), mph(E), aac(3)-IVa, aph(4)-Ia, sul2, floR, cmlA1, sul3, aph(3')-Ia, dfrA12, sul1, catB3, blaOXA-1, aac(6')-Ib-cr	19
GCA_004124035.2	2013	tet(B)	1
GCA_016653555.1	2018	Not Find	0
GCA_024364985.1	2017	tet(B)	1
GCA_018339875.1	Missing	fosA7	1
GCA_010396085.2	Missing	Not Find	0
GCA_024266385.1	2018	fosA7	1
GCA_014123145.1	2017	Not Find	0
GCA_004919225.1	2010	blaTEM-1B, sul2, aph(3'')-Ib, aph(6)-Id, tet(B)	5
GCA_000623095.2	Missing	Not Find	0
GCA_009728895.2	2011	Not Find	0
GCA_900635615.1	Missing	Not Find	0
GCA_014334215.1	Missing	tet(B)	1
GCA_000272835.4	2004	Not Find	0
GCA_015242875.1	2018	Not Find	0
GCA_005885875.1	Missing	Not Find	0
GCA_006869965.2	Missing	Not Find	0
GCA_005532895.2	2014	Not Find	0
GCA_018339715.1	2005	Not Find	0
GCA_011118855.2	2017	tet(B), sul2, aph(3'')-Ib, aph(6)-Id, blaTEM-1B	5
GCA_000006945.2	1948	Not Find	0
GCA_020715045.1	2015	Not Find	0
GCA_001367555.2	2012	catA1, dfrA7, sul1, blaTEM-1B, aph(6)-Id, aph(3'')-Ib, sul2	7
GCA_023518175.1	Missing	Not Find	0
GCA_023330885.1	2017	tet(B)	1
GCA_003073555.1	2016	Not Find	0
GCA_019670285.1	2014	tet(B), sul2, aph(3'')-Ib, aph(6)-Id, blaTEM-1B	5
GCA_001953015.1	Missing	Not Find	0
GCA_018338375.1	Missing	Not Find	0
GCA_014217955.1	Missing	Not Find	0
GCA_003325255.1	Missing	Not Find	0
GCA_019931635.1	2017	Not Find	0
GCA_003994635.1	2018	Not Find	0
GCA_005946705.2	2014	fosA7	1
GCA_000623455.2	1998	Not Find	0
GCA_012053905.1	2011	blaCTX-M-14	1
GCA_001623585.1	2006	Not Find	0
GCA_003994735.1	2018	Not Find	0
GCA_020714865.1	2017	Not Find	0
GCA_001886995.1	2007	Not Find	0
GCA_001705365.1	2004	Not Find	0
GCA_008244785.1	2019	aph(3')-IIa, catA1	2
GCA_023848615.1	2020	blaCTX-M-55	1
GCA_003589785.1	2014	Not Find	0
GCA_009729915.1	Missing	Not Find	0
GCA_900636165.1	1955	Not Find	0
GCA_024664955.1	2007	blaCTX-M-14	1
GCA_000754375.1	Missing	Not Find	0
GCA_000487515.2	Missing	Not Find	0
GCA_003054535.1	2009	Not Find	0
GCA_024266165.1	2017	Not Find	0
GCA_013348865.1	Missing	Not Find	0
GCA_003073515.1	2016	Not Find	0
GCA_008457445.2	2017	Not Find	0
GCA_004941405.1	2014	aph(6)-Id, aph(3'')-Ib, sul2, tet(B)	4
GCA_000385905.1	1918	Not Find	0
GCA_000505365.2	2004	Not Find	0
GCA_004280135.2	2017	Not Find	0
GCA_000623295.1	2004	Not Find	0
GCA_009650355.1	2016	Not Find	0
GCA_011465695.1	2012	Not Find	0
GCA_011466075.1	2017	Not Find	0
GCA_023330725.1	2021	tet(B), sul2, aph(3'')-Ib, aph(6)-Id	4
GCA_021474305.1	2016	tet(B)	1
GCA_907166775.1	Missing	tet(M), blaTEM-1B, floR, sul1, dfrA1, aph(6)-Id, aph(3'')-Ib, sul2, aph(3'')-Ib, aph(6)-Id, aph(3')-Ia, sul3	12
GCA_000486815.2	2002	Not Find	0
GCA_003718255.1	2006	catA1, dfrA7, sul1, blaTEM-1B, aph(6)-Id, aph(3'')-Ib, sul2	7
GCA_007041505.2	Missing	Not Find	0
GCA_003312565.1	Missing	Not Find	0
GCA_003718195.1	2006	Not Find	0
GCA_002761475.1	2012	Not Find	0
GCA_015697745.1	2018	tet(B), aph(6)-Id, aph(3'')-Ib, sul2	4
GCA_016454185.1	2003	tet(B)	1
GCA_012530335.1	Missing	Not Find	0
GCA_001922185.1	2010	Not Find	0
GCA_003717955.1	2009	Not Find	0
GCA_007977065.2	2019	Not Find	0
GCA_006124375.2	Missing	aph(3'')-Ib, aph(6)-Id	2
GCA_006342205.2	2018	sul2, tet(C), ant(3'')-Ia, aac(3)-VIa, sul1	5
GCA_005890175.1	2007	Not Find	0
GCA_016454545.1	2003	Not Find	0
GCA_021266225.1	2017	sul1, aadA7, aac(3)-Id	3
GCA_019645915.1	1983	Not Find	0
GCA_001361075.2	2012	blaTEM-1B, aph(6)-Id, aph(3'')-Ib, sul2, sul1, dfrA7, catA1	7
GCA_000486165.2	1988	Not Find	0
GCA_002210025.1	2014	blaTEM-1B, aph(6)-Id, aph(3'')-Ib, sul2, tet(B)	5
GCA_023702165.1	2019	Not Find	0
GCA_010931375.2	2018	Not Find	0
GCA_021474265.1	2008	tet(B), sul2, aph(3'')-Ib, aph(6)-Id, blaTEM-1B	5
GCA_022936385.1	2014	aac(3)-Id, aadA7, sul1, blaTEM-1B	4
GCA_023330905.1	2016	tet(B)	1
GCA_003872215.2	2014	Not Find	0
GCA_008504985.2	2017	Not Find	0
GCA_003663765.1	2015	Not Find	0
GCA_016952595.1	2002	sul1, blaCARB-2, tet(G), floR, aadA2	5
GCA_006520715.2	2018	Not Find	0
GCA_008727615.1	Missing	aph(3')-Ia, mph(A), catA2, blaTEM-1B, aph(6)-Id, aph(3'')-Ib, sul1, aadA5, dfrA17, mph(E), msr(E), armA, sul1, aadA2, aac(3)-IId, blaTEM-1B	16
GCA_019469485.1	2018	dfrA12, sul3, blaTEM-1B	3
GCA_006165285.1	Missing	fosA7	1
GCA_014521465.1	2019	Not Find	0
GCA_006165225.1	Missing	fosA7	1
GCA_009524135.2	2016	fosA7, blaCMY-2	2
GCA_005885835.1	2019	catA1, dfrA7, sul1, blaTEM-1B, aph(6)-Id, aph(3'')-Ib, sul2	7
GCA_020715465.1	2015	Not Find	0
GCA_024266525.1	2017	mph(A), erm(42), floR, sul3	4
GCA_001692555.1	2003	fosA7	1
GCA_016454385.1	2002	fosA7	1
GCA_021397675.1	2021	Not Find	0
GCA_009667855.1	Missing	Not Find	0
GCA_000750295.1	2009	Not Find	0
GCA_010485715.2	2017	Not Find	0
GCA_012935275.1	2007	tet(B), mcr-9	2
GCA_005537135.1	Missing	Not Find	0
GCA_900478385.1	1932	Not Find	0
GCA_005532935.2	2014	Not Find	0
GCA_012935255.1	2003	Not Find	0
GCA_001612515.1	2005	Not Find	0
GCA_004324015.2	2011	Not Find	0
GCA_008757795.3	2019	Not Find	0
GCA_000750375.1	2010	Not Find	0
GCA_007861245.2	2018	Not Find	0
GCA_015052785.1	2020	aph(3')-IIa	1
GCA_900635485.1	Missing	Not Find	0
GCA_003913575.2	2017	Not Find	0
GCA_001831985.2	2012	Not Find	0
GCA_003994555.1	2018	Not Find	0
GCA_003718475.1	2011	blaTEM-1B, sul1, dfrA7, catA1	4
GCA_903992995.2	2005	Not Find	0
GCA_009667745.1	2015	aph(3'')-Ib, aph(6)-Id, aph(3')-Ia, mph(A)	4
GCA_001975645.1	Missing	Not Find	0
GCA_002209205.2	2011	tet(B), aph(3'')-Ib, aph(6)-Id, aph(3')-Ia, sul2, blaTEM-1B	6
GCA_018339835.1	2010	Not Find	0
GCA_003429465.1	2013	Not Find	0
GCA_002761055.1	1992	aadA2, sul1, blaCARB-2, tet(G)	4
GCA_900166885.1	Missing	tet(B)	1
GCA_002128365.1	2012	Not Find	0
GCA_004324125.2	2007	tet(B)	1
GCA_003325015.1	Missing	Not Find	0
GCA_003717355.1	2002	Not Find	0
GCA_001441225.1	2012	fosA7	1
GCA_001185245.1	2007	Not Find	0
GCA_002761015.1	1981	Not Find	0
GCA_006340505.2	2018	tet(C), ant(3'')-Ia, aac(3)-VIa, sul1, sul2	5
GCA_002761355.1	2011	Not Find	0
GCA_007762235.2	Missing	Not Find	0
GCA_009221265.2	1972	Not Find	0
GCA_002208965.2	2011	blaCMY-2, blaCMY-2	2
GCA_001362095.2	2003	Not Find	0
GCA_000636135.1	2011	aadA2, floR, tet(G), blaCARB-2, sul1	5
GCA_000439415.2	2003	Not Find	0
GCA_010001925.2	2017	Not Find	0
GCA_003718115.1	2007	catA1, dfrA7, sul1, blaTEM-1B, aph(6)-Id, aph(3'')-Ib, sul2	7
GCA_008727595.1	Missing	fosA7	1
GCA_022670675.1	2021	blaCTX-M-65, sul1, ant(3'')-Ia	3
GCA_009664555.1	2016	Not Find	0
GCA_019670465.1	2015	sul2, aph(3'')-Ib, aph(6)-Id, blaTEM-1B	4
GCA_008727575.1	Missing	Not Find	0
GCA_900635695.1	Missing	Not Find	0
GCA_020714885.1	2015	Not Find	0
GCA_001953695.1	2013	Not Find	0
GCA_024364885.1	2016	blaTEM-1B, aph(6)-Id, aph(3'')-Ib, sul2, tet(B)	5
GCA_010762015.2	2017	tet(B), sul2, aph(3'')-Ib, aph(6)-Id, blaTEM-1B	5
GCA_021513315.1	2012	Not Find	0
GCA_024364845.1	2014	fosA7	1
GCA_002761115.1	1949	Not Find	0
GCA_015697765.1	2017	dfrA17, aadA5, aac(6')-Ib-cr, blaOXA-1, catB3, sul1, fosA3, blaCTX-M-14, aac(3)-IVa, aph(4)-Ia, sul2, floR, mph(A), sul3, blaTEM-1B, sul2, aph(3'')-Ib, aph(6)-Id, oqxA, oqxB, mph(E), msr(E), armA, sul1, catB3, blaOXA-1, aac(6')-Ib-cr	27
GCA_011189075.2	2018	Not Find	0
GCA_016452045.1	2004	Not Find	0
GCA_000623115.2	Missing	Not Find	0
GCA_900205245.2	Missing	Not Find	0
GCA_018339895.1	2002	Not Find	0
GCA_000252995.1	Missing	Not Find	0
GCA_024266785.1	2018	fosA7	1
GCA_012957145.2	2019	Not Find	0
GCA_004324025.2	2007	tet(B), aph(3'')-Ib, aph(6)-Id, blaTEM-1B	4
GCA_900635645.1	Missing	Not Find	0
GCA_016025375.1	2015	dfrA1, floR, tet(G), blaCARB-2, sul1	5
GCA_900478435.1	2009	Not Find	0
GCA_018340545.1	2011	Not Find	0
GCA_000494385.3	Missing	fosA7	1
GCA_007635275.2	2013	aac(2')-IIa, fosA7	2
GCA_009756515.1	2009	Not Find	0
GCA_019969215.1	2018	fosA7, qnrS2, catB3, blaOXA-1, aac(6')-Ib-cr, aac(3)-IVa, aph(4)-Ia, sul2, floR, oqxB, oqxA, sul1, dfrA12, aph(3')-Ia, sul3, cmlA1	16
GCA_015074905.1	2017	Not Find	0
GCA_007972405.1	2018	Not Find	0
GCA_007049205.2	2017	Not Find	0
GCA_001690115.1	2009	fosA7	1
GCA_024266405.1	2018	Not Find	0
GCA_022559465.1	2018	Not Find	0
GCA_001931595.1	2014	Not Find	0
GCA_023848645.1	2019	sul2, aph(3'')-Ib, aph(6)-Id, blaTEM-1B	4
GCA_018339535.1	2006	Not Find	0
GCA_016373105.2	Missing	Not Find	0
GCA_024137945.1	2019	Not Find	0
GCA_006517015.1	2013	Not Find	0
GCA_010919335.1	2008	Not Find	0
GCA_001973785.2	1999	Not Find	0
GCA_018338755.1	Missing	Not Find	0
GCA_001831915.2	2012	aac(2')-IIa, fosA7	2
GCA_013206965.1	2017	Not Find	0
GCA_005996465.2	2016	Not Find	0
GCA_010542265.2	2010	Not Find	0
GCA_006874805.1	2015	blaTEM-1B, aph(6)-Id, aph(3'')-Ib, sul2, tet(B)	5
GCA_018142045.1	2017	Not Find	0
GCA_002946675.1	2014	Not Find	0
GCA_001989635.1	2015	tet(B)	1
GCA_010441855.2	2016	Not Find	0
GCA_007972985.1	2018	Not Find	0
GCA_005606535.2	2014	Not Find	0
GCA_010505715.2	2016	blaCMY-2	1
GCA_003324835.1	Missing	Not Find	0
GCA_000623055.2	Missing	Not Find	0
GCA_024365005.1	2017	tet(B), sul2, aph(3'')-Ib, aph(6)-Id, blaTEM-1B	5
GCA_002079245.1	2009	sul1, blaCARB-2, tet(G), floR, blaCARB-2, tet(G), floR, aadA2	8
GCA_007751115.2	Missing	Not Find	0
GCA_016889645.1	Missing	Not Find	0
GCA_900478105.1	Missing	Not Find	0
GCA_004919385.1	2011	sul2, aph(3'')-Ib, aph(6)-Id, blaTEM-1B, tet(B)	5
GCA_011466775.1	2017	Not Find	0
GCA_002290205.1	2016	Not Find	0
GCA_018339915.1	2012	Not Find	0
GCA_003717615.1	Missing	Not Find	0
GCA_001975305.1	2011	Not Find	0
GCA_009524975.2	2016	Not Find	0
GCA_018141885.1	2017	Not Find	0
GCA_024266205.1	2018	Not Find	0
GCA_003325275.1	Missing	Not Find	0
GCA_018340155.1	Missing	Not Find	0
GCA_019931615.1	2016	Not Find	0
GCA_018141965.1	2017	Not Find	0
GCA_000503845.1	2008	fosA7	1
GCA_001623705.1	2003	Not Find	0
GCA_010461165.2	2016	Not Find	0
GCA_020714765.1	2017	Not Find	0
GCA_016864495.1	Missing	Not Find	0
GCA_003691385.1	2016	Not Find	0
GCA_002201855.1	2000	Not Find	0
GCA_018339415.1	2012	Not Find	0
GCA_013376955.1	2017	blaTEM-1B, sul1, aadA7	3
GCA_003719235.1	1999	Not Find	0
GCA_006098575.2	2015	Not Find	0
GCA_004324315.2	2006	blaTEM-1B, aph(6)-Id, aph(3'')-Ib, sul2, tet(B)	5
GCA_000020745.1	Missing	Not Find	0
GCA_010007645.2	2018	Not Find	0
GCA_024722435.1	2022	Not Find	0
GCA_011465815.1	2013	Not Find	0
GCA_014334255.1	Missing	Not Find	0
GCA_006202105.2	2018	Not Find	0
GCA_018340425.1	2013	Not Find	0
GCA_009728795.1	2016	Not Find	0
GCA_010934915.2	2019	Not Find	0
GCA_005537375.1	2016	aadA2, sul1	2
GCA_019339425.1	2013	Not Find	0
GCA_001931615.1	2014	Not Find	0
GCA_000626175.1	2010	Not Find	0
GCA_005996525.2	2016	Not Find	0
GCA_006165265.1	Missing	fosA7	1
GCA_001356455.2	2011	sul2, aph(3'')-Ib, aph(6)-Id, blaTEM-1B, sul1, dfrA7, catA1	7
GCA_005975765.2	2016	Not Find	0
GCA_001623825.2	1997	sul1, blaCARB-2, tet(G), floR, aadA2	5
GCA_007626135.2	Missing	Not Find	0
GCA_006967565.2	Missing	Not Find	0
GCA_900478215.1	Missing	Not Find	0
GCA_009806735.1	2019	sul2, aph(3'')-Ib, aph(6)-Id, blaTEM-1B	4
GCA_003717655.1	2012	dfrA7, sul1, blaTEM-1B, aph(6)-Id, aph(3'')-Ib, sul2	6
GCA_005616915.2	2017	Not Find	0
GCA_006341935.2	2018	blaTEM-1B, sul1, ant(2'')-Ia	3
GCA_018338795.1	1976	Not Find	0
GCA_001713515.2	2011	Not Find	0
GCA_022670695.1	2021	floR, aac(3)-IId, blaLAP-2, blaTEM-1B, blaCTX-M-55, qnrS13, dfrA14, aph(3')-Ia, sul2, ant(3'')-Ia, lnu(F), sul3, aph(6)-Id, fosA7	14
GCA_010770995.2	2017	Not Find	0
GCA_021496255.1	2020	floR, aph(3')-Ia, dfrA14, qnrS13, blaCTX-M-55, aac(3)-IId, ant(3'')-Ia, lnu(F), sul3, blaTEM-1B, fosA7	11
GCA_003052785.2	2014	Not Find	0
GCA_900475895.1	Missing	Not Find	0
GCA_001305815.1	1999	Not Find	0
GCA_009729955.1	Missing	Not Find	0
GCA_008429005.2	2016	Not Find	0
GCA_001834965.2	2013	Not Find	0
GCA_012052445.1	2014	Not Find	0
GCA_907166785.1	Missing	blaTEM-1B, tet(D), mcr-9, aph(6)-Id, aph(3'')-Ib, dfrA19, sul1, aadA2, sul2, sul1, aac(6')-IIc, blaSHV-12	12
GCA_011302195.1	2017	Not Find	0
GCA_005991765.2	2013	Not Find	0
GCA_003325075.1	Missing	Not Find	0
GCA_011312595.2	2018	blaCMY-2	1
GCA_000335875.2	Missing	Not Find	0
GCA_003641285.1	2011	Not Find	0
GCA_001454965.1	2014	Not Find	0
GCA_002984035.1	2012	fosA7	1
GCA_006384995.1	2001	Not Find	0
GCA_003181075.1	Missing	aadA2, floR, tet(G), blaCARB-2, sul1	5
GCA_000430145.3	2011	Not Find	0
GCA_009729895.1	Missing	Not Find	0
GCA_003590755.1	2012	aph(3')-Ia, blaCMY-2, sul2, aph(3'')-Ib, aph(6)-Id, tet(A), floR, blaCMY-2	8
GCA_015243055.1	2018	Not Find	0
GCA_008505585.2	2017	Not Find	0
GCA_012558165.1	2017	mph(A), catA2, aph(3')-Ia, aph(6)-Id, aph(3'')-Ib, blaCTX-M-15	6
GCA_002761155.1	1981	Not Find	0
GCA_008414105.2	2016	fosA7	1
GCA_000748565.2	Missing	Not Find	0
GCA_016454605.1	2002	Not Find	0
GCA_900477905.1	Missing	Not Find	0
GCA_009017335.1	2011	Not Find	0
GCA_006461415.2	2017	Not Find	0
GCA_005766855.2	2017	Not Find	0
GCA_020714845.1	2016	Not Find	0
GCA_010829725.2	Missing	aph(6)-Id, aph(3'')-Ib	2
GCA_009218325.2	2017	Not Find	0
GCA_018338915.1	2015	Not Find	0
GCA_006051015.2	Missing	Not Find	0
GCA_023518155.1	Missing	Not Find	0
GCA_001647755.1	2014	Not Find	0
GCA_004124095.2	2014	tet(B)	1
GCA_004847585.1	2012	Not Find	0
GCA_001833305.2	2013	Not Find	0
GCA_022655645.1	2021	Not Find	0
GCA_021183545.1	2011	Not Find	0
GCA_018339675.1	2007	Not Find	0
GCA_000430085.2	Missing	fosA7	1
GCA_016454285.1	2002	Not Find	0
GCA_005601095.2	Missing	Not Find	0
GCA_011465535.1	2018	Not Find	0
GCA_000210855.2	Missing	Not Find	0
GCA_015223545.3	2017	Not Find	0
GCA_019915665.1	2017	aph(3'')-Ib, aph(6)-Id	2
GCA_006165145.1	Missing	fosA7	1
GCA_009664655.1	2016	Not Find	0
GCA_019670445.1	2016	tet(B)	1
GCA_019915625.1	2018	Not Find	0
GCA_017094545.1	2015	Not Find	0
GCA_012050385.1	2013	Not Find	0
GCA_001006525.1	2005	Not Find	0
GCA_012052605.1	2013	Not Find	0
GCA_008759235.2	2019	Not Find	0
GCA_000626375.1	2011	Not Find	0
GCA_024266425.1	2018	sul2, aph(3'')-Ib, aph(6)-Id, blaTEM-1B	4
GCA_002208315.1	Missing	Not Find	0
GCA_012957765.2	2019	Not Find	0
GCA_011118135.2	2017	Not Find	0
GCA_004847745.1	2012	Not Find	0
GCA_004798745.1	Missing	Not Find	0
GCA_003589845.1	Missing	Not Find	0
GCA_002761455.1	2011	Not Find	0
GCA_016452125.1	2004	Not Find	0
GCA_004768645.1	Missing	Not Find	0
GCA_018340095.1	2010	Not Find	0
GCA_002266085.2	2012	Not Find	0
GCA_014524605.1	2016	Not Find	0
GCA_016451985.1	2004	fosA7	1
GCA_003071485.1	2010	Not Find	0
GCA_007019045.2	Missing	Not Find	0
GCA_003718595.1	2006	catA1, dfrA7, sul1, blaTEM-1B, aph(6)-Id, aph(3'')-Ib, sul2	7
GCA_001690095.1	2009	fosA7	1
GCA_009667835.1	2015	blaTEM-1B	1
GCA_006914355.2	Missing	Not Find	0
GCA_003073535.1	2016	Not Find	0
GCA_900478205.1	Missing	Not Find	0
GCA_020715325.1	2017	Not Find	0
GCA_900477895.1	Missing	Not Find	0
GCA_003872625.2	2014	Not Find	0
GCA_019915925.1	2017	Not Find	0
GCA_015247655.2	2019	Not Find	0
GCA_011480175.2	2018	Not Find	0
GCA_006338365.2	2018	Not Find	0
GCA_009648755.1	2012	Not Find	0
GCA_024731345.1	2014	aac(6')-Ib-cr, blaOXA-1, catB3, sul1, armA, msr(E), mph(E), aac(6')-Ib-cr, blaOXA-1, catB3, sul1, armA, msr(E), mph(E), fosA3	15
GCA_009648715.1	2003	Not Find	0
GCA_013138205.1	Missing	Not Find	0
GCA_009525455.2	2016	Not Find	0
GCA_016775605.1	2018	fosA7	1
GCA_003030265.1	Missing	blaCTX-M-15	1
GCA_002760995.1	1979	Not Find	0
GCA_018141925.1	2017	Not Find	0
GCA_000272795.2	2001	Not Find	0
GCA_000486725.2	Missing	Not Find	0
GCA_006016765.2	2014	Not Find	0
GCA_001163025.2	2012	Not Find	0
GCA_007567795.2	Missing	Not Find	0
GCA_005965665.2	Missing	Not Find	0
GCA_009497835.1	2004	Not Find	0
GCA_003999215.1	2017	Not Find	0
GCA_000750415.2	2000	Not Find	0
GCA_004923415.2	2018	Not Find	0
GCA_008945185.2	2016	sul1, blaCARB-2, tet(G), floR, aadA2	5
GCA_016454365.1	2002	Not Find	0
GCA_000742815.1	2010	Not Find	0
GCA_006651685.2	2002	Not Find	0
GCA_006159245.2	Missing	Not Find	0
GCA_019915725.1	2017	Not Find	0
GCA_003878535.2	2012	Not Find	0
GCA_900635575.1	Missing	Not Find	0
GCA_014858565.1	2018	Not Find	0
GCA_007815565.2	2015	Not Find	0
GCA_003718155.1	2007	catA1, dfrA7, sul1	3
GCA_021266285.1	2016	Not Find	0
GCA_019339445.1	2012	Not Find	0
GCA_018339815.1	2010	Not Find	0
GCA_023379985.1	2019	Not Find	0
GCA_001623625.1	2006	Not Find	0
GCA_015159575.1	2017	sul1, blaCARB-2, tet(G), floR, dfrA1	5
GCA_007972245.1	2018	Not Find	0
GCA_024266125.1	2018	mph(A), dfrA12, sul1, aph(3')-Ia, sul3, floR, erm(42)	7
GCA_000626195.1	2006	Not Find	0
GCA_002760935.1	1970	Not Find	0
GCA_018141905.1	2017	Not Find	0
GCA_016454245.1	2003	fosA7	1
GCA_003067985.2	2016	Not Find	0
GCA_006165165.1	Missing	fosA7	1
GCA_016638525.1	2018	Not Find	0
GCA_004194635.5	2016	erm(B), ant(3'')-Ia	2
GCA_005930995.1	2008	Not Find	0
GCA_001441205.1	2010	fosA7	1
GCA_008505605.2	2017	Not Find	0
GCA_001690035.1	2014	fosA7	1
GCA_010659325.2	2016	sul1, blaCARB-2, tet(G), floR, aadA2	5
GCA_003325235.1	Missing	fosA7	1
GCA_001240865.2	1997	Not Find	0
GCA_013138305.1	Missing	Not Find	0
GCA_001690055.1	2011	fosA7	1
GCA_024266365.1	2018	Not Find	0
GCA_019334505.1	2015	Not Find	0
GCA_008111065.2	2015	Not Find	0
GCA_023848535.1	2020	fosA3, mph(E), msr(E), armA, sul1, catB3, blaOXA-1, aac(6')-Ib-cr, dfrA17, aadA5, oqxB, oqxA, cmlA1, sul3, aph(3')-Ia, mph(A), floR, sul2, aph(4)-Ia, aac(3)-IVa, floR, tet(A), aph(6)-Id, aph(3'')-Ib, sul2, blaCTX-M-55	26
GCA_009221365.2	1971	Not Find	0
GCA_003994715.1	2017	Not Find	0
GCA_000941015.2	2007	Not Find	0
GCA_016454305.1	2001	Not Find	0
GCA_006199305.2	2017	Not Find	0
GCA_000188735.1	1966	Not Find	0
GCA_001157245.2	2012	catA1, dfrA7, sul1, blaTEM-1B, aph(6)-Id, aph(3'')-Ib, sul2	7
GCA_013162025.1	Missing	Not Find	0
GCA_003718355.1	Missing	blaTEM-1B, sul1, dfrA7, catA1	4
GCA_002220345.1	2014	Not Find	0
GCA_024494525.1	2021	Not Find	0
GCA_021474345.1	2010	tet(B), sul2, aph(3'')-Ib, aph(6)-Id, blaTEM-1B	5
GCA_005676255.2	2014	Not Find	0
GCA_907163185.1	2014	tet(B), sul2, aph(3'')-Ib, aph(6)-Id, blaTEM-1B	5
GCA_022870685.1	2020	tet(B), sul2, aph(3'')-Ib, aph(6)-Id	4
GCA_013161625.1	Missing	Not Find	0
GCA_001623775.1	2009	Not Find	0
GCA_000430105.1	2011	fosA7	1
GCA_003864035.1	Missing	Not Find	0
GCA_010451275.2	2018	Not Find	0
GCA_008538935.2	2017	Not Find	0
GCA_001577505.1	2002	Not Find	0
GCA_018310455.1	Missing	Not Find	0
GCA_013138375.1	Missing	Not Find	0
GCA_008607025.2	Missing	Not Find	0
GCA_017094565.1	2015	Not Find	0
GCA_011388155.1	2017	Not Find	0
GCA_024442275.1	2022	aac(3)-Id, aadA7, sul1	3
GCA_010732035.2	1988	Not Find	0
GCA_940618755.1	Missing	Not Find	0
GCA_022670835.1	2012	Not Find	0
GCA_004847565.1	2012	Not Find	0
GCA_001975345.1	1990	fosA7	1
GCA_013698985.2	Missing	aph(3'')-Ib, aph(6)-Id	2
GCA_013138125.1	Missing	Not Find	0
GCA_008471305.2	2016	tet(B), sul2, aph(3'')-Ib, aph(6)-Id, blaTEM-1B	5
GCA_001558355.2	1948	Not Find	0
GCA_003324935.1	Missing	Not Find	0
GCA_002234855.1	1995	Not Find	0
GCA_002863785.1	2011	Not Find	0
GCA_008244845.1	2019	Not Find	0
GCA_005996305.2	2016	Not Find	0
GCA_004847005.1	2012	Not Find	0
GCA_009648795.1	2011	fosA7	1
GCA_011480755.2	2018	sul2, tet(C), ant(3'')-Ia, aac(3)-VIa, sul1	5
GCA_001973275.2	1996	Not Find	0
GCA_000623655.2	1997	Not Find	0
GCA_022670755.1	2019	fosA7	1
GCA_004194615.2	2016	sul1, dfrA12, qnrS1, floR, sul3, blaTEM-1B, tet(M), mph(A), catA2, aph(3'')-Ib, aph(6)-Id, aph(3')-Ia	12
GCA_011436695.2	2014	Not Find	0
GCA_020714725.1	2016	Not Find	0
GCA_000341425.1	2012	Not Find	0
GCA_001293505.1	2011	Not Find	0
GCA_015052745.1	2020	aph(3')-IIa	1
GCA_015240635.1	1991	Not Find	0
GCA_001620135.2	2006	Not Find	0
GCA_010448175.2	2017	Not Find	0
GCA_900475965.1	Missing	Not Find	0
GCA_001278275.1	2001	blaCMY-2, blaCMY-2, blaCMY-2, blaCMY-2	4
GCA_001975425.1	Missing	Not Find	0
GCA_022162985.1	2021	Not Find	0
GCA_001629755.1	2010	Not Find	0
GCA_020715265.1	2017	Not Find	0
GCA_018339775.1	2005	Not Find	0
GCA_019670345.1	2014	tet(B), sul2, aph(3'')-Ib, aph(6)-Id, blaTEM-1B	5
GCA_018339795.1	2005	Not Find	0
GCA_019670385.1	2016	tet(B), sul2, aph(3'')-Ib, aph(6)-Id, blaTEM-1B	5
GCA_003994655.1	2017	Not Find	0
GCA_900205255.1	Missing	Not Find	0
GCA_000626215.1	2009	Not Find	0
GCA_019969235.1	2018	sul1, blaCARB-2, tet(G), floR, aadA2	5
GCA_001690075.1	2011	fosA7	1
GCA_001409155.1	Missing	Not Find	0
GCA_004792435.1	2009	Not Find	0
GCA_000750435.1	2009	Not Find	0
GCA_006340535.2	2018	blaCMY-2	1
GCA_009728875.2	2011	Not Find	0
GCA_008985545.2	2016	Not Find	0
GCA_015565735.1	1911	Not Find	0
GCA_002234735.2	Missing	Not Find	0
GCA_006112595.2	Missing	Not Find	0
GCA_015697785.1	2017	tet(B), sul2, aph(3'')-Ib, aph(6)-Id, blaTEM-1B, qnrS1, blaCTX-M-55	7
GCA_002234775.1	Missing	Not Find	0
GCA_018340135.1	2003	Not Find	0
GCA_016025415.2	2018	Not Find	0
GCA_004919145.1	2008	Not Find	0
GCA_008750115.2	2019	Not Find	0
GCA_019915765.1	2017	sul1, aac(3)-VIa, ant(3'')-Ia, tet(C), sul2	5
GCA_003324795.1	Missing	Not Find	0
GCA_000828595.1	Missing	sul1, dfrA12, blaCMY-2, sul2, aph(3'')-Ib, aph(6)-Id, tet(A), floR	8
GCA_004798785.1	2003	Not Find	0
GCA_005889955.1	2018	Not Find	0
GCA_006517135.1	Missing	Not Find	0
GCA_003716995.1	1999	Not Find	0
GCA_018339115.1	2012	Not Find	0
GCA_004354225.1	2015	Not Find	0
GCA_020715165.1	2017	Not Find	0
GCA_011302735.1	2017	Not Find	0
GCA_018338715.1	1986	aph(6)-Ic, aph(3')-IIa, aph(3')-IIa, aph(6)-Ic, aph(6)-Ic, aph(3')-IIa	6
GCA_018339055.1	2012	Not Find	0
GCA_900086565.1	Missing	Not Find	0
GCA_002507745.2	2016	Not Find	0
GCA_003595645.1	2012	Not Find	0
GCA_903989485.1	2005	Not Find	0
GCA_003718375.1	Missing	Not Find	0
GCA_018338555.1	1982	Not Find	0
GCA_022569715.1	2020	aph(3'')-Ib, aph(6)-Id	2
GCA_003031995.1	Missing	Not Find	0
GCA_016454425.1	2002	Not Find	0
GCA_020714925.1	2017	Not Find	0
GCA_018338335.1	Missing	Not Find	0
GCA_004324115.2	2007	tet(B), sul2, aph(3'')-Ib, aph(6)-Id, blaTEM-1B	5
GCA_000487915.2	Missing	Not Find	0
GCA_009388185.1	2013	Not Find	0
GCA_018339735.1	2005	Not Find	0
GCA_002762135.3	2011	Not Find	0
GCA_003719555.1	2002	Not Find	0
GCA_001692495.1	2003	fosA7	1
GCA_006385115.1	2013	Not Find	0
GCA_000750395.2	2000	Not Find	0
GCA_006342645.2	2018	fosA7	1
GCA_009664615.1	2015	fosA7	1
GCA_000963535.2	2006	Not Find	0
GCA_004124055.2	2014	aph(6)-Id, aph(3'')-Ib, sul2, tet(B)	4
GCA_004328825.1	2007	Not Find	0
GCA_003971525.1	2015	fosA7	1
GCA_014218055.1	2017	Not Find	0
GCA_019915745.1	2017	Not Find	0
GCA_001620155.1	2010	Not Find	0
GCA_019915945.1	2017	tet(B), sul2, aph(3'')-Ib, aph(6)-Id, blaTEM-1B	5
GCA_000487575.2	Missing	Not Find	0
GCA_001705055.1	2014	Not Find	0
GCA_006298065.2	Missing	Not Find	0
GCA_006868345.2	2014	Not Find	0
GCA_006162645.2	Missing	Not Find	0
GCA_010417285.2	2017	Not Find	0
GCA_018338995.1	2012	Not Find	0
GCA_007040365.2	2016	Not Find	0
GCA_001975555.1	Missing	Not Find	0
GCA_024917215.1	2017	Not Find	0
GCA_007765355.2	2016	tet(B), mcr-9	2
GCA_004354285.1	2013	Not Find	0
GCA_003718395.1	Missing	catA1, dfrA7, sul1	3
GCA_003717695.1	2011	Not Find	0
GCA_021383745.1	2020	Not Find	0
GCA_009541075.2	2017	cmlA1, ant(2'')-Ia, tet(A), aph(6)-Id, aph(3'')-Ib, sul2, fosA7	7
GCA_003931815.1	2016	qnrS2, catB3, blaOXA-1, aac(6')-Ib-cr, aph(4)-Ia, sul2, floR, sul1, dfrA12, aph(3')-Ia, sul3, cmlA1, fosA7	13
GCA_001278315.1	2003	blaCMY-2, blaCMY-2, sul2, aph(3'')-Ib, aph(6)-Id, tet(A), floR, blaTEM-1B, catA2, tet(D), aadA2, sul1, qnrB2, sul1, dfrA19, aph(3'')-Ib, aph(6)-Id, sul1, aac(6')-IIc, aph(3')-Ia, aph(3')-Ia, aph(3')-Ia, aph(3')-Ia, mcr-9, blaSHV-12, sul2, blaCMY-2	27
GCA_003898995.2	2017	tet(B), sul2, aph(3'')-Ib, aph(6)-Id, blaTEM-1B	5
GCA_006949785.2	2013	Not Find	0
GCA_001890445.1	2006	Not Find	0
GCA_009584525.2	2016	Not Find	0
GCA_000698515.2	2012	Not Find	0
GCA_000750475.1	2010	Not Find	0
GCA_007861645.2	2018	sul2, tet(C), ant(3'')-Ia, aac(3)-VIa, sul1	5
GCA_016775645.1	2018	Not Find	0
GCA_003064165.2	2016	Not Find	0
GCA_001887015.1	2007	Not Find	0
GCA_004919265.1	2010	Not Find	0
GCA_003717855.1	2009	Not Find	0
GCA_001692515.1	2013	fosA7	1
GCA_001832255.2	2013	Not Find	0
GCA_003717915.1	2013	Not Find	0
GCA_004323995.2	2010	tet(B), sul2, aph(3'')-Ib, aph(6)-Id, blaTEM-1B	5
GCA_019339485.1	2012	Not Find	0
GCA_006517035.1	2010	Not Find	0
GCA_003869075.2	1981	Not Find	0
GCA_001540845.1	Missing	tet(B), sul2, aph(3'')-Ib, aph(6)-Id, blaTEM-1B	5
GCA_003130605.1	2016	Not Find	0
GCA_021266425.1	2013	sul1, aadA7, aac(3)-Id	3
GCA_012957185.2	2019	Not Find	0
GCA_012051385.1	2013	Not Find	0
GCA_000020885.1	2003	fosA7	1
GCA_018339075.1	2012	Not Find	0
GCA_011303355.1	2017	Not Find	0
GCA_003872565.2	2015	Not Find	0
GCA_003864055.1	Missing	Not Find	0
GCA_004768585.1	2012	Not Find	0
GCA_000487775.2	Missing	Not Find	0
GCA_002234475.1	1970	Not Find	0
GCA_003717115.1	2002	Not Find	0
GCA_001122625.2	2010	Not Find	0
GCA_004324275.2	2006	tet(B)	1
GCA_008918865.2	2018	fosA7, sul1, aac(3)-VIa, ant(3'')-Ia	4
GCA_000487015.2	2003	Not Find	0
GCA_022936485.1	2012	sul1, aadA7, aac(3)-Id, blaTEM-1B	4
GCA_002507875.2	2016	Not Find	0
GCA_024722255.1	2019	aadA7, sul1, aph(3')-Ia, mph(A), lnu(F), aac(3)-IId, blaTEM-1B, rmtB, fosA3, blaCTX-M-55, qnrS1, fosA3, aac(3)-IVa, qnrS1, blaCTX-M-55, floR	16
GCA_018340565.1	2010	Not Find	0
GCA_009533475.2	2017	fosA7, oqxA, oqxB	3
GCA_024917195.1	2021	blaTEM-1B, sul3, dfrA12	3
GCA_001931575.1	2015	Not Find	0
GCA_010794875.2	Missing	Not Find	0
GCA_003717935.1	2007	Not Find	0
GCA_005904905.2	Missing	aph(6)-Id, aph(3'')-Ib	2
GCA_000487035.2	2001	Not Find	0
GCA_012052805.1	2013	Not Find	0
GCA_009650395.1	2016	Not Find	0
GCA_015052765.1	2020	Not Find	0
GCA_000973685.2	2010	Not Find	0
GCA_000493675.1	Missing	aadA2, floR, tet(G), blaCARB-2, sul1	5
GCA_003718435.1	Missing	Not Find	0
GCA_018339995.1	2008	Not Find	0
GCA_900635535.1	Missing	Not Find	0
GCA_004847525.1	2012	Not Find	0
GCA_000272895.3	2003	Not Find	0
GCA_003710125.1	Missing	Not Find	0
GCA_019670405.1	2016	tet(B)	1
GCA_022936345.1	2018	catA1, dfrA12, sul1, blaTEM-1B	4
GCA_016071195.1	2016	Not Find	0
GCA_000623375.1	2009	Not Find	0
GCA_007626775.2	2014	Not Find	0
GCA_002760915.1	1956	Not Find	0
GCA_001969425.1	1941	Not Find	0
GCA_940599845.1	Missing	Not Find	0
GCA_006285055.2	Missing	aph(6)-Id, aph(3'')-Ib	2
GCA_002813995.1	2010	Not Find	0
GCA_011184255.2	2018	aph(3'')-Ib, aph(6)-Id	2
GCA_012051825.1	2011	sul1, blaOXA-1, catA1, tet(B), sul2, aph(3'')-Ib, aph(6)-Id, tet(A), floR, blaCMY-2	10
GCA_011388235.1	Missing	Not Find	0
GCA_005414475.2	2017	Not Find	0
GCA_018339755.1	2005	Not Find	0
GCA_006949085.2	2013	Not Find	0
GCA_003325315.1	Missing	Not Find	0
GCA_006697045.2	2012	mcr-9, tet(B)	2
GCA_000271905.2	Missing	Not Find	0
GCA_018340075.1	2010	Not Find	0
GCA_900477885.1	Missing	Not Find	0
GCA_016452165.1	2002	sul1, blaCARB-2, tet(G), floR, aadA2	5
GCA_024266345.1	2018	Not Find	0
GCA_001729225.1	2013	Not Find	0
GCA_022559365.1	2019	Not Find	0
GCA_003717285.1	1999	Not Find	0
GCA_003031855.1	Missing	Not Find	0
GCA_000626235.1	2005	Not Find	0
GCA_003231095.1	2016	Not Find	0
GCA_000280315.2	1977	Not Find	0
GCA_900477995.1	1942	Not Find	0
GCA_018339495.1	2010	Not Find	0
GCA_018338315.1	Missing	Not Find	0
GCA_001134605.2	1990	Not Find	0
GCA_001623805.1	2009	sul1, blaCARB-2, tet(G), floR, aadA2	5
GCA_003717635.1	2013	Not Find	0
GCA_002119485.1	Missing	sul2, aph(3'')-Ib, aph(6)-Id, aph(3')-Ia, blaCTX-M-15, aac(3)-IId	6
GCA_004337745.2	2007	sul1, dfrA12, blaTEM-1B, aph(6)-Id, aph(3'')-Ib, sul2, tet(B)	7
GCA_018338775.1	1976	Not Find	0
GCA_006365335.1	Missing	Not Find	0
GCA_010651985.2	2014	Not Find	0
GCA_000188955.5	2010	Not Find	0
GCA_012054045.1	2012	Not Find	0
GCA_016454505.1	2003	Not Find	0
GCA_018338255.1	Missing	Not Find	0
GCA_018339595.1	2011	Not Find	0
GCA_017893505.1	2019	aph(3')-IIa	1
GCA_007861625.2	2018	Not Find	0
GCA_901457625.1	Missing	Not Find	0
GCA_007758295.2	2014	fosA7	1
GCA_018338535.1	1988	blaTEM-1B	1
GCA_013588055.1	2004	Not Find	0
GCA_009026265.2	2016	Not Find	0
GCA_004919465.1	2014	blaTEM-1B, aph(6)-Id, aph(3'')-Ib, sul2, tet(B)	5
GCA_000743055.1	1911	Not Find	0
GCA_001409175.1	Missing	Not Find	0
GCA_006088735.1	Missing	Not Find	0
GCA_013377355.1	2017	Not Find	0
GCA_023330825.1	2017	tet(B), sul2, aph(3'')-Ib, aph(6)-Id, blaTEM-1B	5
GCA_907163145.1	2012	Not Find	0
GCA_001620225.1	2007	Not Find	0
GCA_016454445.1	2002	Not Find	0
GCA_014250355.1	2018	Not Find	0
GCA_003325195.1	Missing	fosA7	1
GCA_007862225.2	2018	Not Find	0
GCA_018339215.1	2010	Not Find	0
GCA_007333575.2	2018	Not Find	0
GCA_013377315.1	2017	Not Find	0
GCA_004124215.2	2015	Not Find	0
GCA_003717535.1	2001	Not Find	0
GCA_000235545.1	Missing	Not Find	0
GCA_000624055.2	2009	Not Find	0
GCA_006695545.2	2015	fosA7	1
GCA_001104885.3	2002	Not Find	0
GCA_006517155.1	2011	Not Find	0
GCA_000195995.1	1993	Not Find	0
GCA_018338415.1	1988	aph(3')-Ia, catA1, sul1, ere(A), dfrA5, blaSCO-1, aac(3)-IIa, blaTEM-1B, fosA7	9
GCA_000505705.1	2012	fosA7	1
GCA_001690135.1	2009	fosA7	1
GCA_020714825.1	2015	Not Find	0
GCA_018339155.1	2013	Not Find	0
GCA_011466595.1	2017	Not Find	0
GCA_022760155.1	2021	Not Find	0
GCA_003718615.1	2013	Not Find	0
GCA_016231065.2	Missing	aph(6)-Id, aph(3'')-Ib	2
GCA_020783475.1	2014	tet(B), blaCTX-M-55, qnrS1	3
GCA_022869965.1	2021	Not Find	0
GCA_006651425.2	Missing	Not Find	0
GCA_003429425.1	Missing	Not Find	0
GCA_000027025.1	2004	Not Find	0
GCA_008244805.1	2019	catA1	1
GCA_006228345.1	2018	Not Find	0
GCA_004136095.1	2006	Not Find	0
GCA_006760965.2	Missing	Not Find	0
GCA_000626275.2	2008	Not Find	0
GCA_011303155.1	2017	Not Find	0
GCA_002238275.1	2008	dfrA1, cmlA1, sul3, aph(3'')-Ib, aph(6)-Id, dfrA1, sul1, dfrA1	8
GCA_000008105.1	2002	Not Find	0
GCA_008985305.2	2016	Not Find	0
GCA_016454345.1	2002	Not Find	0
GCA_022655685.1	2021	Not Find	0
GCA_013162305.1	Missing	Not Find	0
GCA_018339375.1	2012	Not Find	0
GCA_018339015.1	2012	Not Find	0
GCA_003718555.1	Missing	catA1, dfrA7, sul1	3
GCA_021266345.1	2015	sul1, aadA7, aac(3)-Id	3
GCA_001975365.1	Missing	Not Find	0
GCA_000486765.2	Missing	Not Find	0
GCA_001165785.2	2002	Not Find	0
GCA_900478235.1	Missing	Not Find	0
GCA_012052225.1	2011	tet(B), sul2, aph(3'')-Ib, aph(6)-Id, blaTEM-1B	5
GCA_018338955.1	2012	Not Find	0
GCA_022559825.1	2018	Not Find	0
GCA_014840915.2	2015	erm(42), floR, sul2, dfrA1, floR, tet(G), blaCARB-2, sul1	8
GCA_021266325.1	2015	sul1, aadA7, aac(3)-Id, blaTEM-1B	4
GCA_016454485.1	2002	Not Find	0
GCA_024266285.1	2017	Not Find	0
GCA_008244825.1	2019	catA1	1
GCA_001652385.2	2015	Not Find	0
GCA_000973645.1	2011	Not Find	0
GCA_000486345.2	Missing	Not Find	0
GCA_940631035.1	Missing	Not Find	0
GCA_005954705.1	2008	aadA2, floR, tet(G), blaCARB-2, sul1	5
GCA_009648835.1	2012	Not Find	0
GCA_013207105.1	1981	Not Find	0
GCA_016452145.1	2004	Not Find	0
GCA_024722455.1	2019	aadA7, sul1, aph(3')-Ia, dfrA14, lnu(F), aac(3)-IId, floR, blaCTX-M-55, fosA3, rmtB, blaTEM-1B	11
GCA_003641265.1	2010	Not Find	0
GCA_011117275.2	Missing	Not Find	0
GCA_018336435.1	2012	mcr-9	1
R51	Missing	Not Find	0
GCA_009049665.2	2016	fosA7	1
GCA_000940935.2	2011	Not Find	0
GCA_003872475.2	2014	Not Find	0
GCA_006912375.2	Missing	Not Find	0
GCA_004136055.1	2005	Not Find	0
GCA_900635085.1	Missing	Not Find	0
GCA_000439255.1	2008	Not Find	0
GCA_014805785.2	2015	erm(42), floR, sul2, dfrA1, floR, tet(G), blaCARB-2, sul1	8
GCA_020736305.1	Missing	Not Find	0
GCA_003429445.1	Missing	Not Find	0
GCA_002761495.1	2013	Not Find	0
GCA_024266485.1	2017	Not Find	0
GCA_005576595.1	2009	Not Find	0
GCA_003571625.1	Missing	blaCMY-4	1
GCA_009648735.1	2012	Not Find	0
GCA_008761195.2	2019	Not Find	0
GCA_003324915.1	Missing	Not Find	0
GCA_017893625.1	2018	Not Find	0
GCA_001362335.2	1916	Not Find	0
GCA_009664895.1	2017	Not Find	0
GCA_006351805.1	2018	Not Find	0
GCA_002763415.1	1981	blaTEM-1B, aph(6)-Id, aph(3'')-Ib, sul2	4
GCA_002211825.1	1993	Not Find	0
GCA_001362175.2	2012	sul2, aph(3'')-Ib, aph(6)-Id, blaTEM-1B, sul1, dfrA7, catA1	7
GCA_004324095.2	2007	blaTEM-1B, aph(6)-Id, aph(3'')-Ib, sul2, tet(B)	5
GCA_003718275.1	2006	Not Find	0
GCA_003718655.1	2001	Not Find	0
GCA_003718095.1	2008	Not Find	0
GCA_024442255.1	2022	aac(3)-Id, aadA7, sul1	3
GCA_004919245.1	2010	aadA2, floR, tet(G), blaCARB-2, sul1	5
GCA_001188125.2	Missing	fosA7	1
GCA_001447115.1	2009	Not Find	0
GCA_009397805.2	2017	Not Find	0
GCA_003994675.1	2018	Not Find	0
GCA_018340295.1	2012	Not Find	0
GCA_900635585.1	Missing	Not Find	0
GCA_008029255.2	2014	Not Find	0
GCA_000258365.1	Missing	fosA7	1
GCA_001305835.1	1999	Not Find	0
GCA_007862665.2	2018	Not Find	0
GCA_016454725.1	2002	Not Find	0
GCA_004136175.1	2012	Not Find	0
GCA_010713575.2	Missing	Not Find	0
GCA_006342355.2	2018	Not Find	0
GCA_003718515.1	2009	catA1, dfrA7, sul1	3
GCA_020715425.1	2015	Not Find	0
GCA_007972065.1	2018	Not Find	0
GCA_000750455.1	2008	Not Find	0
GCA_020714685.1	2016	Not Find	0
GCA_004919425.1	2012	blaTEM-1B, tet(B)	2
GCA_009648775.1	1972	Not Find	0
GCA_003067445.2	2015	Not Find	0
GCA_018340115.1	Missing	Not Find	0
GCA_016028495.1	Missing	Not Find	0
GCA_005617015.2	2017	tet(B), aph(6)-Id, aph(3'')-Ib, sul2, blaTEM-1B	5
GCA_003515965.1	2002	Not Find	0
GCA_014250335.1	2006	Not Find	0
GCA_006741505.1	2018	Not Find	0
GCA_022936405.1	2012	blaTEM-1B	1
GCA_014524585.1	2016	Not Find	0
GCA_003073495.1	2009	Not Find	0
GCA_003710185.1	Missing	Not Find	0
GCA_002900325.1	2014	Not Find	0
GCA_018142005.1	2017	Not Find	0
GCA_000020705.1	Missing	aph(3'')-Ib, aph(6)-Id, blaTEM-1B, sul1, tet(B), fosA7	6
GCA_018338455.1	Missing	Not Find	0
GCA_008941045.2	2016	Not Find	0
GCA_012053145.1	2013	mph(A), aph(3')-IIa, sul1, catB3, blaOXA-1, aac(6')-Ib-cr, blaCTX-M-65, fosA3, blaTEM-1B, sul2, aph(3'')-Ib, aph(6)-Id, oqxA, oqxB, aadA5, dfrA17, armA	17
GCA_009017295.1	2010	Not Find	0
GCA_007431545.1	2016	Not Find	0
GCA_018338515.1	1968	Not Find	0
GCA_014432665.2	2012	Not Find	0
GCA_007473075.2	2015	fosA7	1
GCA_002196535.1	2014	Not Find	0
GCA_005498665.2	Missing	Not Find	0
GCA_001118185.2	2012	Not Find	0
GCA_001956735.1	2001	Not Find	0
GCA_005576575.1	2009	Not Find	0
GCA_000238455.3	Missing	Not Find	0
GCA_023746725.1	2015	Not Find	0
GCA_000623355.1	2003	Not Find	0
GCA_000009505.1	Missing	Not Find	0
GCA_010848705.2	2015	Not Find	0
GCA_008917945.2	2018	mcr-9, grdA, grdA, tet(B)	4
GCA_004136115.1	2012	Not Find	0
GCA_002761135.1	1969	Not Find	0
GCA_016638585.1	2018	Not Find	0
GCA_012051245.1	2013	tet(B)	1
GCA_022655705.1	2021	Not Find	0
GCA_011465945.1	2016	Not Find	0
GCA_012050905.1	2012	Not Find	0
GCA_001952995.1	2013	Not Find	0
GCA_021397645.1	2021	Not Find	0
GCA_015475615.1	2018	Not Find	0
GCA_003717975.1	2009	catA1, dfrA7, sul1	3
GCA_012049605.1	2011	sul1, blaOXA-1, catA1, tet(B), floR, tet(A), aph(6)-Id, aph(3'')-Ib, sul2	9
GCA_003718295.1	2005	Not Find	0
GCA_003181155.1	Missing	aadA2, floR, tet(G), blaCARB-2, sul1	5
GCA_019969255.1	2018	Not Find	0
GCA_002761075.1	1993	Not Find	0
GCA_024266305.1	2017	dfrA12, sul1, mph(A), blaTEM-1B, floR, aph(4)-Ia, aac(3)-IVa	7
GCA_008457485.2	2017	Not Find	0
GCA_003717735.1	2010	Not Find	0
GCA_018338855.1	2002	Not Find	0
GCA_002313125.1	2016	aph(6)-Id, aph(3'')-Ib, sul2, tet(B)	4
GCA_003718575.1	2008	Not Find	0
GCA_005608035.2	2016	Not Find	0
GCA_023330865.1	2017	tet(B)	1
GCA_001362135.2	2011	Not Find	0
GCA_003717455.1	2001	Not Find	0
GCA_900635525.1	Missing	Not Find	0
GCA_013138165.1	Missing	Not Find	0
GCA_001185215.1	2010	Not Find	0
GCA_003581245.2	Missing	Not Find	0
GCA_011301495.1	2017	Not Find	0
GCA_002741865.1	2015	catA1	1
GCA_000623735.2	1998	Not Find	0
GCA_003717895.1	2012	catA1, dfrA7, sul1, blaTEM-1B, aph(6)-Id, aph(3'')-Ib, sul2	7
GCA_003710165.1	2001	Not Find	0
GCA_900475825.1	Missing	Not Find	0
GCA_004136335.1	2018	Not Find	0
GCA_001623645.2	2006	Not Find	0
GCA_005545055.2	2017	Not Find	0
GCA_012935235.1	2004	Not Find	0
GCA_005166225.1	2015	Not Find	0
GCA_003717055.1	2002	Not Find	0
GCA_004919345.1	2010	aadA2, sul1	2
GCA_004124155.2	2015	Not Find	0
GCA_001692635.1	2013	fosA7	1
GCA_004919325.1	2010	aadA2, floR, tet(G), blaCARB-2, sul1	5
GCA_020715445.1	2017	Not Find	0
GCA_907163235.1	2016	tet(B)	1
GCA_006165105.1	Missing	fosA7	1
GCA_002266325.2	2012	fosA7	1
GCA_003717875.1	2013	Not Find	0
GCA_007862245.2	2018	aph(6)-Id, aph(3'')-Ib	2
GCA_000486445.2	Missing	Not Find	0
GCA_900205295.1	Missing	Not Find	0
GCA_006703045.2	Missing	Not Find	0
GCA_003325335.1	Missing	Not Find	0
GCA_002163995.1	2016	Not Find	0
GCA_006070955.2	Missing	Not Find	0
GCA_001975385.1	Missing	fosA7	1
GCA_004194605.3	2016	sul1, blaCARB-2, tet(G), floR, dfrA1	5
GCA_008948485.2	2016	fosA7	1
GCA_001617585.1	2009	aadA2, floR, tet(G), blaCARB-2, sul1	5
GCA_018340175.1	2003	fosA7	1
GCA_008471245.2	2016	Not Find	0
GCA_007500235.2	Missing	Not Find	0
GCA_003032035.1	Missing	Not Find	0
GCA_003718015.1	2008	Not Find	0
GCA_900538085.1	2004	Not Find	0
GCA_003064365.2	2016	Not Find	0
GCA_016839205.1	2016	Not Find	0
GCA_003718635.1	2002	Not Find	0
GCA_002761095.1	1995	Not Find	0
GCA_024266875.1	2020	Not Find	0
GCA_006315305.2	2017	Not Find	0
GCA_004848885.1	2012	Not Find	0
GCA_020691705.1	2014	floR	1
GCA_021266305.1	2015	sul1, aadA7, aac(3)-Id	3
GCA_002507915.2	2016	Not Find	0
GCA_001359015.2	2008	Not Find	0
GCA_003719255.1	2001	Not Find	0
GCA_006516995.1	2011	Not Find	0
GCA_023330785.1	2019	tet(B), sul2, aph(3'')-Ib, aph(6)-Id, blaTEM-1B, aph(4)-Ia, aac(3)-IVa, blaCTX-M-14, fosA3	9
GCA_000626295.1	2009	Not Find	0
GCA_003994615.1	2018	Not Find	0
GCA_020715365.1	2016	Not Find	0
GCA_019915645.1	2017	Not Find	0
GCA_022559385.1	2019	Not Find	0
GCA_018310415.1	Missing	Not Find	0
GCA_014447715.2	2012	Not Find	0
GCA_018339695.1	2007	Not Find	0
GCA_001834735.2	2012	Not Find	0
GCA_005885935.1	Missing	sul1, blaCARB-2, tet(G), floR, aadA2	5
GCA_003177255.1	Missing	blaTEM-1B, aph(6)-Id, aph(3'')-Ib, sul2, tet(B)	5
GCA_018339575.1	2007	Not Find	0
GCA_022557215.1	2021	sul3, blaTEM-1B, dfrA12	3
GCA_907163175.1	2015	Not Find	0
GCA_900478195.1	Missing	Not Find	0
GCA_009730015.1	Missing	fosA7	1
GCA_006165185.1	Missing	fosA7	1
GCA_019426245.1	2017	fosA7	1
GCA_009184685.1	2017	aph(6)-Id, sul3, aac(3)-IId, blaLAP-2, blaTEM-1B, blaCTX-M-55, qnrS1, mph(A), dfrA14, aph(3')-Ia, floR	11
GCA_014334195.1	Missing	Not Find	0
GCA_003719215.1	2006	Not Find	0
GCA_008606925.2	Missing	Not Find	0
GCA_014334175.1	Missing	Not Find	0
GCA_003864015.1	Missing	Not Find	0
GCA_012050525.1	2013	Not Find	0
GCA_022559425.1	2019	Not Find	0
GCA_021545805.1	2019	Not Find	0
GCA_001623765.2	2007	Not Find	0
GCA_015241115.1	1998	Not Find	0
GCA_024266545.1	2017	mph(A), aph(3')-Ia, aph(6)-Id, aph(3'')-Ib	4
GCA_011466455.1	2016	Not Find	0
GCA_016127835.1	Missing	Not Find	0
GCA_019222725.1	2013	Not Find	0
GCA_012051625.1	2012	sul1, blaOXA-1, catA1, tet(B)	4
GCA_015240995.1	1991	Not Find	0
GCA_002507715.2	2016	tet(B)	1
GCA_005144985.1	2010	blaTEM-1B, sul2, aph(3'')-Ib, aph(6)-Id, tet(B)	5
GCA_019710395.3	2021	tet(B), blaCTX-M-55, qnrS1	3
GCA_001127485.2	2004	Not Find	0
GCA_005144925.1	2009	Not Find	0
GCA_003067765.2	2016	Not Find	0
GCA_000473275.1	Missing	Not Find	0
GCA_003718415.1	Missing	Not Find	0
GCA_016775665.1	2018	Not Find	0
GCA_900635545.1	Missing	Not Find	0
GCA_006696945.2	Missing	Not Find	0
GCA_003717135.1	2002	Not Find	0
GCA_000486365.2	Missing	Not Find	0
GCA_015052805.1	2020	aph(3')-IIa	1
GCA_002761395.1	2005	Not Find	0
GCA_001831555.2	2012	Not Find	0
GCA_009664575.1	2017	tet(B), sul2, aph(3'')-Ib, aph(6)-Id, blaTEM-1B	5
GCA_009664635.1	2012	Not Find	0
GCA_007765995.2	2016	sul1, aac(3)-VIa, ant(3'')-Ia, grdA, mcr-9, fosA7	6
GCA_018338355.1	Missing	Not Find	0
GCA_009756585.1	2011	sul2, aph(3'')-Ib, aph(6)-Id, blaTEM-1B, tet(B)	5
GCA_002760975.1	1977	Not Find	0
GCA_002211965.1	Missing	Not Find	0
GCA_018340505.1	2012	Not Find	0
GCA_002777175.1	2016	Not Find	0
GCA_003717815.1	2012	Not Find	0
GCA_022870605.1	2018	Not Find	0
GCA_010965815.2	2018	Not Find	0
GCA_013161805.1	2012	Not Find	0
GCA_024266505.1	2017	Not Find	0
GCA_016452025.1	2004	Not Find	0
GCA_001941405.1	2004	Not Find	0
GCA_024364925.1	2016	tet(B), sul2, aph(3'')-Ib, aph(6)-Id, blaTEM-1B	5
GCA_016454645.1	2002	fosA7	1
GCA_002761375.1	2006	Not Find	0
GCA_016454625.1	2002	Not Find	0
GCA_000732045.2	2014	Not Find	0
GCA_024364825.1	2014	Not Find	0
GCA_013415925.1	1999	Not Find	0
GCA_021266365.1	2015	blaTEM-1B, aac(3)-Id, aadA7, sul1	4
GCA_003718135.1	2007	Not Find	0
GCA_018141945.1	2017	Not Find	0
GCA_018339855.1	2005	Not Find	0
GCA_018339935.1	2012	Not Find	0
GCA_018339175.1	2013	Not Find	0
GCA_000252875.1	Missing	Not Find	0
GCA_005885895.1	Missing	Not Find	0
GCA_003324755.1	Missing	Not Find	0
GCA_016864955.1	2012	Not Find	0
GCA_001409135.1	Missing	Not Find	0
GCA_900478065.1	Missing	Not Find	0
GCA_006461325.2	2016	Not Find	0
GCA_003717215.1	1999	Not Find	0
GCA_004194625.2	2016	sul3, aph(3'')-Ib, aph(6)-Id, sul1, dfrA12, floR, sul2, aph(4)-Ia, aac(3)-IVa, aph(3')-Ia, tet(M), blaTEM-1B, cmlA1	13
GCA_021497565.1	2018	fosA7	1
GCA_003717475.1	2001	Not Find	0
GCA_016454765.1	2003	Not Find	0
GCA_020714745.1	2017	Not Find	0
GCA_000335995.2	Missing	Not Find	0
GCA_015708295.1	2017	dfrA1, floR, tet(G), blaCARB-2, sul1	5
GCA_020715225.1	2017	Not Find	0
GCA_006665485.2	Missing	Not Find	0
GCA_000940975.1	2006	Not Find	0
GCA_001095585.2	2011	Not Find	0
GCA_009667765.1	2015	sul1, aadA7, aac(3)-Id, blaTEM-1B	4
GCA_000020925.1	Missing	Not Find	0
GCA_003717015.1	2005	Not Find	0
GCA_005899025.2	2015	Not Find	0
GCA_001975245.1	1973	fosA7	1
GCA_005741405.2	Missing	Not Find	0
GCA_002211565.1	2003	Not Find	0
GCA_000487615.2	Missing	Not Find	0
GCA_020736325.1	Missing	Not Find	0
GCA_001048035.2	2010	Not Find	0
GCA_007763575.2	2016	Not Find	0
GCA_009365125.2	2017	fosA7	1
GCA_003994575.1	2018	Not Find	0
GCA_003031875.1	Missing	Not Find	0
GCA_900635595.1	Missing	Not Find	0
GCA_006685825.2	2017	Not Find	0
GCA_013138265.1	Missing	Not Find	0
GCA_003856755.1	2017	catA1, tet(B), dfrA1, sul1	4
GCA_004919365.1	2011	aadA2, floR, tet(G), blaCARB-2, sul1	5
GCA_003324955.1	Missing	Not Find	0
GCA_008757635.2	2019	Not Find	0
GCA_900184385.1	Missing	Not Find	0
GCA_000756465.1	1985	Not Find	0
GCA_002946375.1	2014	Not Find	0
GCA_020715385.1	2016	Not Find	0
GCA_006519455.2	1981	Not Find	0
GCA_019670365.1	2015	Not Find	0
GCA_016903075.1	2018	Not Find	0
GCA_009664795.1	2017	Not Find	0
GCA_000486405.2	2004	Not Find	0
GCA_013377335.1	2017	Not Find	0
GCA_008505865.2	2017	Not Find	0
GCA_014334235.1	Missing	Not Find	0
GCA_018338675.1	1986	Not Find	0
GCA_022670735.1	2021	fosA7	1
GCA_900635655.1	Missing	Not Find	0
GCA_006870005.2	2014	Not Find	0
GCA_008539015.2	2017	Not Find	0
GCA_000486915.2	Missing	Not Find	0
GCA_002208255.1	1998	Not Find	0
GCA_018339355.1	2012	Not Find	0
GCA_001756025.2	2005	Not Find	0
GCA_001647045.1	2000	Not Find	0

## Sheet: Plasmid
Strain	Isolate Time	Plasmids Name	ARG	Count
GCA_001441225.1	2012	CP012925.1	Not Find	0
GCA_016127435.1	Missing	CP066011.1	Not Find	0
GCA_002504105.1	2009	CP022662.1	Not Find	0
GCA_010004265.2	2015	CP070303.1	ant(3'')-Ia, sul1, blaCTX-M-65, fosA3, floR, aph(4)-Ia, aac(3)-IVa, dfrA14, aph(3')-Ia	9
GCA_024664595.1	2007	CP101351.1	Not Find	0
GCA_003071545.1	2012	CP027679.1	sul1, blaNDM-1, aph(3')-VI, sul1, aph(3')-VIa, mph(E), msr(E), blaCMY-16, sul2, aph(3'')-Ib, aph(6)-Id, tet(A), floR, fosA3, erm(B)	15
GCA_022559365.1	2019	CP060839.1	Not Find	0
GCA_003325075.1	Missing	CP030192.1	Not Find	0
GCA_001690115.1	2009	CP016523.1	Not Find	0
GCA_008471305.2	2016	CP082520.1	floR, tet(A), aph(6)-Id, aph(3'')-Ib, sul2	5
GCA_010001925.2	2017	CP093098.1	Not Find	0
GCA_023518195.1	Missing	CP088143.1	Not Find	0
GCA_007763575.2	2016	CP082467.1	Not Find	0
GCA_907163195.1	2012	OU015330.1	Not Find	0
GCA_020410865.1	2010	CP084533.1	Not Find	0
GCA_020691705.1	2014	CP085697.1	aph(3')-Ia, aph(6)-Id, floR, blaLAP-2, blaTEM-1B, blaCTX-M-55, qnrS1, mph(A), dfrA14	9
GCA_024266125.1	2018	CP100667.1	blaTEM-1B	1
GCA_005767415.2	2017	CP082672.1	Not Find	0
GCA_022670715.1	2021	CP093404.1	aph(3')-Ia, floR, sul3, lnu(F), ant(3'')-Ia, aac(3)-IId, blaLAP-2, blaTEM-1B, blaCTX-M-55, qnrS13, dfrA14	11
GCA_019670285.1	2014	AP023301.1	mcr-3.1, aac(3)-IId, blaTEM-1B, sul3, sul2, floR, dfrA12, cmlA1, tet(M)	9
GCA_004324125.2	2007	CP047547.1	oqxB, oqxA, sul1, dfrA12, aph(3')-Ia, sul3, cmlA1, floR, sul2, aph(4)-Ia, aac(3)-IVa, aac(6')-Ib-cr, blaOXA-1, catB3, sul1	15
GCA_008918025.2	2018	CP082572.1	tet(B), sul1, dfrA12, blaTEM-1B, aac(3)-IId, aph(6)-Id, aph(3'')-Ib, sul2	8
GCA_019915605.1	2018	CP082539.1	sul1, ant(3'')-Ia, dfrA14, aac(3)-IVa, aph(4)-Ia, floR, blaCTX-M-65	7
GCA_003030265.1	Missing	CP028197.1	catA2, blaTEM-1B, blaSHV-12, aac(6')-IIc, sul1, sul2, mcr-9, aph(6)-Id, aph(3'')-Ib, dfrA19, sul1, qnrB2, tet(D), catA2, floR, tet(A), aph(6)-Id, aph(3'')-Ib, sul2, aac(6')-IIc, sul1, aph(6)-Id, aph(3'')-Ib, dfrA19	24
GCA_005996305.2	2016	CP076087.1	Not Find	0
GCA_007424245.2	2019	CP083412.1	blaCTX-M-15	1
GCA_001952995.1	2013	CP019173.1	Not Find	0
GCA_003717915.1	2013	CP029912.1	qnrS1, blaTEM-1B, sul2	3
GCA_007977065.2	2019	CP052779.1	blaCTX-M-65, fosA3, aph(4)-Ia, aac(3)-IVa, aph(3')-Ia, dfrA14, ant(3'')-Ia, sul1	8
GCA_008727535.1	Missing	CP044179.1	Not Find	0
GCA_003590695.1	2012	CP032445.1	Not Find	0
GCA_022870605.1	2018	CP058673.1	Not Find	0
GCA_008524845.2	2016	CP082485.1	Not Find	0
GCA_024266125.1	2018	CP100668.1	blaTEM-1B, aph(6)-Id, aph(3'')-Ib, aph(6)-Id, aph(3'')-Ib, sul2	6
GCA_009667835.1	2015	CP043668.1	Not Find	0
GCA_012054045.1	2012	CP050781.1	Not Find	0
GCA_016775645.1	2018	CP068785.1	Not Find	0
GCA_019426245.1	2017	CP066852.1	Not Find	0
GCA_004194605.3	2016	CP037994.1	Not Find	0
GCA_006962435.2	Missing	CP092316.1	mcr-1.1	1
GCA_010417285.2	2017	CP082402.1	Not Find	0
GCA_003325095.1	Missing	CP030197.1	Not Find	0
GCA_013377355.1	2017	CP039446.1	sul1, ant(3'')-Ia, aph(3')-Ia, dfrA14, aac(3)-IVa, aph(4)-Ia, floR, fosA3, blaCTX-M-65	9
GCA_001597795.2	2014	CP053703.1	blaTEM-1B, sul1, blaDHA-1, qnrB4	4
GCA_012050385.1	2013	CP050718.1	Not Find	0
GCA_006342355.2	2018	CP082700.1	ant(3'')-Ia, aac(3)-VIa, sul1	3
GCA_021397675.1	2021	CP090135.1	blaOXA-48	1
GCA_004919265.1	2010	CP039587.1	Not Find	0
GCA_907163195.1	2012	OU015332.1	Not Find	0
GCA_004919165.1	2008	CP039559.1	tet(B)	1
GCA_015074885.1	2017	CP063292.1	Not Find	0
GCA_007762235.2	Missing	CP074616.1	tet(B)	1
GCA_003718075.1	2008	CP029921.1	Not Find	0
GCA_006098575.2	2015	CP076328.1	Not Find	0
GCA_019915725.1	2017	CP082601.1	blaTEM-1A	1
GCA_016452125.1	2004	CP051339.1	Not Find	0
GCA_008948485.2	2016	CP082463.1	Not Find	0
GCA_009047585.2	2016	CP082427.1	aph(6)-Id, aph(3'')-Ib, aac(3)-IVa, aph(4)-Ia, tet(B)	5
GCA_021397645.1	2021	CP090143.1	blaOXA-48	1
GCA_015732575.1	2017	CP061121.1	Not Find	0
GCA_013207105.1	1981	CP053867.1	Not Find	0
GCA_024917195.1	2021	CP103774.1	Not Find	0
GCA_000341425.1	2012	CP004026.1	Not Find	0
GCA_007862225.2	2018	CP082555.1	sul2	1
GCA_021397675.1	2021	CP090134.1	dfrA14, qnrS13, blaCTX-M-55, blaTEM-1B, blaLAP-2, aac(3)-IId, floR, sul2, ant(3'')-Ia, lnu(F), sul3, aph(6)-Id, aac(3)-IId, blaLAP-2, blaTEM-1B, aph(3')-Ia	16
GCA_003864015.1	Missing	CP034231.1	Not Find	0
GCA_009529075.2	2017	CP082423.1	catA1, aac(3)-IVa, aph(3')-Ia, aph(3')-Ia, aph(3')-Ia, aph(3')-Ia, mph(A), sul1, dfrA12	9
GCA_006703045.2	Missing	CP092299.1	blaCMY-2	1
GCA_011480175.2	2018	CP082580.1	tet(B)	1
GCA_016454345.1	2002	CP051374.1	Not Find	0
GCA_011466275.1	2017	CP045511.1	blaTEM-1B, aac(3)-IId	2
GCA_013348865.1	Missing	CP054716.1	Not Find	0
GCA_024722455.1	2019	CP102741.1	Not Find	0
GCA_010485715.2	2017	CP082408.1	Not Find	0
GCA_002762135.3	2011	CP025340.1	aph(6)-Id, aph(3'')-Ib, sul3, cmlA1, dfrA12, sul1, mph(A), aac(3)-IVa, aph(4)-Ia, floR, aph(3')-IIa, oqxB, oqxA	13
GCA_003717695.1	2011	CP029869.1	qnrS1, blaTEM-1B, sul2	3
GCA_003429425.1	Missing	CP023469.1	Not Find	0
GCA_006298065.2	Missing	CP092291.1	mcr-1.1	1
GCA_007815565.2	2015	CP049309.1	mcr-9	1
GCA_003710165.1	2001	CP033342.1	Not Find	0
GCA_020023795.1	2007	CP077762.1	blaTEM-1B, ant(2'')-Ia, sul1	3
GCA_000210855.2	Missing	HE654724.1	Not Find	0
GCA_016451985.1	2004	CP051309.1	Not Find	0
GCA_010396085.2	Missing	CP075027.1	aph(6)-Id, aph(3'')-Ib, blaTEM-1B, tet(B)	4
GCA_016373105.2	Missing	CP092331.1	Not Find	0
GCA_022670755.1	2019	CP093410.1	Not Find	0
GCA_008505605.2	2017	CP082724.1	tet(B)	1
GCA_015074885.1	2017	CP063293.1	Not Find	0
GCA_012052445.1	2014	CP050759.1	aac(6')-Ib-cr, blaOXA-1, catB3, sul1, aph(3')-IIa, oqxB, oqxA, blaCTX-M-55, aph(3')-IIa	9
GCA_009529075.2	2017	CP082425.1	Not Find	0
GCA_003064165.2	2016	CP077692.1	Not Find	0
GCA_024266565.1	2018	CP100734.1	Not Find	0
GCA_006384195.1	2010	CP029838.1	Not Find	0
GCA_004923395.1	2018	CP039506.1	Not Find	0
GCA_001690115.1	2009	CP016522.1	blaCMY-2	1
GCA_024266445.1	2017	CP100717.1	Not Find	0
GCA_001448485.2	2002	CP022501.1	Not Find	0
GCA_004280135.2	2017	CP082621.1	Not Find	0
GCA_003986675.1	2010	CP028319.1	Not Find	0
GCA_001989635.1	2015	CP019444.1	blaNDM-5, mph(A), blaTEM-1B	3
GCA_004323995.2	2010	CP047526.1	oqxB, oqxA, sul1, dfrA12, aph(3')-Ia, sul3, cmlA1, floR, sul2, aph(4)-Ia, aac(3)-IVa, aac(6')-Ib-cr, blaOXA-1, catB3, sul1	15
GCA_009387895.1	2013	CP045449.1	aph(6)-Id, aph(3'')-Ib, aph(3')-Ia, aac(3)-IVa, aph(4)-Ia, sul1, blaCTX-M-2, sul1, dfrA1, tet(B)	10
GCA_004124215.2	2015	CP033354.2	Not Find	0
GCA_002761035.1	1981	CP018656.1	catA1, blaTEM-1B, aph(6)-Id, aph(3'')-Ib, tet(B)	5
GCA_010448175.2	2017	CP082388.1	blaTEM-1C	1
GCA_019428465.1	Missing	CP080093.1	catA1	1
GCA_002761135.1	1969	CP018638.1	sul1, blaOXA-2	2
GCA_000505365.2	2004	CP012835.1	Not Find	0
GCA_010612865.2	2016	CP082745.1	Not Find	0
GCA_009728895.2	2011	CP033386.2	fosA3, blaCTX-M-65, aph(3')-IIa, mph(A)	4
GCA_016952595.1	2002	CP051362.1	Not Find	0
GCA_024266225.1	2018	CP100742.1	Not Find	0
GCA_015697825.1	2015	CP061129.1	Not Find	0
GCA_018340565.1	2010	CP074344.1	dfrA14, aac(3)-IVa, aph(4)-Ia, floR, fosA3, blaCTX-M-65, sul1, ant(3'')-Ia	8
GCA_007816835.2	2014	CP049982.1	blaTEM-1B	1
GCA_003324875.1	Missing	CP030006.1	Not Find	0
GCA_001623685.1	2011	CP014968.1	Not Find	0
GCA_000487935.2	1988	CP017725.1	blaTEM-1B, aph(3'')-Ib, aph(6)-Id	3
GCA_016452005.1	2004	CP051311.1	aph(6)-Ic, aph(3')-IIa, aph(6)-Id, aph(3'')-Ib, tet(B)	5
GCA_011312595.2	2018	CP082525.1	sul2, aph(3')-Ia	2
GCA_019967915.1	2020	CP082955.1	mph(A), msr(E), mph(E), erm(B), mph(A), sul1, aac(6')-Ib-cr, blaCTX-M-55, blaCTX-M-55, blaCTX-M-55, aph(3')-Ia	11
GCA_001359015.2	2008	LT904889.1	dfrA14, sul2, aph(3'')-Ib, aph(6)-Id, blaTEM-1B	5
GCA_021497565.1	2018	CP071390.1	Not Find	0
GCA_004136115.1	2012	CP025244.1	Not Find	0
GCA_023330845.1	2017	CP091565.1	Not Find	0
GCA_024364945.1	2016	CP101380.1	floR, tet(A), aph(6)-Id, aph(3'')-Ib, sul2, catA2, blaCTX-M-55, blaTEM-1B, mcr-3.1	9
GCA_020691725.1	2014	CP085702.1	Not Find	0
GCA_004328805.1	2005	CP025274.1	Not Find	0
GCA_018338655.1	Missing	CP074216.1	Not Find	0
GCA_009541075.2	2017	CP082416.1	Not Find	0
GCA_003971525.1	2015	CP031362.1	sul2, blaCMY-2	2
GCA_021397625.1	2021	CP090140.1	Not Find	0
GCA_012052605.1	2013	CP050774.1	Not Find	0
GCA_024507995.1	2012	CP101941.1	floR, tet(A), aph(6)-Id, aph(3'')-Ib, sul2, blaCMY-2, aadA7, sul1	8
GCA_019890995.1	2019	CP082339.1	Not Find	0
GCA_007833775.1	2018	CP032306.1	Not Find	0
GCA_024364925.1	2016	CP101377.1	Not Find	0
GCA_023702165.1	2019	CP098439.1	tet(B)	1
GCA_003324975.1	Missing	CP030210.1	Not Find	0
GCA_014334175.1	Missing	CP060511.1	qnrB19	1
GCA_001690005.1	2012	CP016509.1	Not Find	0
GCA_021474325.1	2016	CP090540.1	oqxA, oqxB, blaTEM-1B, sul1, aadA16, dfrA27, aac(6')-Ib-cr, floR, tet(A), aph(6)-Id, aph(3'')-Ib, sul2, mph(A), aac(3)-IId, blaCTX-M-55	15
GCA_021397645.1	2021	CP090144.1	Not Find	0
GCA_001357935.2	1980	LT904892.1	sul1, blaOXA-10, cmlA1, ant(2'')-Ia, catA1, aadA2, sul1, tet(C), blaSHV-1, tet(D), aph(6)-Id, aph(3'')-Ib, aph(3')-Ia, sul2	14
GCA_022569755.1	Missing	CP093124.1	Not Find	0
GCA_011302515.1	2017	CP049876.1	Not Find	0
GCA_003718455.1	2012	CP029849.1	Not Find	0
GCA_005606435.2	2014	CP074646.1	Not Find	0
GCA_001576255.1	2000	CP014359.1	Not Find	0
GCA_005447485.2	2017	CP052822.1	aph(3')-Ia, ant(3'')-Ia, sul1, aph(4)-Ia, aac(3)-IVa	5
GCA_004223785.2	2014	CP074638.1	Not Find	0
GCA_019468645.1	2020	CP080514.1	mcr-9, blaTEM-1B, aac(3)-IId	3
GCA_014334235.1	Missing	CP060518.1	sul2, aph(3'')-Ib, aph(6)-Id, dfrA1, sul1, blaTEM-1B	6
GCA_001890165.1	Missing	CP016011.1	Not Find	0
GCA_010612865.2	2016	CP082744.1	Not Find	0
GCA_009667765.1	2015	CP043666.1	Not Find	0
GCA_000020705.1	Missing	CP001119.1	Not Find	0
GCA_003325095.1	Missing	CP030201.1	Not Find	0
GCA_005900065.2	Missing	CP074597.1	blaTEM-1A	1
GCA_002760915.1	1956	CP018636.1	Not Find	0
GCA_008457485.2	2017	CP082731.1	aph(6)-Id, aph(3'')-Ib, sul2, blaTEM-1B	4
GCA_024266285.1	2017	CP100750.1	Not Find	0
GCA_004798765.1	2017	CP039281.1	Not Find	0
GCA_023746725.1	2015	CP098742.1	tet(B)	1
GCA_005885875.1	Missing	CP040565.1	Not Find	0
GCA_016638525.1	2018	CP067340.1	Not Find	0
GCA_000439255.1	2008	CP006609.1	Not Find	0
GCA_002211825.1	1993	CP022137.1	Not Find	0
GCA_007861865.2	2018	CP082560.1	blaCMY-2	1
GCA_012050905.1	2012	CP050725.1	blaTEM-1B	1
GCA_006070955.2	Missing	CP092320.1	mcr-1.1	1
GCA_006340505.2	2018	CP082597.1	Not Find	0
GCA_022760155.1	2021	CP094337.1	Not Find	0
GCA_004919225.1	2010	CP039573.1	Not Find	0
GCA_015697825.1	2015	CP061128.1	mcr-1.1	1
GCA_004798765.1	2017	CP039280.1	Not Find	0
GCA_019969255.1	2018	CP077671.1	armA, dfrA17, aadA5, oqxB, oqxA, blaCTX-M-65, floR, sul2, aph(4)-Ia, aac(3)-IVa, aac(6')-Ib-cr, blaOXA-1, catB3, sul1, aph(3')-IIa, mph(A)	16
GCA_005767655.2	2017	CP052812.1	fosA3, blaCTX-M-65, sul1, ant(3'')-Ia	4
GCA_006338875.2	2018	CP082690.1	Not Find	0
GCA_018141945.1	2017	CP073332.1	qnrS1	1
GCA_004194635.5	2016	CP037995.1	blaTEM-176, qnrS1, tet(A), floR, dfrA14, aph(3')-Ia	6
GCA_000240905.3	Missing	CP019187.1	Not Find	0
GCA_023518155.1	Missing	CP088137.1	Not Find	0
GCA_010383125.2	2016	CP082664.1	Not Find	0
GCA_002504105.1	2009	CP022661.1	Not Find	0
GCA_008474065.2	2016	CP082508.1	tet(A), aph(6)-Id, aph(3'')-Ib, sul2	4
GCA_019915965.1	2016	CP082512.1	Not Find	0
GCA_003194225.1	2003	CP021464.1	catA1, sul1, dfrA1, aph(6)-Id, aph(3'')-Ib, sul2, blaTEM-1B	7
GCA_000272775.4	2003	CP009560.1	blaCMY-2, blaCMY-2, floR, tet(A), aph(6)-Id, aph(3'')-Ib, sul2	7
GCA_018339155.1	2013	CP074253.1	Not Find	0
GCA_003718195.1	2006	CP029895.1	sul2, aph(3'')-Ib, aph(6)-Id, blaTEM-1B, sul1, dfrA7, catA1, tet(B)	8
GCA_014524585.1	2016	CP060133.1	rmtB, blaTEM-1B, aph(3')-IIa, aac(6')-Ib-cr, dfrA27, aadA16, sul1, qnrB6, sul1, mph(A), floR, tet(A), aph(6)-Id, aph(3'')-Ib, sul2, catA2, blaTEM-1B, aac(3)-IId, ant(3'')-Ia, lnu(F)	20
GCA_010770995.2	2017	CP082382.1	Not Find	0
GCA_008479505.2	2016	CP082469.1	aph(6)-Id, aph(3'')-Ib, aac(3)-IVa, aph(4)-Ia, sul2, tet(B)	6
GCA_003067925.2	2016	CP077700.1	Not Find	0
GCA_004919425.1	2012	CP039602.1	Not Find	0
GCA_009497855.1	2004	CP032495.1	dfrA12, sul1	2
GCA_006124375.2	Missing	CP093146.1	Not Find	0
GCA_007862225.2	2018	CP082557.1	Not Find	0
GCA_907163195.1	2012	OU015329.1	aph(3')-Ia, aph(6)-Id, aph(3'')-Ib, mcr-3.2, dfrA12, cmlA1, sul3, aac(3)-IId	8
GCA_008757635.2	2019	CP052786.1	dfrA14, aac(3)-IVa, aph(4)-Ia, floR, fosA3, blaCTX-M-65, sul1, ant(3'')-Ia	8
GCA_024494525.1	2021	CP101690.1	qnrS1	1
GCA_012051625.1	2012	CP050736.1	dfrA12, sul1, aac(3)-IId	3
GCA_009588305.2	2017	CP082410.1	sul1, rmtE, aph(3')-Ia, aph(6)-Id, aph(3'')-Ib, sul2, blaCMY-2, aac(3)-VIa, sul1, dfrA34, aph(3')-Ia	11
GCA_004919305.1	2009	CP039571.1	Not Find	0
GCA_016452065.1	2004	CP051318.1	aph(3')-Ia, aac(3)-VIa, sul1	3
GCA_024266305.1	2017	CP100692.1	aph(6)-Id, aph(3'')-Ib, sul2	3
GCA_003994655.1	2017	CP034720.1	Not Find	0
GCA_001362135.2	2011	LT904873.1	Not Find	0
GCA_016452125.1	2004	CP051335.1	aac(3)-IIa, sul2, sul1, dfrA12, sul2, aph(3')-Ia, aph(6)-Id, aph(3'')-Ib, tet(B)	9
GCA_016231065.2	Missing	CP093137.1	Not Find	0
GCA_005890175.1	2007	CP040652.1	blaTEM-1B, tet(M), dfrA12	3
GCA_010505715.2	2016	CP082646.1	sul2	1
GCA_019670225.1	2014	AP023293.1	Not Find	0
GCA_011480755.2	2018	CP082527.1	Not Find	0
GCA_006338875.2	2018	CP082686.1	Not Find	0
GCA_001006525.1	2005	CP011431.1	Not Find	0
GCA_009806735.1	2019	CP047116.1	mcr-1.1, sul1, catB3, blaOXA-1, aac(6')-Ib-cr, aac(3)-IVa, aph(4)-Ia, sul2, floR, sul1, dfrA12, aph(3')-Ia, sul3, cmlA1, oqxA, oqxB	16
GCA_018338555.1	1982	CP074228.1	Not Find	0
GCA_004919225.1	2010	CP039574.1	Not Find	0
GCA_016454265.1	2002	CP051359.1	aph(6)-Id, aph(3'')-Ib, tet(B), aph(6)-Ic, aph(3')-IIa	5
GCA_001647045.1	2000	CP011943.1	Not Find	0
GCA_018310435.1	Missing	CP074099.1	Not Find	0
GCA_003064405.2	2016	CP077695.1	Not Find	0
GCA_010769995.2	2017	CP082385.1	mef(B), sul3, cmlA1, dfrA12	4
GCA_002209205.2	2011	CP022068.1	blaTEM-1B, blaTEM-1B	2
GCA_023330705.1	2021	CP091546.1	Not Find	0
GCA_003717975.1	2009	CP029901.1	Not Find	0
GCA_016452045.1	2004	CP051316.1	floR, tet(A), aph(6)-Id, aph(3'')-Ib, sul2, blaCMY-2, aac(3)-VIa, sul1, aph(3')-Ia	9
GCA_006703045.2	Missing	CP092298.1	ant(3'')-Ia, sul1, blaCTX-M-65, fosA3, floR, aph(4)-Ia, aac(3)-IVa, dfrA14, aph(3')-Ia	9
GCA_001692635.1	2013	CP016587.1	Not Find	0
GCA_001729225.1	2013	CP016387.1	Not Find	0
GCA_001692595.1	2013	CP016566.1	Not Find	0
GCA_023330725.1	2021	CP091548.1	sul1, dfrA12, aph(3')-Ia, sul3, cmlA1, mcr-1.1, qnrS2, catB3, blaOXA-1, aac(6')-Ib-cr, aac(3)-IVa, aph(4)-Ia, sul2, floR	14
GCA_003184425.1	2001	CP028153.1	Not Find	0
GCA_012558165.1	2017	AP020331.1	Not Find	0
GCA_009049665.2	2016	CP082433.1	aph(6)-Id, aph(3'')-Ib, sul1, aac(3)-VIa, ant(3'')-Ia, blaHERA-3	6
GCA_018340075.1	2010	CP074311.1	Not Find	0
GCA_013698985.2	Missing	CP093082.1	Not Find	0
GCA_004324145.2	2006	CP047552.1	Not Find	0
GCA_006741505.1	2018	AP019694.1	Not Find	0
GCA_016454785.1	2002	CP053056.1	aadA2, cmlA1, sul1, tet(B)	4
GCA_004124195.2	2016	CP033349.2	mcr-1.1	1
GCA_016454385.1	2002	CP051382.1	tet(B), aph(3'')-Ib, aph(6)-Id, aph(6)-Ic, aph(3')-IIa	5
GCA_008759235.2	2019	CP052788.1	aac(3)-IVa, aph(4)-Ia, floR, fosA3, blaCTX-M-65, sul1, ant(3'')-Ia, aph(3')-Ia, dfrA14	9
GCA_008985305.2	2016	CP082450.1	tet(M), ant(2'')-Ia, cmlA1, aadA15, floR, tet(A), aph(6)-Id, aph(3'')-Ib, sul2, blaCMY-2	10
GCA_016025375.1	2015	CP065565.1	Not Find	0
GCA_009388185.1	2013	CP045446.1	aph(6)-Id, aph(3'')-Ib, aph(3')-Ia, aac(3)-IVa, aph(4)-Ia, sul1, blaCTX-M-2, sul1, dfrA1, tet(B)	10
GCA_002238275.1	2008	CP020493.1	mcr-1.1, sul1, dfrA1, aph(6)-Id, aph(3'')-Ib, sul3, cmlA1, sul2, aph(3'')-Ib, aph(6)-Id, aph(3')-Ia, aac(3)-IIa, blaTEM-1A	13
GCA_016454165.1	2003	CP051348.1	Not Find	0
GCA_011184255.2	2018	CP082528.1	aph(3')-Ia	1
GCA_024266785.1	2018	CP100738.1	Not Find	0
GCA_008524845.2	2016	CP082483.1	blaTEM-1B, aph(4)-Ia, aac(3)-IVa, dfrA12, sul2, aph(3'')-Ib, aph(6)-Id, tet(A)	8
GCA_009650395.1	2016	CP045061.1	Not Find	0
GCA_010612865.2	2016	CP082740.1	sul2	1
GCA_015074905.1	2017	CP063297.1	Not Find	0
GCA_006516995.1	2011	CP041172.1	blaTEM-1B, floR, tet(A), aph(6)-Id, aph(3'')-Ib, sul2, blaCMY-2, qnrS1, sul1, dfrA12, qepA1, mph(A)	12
GCA_001441225.1	2012	CP012927.1	Not Find	0
GCA_024266465.1	2018	CP100713.1	Not Find	0
GCA_024266125.1	2018	CP100669.1	Not Find	0
GCA_024266265.1	2018	CP100690.1	aph(3')-Ia, sul3, floR, aadA2, lnu(F), mph(A), aph(6)-Id, aph(3'')-Ib, aac(3)-IId, dfrA12, blaCMY-2	11
GCA_019969215.1	2018	CP077667.1	blaTEM-1B	1
GCA_001953675.1	2013	CP019205.1	Not Find	0
GCA_001240865.2	1997	LT904880.1	Not Find	0
GCA_009017295.1	2010	CP044960.1	Not Find	0
GCA_003347075.1	1997	CP018220.1	dfrA12, aac(3)-IVa, blaTEM-1B, cmlA1, sul3, sul2, sul1	7
GCA_022350005.1	2017	CP092260.1	mph(A), aph(3')-IIa	2
GCA_001729225.1	2013	CP016390.1	Not Find	0
GCA_022559425.1	2019	CP060847.1	qnrS1, blaTEM-1B, sul3, cmlA1, dfrA12, floR, sul2, tet(M)	8
GCA_002209205.2	2011	CP022066.2	Not Find	0
GCA_021713115.1	2019	CP091299.1	Not Find	0
GCA_024266505.1	2017	CP100720.1	mph(A), sul1, dfrA12, sul2	4
GCA_013710925.2	Missing	CP093085.1	tet(B)	1
GCA_012051085.1	2013	CP050727.1	blaTEM-1B, mcr-3.1, aac(3)-IId, qnrS1, blaCTX-M-55, catA2, sul2, aph(3'')-Ib, aph(6)-Id, tet(A), floR	11
GCA_005890095.1	Missing	CP040649.1	Not Find	0
GCA_011185315.2	2018	CP082616.1	blaCMY-2, ant(3'')-Ia, aac(3)-VIa, sul1, sul2, mef(C), mph(E), msr(E), tet(D)	9
GCA_005885855.1	Missing	CP040563.1	Not Find	0
GCA_008524845.2	2016	CP082484.1	Not Find	0
GCA_000505365.2	2004	CP012834.1	Not Find	0
GCA_024266165.1	2017	CP100674.1	Not Find	0
GCA_007758295.2	2014	CP049311.1	mcr-9, grdA, sul1, aac(3)-VIa, ant(3'')-Ia	5
GCA_012935235.1	2004	CP048299.1	mcr-9, tet(C)	2
GCA_013138305.1	Missing	CP053324.1	Not Find	0
GCA_002983965.1	2012	CP027416.1	Not Find	0
GCA_012052805.1	2013	CP050763.1	aph(6)-Id, aph(3'')-Ib, sul2, mph(A), tet(M)	5
GCA_001006525.1	2005	CP011429.1	floR, tet(A), aph(6)-Id, aph(3'')-Ib, sul2, blaCMY-2, oqxB, oqxA, dfrA12	9
GCA_001447095.1	2009	CP013224.1	sul1, blaTEM-1B, aac(3)-VIa, ant(3'')-Ia	4
GCA_009756455.1	2009	CP036173.1	Not Find	0
GCA_003325255.1	Missing	CP030226.1	Not Find	0
GCA_009648715.1	2003	CP045752.1	Not Find	0
GCA_003717875.1	2013	CP029891.1	Not Find	0
GCA_016452125.1	2004	CP051333.1	Not Find	0
GCA_003589845.1	Missing	CP032394.1	Not Find	0
GCA_005447225.2	2017	CP082628.1	Not Find	0
GCA_009650375.1	2016	CP045058.1	Not Find	0
GCA_907163195.1	2012	OU015333.1	Not Find	0
GCA_016452105.1	2004	CP051330.1	sul2	1
GCA_003030125.1	2009	CP028175.1	Not Find	0
GCA_007049205.2	2017	CP093106.1	Not Find	0
GCA_006285055.2	Missing	CP093089.1	Not Find	0
GCA_016452125.1	2004	CP051334.1	Not Find	0
GCA_016454625.1	2002	CP051408.1	sul3, cmlA1	2
GCA_002210025.1	2014	CP019648.1	Not Find	0
GCA_022936365.1	2016	CP092000.1	sul1, aadA7, aac(3)-Id, aph(3'')-Ib, aph(6)-Id	5
GCA_004923415.2	2018	CP039511.1	Not Find	0
GCA_011466075.1	2017	CP045462.1	sul2, aph(3'')-Ib, aph(6)-Id, tet(A), floR, dfrA23, sul1, blaDHA-1, qnrB4, lnu(F), aadA2	11
GCA_024266365.1	2018	CP100697.1	aph(3')-Ia, mph(A), sul1, dfrA12, sul2	5
GCA_006899445.2	2016	CP093115.1	Not Find	0
GCA_003718435.1	Missing	CP029965.1	qnrS1, blaTEM-1B, sul2	3
GCA_003710165.1	2001	CP033341.1	Not Find	0
GCA_006868345.2	2014	CP074655.1	Not Find	0
GCA_001441205.1	2010	CP012923.1	blaCMY-2	1
GCA_006760965.2	Missing	CP053412.1	Not Find	0
GCA_010001925.2	2017	CP093099.1	Not Find	0
GCA_001692595.1	2013	CP016568.1	blaCMY-2	1
GCA_000188735.1	1966	CP002489.1	Not Find	0
GCA_010485715.2	2017	CP082407.1	dfrA1, sul1, aph(3')-Ia, blaTEM-1B, cmlA1, ant(2'')-Ia, floR, tet(A), aph(6)-Id, aph(3'')-Ib, sul2, blaCMY-2	12
GCA_003325075.1	Missing	CP030191.1	sul1, aac(3)-VIa, blaCMY-2, ant(3'')-Ia	4
GCA_900538085.1	2004	LS997975.1	Not Find	0
GCA_001972625.2	1997	CP075121.1	Not Find	0
GCA_004768645.1	Missing	CP038596.1	Not Find	0
GCA_009035925.2	2016	CP082438.1	Not Find	0
GCA_024266165.1	2017	CP100671.1	Not Find	0
GCA_018340545.1	2011	CP074342.1	ant(3'')-Ia, sul1, blaCTX-M-65, fosA3, floR, aph(4)-Ia, aac(3)-IVa, dfrA14, aph(3')-Ia	9
GCA_004136095.1	2006	CP025235.1	Not Find	0
GCA_000487035.2	2001	CP019200.1	Not Find	0
GCA_002211865.1	1961	CP022140.1	Not Find	0
GCA_022559465.1	2018	CP060853.1	qnrS1, blaTEM-1B, sul3, cmlA1, dfrA12, floR, sul2, tet(M)	8
GCA_006340535.2	2018	CP082677.1	Not Find	0
GCA_024364925.1	2016	CP101378.1	blaCTX-M-55, qnrS1, mcr-3.1, aac(3)-IId	4
GCA_007861625.2	2018	CP082562.1	aph(6)-Id, aph(3'')-Ib, tet(B)	3
GCA_011465535.1	2018	CP045459.1	sul2, aph(3'')-Ib, aph(6)-Id, tet(A), floR, dfrA23, sul1, blaDHA-1, qnrB4, lnu(F), aadA2	11
GCA_016454425.1	2002	CP051385.1	Not Find	0
GCA_012050525.1	2013	CP050714.1	Not Find	0
GCA_002208965.2	2011	CP022064.2	blaCMY-2	1
GCA_021545805.1	2019	CP067080.1	blaDHA-1, sul1, aac(6')-IIc, sul1	4
GCA_009497855.1	2004	CP032498.1	Not Find	0
GCA_009648795.1	2011	CP045763.1	ant(3'')-Ia, blaTEM-1B, aac(3)-IId	3
GCA_008539015.2	2017	CP052834.1	sul1, ant(3'')-Ia	2
GCA_001931615.1	2014	CP016413.1	ant(3'')-Ia, sul1, blaCTX-M-65, floR, aph(4)-Ia, aac(3)-IVa, dfrA14	7
GCA_002079245.1	2009	CP015599.1	Not Find	0
GCA_016454705.1	2002	CP051418.1	Not Find	0
GCA_001409155.1	Missing	LN890523.1	Not Find	0
GCA_006342645.2	2018	CP082683.1	Not Find	0
GCA_018338875.1	2010	CP074237.1	Not Find	0
GCA_016454665.1	2002	CP051414.1	Not Find	0
GCA_016127835.1	Missing	CP066048.1	Not Find	0
GCA_005996325.2	2016	CP076089.1	Not Find	0
GCA_002210025.1	2014	CP019647.1	aph(6)-Id, aph(3'')-Ib, blaTEM-1B, sul3, cmlA1, dfrA12, aph(3')-IIa	7
GCA_016454285.1	2002	CP051365.1	aph(6)-Id, aph(3'')-Ib, sul2	3
GCA_002761095.1	1995	CP018663.1	Not Find	0
GCA_014217955.1	Missing	CP031190.1	aph(3')-Ia, aph(6)-Id, aph(3'')-Ib, sul2, blaTEM-1B, floR, sul2, aph(4)-Ia, aac(3)-IVa, aac(6')-Ib-cr, blaOXA-1, catB3, sul1, dfrA12, sul3, cmlA1, catA1, sul1, oqxA, oqxB	20
GCA_013207105.1	1981	CP053868.1	Not Find	0
GCA_000252875.1	Missing	CP003387.1	Not Find	0
GCA_024722435.1	2022	CP102670.1	Not Find	0
GCA_004919465.1	2014	CP039608.1	Not Find	0
GCA_000195995.1	1993	AL513384.1	Not Find	0
GCA_003067925.2	2016	CP077701.1	Not Find	0
GCA_004923415.2	2018	CP039510.1	Not Find	0
GCA_009388185.1	2013	CP045445.1	qnrB19	1
GCA_003571625.1	Missing	CP032192.1	sul1, aph(6)-Id, aph(3'')-Ib, aac(3)-IIa, blaTEM-1A, blaCMY-4	6
GCA_006338875.2	2018	CP082687.1	Not Find	0
GCA_006899445.2	2016	CP093114.1	Not Find	0
GCA_003325135.1	Missing	CP030205.1	Not Find	0
GCA_004124175.2	2016	CP033351.2	mcr-1.1, fosA3, blaCTX-M-14, aac(3)-IVa, aph(4)-Ia	5
GCA_002761055.1	1992	CP018658.1	Not Find	0
GCA_015243055.1	2018	CP063757.1	sul2, aph(3'')-Ib, aph(6)-Id, tet(A), floR, blaCMY-2	6
GCA_008941045.2	2016	CP082481.1	qnrB19	1
GCA_003324995.1	Missing	CP030232.1	Not Find	0
GCA_001006525.1	2005	CP011434.1	Not Find	0
GCA_008948485.2	2016	CP082459.1	Not Find	0
GCA_010775215.2	2016	CP082648.1	sul2, aph(3')-Ia	2
GCA_003589805.1	2013	CP032389.1	Not Find	0
GCA_005965665.2	Missing	CP093080.1	Not Find	0
GCA_024266465.1	2018	CP100711.1	floR	1
GCA_003994735.1	2018	CP034708.1	Not Find	0
GCA_024266385.1	2018	CP100701.1	Not Find	0
GCA_004136135.1	2011	CP025238.1	Not Find	0
GCA_010919335.1	2008	CP047882.1	ant(3'')-Ia, sul1, dfrA14	3
GCA_003325255.1	Missing	CP030227.1	Not Find	0
GCA_016452105.1	2004	CP051331.1	Not Find	0
GCA_009667745.1	2015	CP043663.1	Not Find	0
GCA_014524605.1	2016	CP060136.1	aph(3')-IIa, blaTEM-1B, rmtB, ant(3'')-Ia, lnu(F)	5
GCA_009047585.2	2016	CP082428.1	blaCMY-2, sul2, aph(3'')-Ib, aph(6)-Id, tet(A), floR	6
GCA_001886995.1	2007	CP017619.1	Not Find	0
GCA_006517075.1	2013	CP041182.1	aph(6)-Id, aph(3'')-Ib, sul2, blaTEM-1B, fosA3, blaCTX-M-65, sul1, catB3, blaOXA-1, aac(6')-Ib-cr, aac(3)-IVa, aph(4)-Ia, sul2, floR, mph(A), qepA1, rmtB, blaTEM-1B, cmlA1, oqxA, oqxB, aadA5, dfrA17	23
GCA_016454365.1	2002	CP051379.1	tet(B), mph(A), sul1, dfrA12, aac(3)-IId, blaTEM-1B, aph(3')-Ia, aph(6)-Id, aph(3'')-Ib, sul2, blaTEM-1B	11
GCA_009650395.1	2016	CP045060.1	Not Find	0
GCA_011312595.2	2018	CP082524.1	Not Find	0
GCA_012052605.1	2013	CP050773.1	blaCTX-M-55, aph(3')-IIa	2
GCA_004135835.1	2002	CP026714.1	Not Find	0
GCA_001756025.2	2005	CP074664.1	Not Find	0
GCA_003590755.1	2012	CP032450.1	Not Find	0
GCA_024266505.1	2017	CP100721.1	Not Find	0
GCA_022936405.1	2012	CP092008.1	Not Find	0
GCA_006914355.2	Missing	CP074600.1	Not Find	0
GCA_007751115.2	Missing	CP075030.1	Not Find	0
GCA_001692595.1	2013	CP016567.1	Not Find	0
GCA_016454265.1	2002	CP051360.1	dfrA1, blaTEM-1B, aph(3')-Ia, sul1, cmlA1, ant(2'')-Ia, tet(A), aph(6)-Id, aph(3'')-Ib, sul2, blaCMY-2	11
GCA_024664595.1	2007	CP101350.1	Not Find	0
GCA_002208965.2	2011	CP022060.2	Not Find	0
GCA_003931815.1	2016	CP034251.1	qnrS2, catB3, blaOXA-1, aac(6')-Ib-cr, aac(3)-IVa, aph(4)-Ia, sul2, floR, sul1, dfrA12, aph(3')-Ia, sul3, cmlA1	13
GCA_003067445.2	2015	CP077705.1	Not Find	0
GCA_001441245.1	2012	CP012931.1	tet(B), aph(6)-Id, aph(3'')-Ib, ant(3'')-Ia, sul1, blaTEM-1B	6
GCA_013138245.1	Missing	CP053334.1	Not Find	0
GCA_008429005.2	2016	CP082455.1	qnrB19	1
GCA_001833255.2	2013	CP075131.1	Not Find	0
GCA_003429445.1	Missing	CP023471.1	Not Find	0
GCA_016452165.1	2002	CP054466.1	Not Find	0
GCA_900205245.2	Missing	LT906491.1	catA1, dfrA7, sul1, blaTEM-1B, aph(6)-Id, aph(3'')-Ib, sul2, tet(B)	8
GCA_006365335.1	Missing	CP041007.1	Not Find	0
GCA_012054045.1	2012	CP050782.1	Not Find	0
GCA_000329365.2	2010	CP007529.1	Not Find	0
GCA_002763415.1	1981	CP018652.1	tet(B), aph(3'')-Ib, aph(6)-Id, catA1	4
GCA_021183525.1	2018	CP089208.1	aadA2, sul1, blaTEM-1B, mph(A), sul1, blaOXA-10, ARR-3, aph(6)-Id, aph(3'')-Ib, sul2, catA2, tet(D), mcr-9, aph(6)-Id, aph(3'')-Ib, dfrA19, sul1, blaDHA-1, qnrB4	19
GCA_019797945.1	2021	CP081859.1	sul2, aph(3'')-Ib, aph(6)-Id	3
GCA_019915925.1	2017	CP082718.1	Not Find	0
GCA_013138105.1	Missing	CP053415.1	Not Find	0
GCA_003194225.1	2003	CP021466.1	Not Find	0
GCA_011184255.2	2018	CP082529.1	Not Find	0
GCA_022557215.1	2021	CP092912.1	blaNDM-13	1
GCA_001305235.1	2014	CP009767.1	catA2	1
GCA_015241115.1	1998	CP063709.1	Not Find	0
GCA_000430105.1	2011	CP004088.1	Not Find	0
GCA_005767415.2	2017	CP082673.1	Not Find	0
GCA_012053525.1	2013	CP050778.1	aac(6')-Ib-cr, blaOXA-1, catB3, sul1, tet(M), mph(A), sul2, aph(3'')-Ib, aph(6)-Id	9
GCA_008759735.2	2019	CP052790.1	blaTEM-1B	1
GCA_013415925.1	1999	CP058810.1	catA1, blaTEM-1B, sul2, aph(3'')-Ib, aph(6)-Id, aph(3')-Ia, blaTEM-1B, aac(3)-IId, dfrA12, tet(B)	10
GCA_003325055.1	Missing	CP030186.1	blaCTX-M-15, tet(D), dfrA19, sul1, aac(6')-IIc, catA2, sul2, mcr-9	8
GCA_008414105.2	2016	CP082502.1	Not Find	0
GCA_003325055.1	Missing	CP030189.1	Not Find	0
GCA_018340295.1	2012	CP074329.1	Not Find	0
GCA_000783815.2	2013	CP026054.1	Not Find	0
GCA_003595725.1	2006	CP032381.1	Not Find	0
GCA_018338935.1	2012	CP074243.1	tet(B), aph(3'')-Ib, aph(6)-Id	3
GCA_003994815.1	2017	CP034724.1	Not Find	0
GCA_001558355.2	1948	CP014050.2	Not Find	0
GCA_006162645.2	Missing	CP092313.1	Not Find	0
GCA_009756555.1	2010	CP037875.1	tet(B)	1
GCA_021397645.1	2021	CP090142.1	aph(3')-Ia, blaTEM-1B, blaLAP-2, aac(3)-IId, aph(6)-Id, sul3, lnu(F), ant(3'')-Ia, sul2, floR, aac(3)-IId, blaLAP-2, blaTEM-1B, blaCTX-M-55, qnrS13, dfrA14	16
GCA_000430105.1	2011	CP004857.1	Not Find	0
GCA_022559385.1	2019	CP060842.1	Not Find	0
GCA_009524135.2	2016	CP082661.1	Not Find	0
GCA_009728895.2	2011	CP033385.2	sul1, catB3, blaOXA-1, aac(6')-Ib-cr, aadA5, dfrA17, armA	7
GCA_020691725.1	2014	CP085700.1	blaCTX-M-55	1
GCA_024664955.1	2007	CP101363.1	Not Find	0
GCA_022936365.1	2016	CP092003.1	Not Find	0
GCA_001989635.1	2015	CP019443.1	blaCTX-M-65, floR, sul2, tet(M), blaTEM-1B, lnu(F), aac(3)-IId	7
GCA_011409795.2	2016	CP082476.1	blaTEM-1B, aph(3')-Ia, sul1, aac(3)-VIa, ant(3'')-Ia, blaCMY-2, sul2, aph(3'')-Ib, aph(6)-Id, tet(A), floR	11
GCA_001362175.2	2012	LT904895.1	Not Find	0
GCA_002163995.1	2016	CP020923.1	Not Find	0
GCA_009497835.1	2004	CP032492.1	Not Find	0
GCA_016454525.1	2003	CP051397.1	blaCMY-2, tet(M), ant(2'')-Ia, cmlA1, aadA15, sul2, aph(3'')-Ib, aph(6)-Id, tet(A), floR	10
GCA_004124215.2	2015	CP033353.2	blaCTX-M-65, fosA3, blaTEM-1B, sul2, aph(3'')-Ib, aph(6)-Id, dfrA17, aadA5, oqxB, oqxA, armA, aph(3')-IIa, mph(A), sul1, catB3, blaOXA-1, aac(6')-Ib-cr, aac(3)-IVa, aph(4)-Ia, sul2, floR	21
GCA_004280135.2	2017	CP082623.1	ant(3'')-Ia, aac(3)-VIa, sul1	3
GCA_022936385.1	2014	CP092005.1	Not Find	0
GCA_019670345.1	2014	AP023308.1	Not Find	0
GCA_022655645.1	2021	CP093388.1	Not Find	0
GCA_005996465.2	2016	CP076094.1	Not Find	0
GCA_016452105.1	2004	CP051327.1	Not Find	0
GCA_010965815.2	2018	CP082533.1	Not Find	0
GCA_012050205.1	2013	CP050711.1	Not Find	0
GCA_024664955.1	2007	CP101360.1	Not Find	0
GCA_008474065.2	2016	CP082507.1	blaCMY-2	1
GCA_006340535.2	2018	CP082678.1	Not Find	0
GCA_007861865.2	2018	CP082561.1	Not Find	0
GCA_002984285.1	2012	CP027409.1	ant(3'')-Ia, sul1, aac(3)-VIa, ant(3'')-Ia, sul1	5
GCA_024508075.1	2013	CP101908.1	floR, tet(A), aph(6)-Id, aph(3'')-Ib, sul2, blaCMY-2, aadA7, sul1	8
GCA_016454225.1	2003	CP051354.1	sul3, cmlA1	2
GCA_003324795.1	Missing	CP029993.1	Not Find	0
GCA_001623645.2	2006	CP016865.1	blaCMY-2	1
GCA_018141965.1	2017	CP073329.1	Not Find	0
GCA_008727655.1	Missing	CP044189.1	blaCMY-2, sul2, aph(3'')-Ib, aph(6)-Id, tet(A), floR	6
GCA_006665485.2	Missing	CP092303.1	mcr-1.1, mph(A)	2
GCA_011480175.2	2018	CP082583.1	Not Find	0
GCA_002234795.1	Missing	CP022498.1	aph(6)-Id, aph(3'')-Ib, sul2, tet(A), aph(6)-Id, aph(3'')-Ib, sul2, tet(A), aph(6)-Id, aph(3'')-Ib, sul2	11
GCA_016638585.1	2018	CP067338.1	Not Find	0
GCA_003030125.1	2009	CP028173.1	blaTEM-1B, aph(6)-Id, dfrA14	3
GCA_003898995.2	2017	CP082707.1	Not Find	0
GCA_008607025.2	Missing	CP075023.1	Not Find	0
GCA_022670755.1	2019	CP093409.1	Not Find	0
GCA_019670345.1	2014	AP023307.1	tet(M), cmlA1, dfrA12, floR, sul2, sul3, blaTEM-1B, aac(3)-IId, mcr-3.1	9
GCA_002762135.3	2011	CP025338.2	sul2, aph(3'')-Ib, aph(6)-Id	3
GCA_008705215.1	2018	CP044008.1	qnrS1, blaCTX-M-15, blaTEM-1B, aph(6)-Id, aph(3'')-Ib, sul2	6
GCA_022117515.1	2012	CP092041.1	Not Find	0
GCA_008761195.2	2019	CP052793.1	blaCTX-M-65, sul1, ant(3'')-Ia	3
GCA_002208965.2	2011	CP022061.2	aph(3'')-Ib, blaTEM-1B	2
GCA_007864785.2	2018	CP082549.1	Not Find	0
GCA_016454605.1	2002	CP051406.1	Not Find	0
GCA_004136175.1	2012	CP025247.1	qnrB19	1
GCA_010007645.2	2018	CP082613.1	Not Find	0
GCA_014334235.1	Missing	CP060520.1	Not Find	0
GCA_003718475.1	2011	CP029851.1	Not Find	0
GCA_009342535.2	2017	CP082375.1	floR, tet(A), aph(6)-Id, aph(3'')-Ib, sul2, blaCMY-2	6
GCA_001692555.1	2003	CP016562.1	Not Find	0
GCA_007972065.1	2018	CP042439.1	Not Find	0
GCA_004919225.1	2010	CP039575.1	Not Find	0
GCA_009533475.2	2017	CP082414.1	Not Find	0
GCA_907163165.1	2016	OU015327.1	blaCMY-2	1
GCA_002224405.1	2013	CP022454.1	Not Find	0
GCA_001441245.1	2012	CP012934.1	Not Find	0
GCA_001834965.2	2013	CP075126.1	Not Find	0
GCA_008918865.2	2018	CP082589.1	Not Find	0
GCA_003325155.1	Missing	CP030212.1	Not Find	0
GCA_000487155.2	Missing	CP019182.1	Not Find	0
GCA_023330825.1	2017	CP091561.1	mcr-1.1, fosA3, blaCTX-M-14, aac(3)-IVa, aph(4)-Ia, sul2, floR, cmlA1, sul3, aph(3')-Ia, dfrA12, sul1, oqxA, oqxB	14
GCA_019931635.1	2017	CP082917.1	Not Find	0
GCA_016454725.1	2002	CP051420.1	Not Find	0
GCA_013161805.1	2012	CP053576.1	tet(B)	1
GCA_003181075.1	Missing	CP029594.1	Not Find	0
GCA_009664555.1	2016	CP045946.1	Not Find	0
GCA_024917195.1	2021	CP103772.1	blaCTX-M-55	1
GCA_018141925.1	2017	CP073327.1	mcr-1.6	1
GCA_010461165.2	2016	CP082735.1	sul2, aph(3'')-Ib, aph(6)-Id	3
GCA_907163145.1	2012	OU015341.1	floR, tet(A), aph(6)-Id, aph(3'')-Ib, sul2, aac(3)-IId, qnrS1, blaCTX-M-55, catA2, blaTEM-1B	10
GCA_015475615.1	2018	CP064264.1	Not Find	0
GCA_010503935.2	2016	CP082497.1	blaCMY-2	1
GCA_005144945.1	2010	CP039718.1	Not Find	0
GCA_024266425.1	2018	CP100708.1	aph(3')-IIa, aph(6)-Ic, ant(3'')-Ia, lnu(F), sul3, cmlA1, blaTEM-1B, dfrA12, sul1, mph(A), aac(3)-IVa, aph(4)-Ia, floR, aph(3')-IIa, oqxB, oqxA	16
GCA_024664475.1	2013	CP101344.1	dfrA17, aadA5	2
GCA_004136155.1	2006	CP025242.1	floR, tet(A), aph(6)-Id, aph(3'')-Ib, sul2	5
GCA_003194225.1	2003	CP021465.1	Not Find	0
GCA_024266405.1	2018	CP100704.1	blaCMY-2	1
GCA_010417285.2	2017	CP082400.1	Not Find	0
GCA_019468645.1	2020	CP080517.1	Not Find	0
GCA_000272835.4	2004	CP009570.1	blaCMY-2, sul2, aph(3'')-Ib, aph(6)-Id, tet(A), floR	6
GCA_012050025.1	2011	CP050751.1	sul1, catB3, blaOXA-1, aac(6')-Ib-cr, floR, aph(6)-Id, aph(3'')-Ib, sul2, aph(4)-Ia, aac(3)-IVa, cmlA1, sul3, aph(3')-Ia, dfrA12, sul1, oqxA, oqxB, catA2, blaCTX-M-55	19
GCA_024507995.1	2012	CP101942.1	Not Find	0
GCA_010848705.2	2015	CP073109.1	Not Find	0
GCA_009017335.1	2011	CP044969.1	Not Find	0
GCA_022162985.1	2021	CP091879.1	Not Find	0
GCA_024364845.1	2014	CP101371.1	blaCTX-M-55	1
GCA_019915765.1	2017	CP082705.1	blaCMY-2	1
GCA_009035925.2	2016	CP082437.1	floR, tet(A), aph(6)-Id, aph(3'')-Ib, sul2, blaCMY-2, dfrA12, sul1	8
GCA_011057955.1	2015	CP043510.1	Not Find	0
GCA_004768645.1	Missing	CP038597.1	Not Find	0
GCA_003589805.1	2013	CP032388.1	blaCMY-2, aph(3')-Ia, floR, tet(A), aph(6)-Id, aph(3'')-Ib, sul2	7
GCA_006340535.2	2018	CP082679.1	sul2	1
GCA_006697045.2	2012	CP049985.1	Not Find	0
GCA_002208255.1	1998	CP022036.1	Not Find	0
GCA_907163245.1	2017	OU015343.1	Not Find	0
GCA_005767315.2	2017	CP082669.1	tet(B)	1
GCA_015240855.1	2000	CP063704.1	Not Find	0
GCA_003030265.1	Missing	CP028198.1	Not Find	0
GCA_006517055.1	2013	CP041177.1	fosA3, blaCTX-M-55, oqxA, sul2, aph(3'')-Ib, aph(6)-Id, tet(A), floR, aph(3')-IIa	9
GCA_022559385.1	2019	CP060843.1	Not Find	0
GCA_004768665.1	2017	CP038609.1	Not Find	0
GCA_005954705.1	2008	CP040669.1	dfrA12, tet(M)	2
GCA_012957185.2	2019	CP066262.1	Not Find	0
GCA_018310455.1	Missing	CP074097.1	Not Find	0
GCA_023330745.1	2019	CP091552.1	Not Find	0
GCA_004324095.2	2007	CP047543.1	sul1, catB3, blaOXA-1, aac(6')-Ib-cr, aac(3)-IVa, aph(4)-Ia, sul2, floR	8
GCA_010441855.2	2016	CP082494.1	Not Find	0
GCA_010754535.2	2017	CP082371.1	sul1, aac(3)-VIa, ant(3'')-Ia	3
GCA_013377315.1	2017	CP039442.1	sul1, ant(3'')-Ia, aph(3')-Ia, dfrA14, aac(3)-IVa, aph(4)-Ia, floR, fosA3, blaCTX-M-65	9
GCA_003717115.1	2002	CP029934.1	sul2, aph(3'')-Ib, aph(6)-Id, blaTEM-1B, sul1, dfrA7, catA1, tet(B)	8
GCA_001713515.2	2011	CP074662.1	Not Find	0
GCA_018339695.1	2007	CP074286.1	Not Find	0
GCA_007765355.2	2016	CP049987.1	blaTEM-1B	1
GCA_005160385.1	2015	CP039859.1	Not Find	0
GCA_024664475.1	2013	CP101343.1	oqxA, oqxB	2
GCA_003986655.1	2010	CP028315.1	blaCMY-2	1
GCA_001441245.1	2012	CP012933.1	Not Find	0
GCA_017893505.1	2019	CP067092.1	Not Find	0
GCA_004337745.2	2007	CP047539.1	blaCTX-M-14	1
GCA_000430125.1	2012	CP006057.1	mcr-9	1
GCA_005885935.1	Missing	CP040569.1	Not Find	0
GCA_003718135.1	2007	CP029903.1	blaCTX-M-15, blaTEM-1B	2
GCA_003325215.1	Missing	CP030221.1	Not Find	0
GCA_003878535.2	2012	CP074669.1	Not Find	0
GCA_018338535.1	1988	CP074214.1	Not Find	0
GCA_006088735.1	Missing	CP034480.1	Not Find	0
GCA_001969425.1	1941	CP016838.1	Not Find	0
GCA_006285055.2	Missing	CP093091.1	Not Find	0
GCA_005160385.1	2015	CP039858.1	Not Find	0
GCA_010829725.2	Missing	CP093119.1	Not Find	0
GCA_022670735.1	2021	CP093406.1	aph(3')-Ia, floR, blaTEM-1B, blaLAP-2, aac(3)-IId, ant(3'')-Ia, lnu(F), sul3, blaTEM-1B, blaCTX-M-55, qnrS13, dfrA14	12
GCA_007862665.2	2018	CP082568.1	Not Find	0
GCA_004768625.1	2017	CP038607.1	Not Find	0
GCA_010729545.2	2018	CP082544.1	Not Find	0
GCA_024664955.1	2007	CP101364.1	Not Find	0
GCA_003589785.1	2014	CP032386.1	Not Find	0
GCA_003595645.1	2012	CP032447.1	Not Find	0
GCA_011480175.2	2018	CP082584.1	blaTEM-1C, blaTEM-1C	2
GCA_002863785.1	2011	CP019203.1	Not Find	0
GCA_022350005.1	2017	CP092259.1	sul1, catB3, blaOXA-1, aac(6')-Ib-cr, aac(3)-IVa, aph(4)-Ia, sul2, floR, blaCTX-M-65, fosA3, blaTEM-1B, sul2, aph(3'')-Ib, aph(6)-Id, oqxA, oqxB, aadA5, dfrA17, armA	19
GCA_008918025.2	2018	CP082573.1	Not Find	0
GCA_009734305.1	2019	CP046430.1	sul2, aph(3'')-Ib, aph(6)-Id, blaTEM-1B, blaCTX-M-15, qnrS1	6
GCA_021497565.1	2018	CP071392.1	Not Find	0
GCA_006899445.2	2016	CP093113.1	Not Find	0
GCA_007860625.2	2018	CP083384.1	Not Find	0
GCA_001705365.1	2004	CP015158.1	Not Find	0
GCA_021474305.1	2016	CP090536.1	sul1, catB3, blaOXA-1, aac(6')-Ib-cr, aac(3)-IVa, aph(4)-Ia, sul2, floR, oqxB, oqxA, sul1	11
GCA_005975765.2	2016	CP082444.1	blaTEM-1B, aph(4)-Ia, aac(3)-IVa, aph(3')-Ia, sul1, aadA7, tet(B)	7
GCA_024266425.1	2018	CP100709.1	blaCMY-2	1
GCA_003971525.1	2015	CP031360.1	Not Find	0
GCA_018340215.1	2013	CP074336.1	sul2	1
GCA_003718275.1	2006	CP029877.1	sul2, aph(3'')-Ib, aph(6)-Id, blaTEM-1B, sul1, dfrA7, catA1, tet(B)	8
GCA_010383125.2	2016	CP082663.1	sul2	1
GCA_002761135.1	1969	CP018639.1	Not Find	0
GCA_005606435.2	2014	CP074645.1	Not Find	0
GCA_003071485.1	2010	CP020913.1	Not Find	0
GCA_012935275.1	2007	CP048927.1	aph(3'')-Ib, aph(3'')-Ib, blaTEM-1B	3
GCA_000988525.3	2005	CP014707.1	Not Find	0
GCA_002234795.1	Missing	CP022499.1	dfrA14, aph(6)-Id, sul2, dfrA14, aph(6)-Id, sul2, dfrA14, aph(6)-Id, sul2, aph(3'')-Ib, aph(6)-Id, tet(A), sul2, aph(6)-Id, sul2	15
GCA_010441855.2	2016	CP082493.1	Not Find	0
GCA_023330825.1	2017	CP091562.1	Not Find	0
GCA_005889955.1	2018	CP040645.1	Not Find	0
GCA_005543515.2	2017	CP082702.1	tet(A), aph(6)-Id, aph(3'')-Ib	3
GCA_008457465.2	2017	CP052808.1	aph(3')-Ia, aac(3)-IVa, aph(4)-Ia, floR, blaCTX-M-65, sul1, ant(3'')-Ia	7
GCA_001886995.1	2007	CP017618.1	Not Find	0
GCA_008918865.2	2018	CP082593.1	Not Find	0
GCA_013698985.2	Missing	CP093083.1	Not Find	0
GCA_004847525.1	2012	CP039470.1	Not Find	0
GCA_012957145.2	2019	CP065864.1	Not Find	0
GCA_015074905.1	2017	CP063299.1	Not Find	0
GCA_023848535.1	2020	CP098830.1	Not Find	0
GCA_023518175.1	Missing	CP088140.1	blaTEM-1B	1
GCA_013206965.1	2017	CP053874.1	sul2, aph(6)-Id, aph(3'')-Ib	3
GCA_008474065.2	2016	CP082510.1	Not Find	0
GCA_012053145.1	2013	CP050765.1	mph(A), aph(3')-IIa	2
GCA_010417285.2	2017	CP082398.1	Not Find	0
GCA_004324115.2	2007	CP047545.1	sul1, catB3, blaOXA-1, aac(6')-Ib-cr, sul2, floR, cmlA1, sul3, sul1, oqxA, oqxB	11
GCA_010931375.2	2018	CP092323.1	blaCMY-2	1
GCA_020691705.1	2014	CP085698.1	Not Find	0
GCA_010729545.2	2018	CP082545.1	sul2	1
GCA_004324025.2	2007	CP047533.1	Not Find	0
GCA_016373105.2	Missing	CP092330.1	mcr-1.1	1
GCA_003719235.1	1999	CP029941.1	sul2, aph(3'')-Ib, aph(6)-Id, blaTEM-1B, sul1, dfrA7, catA1, tet(B)	8
GCA_002947135.1	Missing	CP026701.1	Not Find	0
GCA_024917195.1	2021	CP103773.1	Not Find	0
GCA_004919325.1	2010	CP039581.1	aph(3')-Ia	1
GCA_009648735.1	2012	CP045756.1	Not Find	0
GCA_023518135.1	Missing	CP088135.1	Not Find	0
GCA_015246835.2	2016	CP066329.1	aph(3'')-Ib, aph(6)-Id, blaTEM-1B	3
GCA_007863785.2	2018	CP082585.1	sul1, aac(3)-VIa, ant(3'')-Ia	3
GCA_005616915.2	2017	CP082728.1	sul2, aph(3'')-Ib, aph(6)-Id, tet(A)	4
GCA_000272895.3	2003	CP009566.1	blaCMY-2	1
GCA_010931375.2	2018	CP092322.1	Not Find	0
GCA_003324835.1	Missing	CP030001.1	Not Find	0
GCA_021545805.1	2019	CP067081.1	Not Find	0
GCA_006320625.2	Missing	CP093095.1	Not Find	0
GCA_003325155.1	Missing	CP030213.1	Not Find	0
GCA_001623645.2	2006	CP016866.1	Not Find	0
GCA_015243055.1	2018	CP063758.1	Not Find	0
GCA_000245535.1	Missing	CP003279.1	tet(B)	1
GCA_005975765.2	2016	CP082448.1	qnrB19	1
GCA_004847345.1	2012	CP039483.1	Not Find	0
GCA_024266185.1	2018	CP100684.1	Not Find	0
GCA_003717815.1	2012	CP029874.1	sul2, blaTEM-1B, qnrS1	3
GCA_018338775.1	1976	CP074224.1	aph(6)-Id, aph(3'')-Ib	2
GCA_004919445.1	2012	CP039604.1	Not Find	0
GCA_000272895.3	2003	CP009568.1	Not Find	0
GCA_009884375.1	2011	CP041974.1	Not Find	0
GCA_009521555.2	2017	CP082405.1	Not Find	0
GCA_012049805.1	2013	CP050708.1	Not Find	0
GCA_021474285.1	2017	CP090534.1	sul1, dfrA12, aph(3')-Ia, sul3, cmlA1, oqxB, oqxA, blaCTX-M-14, mcr-1.1, qnrS2, catB3, blaOXA-1, aac(6')-Ib-cr, aac(3)-IVa, aph(4)-Ia, sul2, floR	17
GCA_004324135.2	2007	CP047554.1	sul1, catB3, blaOXA-1, aac(6')-Ib-cr, oqxA, oqxB	6
GCA_001690115.1	2009	CP016524.1	Not Find	0
GCA_003052785.2	2014	CP029249.1	blaCMY-2, qnrS1, sul1, dfrA12, qepA1, mph(A), blaTEM-1B, floR, tet(A), aph(6)-Id, aph(3'')-Ib, sul2	12
GCA_024266205.1	2018	CP100687.1	mcr-1.1	1
GCA_001690035.1	2014	CP016513.1	Not Find	0
GCA_018339815.1	2010	CP074301.1	Not Find	0
GCA_000341425.1	2012	CP004028.1	Not Find	0
GCA_004848885.1	2012	CP039495.1	Not Find	0
GCA_000430085.2	Missing	CP005391.2	Not Find	0
GCA_011466275.1	2017	CP045512.1	Not Find	0
GCA_009728875.2	2011	CP033383.2	aph(3')-IIa, mph(A)	2
GCA_008313815.1	2019	CP043434.1	Not Find	0
GCA_006340535.2	2018	CP082676.1	Not Find	0
GCA_022870605.1	2018	CP058674.1	Not Find	0
GCA_012051385.1	2013	CP050733.1	Not Find	0
GCA_004768565.1	2006	CP038592.1	Not Find	0
GCA_003184425.1	2001	CP028154.1	Not Find	0
GCA_024722475.1	2019	CP102759.1	Not Find	0
GCA_004324015.2	2011	CP047530.1	sul1, catB3, blaOXA-1, aac(6')-Ib-cr, aac(3)-IVa, aph(4)-Ia, sul2, floR, cmlA1, sul3, aph(3')-Ia, dfrA12, sul1, oqxA, oqxB	15
GCA_006124375.2	Missing	CP093144.1	Not Find	0
GCA_008124065.1	2016	CP043216.1	Not Find	0
GCA_009884355.1	2011	CP041972.1	Not Find	0
GCA_005498665.2	Missing	CP092305.1	mcr-1.1	1
GCA_003030125.1	2009	CP028174.1	mcr-1.1	1
GCA_022569775.1	Missing	CP093128.1	Not Find	0
GCA_012935235.1	2004	CP048300.1	Not Find	0
GCA_012957725.2	2019	CP066334.1	qnrB19	1
GCA_016454665.1	2002	CP051415.1	Not Find	0
GCA_012049605.1	2011	CP050746.1	aph(3')-IIa, dfrA12, sul1, aac(3)-IId	4
GCA_008727615.1	Missing	CP044185.1	Not Find	0
GCA_008727635.1	Missing	CP044187.1	dfrA14, blaKPC-2, blaTEM-1A, aph(6)-Id, aph(3'')-Ib, sul2	6
GCA_008412045.2	2016	CP082517.1	Not Find	0
GCA_014250335.1	2006	CP060168.1	Not Find	0
GCA_004337745.2	2007	CP047538.1	sul3, cmlA1, floR, sul2, aph(4)-Ia, aac(3)-IVa, aac(6')-Ib-cr, blaOXA-1, catB3, sul1, oqxB, oqxA	12
GCA_011465535.1	2018	CP045460.1	mcr-1.1	1
GCA_001484025.1	Missing	CP013098.1	Not Find	0
GCA_024266145.1	2017	CP100679.1	blaCMY-2	1
GCA_016454225.1	2003	CP051355.1	tet(C)	1
GCA_003718115.1	2007	CP029884.1	Not Find	0
GCA_003717215.1	1999	CP029943.1	sul2, aph(3'')-Ib, aph(6)-Id, blaTEM-1B, sul1, dfrA7, catA1, tet(B)	8
GCA_003971525.1	2015	CP031361.1	Not Find	0
GCA_022655645.1	2021	CP093389.1	Not Find	0
GCA_008538935.2	2017	CP082715.1	ant(3'')-Ia, aac(3)-VIa, sul1	3
GCA_016071195.1	2016	CP060586.1	qnrS1, blaTEM-1B, sul3, cmlA1, dfrA12, tet(X4), floR, sul2, tet(M)	9
GCA_002761095.1	1995	CP018662.1	blaTEM-1B	1
GCA_022559485.1	2018	CP060856.1	qnrS1, ARR-3, cmlA1, blaOXA-10, dfrA14, floR, blaCTX-M-65	7
GCA_001623765.2	2007	CP014974.1	Not Find	0
GCA_006517015.1	2013	CP041175.1	aph(6)-Id, aph(3'')-Ib, sul2, blaTEM-1B, aph(6)-Id, aph(3'')-Ib	6
GCA_005889975.1	2018	CP040647.1	Not Find	0
GCA_024266545.1	2017	CP100729.1	floR	1
GCA_008386295.1	2018	CP043774.1	Not Find	0
GCA_023330705.1	2021	CP091545.1	mcr-1.1, blaCTX-M-14, fosA3, aac(3)-IVa, aph(4)-Ia, sul2, floR	7
GCA_018339035.1	2012	CP074248.1	tet(B), aph(3'')-Ib, aph(6)-Id	3
GCA_003710125.1	Missing	CP033339.1	Not Find	0
GCA_013348865.1	Missing	CP054717.1	Not Find	0
GCA_012051385.1	2013	CP050732.1	floR, tet(A), aph(6)-Id, aph(3'')-Ib, sul2, catA2, aac(3)-IId, qnrS1, blaCTX-M-55, mcr-3.1, blaTEM-1B	11
GCA_900185485.1	2017	LT882487.1	blaTEM-1B, blaCTX-M-15, qnrS1	3
GCA_009664575.1	2017	CP045948.1	Not Find	0
GCA_016127435.1	Missing	CP066010.1	Not Find	0
GCA_008857885.2	2019	CP052781.1	Not Find	0
GCA_015052765.1	2020	CP061046.1	aph(3')-IIa	1
GCA_016454645.1	2002	CP051412.1	tet(B), aph(3'')-Ib, aph(6)-Id, aph(3')-IIa, aph(6)-Ic	5
GCA_021474265.1	2008	CP090530.1	sul1, catB3, blaOXA-1, aac(6')-Ib-cr, aac(3)-IVa, aph(4)-Ia, sul2, floR, cmlA1, sul3, dfrA12, sul1	12
GCA_005537135.1	Missing	CP040320.1	Not Find	0
GCA_004919245.1	2010	CP039578.1	aph(3')-Ia	1
GCA_005545055.2	2017	CP052816.1	blaCTX-M-65, floR, aph(4)-Ia, aac(3)-IVa, ant(3'')-Ia, sul1	6
GCA_009529075.2	2017	CP082422.1	Not Find	0
GCA_006228345.1	2018	CP039170.1	aph(3')-Ia, floR, aph(6)-Id, sul3, lnu(F), ant(3'')-Ia, sul2, aac(3)-IId, blaLAP-2, blaTEM-1B, blaCTX-M-55, qnrS13, dfrA14	13
GCA_009497835.1	2004	CP032491.1	floR, tet(A), aph(6)-Id, aph(3'')-Ib, sul2, blaCMY-2	6
GCA_015246635.2	2018	CP066327.1	Not Find	0
GCA_003717735.1	2010	CP029871.1	qnrS1, blaTEM-1B, sul2	3
GCA_001690135.1	2009	CP016527.1	Not Find	0
GCA_009584525.2	2016	CP052838.1	aph(3')-Ia, dfrA14, aac(3)-IVa, aph(4)-Ia, floR, blaCTX-M-65, sul1, ant(3'')-Ia	8
GCA_018339835.1	2010	CP074303.1	Not Find	0
GCA_009218325.2	2017	CP082390.1	blaSHV-12	1
GCA_012051825.1	2011	CP050743.1	Not Find	0
GCA_019670285.1	2014	AP023302.1	Not Find	0
GCA_022559365.1	2019	CP060838.1	qnrS1, blaTEM-1B, sul3, cmlA1, dfrA12, floR, sul2, tet(M)	8
GCA_016452125.1	2004	CP051336.1	Not Find	0
GCA_009525035.2	2016	CP082656.1	blaCMY-2	1
GCA_016454725.1	2002	CP051424.1	Not Find	0
GCA_018339415.1	2012	CP074271.1	Not Find	0
GCA_012049805.1	2013	CP050707.1	aph(3')-IIa, oqxB, oqxA, floR, tet(A), aph(6)-Id, aph(3'')-Ib, sul2, blaCTX-M-55	9
GCA_003994575.1	2018	CP034714.1	Not Find	0
GCA_007864785.2	2018	CP082550.1	Not Find	0
GCA_012053145.1	2013	CP050766.1	Not Find	0
GCA_014334195.1	Missing	CP060514.1	Not Find	0
GCA_021474345.1	2010	CP090544.1	Not Find	0
GCA_002209225.2	2012	CP022071.2	Not Find	0
GCA_024266525.1	2017	CP100726.1	blaTEM-1B, aph(6)-Id, aph(3'')-Ib, sul2	4
GCA_004798785.1	2003	CP039276.1	Not Find	0
GCA_010621305.2	2015	CP093121.1	Not Find	0
GCA_012053145.1	2013	CP050768.1	Not Find	0
GCA_006868405.2	2014	CP074642.1	Not Find	0
GCA_020736325.1	Missing	CP085982.1	dfrA14	1
GCA_022569755.1	Missing	CP093125.1	Not Find	0
GCA_004848405.1	2012	CP039488.1	Not Find	0
GCA_001620205.2	2005	CP014622.1	Not Find	0
GCA_002741885.1	2015	CP024166.1	Not Find	0
GCA_015074885.1	2017	CP063291.1	Not Find	0
GCA_003717515.1	2001	CP029951.1	Not Find	0
GCA_000210855.2	Missing	HE654726.1	sul2, aph(6)-Id, aph(3'')-Ib	3
GCA_016454285.1	2002	CP051367.1	Not Find	0
GCA_904129595.1	Missing	LR881464.1	Not Find	0
GCA_016454465.1	2002	CP051390.1	sul2, aph(3'')-Ib, aph(6)-Id, tet(A)	4
GCA_000272735.4	2003	CP009562.1	blaCMY-2, blaCMY-2, floR, tet(A), aph(6)-Id, aph(3'')-Ib, sul2	7
GCA_012052225.1	2011	CP050755.1	Not Find	0
GCA_001623725.1	2005	CP014970.1	Not Find	0
GCA_000486525.2	Missing	CP019195.1	Not Find	0
GCA_002208195.1	2008	CP022016.1	Not Find	0
GCA_015246835.2	2016	CP066331.1	Not Find	0
GCA_001620155.1	2010	CP014662.1	sul1, dfrA15	2
GCA_000380325.1	Missing	CP004059.1	sul2, aph(3'')-Ib, aph(6)-Id	3
GCA_022936365.1	2016	CP092002.1	Not Find	0
GCA_011480175.2	2018	CP082579.1	Not Find	0
GCA_006298065.2	Missing	CP092293.1	Not Find	0
GCA_018339575.1	2007	CP074288.1	Not Find	0
GCA_005473655.2	Missing	CP093148.1	Not Find	0
GCA_003184325.1	2001	CP028155.1	Not Find	0
GCA_013114875.1	2017	CP051676.1	aph(3')-Ia, dfrA14, aac(3)-IVa, aph(4)-Ia, floR	5
GCA_001690035.1	2014	CP016511.1	Not Find	0
GCA_004847005.1	2012	CP039464.1	Not Find	0
GCA_009728795.1	2016	CP033359.1	sul2, dfrA14, aph(6)-Id, blaTEM-1B	4
GCA_006338875.2	2018	CP082685.1	sul1, ant(2'')-Ia	2
GCA_003663765.1	2015	CP032850.1	Not Find	0
GCA_005160385.1	2015	CP039857.1	lnu(F), tet(M), qnrS1, dfrA14	4
GCA_005688015.2	2017	CP082634.1	Not Find	0
GCA_002196535.1	2014	CP017721.1	Not Find	0
GCA_003194225.1	2003	CP021463.1	dfrA14, aac(6')-Ib-cr, blaOXA-1, aac(3)-IIa, blaCTX-M-15, blaTEM-1B, aph(6)-Id, aph(3'')-Ib, sul2, ant(3'')-Ia, catA1	11
GCA_005094845.1	2010	CP039589.1	Not Find	0
GCA_010612865.2	2016	CP082743.1	Not Find	0
GCA_007861245.2	2018	CP082575.1	floR, tet(A), aph(6)-Id, aph(3'')-Ib, sul2, sul3, cmlA1, ant(2'')-Ia, cmlA1, blaTEM-1B, aph(3')-Ia	11
GCA_022559825.1	2018	CP088902.1	ant(3'')-Ia, sul1, dfrA14	3
GCA_004848885.1	2012	CP039494.1	Not Find	0
GCA_010775215.2	2016	CP082649.1	blaCMY-2	1
GCA_004280135.2	2017	CP082620.1	Not Find	0
GCA_010451275.2	2018	CP093131.1	Not Find	0
GCA_008727555.1	Missing	CP044202.1	qnrS1	1
GCA_018141965.1	2017	CP073330.1	Not Find	0
GCA_009529075.2	2017	CP082424.1	Not Find	0
GCA_019915745.1	2017	CP082607.1	floR, floR, tet(A), aph(6)-Id, aph(3'')-Ib, sul2, blaCMY-2	7
GCA_009524975.2	2016	CP082748.1	Not Find	0
GCA_024266365.1	2018	CP100696.1	Not Find	0
GCA_019967915.1	2020	CP082960.1	Not Find	0
GCA_006340535.2	2018	CP082680.1	Not Find	0
GCA_006685825.2	2017	CP052828.1	aph(4)-Ia, aac(3)-IVa, dfrA14, aph(3')-Ia, ant(3'')-Ia, sul1, blaCTX-M-65, fosA3, floR	9
GCA_022226915.1	2021	CP092076.1	Not Find	0
GCA_021474265.1	2008	CP090531.1	Not Find	0
GCA_024266285.1	2017	CP100751.1	Not Find	0
GCA_008504985.2	2017	CP052799.1	aac(3)-IVa, aph(4)-Ia, floR, blaCTX-M-65, sul1, ant(3'')-Ia	6
GCA_021474345.1	2010	CP090543.1	Not Find	0
GCA_010451275.2	2018	CP093130.1	Not Find	0
GCA_006517035.1	2010	CP041180.1	aac(6')-Ib-cr, blaOXA-1, catB3, sul1, blaCTX-M-65, fosA3, blaTEM-1B, sul2, aph(3'')-Ib, aph(6)-Id, aadA5, dfrA17, aac(3)-IVa, aph(4)-Ia, sul2, floR, mph(A), qepA1, rmtB, blaTEM-1B, cmlA1, oqxA, oqxB	23
GCA_016454205.1	2003	CP051351.1	ant(3'')-Ia, aac(3)-VIa, sul1, blaTEM-1A	4
GCA_018339355.1	2012	CP074266.1	Not Find	0
GCA_004923395.1	2018	CP039508.1	qnrB19	1
GCA_003913575.2	2017	CP082599.1	blaCMY-2, blaCMY-2, sul2, aph(3'')-Ib, aph(6)-Id, tet(A), floR	7
GCA_012051825.1	2011	CP050741.1	aac(6')-Il, sul1, aac(3)-IId	3
GCA_001293505.1	2011	CP012682.1	dfrA12, aac(3)-IId, sul3, sul2, aph(3'')-Ib, aph(6)-Id, tet(A), floR, oqxA, oqxB	10
GCA_022569755.1	Missing	CP093123.1	Not Find	0
GCA_011118855.2	2017	CP082378.1	ant(3'')-Ia, aac(3)-VIa, sul1	3
GCA_000430145.3	2011	CP006051.1	Not Find	0
GCA_003325235.1	Missing	CP030224.1	Not Find	0
GCA_024266205.1	2018	CP100688.1	Not Find	0
GCA_006338875.2	2018	CP082689.1	Not Find	0
GCA_009729955.1	Missing	CP046281.1	Not Find	0
GCA_003068025.2	2015	CP077707.1	Not Find	0
GCA_003324795.1	Missing	CP029994.1	Not Find	0
GCA_010503935.2	2016	CP082499.1	Not Find	0
GCA_011304815.1	2007	CP035550.1	Not Find	0
GCA_019915665.1	2017	CP082640.1	blaTEM-1B	1
GCA_013206965.1	2017	CP053873.1	Not Find	0
GCA_005767415.2	2017	CP082671.1	Not Find	0
GCA_012053325.1	2013	CP050770.1	mph(A), blaCTX-M-27, dfrA17, qepA1, rmtB, blaTEM-1B, blaTEM-1B, aph(6)-Id, aph(3'')-Ib	9
GCA_005144985.1	2010	CP039720.1	Not Find	0
GCA_009017335.1	2011	CP044968.1	tet(B)	1
GCA_006342355.2	2018	CP082699.1	aph(6)-Id, aph(3'')-Ib	2
GCA_003231095.1	2016	CP029801.1	Not Find	0
GCA_008985545.2	2016	CP082452.1	floR, tet(A), aph(6)-Id, aph(3'')-Ib, sul2, blaCMY-2	6
GCA_013206965.1	2017	CP053872.1	Not Find	0
GCA_024664475.1	2013	CP101345.1	sul2, aph(3'')-Ib, aph(6)-Id	3
GCA_018339655.1	2013	CP074282.1	Not Find	0
GCA_003986635.1	2011	CP028312.1	ant(3'')-Ia, blaTEM-1B, aac(3)-IId	3
GCA_021497565.1	2018	CP071389.1	tet(D), aadA2, sul1, dfrA19, aph(3'')-Ib, aph(6)-Id, mcr-9, aph(3')-Ia, aac(6')-IIc, sul1, sul2, blaSHV-12, catA2	13
GCA_021474265.1	2008	CP090532.1	Not Find	0
GCA_004768645.1	Missing	CP038598.1	Not Find	0
GCA_008727555.1	Missing	CP044201.1	sul2, aph(3'')-Ib, aph(6)-Id	3
GCA_019428465.1	Missing	CP080094.1	mcr-1.1	1
GCA_009497855.1	2004	CP032497.1	Not Find	0
GCA_015240995.1	1991	CP063707.1	sul2, aph(6)-Id, aph(3'')-Ib	3
GCA_007049205.2	2017	CP093107.1	Not Find	0
GCA_004923395.1	2018	CP039504.1	Not Find	0
GCA_022760155.1	2021	CP094335.1	Not Find	0
GCA_003325095.1	Missing	CP030199.1	Not Find	0
GCA_001293505.1	2011	CP012683.1	blaCMY-2	1
GCA_004324025.2	2007	CP047532.1	sul1, catB3, blaOXA-1, aac(6')-Ib-cr, oqxA, oqxB	6
GCA_016127435.1	Missing	CP066008.1	aph(3'')-Ib, sul2	2
GCA_007864785.2	2018	CP082552.1	blaCMY-2	1
GCA_009728795.1	2016	CP033357.1	mcr-1.1	1
GCA_000008105.1	2002	AY509003.1	Not Find	0
GCA_006517015.1	2013	CP041174.1	blaCTX-M-14, fosA3, aac(3)-IVa, aph(4)-Ia, sul2, floR, cmlA1, sul3, aph(3')-Ia, dfrA12, sul1, oqxA, oqxB	13
GCA_024664835.1	2013	CP101357.1	aph(3')-IIa, mph(A)	2
GCA_005870975.2	2007	CP053399.1	Not Find	0
GCA_006385115.1	2013	CP041027.1	floR, tet(A), aph(6)-Id, aph(3'')-Ib, sul2, blaCMY-2, aph(3')-Ia, blaTEM-1B	8
GCA_009497855.1	2004	CP032499.1	Not Find	0
GCA_013416235.1	2017	CP050131.1	sul1, dfrA12, aph(3')-Ia, sul3, cmlA1, oqxB, oqxA, blaCTX-M-14, mcr-1.1, qnrS2, catB3, blaOXA-1, aac(6')-Ib-cr, aac(3)-IVa, aph(4)-Ia, sul2, floR	17
GCA_000022165.1	Missing	CP001362.1	Not Find	0
GCA_022533545.1	2021	CP092862.1	Not Find	0
GCA_003515965.1	2002	CP023437.1	Not Find	0
GCA_003589825.1	Missing	CP032392.1	Not Find	0
GCA_022936425.1	2012	CP092011.1	Not Find	0
GCA_001729225.1	2013	CP016386.1	Not Find	0
GCA_006338875.2	2018	CP082688.1	Not Find	0
GCA_022559385.1	2019	CP060841.1	qnrS1, blaTEM-1B, sul3, cmlA1, dfrA12, floR, sul2, tet(M)	8
GCA_019915945.1	2017	CP082610.1	blaTEM-1B, ant(3'')-Ia, aac(3)-IId	3
GCA_004923415.2	2018	CP039512.1	Not Find	0
GCA_009397805.2	2017	CP082373.1	floR, tet(A), aph(6)-Id, aph(3'')-Ib, sul2, blaCMY-2, aac(3)-VIa, sul1, dfrA34, aph(3')-Ia	10
GCA_004124035.2	2013	CP033225.2	Not Find	0
GCA_024266165.1	2017	CP100675.1	Not Find	0
GCA_010829725.2	Missing	CP093117.1	Not Find	0
GCA_019915965.1	2016	CP082514.1	Not Find	0
GCA_023330845.1	2017	CP091564.1	sul1, dfrA12, sul3, cmlA1, oqxB, oqxA, blaCTX-M-14, mcr-1.1, qnrS2, catB3, blaOXA-1, aac(6')-Ib-cr, aac(3)-IVa, aph(4)-Ia, sul2, floR	16
GCA_012957185.2	2019	CP066261.1	qnrB19, aph(3'')-Ib, aph(6)-Id	3
GCA_004919345.1	2010	CP039583.1	Not Find	0
GCA_007763575.2	2016	CP082466.1	Not Find	0
GCA_005160405.1	2016	CP039862.1	Not Find	0
GCA_011466275.1	2017	CP045510.1	floR, tet(A), aph(6)-Id, aph(3'')-Ib, sul2, dfrA23, sul1, blaDHA-1, qnrB4, lnu(F), aadA2	11
GCA_003030285.2	Missing	CP028200.2	Not Find	0
GCA_009650355.1	2016	CP045055.1	Not Find	0
GCA_001623825.2	1997	CP014980.1	Not Find	0
GCA_004126495.1	2016	CP034075.1	Not Find	0
GCA_001623645.2	2006	CP016867.1	Not Find	0
GCA_900538085.1	2004	LS997974.1	blaTEM-1B, catA1, sul1, dfrA1, aph(6)-Id, aph(3'')-Ib, sul2	7
GCA_013328855.1	2012	CP054423.1	Not Find	0
GCA_010448175.2	2017	CP082387.1	aph(6)-Id, tet(A), sul2, aph(3'')-Ib	4
GCA_011118855.2	2017	CP082377.1	blaTEM-1B	1
GCA_003325195.1	Missing	CP030218.1	Not Find	0
GCA_009756555.1	2010	CP037876.1	Not Find	0
GCA_016231065.2	Missing	CP093136.1	Not Find	0
GCA_024722455.1	2019	CP102743.1	Not Find	0
GCA_010001925.2	2017	CP093097.1	Not Find	0
GCA_013138355.1	Missing	CP053320.1	Not Find	0
GCA_010762015.2	2017	CP082392.1	aph(3')-Ia, aph(3')-Ia	2
GCA_900538085.1	2004	LS997977.1	Not Find	0
GCA_013376955.1	2017	CP039440.1	floR, mph(A), dfrA14, aph(3')-Ia, qnrS1, blaCTX-M-55, blaTEM-1B, blaLAP-2, aac(3)-IId, ant(3'')-Ia, lnu(F), sul3, catA2, dfrA14, sul2, aph(3'')-Ib, aph(6)-Id	17
GCA_016839205.1	2016	CP069298.1	blaDHA-1, qnrB4	2
GCA_007862245.2	2018	CP082541.1	Not Find	0
GCA_002208255.1	1998	CP022035.1	Not Find	0
GCA_003718295.1	2005	CP029879.1	sul2, aph(3'')-Ib, aph(6)-Id, blaTEM-1B, sul1, dfrA7, catA1, tet(B)	8
GCA_021474345.1	2010	CP090542.1	sul1, oqxA, oqxB	3
GCA_003718555.1	Missing	CP029859.1	Not Find	0
GCA_022569735.1	2017	CP093110.1	Not Find	0
GCA_003898995.2	2017	CP082708.1	Not Find	0
GCA_000008105.1	2002	AY509004.1	catA2, blaTEM-1B, aph(3')-Ia, dfrA12, sul1, sul3, cmlA1, blaCMY-2	8
GCA_024266385.1	2018	CP100700.1	Not Find	0
GCA_006384995.1	2001	CP029842.1	Not Find	0
GCA_005975765.2	2016	CP082442.1	Not Find	0
GCA_001690055.1	2011	CP016516.1	blaCMY-2	1
GCA_001362135.2	2011	LT904874.1	Not Find	0
GCA_014334235.1	Missing	CP060521.1	Not Find	0
GCA_024722475.1	2019	CP102758.1	Not Find	0
GCA_024494525.1	2021	CP101692.1	floR	1
GCA_000486345.2	Missing	CP017729.1	Not Find	0
GCA_024494525.1	2021	CP101691.1	sul2, aph(3'')-Ib, aph(6)-Id	3
GCA_011118135.2	2017	CP093133.1	blaTEM-1C	1
GCA_001409195.1	Missing	LN890521.1	Not Find	0
GCA_002234755.2	Missing	CP022495.1	tet(B), tet(B)	2
GCA_001623765.2	2007	CP014973.1	Not Find	0
GCA_024266225.1	2018	CP100740.1	aph(3')-Ia, sul1, blaDHA-1, sul1, blaDHA-1, sul1, blaDHA-1, sul1, blaDHA-1, sul1, blaDHA-1, qnrB4, aadA2, sul1, blaDHA-1, sul1, mph(A), blaTEM-1B, aac(3)-IId, floR, tet(A), aph(6)-Id, aph(3'')-Ib, sul2	24
GCA_008471245.2	2016	CP082487.1	catA1, dfrA12, sul1, blaTEM-1B, aac(3)-IId, sul2, aph(3'')-Ib, aph(6)-Id, tet(B)	9
GCA_000487035.2	2001	CP019199.1	Not Find	0
GCA_009017315.1	2016	CP044963.1	Not Find	0
GCA_005688015.2	2017	CP082630.1	grdA, ant(3'')-Ia, mcr-9	3
GCA_003324815.1	Missing	CP029998.1	Not Find	0
GCA_005844025.1	2017	CP040457.1	oqxA, oqxB, blaCTX-M-65, qnrS1, mph(A), floR, sul2, aph(4)-Ia, aac(3)-IVa, aac(6')-Ib-cr, blaOXA-1, catB3, sul1	13
GCA_005904905.2	Missing	CP093075.1	Not Find	0
GCA_024364825.1	2014	CP101366.1	mcr-1.1	1
GCA_024364885.1	2016	CP101374.1	mcr-1.1	1
GCA_002999175.1	2015	CP026661.1	blaACC-1, sul1, aph(6)-Id, aph(3'')-Ib, mcr-9, sul1, ere(A), sul1, blaVIM-1, catA1	10
GCA_014334255.1	Missing	CP060523.1	Not Find	0
GCA_008916265.2	Missing	CP074605.1	Not Find	0
GCA_022936485.1	2012	CP092013.1	Not Find	0
GCA_024364845.1	2014	CP101368.1	qnrS1, dfrA12, sul3	3
GCA_006384995.1	2001	CP029841.1	dfrA5	1
GCA_014858565.1	2018	CP062226.1	sul2, ant(3'')-Ia, lnu(F), sul3, aph(6)-Id, floR, aac(3)-IId, blaLAP-2, blaTEM-1B, blaCTX-M-55, qnrS13, dfrA14	12
GCA_003606225.1	2017	CP022964.1	sul2, blaTEM-1B	2
GCA_012052965.1	2014	CP050761.1	sul1, catB3, blaOXA-1, aac(6')-Ib-cr, aac(3)-IVa, aph(4)-Ia, floR, fosA3, blaCTX-M-65, oqxA, oqxB, dfrA17, aadA5	13
GCA_024266205.1	2018	CP100686.1	aph(3')-Ia, blaTEM-1B, blaLAP-2, aac(3)-IId, sul2, ant(3'')-Ia, lnu(F), sul3, aph(6)-Id, floR, blaCTX-M-55, qnrS13, dfrA14	13
GCA_000280315.2	1977	CP007599.1	Not Find	0
GCA_002741885.1	2015	CP024167.1	Not Find	0
GCA_016452165.1	2002	CP053053.1	aac(3)-IId, blaTEM-1B, aph(3')-Ia, aph(6)-Id, aph(3'')-Ib, sul2, blaTEM-1B, tet(B), aac(3)-IId	9
GCA_007862245.2	2018	CP082542.1	ant(3'')-Ia, blaTEM-1B, aac(3)-IId	3
GCA_003718415.1	Missing	CP029963.1	blaTEM-1B, qnrS1, sul2	3
GCA_004919165.1	2008	CP039560.1	Not Find	0
GCA_001629775.1	2011	CP011294.1	Not Find	0
GCA_012935235.1	2004	CP048298.1	ant(3'')-Ia, aac(3)-VIa, sul1, blaTEM-1A	4
GCA_024266245.1	2018	CP100745.1	blaTEM-106, ant(3'')-Ia, lnu(F), sul3, qnrS1, dfrA12, sul1, mph(A), aac(3)-IVa, aph(4)-Ia, floR, aph(3')-IIa	12
GCA_004124215.2	2015	CP033355.2	mcr-1.1	1
GCA_023330765.1	2019	CP091555.1	mcr-1.1, fosA3, blaCTX-M-14, aac(3)-IVa, aph(4)-Ia, sul2, floR, sul1, dfrA12, sul3, cmlA1, oqxA, oqxB	13
GCA_001457675.1	1964	LN868944.1	Not Find	0
GCA_004923395.1	2018	CP039505.1	Not Find	0
GCA_008505585.2	2017	CP052830.1	sul1, ant(3'')-Ia	2
GCA_022350005.1	2017	CP092261.1	Not Find	0
GCA_002507915.2	2016	CP075111.1	Not Find	0
GCA_016454205.1	2003	CP051352.1	sul2	1
GCA_000505705.1	2012	CP005994.1	Not Find	0
GCA_000754375.1	Missing	CP008927.1	Not Find	0
GCA_002211825.1	1993	CP022136.1	Not Find	0
GCA_014431865.2	2013	CP075049.1	Not Find	0
GCA_003324855.1	Missing	CP030003.1	tet(B)	1
GCA_013376935.1	2017	CP039438.1	aac(3)-IId, floR, tet(A), aph(6)-Id, aph(3'')-Ib, sul2, sul3, lnu(F), ant(3'')-Ia, dfrA14, mph(A), qnrS1, blaCTX-M-55, blaTEM-1B, blaLAP-2	15
GCA_008474065.2	2016	CP082509.1	Not Find	0
GCA_907163245.1	2017	OU015344.1	Not Find	0
GCA_019931615.1	2016	CP082903.1	qnrS2	1
GCA_001448485.2	2002	CP022502.1	Not Find	0
GCA_016454705.1	2002	CP051417.1	tet(A), aph(6)-Id, aph(3'')-Ib, sul2	4
GCA_009728875.2	2011	CP033382.2	sul1, catB3, blaOXA-1, aac(6')-Ib-cr, aac(3)-IVa, aph(4)-Ia, sul2, floR, blaTEM-1B, sul2, aph(3'')-Ib, aph(6)-Id, oqxA, oqxB, aadA5, dfrA17, armA	17
GCA_001448785.2	1995	CP030177.1	Not Find	0
GCA_023612355.1	2016	CP069382.1	aph(3')-Ia, ant(3'')-Ia, lnu(F), sul3, aph(6)-Id, blaTEM-1B, blaLAP-2, aac(3)-IId, floR, blaCTX-M-55, qnrS1, mph(A), dfrA14	13
GCA_010964235.2	2018	CP082537.1	Not Find	0
GCA_000020885.1	2003	CP001137.1	Not Find	0
GCA_002813995.1	2010	CP015527.1	Not Find	0
GCA_022559345.1	2015	CP060836.1	Not Find	0
GCA_003718535.1	2009	CP029857.1	Not Find	0
GCA_006165285.1	Missing	CP025455.1	blaTEM-1B, aph(3'')-Ib, aph(6)-Id	3
GCA_003589785.1	2014	CP032385.1	aph(3')-Ia, blaCMY-2, sul2, aph(3'')-Ib, aph(6)-Id, tet(A), floR	7
GCA_010612865.2	2016	CP082741.1	Not Find	0
GCA_018339755.1	2005	CP074296.1	Not Find	0
GCA_003986655.1	2010	CP028317.1	Not Find	0
GCA_022559465.1	2018	CP060854.1	Not Find	0
GCA_014250335.1	2006	CP060167.1	Not Find	0
GCA_003324855.1	Missing	CP030004.1	Not Find	0
GCA_008759735.2	2019	CP052791.1	sul1, ant(3'')-Ia, blaCTX-M-65	3
GCA_016454165.1	2003	CP051347.1	tet(B), aph(6)-Id, aph(3'')-Ib	3
GCA_019063905.1	2020	CP077682.1	Not Find	0
GCA_003994695.1	2018	CP034701.1	Not Find	0
GCA_002983965.1	2012	CP027415.1	aac(3)-VIa, dfrA1	2
GCA_005144925.1	2009	CP039715.1	Not Find	0
GCA_000783815.2	2013	CP026053.1	blaTEM-1B	1
GCA_006365335.1	Missing	CP041006.1	Not Find	0
GCA_005885895.1	Missing	CP040567.1	Not Find	0
GCA_009756585.1	2011	CP037878.1	Not Find	0
GCA_016452105.1	2004	CP051328.1	Not Find	0
GCA_008918865.2	2018	CP082594.1	Not Find	0
GCA_004683925.1	Missing	CP038433.1	Not Find	0
GCA_023024545.1	2013	CP093374.1	ant(3'')-Ia, sul1, blaCTX-M-65, fosA3, floR, aph(4)-Ia, aac(3)-IVa, dfrA14	8
GCA_007232625.2	1988	CP074613.1	sul2	1
GCA_001931575.1	2015	CP016409.1	ant(3'')-Ia, sul1, blaCTX-M-65, fosA3, floR, aph(4)-Ia, aac(3)-IVa, dfrA14, aph(3')-Ia	9
GCA_003231095.1	2016	CP029802.1	sul2, aph(3'')-Ib, aph(6)-Id, tet(A), floR, dfrA23, sul1, blaDHA-1, qnrB4, lnu(F), aadA2	11
GCA_015246635.2	2018	CP066326.1	Not Find	0
GCA_000430085.2	Missing	CP005389.2	ant(3'')-Ia, aac(3)-VIa, sul1	3
GCA_006285055.2	Missing	CP093090.1	Not Find	0
GCA_019915925.1	2017	CP082717.1	blaCMY-2	1
GCA_011409795.2	2016	CP082477.1	qnrB19	1
GCA_022559345.1	2015	CP060835.1	qnrS1, blaTEM-1B, sul3, cmlA1, dfrA12, floR, sul2, tet(M)	8
GCA_001629755.1	2010	CP011291.1	Not Find	0
GCA_019890995.1	2019	CP082340.1	Not Find	0
GCA_014858565.1	2018	CP062227.1	Not Find	0
GCA_005160405.1	2016	CP039863.1	Not Find	0
GCA_016454545.1	2003	CP051400.1	blaCMY-2, tet(M), ant(2'')-Ia, cmlA1, aadA15, sul2, aph(3'')-Ib, aph(6)-Id, tet(A), floR	10
GCA_000487295.3	Missing	CP012345.2	Not Find	0
GCA_009884375.1	2011	CP041975.1	Not Find	0
GCA_003325055.1	Missing	CP030187.1	Not Find	0
GCA_009664895.1	2017	CP045957.1	Not Find	0
GCA_006665485.2	Missing	CP092302.1	ant(3'')-Ia, sul1, blaCTX-M-65, fosA3, floR, aph(4)-Ia, aac(3)-IVa, dfrA14, aph(3')-Ia	9
GCA_001647755.1	2014	CP015725.1	aac(6')-Ib-cr, blaOXA-1, catB3, sul1, mph(A), blaNDM-9, sul1, dfrA12, blaTEM-1B, rmtB, oqxA, oqxB, aadA5, dfrA17, fosA3, blaCTX-M-65, floR, sul2, aph(4)-Ia, aac(3)-IVa	20
GCA_004768645.1	Missing	CP038599.1	Not Find	0
GCA_018338875.1	2010	CP074239.1	Not Find	0
GCA_014858545.1	2018	CP062224.1	aph(3')-Ia, floR, aph(6)-Id, sul3, aac(3)-IId, blaLAP-2, blaTEM-1B, blaCTX-M-55, qnrS13, lnu(F), ant(3'')-Ia, sul2, dfrA14	13
GCA_009650355.1	2016	CP045053.1	Not Find	0
GCA_003589845.1	Missing	CP032395.1	blaTEM-1B, aph(3')-Ia, floR, tet(A), aph(6)-Id, aph(3'')-Ib, sul2	7
GCA_005954705.1	2008	CP040670.1	aph(3')-Ia	1
GCA_014524605.1	2016	CP060135.1	floR, tet(A), aph(6)-Id, aph(3'')-Ib, sul2, catA2, blaTEM-1B, aac(3)-IId, aac(6')-Ib-cr, dfrA27, aadA16, sul1, mph(A)	13
GCA_004919465.1	2014	CP039609.1	qnrB19	1
GCA_000020925.1	Missing	CP001143.1	Not Find	0
GCA_009584225.2	2016	CP082642.1	Not Find	0
GCA_015247655.2	2019	CP066319.1	aph(6)-Id, aph(3'')-Ib, tet(B)	3
GCA_006124375.2	Missing	CP093143.1	Not Find	0
GCA_009525455.2	2016	CP052836.1	ant(3'')-Ia, sul1, blaCTX-M-65, fosA3, floR, aph(4)-Ia, aac(3)-IVa, dfrA14, aph(3')-Ia	9
GCA_010965815.2	2018	CP082534.1	blaCMY-2	1
GCA_003589865.1	Missing	CP032397.1	blaTEM-1B, aph(6)-Id, aph(3'')-Ib, sul2, blaCMY-2, blaCMY-2, aph(3')-Ia, sul1, tet(A), floR	10
GCA_004919245.1	2010	CP039577.1	dfrA12, blaTEM-1B, sul3, tet(M)	4
GCA_003324755.1	Missing	CP029990.1	Not Find	0
GCA_004919445.1	2012	CP039606.1	Not Find	0
GCA_012051245.1	2013	CP050729.1	sul1, catB3, blaOXA-1, aac(6')-Ib-cr, cmlA1, sul3, aph(3')-Ia, dfrA12, sul1, oqxA, oqxB	11
GCA_006342205.2	2018	CP082682.1	Not Find	0
GCA_005144925.1	2009	CP039714.1	Not Find	0
GCA_024664595.1	2007	CP101349.1	aph(6)-Id, aph(3'')-Ib, sul2, blaTEM-1B, fosA3, blaCTX-M-65, rmtB, sul1, catB3, blaOXA-1, aac(6')-Ib-cr, aac(3)-IVa, aph(4)-Ia, sul2, floR, dfrA17, aadA5, oqxB, oqxA	19
GCA_019967915.1	2020	CP082957.1	Not Find	0
GCA_001690075.1	2011	CP016520.1	blaTEM-1B	1
GCA_012054045.1	2012	CP050780.1	sul1, catB3, blaOXA-1, aac(6')-Ib-cr, aac(3)-IVa, aph(4)-Ia, sul2, floR, blaCTX-M-65, aadA5, dfrA17, armA, aph(3')-IIa, mph(A)	14
GCA_006697045.2	2012	CP049984.1	blaTEM-1B, aac(3)-IId, ant(3'')-Ia	3
GCA_005935865.2	2014	CP075014.1	Not Find	0
GCA_007862225.2	2018	CP082556.1	blaHERA-3	1
GCA_024364945.1	2016	CP101381.1	Not Find	0
GCA_019969235.1	2018	CP077669.1	Not Find	0
GCA_003717475.1	2001	CP029939.1	sul2, aph(3'')-Ib, aph(6)-Id, blaTEM-1B, sul1, dfrA7, catA1, tet(B)	8
GCA_001620135.2	2006	CP014660.1	tet(C)	1
GCA_023848615.1	2020	CP098832.1	mcr-1.1, oqxB, lnu(F), ant(3'')-Ia, fosA3, floR, sul2, aph(4)-Ia, aac(3)-IVa, aac(6')-Ib-cr, blaOXA-1, catB3, sul1, blaTEM-1B, rmtB, mph(A), aph(6)-Id, aph(3'')-Ib, sul2, aadA5, dfrA17	21
GCA_019710375.1	2021	CP081188.1	Not Find	0
GCA_024266385.1	2018	CP100699.1	aph(3')-Ia, aph(6)-Id, aph(3'')-Ib, sul2, blaTEM-1B, aph(3')-IIa, dfrA12, sul1, mph(A), aac(3)-IVa, aph(4)-Ia	11
GCA_003325335.1	Missing	CP030025.1	blaCMY-2	1
GCA_009524975.2	2016	CP082750.1	blaCMY-2, ant(3'')-Ia, aac(3)-VIa, sul1	4
GCA_008727595.1	Missing	CP044182.1	Not Find	0
GCA_015240855.1	2000	CP063703.1	catA2, sul1, dfrA7, blaTEM-1B, aph(6)-Id, aph(3'')-Ib, sul2	7
GCA_004282055.2	2017	CP082618.1	aph(3')-Ia, ant(3'')-Ia, sul1, dfrA14	4
GCA_000330485.2	Missing	CP012348.1	Not Find	0
GCA_015697745.1	2018	CP061117.1	Not Find	0
GCA_005617015.2	2017	CP082626.1	Not Find	0
GCA_001441225.1	2012	CP012928.1	Not Find	0
GCA_003032035.1	Missing	CP025557.1	Not Find	0
GCA_023330905.1	2016	CP091573.1	blaCTX-M-55	1
GCA_006162645.2	Missing	CP092310.1	Not Find	0
GCA_907163235.1	2016	OU015335.1	sul2, aph(3'')-Ib, aph(6)-Id, aph(3')-Ia, dfrA5, blaTEM-1B	6
GCA_010001925.2	2017	CP093102.1	Not Find	0
GCA_019915705.1	2017	CP082722.1	sul2, aph(6)-Id, tet(A)	3
GCA_024266525.1	2017	CP100725.1	blaTEM-1B	1
GCA_021545805.1	2019	CP067079.1	blaTEM-1B, dfrA19, aph(3'')-Ib, aph(6)-Id, catA2, tet(D), mcr-9, blaSHV-12	8
GCA_014250335.1	2006	CP060166.1	catA1, sul1, dfrA1, aph(6)-Id, aph(3'')-Ib, sul2, blaTEM-1B	7
GCA_022569775.1	Missing	CP093127.1	Not Find	0
GCA_004222645.2	1987	CP074608.1	sul1, dfrA1	2
GCA_019670245.1	2014	AP023295.1	Not Find	0
GCA_009017315.1	2016	CP044966.1	Not Find	0
GCA_004919405.1	2012	CP039598.1	Not Find	0
GCA_018460045.1	2018	CP075373.1	oqxB, oqxA, cmlA1, sul3, dfrA12, sul1, floR, sul2, aph(4)-Ia, aac(3)-IVa, blaCTX-M-14, fosA3, mcr-1.1	13
GCA_002163995.1	2016	CP020924.1	Not Find	0
GCA_011184255.2	2018	CP082530.1	blaTEM-1B	1
GCA_011466815.1	2017	CP045521.1	mcr-1.1	1
GCA_002128365.1	2012	CP020826.1	Not Find	0
GCA_004923415.2	2018	CP039515.1	qnrB19	1
GCA_003325095.1	Missing	CP030198.1	Not Find	0
GCA_023330725.1	2021	CP091549.1	Not Find	0
GCA_003872565.2	2015	CP075145.1	Not Find	0
GCA_016454445.1	2002	CP051387.1	cmlA1, ant(2'')-Ia, floR, tet(A), aph(6)-Id, aph(3'')-Ib, sul2, blaCMY-2, blaCMY-2	9
GCA_001692615.1	2013	CP016578.1	Not Find	0
GCA_004136075.1	2006	CP025233.1	blaTEM-1A, sul2, aph(3'')-Ib, aph(6)-Id, tet(A), floR	6
GCA_010770995.2	2017	CP082380.1	aph(3'')-Ib, aph(6)-Id	2
GCA_003718655.1	2001	CP029957.1	sul2, aph(3'')-Ib, aph(6)-Id, blaTEM-1B, sul1, dfrA7, catA1, tet(B)	8
GCA_016454505.1	2003	CP051395.1	tet(A), aph(6)-Id, aph(3'')-Ib, sul2, blaCMY-2, aph(3')-Ia, sul1	7
GCA_010417285.2	2017	CP082401.1	Not Find	0
GCA_006461325.2	2016	CP069167.1	erm(B), mph(A), aph(6)-Id, aph(3'')-Ib, sul1, blaDHA-1, qnrB4, sul1, catB3, blaOXA-1, aac(6')-Ib-cr, aac(3)-IVa, aph(4)-Ia, sul2, floR	15
GCA_003717095.1	2002	CP029931.1	sul2, aph(3'')-Ib, aph(6)-Id, blaTEM-1B, sul1, dfrA7, catA1, tet(B)	8
GCA_019969215.1	2018	CP077665.1	mcr-1.1	1
GCA_012935255.1	2003	CP048303.1	tet(C), mcr-9	2
GCA_006124375.2	Missing	CP093145.1	Not Find	0
GCA_001448785.2	1995	CP030176.1	Not Find	0
GCA_003181155.1	Missing	CP029596.1	Not Find	0
GCA_006159245.2	Missing	CP092328.1	mcr-1.1	1
GCA_003718635.1	2002	CP029926.1	sul2, aph(3'')-Ib, aph(6)-Id, blaTEM-1B, sul1, dfrA7, catA1, tet(B)	8
GCA_008727535.1	Missing	CP044178.1	Not Find	0
GCA_008727595.1	Missing	CP044183.1	blaCMY-2	1
GCA_003030105.1	Missing	CP028170.1	sul1, aac(6')-Ib-cr, blaOXA-1, aac(3)-IIa, blaCTX-M-15, aac(6')-Ib, blaOXA-9, blaTEM-1A, mph(A), ARR-3, cmlA1, blaOXA-10	12
GCA_003717135.1	2002	CP029935.1	sul2, aph(3'')-Ib, aph(6)-Id, blaTEM-1B, sul1, dfrA7, catA1, tet(B)	8
GCA_010848705.2	2015	CP073108.1	Not Find	0
GCA_010829725.2	Missing	CP093118.1	Not Find	0
GCA_024266345.1	2018	CP100694.1	floR, tet(A), aph(6)-Id, aph(3'')-Ib, sul2, catA2, aac(3)-IId, blaTEM-1B, mph(A), sul1, qnrB6, sul1, qnrB6, sul1, aadA16, dfrA27, aac(6')-Ib-cr	17
GCA_001441245.1	2012	CP012936.1	blaCMY-2	1
GCA_008457485.2	2017	CP082730.1	blaTEM-1B	1
GCA_006703045.2	Missing	CP092300.1	mcr-1.1	1
GCA_016452165.1	2002	CP054465.1	Not Find	0
GCA_018340175.1	2003	CP074320.1	Not Find	0
GCA_016454345.1	2002	CP051375.1	Not Find	0
GCA_016452125.1	2004	CP051332.1	ant(3'')-Ia, aac(3)-VIa, aph(3')-Ia, sul1, aadA5, dfrA17, tet(M)	7
GCA_005549915.2	2017	CP052806.1	blaCTX-M-65, aph(3')-Ia, dfrA14, aac(3)-IVa, aph(4)-Ia, floR	6
GCA_013138375.1	Missing	CP053328.1	Not Find	0
GCA_006517055.1	2013	CP041178.1	Not Find	0
GCA_019967915.1	2020	CP082956.1	sul2, aph(3'')-Ib, aph(6)-Id, tet(A), floR, mph(E), msr(E), mph(A), sul1, aadA3, dfrA14	11
GCA_004328785.1	2011	CP025279.1	tet(C)	1
GCA_012530215.1	Missing	CP051268.1	Not Find	0
GCA_006338365.2	2018	CP082546.1	floR, tet(A), aph(6)-Id, aph(3'')-Ib, sul2, blaCMY-2	6
GCA_016028495.1	Missing	CP065719.1	Not Find	0
GCA_004324145.2	2006	CP047551.1	sul1, sul1, catB3, blaOXA-1, aac(6')-Ib-cr, aac(3)-IVa, aph(4)-Ia, sul2, floR, cmlA1, sul3, dfrA12	12
GCA_009756605.1	2012	CP037880.1	Not Find	0
GCA_004280135.2	2017	CP082622.1	aph(3'')-Ib, aph(6)-Id	2
GCA_024266465.1	2018	CP100712.1	Not Find	0
GCA_009648735.1	2012	CP045755.1	Not Find	0
GCA_001535315.2	2007	CP014995.1	Not Find	0
GCA_012052445.1	2014	CP050758.1	Not Find	0
GCA_005537135.1	Missing	CP040319.1	tet(M)	1
GCA_001409175.1	Missing	LN890526.1	Not Find	0
GCA_003986655.1	2010	CP028316.1	sul2	1
GCA_019063905.1	2020	CP077681.1	Not Find	0
GCA_005965665.2	Missing	CP093078.1	Not Find	0
GCA_007861625.2	2018	CP082563.1	blaCMY-2	1
GCA_016452065.1	2004	CP051319.1	dfrA12, sul1, floR, tet(A), aph(6)-Id, aph(3'')-Ib, sul2, blaCMY-2, blaCMY-2	9
GCA_018339575.1	2007	CP074289.1	Not Find	0
GCA_012051825.1	2011	CP050744.1	Not Find	0
GCA_009049665.2	2016	CP082432.1	Not Find	0
GCA_004136055.1	2005	CP025231.1	floR, tet(A), aph(6)-Id, aph(3'')-Ib, sul2, blaCMY-2, blaCMY-2	7
GCA_019967915.1	2020	CP082958.1	blaCTX-M-55	1
GCA_018340585.1	2021	CP073717.1	Not Find	0
GCA_019915965.1	2016	CP082513.1	tet(A), aph(6)-Id, aph(3'')-Ib, sul2, blaCMY-2, aph(3')-Ia, sul1, aac(3)-VIa	8
GCA_001887015.1	2007	CP017620.1	Not Find	0
GCA_004798785.1	2003	CP039274.1	Not Find	0
GCA_002224405.1	2013	CP022453.1	aph(3')-IIa, mph(A)	2
GCA_005975765.2	2016	CP082443.1	Not Find	0
GCA_015241115.1	1998	CP063710.1	Not Find	0
GCA_002266085.2	2012	CP075114.1	Not Find	0
GCA_005885835.1	2019	CP040574.1	sul2, aph(3'')-Ib, aph(6)-Id, blaTEM-1B, blaCTX-M-15, qnrS1	6
GCA_010770995.2	2017	CP082379.1	qnrB19	1
GCA_005688015.2	2017	CP082635.1	Not Find	0
GCA_003999215.1	2017	CP025737.1	sul1, blaOXA-1, dfrA19, sul1, catB3, ant(2'')-Ia, catA1, tet(B)	8
GCA_021474305.1	2016	CP090538.1	blaCTX-M-14	1
GCA_011466815.1	2017	CP045520.1	sul2, aph(3'')-Ib, aph(6)-Id, tet(A), floR, dfrA23, sul1, blaDHA-1, qnrB4, lnu(F), aadA2	11
GCA_006298065.2	Missing	CP092292.1	Not Find	0
GCA_002504125.1	2009	CP022659.1	Not Find	0
GCA_016452125.1	2004	CP051337.1	Not Find	0
GCA_010794875.2	Missing	CP075025.1	Not Find	0
GCA_007863785.2	2018	CP082586.1	Not Find	0
GCA_022559445.1	2019	CP060851.1	Not Find	0
GCA_003324835.1	Missing	CP030000.1	blaCMY-2	1
GCA_016452085.1	2004	CP051321.1	blaTEM-1B	1
GCA_022869965.1	2021	CP064386.1	Not Find	0
GCA_012050025.1	2011	CP050752.1	Not Find	0
GCA_003718035.1	2008	CP029916.1	Not Find	0
GCA_001157245.2	2012	LT883154.1	Not Find	0
GCA_003325215.1	Missing	CP030222.1	Not Find	0
GCA_003071545.1	2012	CP027678.1	mcr-9	1
GCA_000487935.2	1988	CP017724.1	Not Find	0
GCA_016452125.1	2004	CP051341.1	Not Find	0
GCA_007860625.2	2018	CP083381.1	Not Find	0
GCA_017893625.1	2018	CP067398.1	Not Find	0
GCA_016454485.1	2002	CP051393.1	aph(3'')-Ib, aph(3'')-Ib, blaTEM-1B	3
GCA_009365125.2	2017	CP082489.1	floR, tet(A), aph(6)-Id, aph(3'')-Ib, sul2, blaCMY-2	6
GCA_020736345.1	Missing	CP085986.1	Not Find	0
GCA_024266165.1	2017	CP100677.1	Not Find	0
GCA_008948485.2	2016	CP082461.1	Not Find	0
GCA_024664475.1	2013	CP101342.1	Not Find	0
GCA_024664835.1	2013	CP101358.1	Not Find	0
GCA_012051625.1	2012	CP050738.1	Not Find	0
GCA_004337735.2	2012	CP047524.1	blaCTX-M-14	1
GCA_900166885.1	Missing	LT795115.1	oqxB, oqxA, sul1, aph(3')-Ia, sul3, cmlA1, floR, sul2, aph(4)-Ia, aac(3)-IVa, aac(6')-Ib-cr, blaOXA-1, catB3, sul1	14
GCA_016454365.1	2002	CP051377.1	Not Find	0
GCA_013138375.1	Missing	CP053331.1	Not Find	0
GCA_004919425.1	2012	CP039600.1	Not Find	0
GCA_001953035.1	Missing	CP019180.1	Not Find	0
GCA_009533475.2	2017	CP082413.1	Not Find	0
GCA_006651425.2	Missing	CP075020.1	Not Find	0
GCA_003718395.1	Missing	CP029961.1	Not Find	0
GCA_002009155.1	2009	CP013721.1	Not Find	0
GCA_001364695.2	1998	LT905089.1	Not Find	0
GCA_005996525.2	2016	CP076091.1	Not Find	0
GCA_003717895.1	2012	CP029893.1	Not Find	0
GCA_004324025.2	2007	CP047534.1	Not Find	0
GCA_003296145.1	2018	CP030839.1	blaCTX-M-1	1
GCA_013161805.1	2012	CP053577.1	Not Find	0
GCA_007861625.2	2018	CP082564.1	Not Find	0
GCA_009525035.2	2016	CP082657.1	Not Find	0
GCA_007049205.2	2017	CP093104.1	sul3, cmlA1	2
GCA_006351805.1	2018	CP040901.1	Not Find	0
GCA_010417285.2	2017	CP082397.1	erm(42)	1
GCA_900166885.1	Missing	LT795116.1	Not Find	0
GCA_023330905.1	2016	CP091572.1	cmlA1, sul3, aph(3')-Ia, aac(3)-IVa, aph(4)-Ia, sul2, floR, oqxB, oqxA, sul1, dfrA12, aac(6')-Ib-cr, blaOXA-1, catB3, sul1	15
GCA_019915645.1	2017	CP082603.1	tet(B), aph(6)-Id, aph(3'')-Ib	3
GCA_004798745.1	Missing	CP039278.1	Not Find	0
GCA_014334235.1	Missing	CP060519.1	mcr-1.1	1
GCA_009664635.1	2012	CP045953.1	tet(A), aph(6)-Id, aph(3'')-Ib, sul2, aac(3)-IId, mcr-3.1, qnrS1	7
GCA_022559405.1	2019	CP060845.1	qnrS1, blaTEM-1B, sul3, cmlA1, dfrA12, floR, sul2, tet(M)	8
GCA_005537375.1	2016	CP040323.1	Not Find	0
GCA_019428465.1	Missing	CP080092.1	Not Find	0
GCA_016451985.1	2004	CP051308.1	aac(3)-VIa, sul1, aph(3')-Ia, floR, tet(A), aph(6)-Id, aph(3'')-Ib, sul2, blaCMY-2	9
GCA_012053905.1	2011	CP050784.1	sul3, cmlA1, sul1, catB3, blaOXA-1, aac(6')-Ib-cr, aac(3)-IVa, aph(4)-Ia, sul2, floR, aadA5, dfrA17	12
GCA_001931595.1	2014	CP016411.1	sul1, blaCTX-M-65, floR, aph(4)-Ia, aac(3)-IVa, dfrA14, aph(3')-Ia	7
GCA_002763415.1	1981	CP018654.1	Not Find	0
GCA_003718355.1	Missing	CP029847.1	Not Find	0
GCA_006384195.1	2010	CP029837.1	Not Find	0
GCA_001973785.2	1999	CP075124.1	Not Find	0
GCA_003031995.1	Missing	CP025553.1	Not Find	0
GCA_004792435.1	2009	CP038848.1	Not Find	0
GCA_007861865.2	2018	CP082559.1	Not Find	0
GCA_006967565.2	Missing	CP053405.1	Not Find	0
GCA_002209205.2	2011	CP022067.2	Not Find	0
GCA_011466775.1	2017	CP045517.1	floR, tet(A), aph(6)-Id, aph(3'')-Ib, sul2, dfrA23, sul1, blaDHA-1, qnrB4, lnu(F), aadA2	11
GCA_016454245.1	2003	CP051357.1	blaCMY-2, dfrA1, sul1, floR, tet(A), aph(6)-Id, aph(3'')-Ib, sul2	8
GCA_000006945.2	1948	AE006471.2	Not Find	0
GCA_016864495.1	Missing	CP043906.1	Not Find	0
GCA_008457375.2	2017	CP052814.1	ant(3'')-Ia, sul1, dfrA14, aph(3')-Ia	4
GCA_001457675.1	1964	LN868946.1	Not Find	0
GCA_018340055.1	2012	CP074315.1	Not Find	0
GCA_005532935.2	2014	CP074635.1	Not Find	0
GCA_009664615.1	2015	CP045959.1	Not Find	0
GCA_009017315.1	2016	CP044964.1	Not Find	0
GCA_002953175.1	2017	CP026380.1	Not Find	0
GCA_006124375.2	Missing	CP093141.1	blaTEM-1C	1
GCA_016454345.1	2002	CP051373.1	blaCMY-2, blaCMY-2, sul2, aph(3'')-Ib, aph(6)-Id, tet(A), floR, blaCMY-2	8
GCA_000240905.3	Missing	CP019188.1	Not Find	0
GCA_012050525.1	2013	CP050715.1	Not Find	0
GCA_024664715.1	2011	CP101354.1	Not Find	0
GCA_019670385.1	2016	AP023312.1	tet(B), mef(B), sul3, mcr-5.1, tet(M), catA1, mcr-1.1	7
GCA_024664475.1	2013	CP101347.1	Not Find	0
GCA_005160365.1	2011	CP039855.1	Not Find	0
GCA_907163185.1	2014	OU015339.1	floR	1
GCA_011466455.1	2016	CP045514.1	blaTEM-1B, aph(3')-Ia, sul1, dfrA12	4
GCA_003071545.1	2012	CP027680.1	qnrS1	1
GCA_003595725.1	2006	CP032380.1	floR, tet(A), aph(6)-Id, aph(3'')-Ib, sul2, blaCMY-2	6
GCA_003717535.1	2001	CP029953.1	sul2, aph(3'')-Ib, aph(6)-Id, blaTEM-1B, sul1, dfrA7, catA1, tet(B)	8
GCA_018141905.1	2017	CP073325.1	Not Find	0
GCA_002813975.1	2010	CP015525.1	Not Find	0
GCA_024917195.1	2021	CP103776.1	Not Find	0
GCA_016454365.1	2002	CP051378.1	Not Find	0
GCA_024266525.1	2017	CP100727.1	Not Find	0
GCA_006112595.2	Missing	CP053410.1	Not Find	0
GCA_015732575.1	2017	CP061120.1	fosA3, blaCTX-M-14, aac(3)-IVa, aph(4)-Ia, sul2, floR, cmlA1, sul3, aph(3')-Ia, dfrA12, sul1, oqxA, oqxB	13
GCA_024731345.1	2014	CP102828.1	mph(A), aph(3')-IIa, armA, dfrA17, aadA5, oqxB, oqxA, blaCTX-M-65, floR, sul2, aph(4)-Ia, aac(3)-IVa, aac(6')-Ib-cr, blaOXA-1, catB3, sul1	16
GCA_024722455.1	2019	CP102744.1	Not Find	0
GCA_006948385.2	2013	CP075047.1	Not Find	0
GCA_000493675.1	Missing	HF937209.1	Not Find	0
GCA_023848645.1	2019	CP098835.1	oqxB, oqxA, cmlA1, sul3, aph(3')-Ia, floR, sul2, aph(4)-Ia, aac(3)-IVa, aac(6')-Ib-cr, blaOXA-1, catB3, sul1	13
GCA_024664475.1	2013	CP101346.1	Not Find	0
GCA_012957765.2	2019	CP066336.1	ant(3'')-Ia, sul1, blaCTX-M-65, aph(4)-Ia, aac(3)-IVa, dfrA14, aph(3')-Ia	7
GCA_016454585.1	2003	CP051403.1	floR, tet(A), aph(6)-Id, aph(3'')-Ib, sul2, aph(3')-Ia, blaTEM-1B, cmlA1, ant(2'')-Ia	9
GCA_012050385.1	2013	CP050720.1	Not Find	0
GCA_008757795.3	2019	CP052783.1	blaCTX-M-65, fosA3, floR, aph(4)-Ia, aac(3)-IVa, sul1, ant(3'')-Ia	7
GCA_018339215.1	2010	CP074255.1	Not Find	0
GCA_023330745.1	2019	CP091551.1	dfrA17, aadA5, sul1, qnrB4, blaDHA-1, sul1, mcr-9, tet(D), catA2, blaCTX-M-3, blaTEM-1B, armA, sul1, aac(6')-IIc	14
GCA_018338635.1	Missing	CP074218.1	Not Find	0
GCA_008471305.2	2016	CP082519.1	sul1, aac(3)-VIa, ant(3'')-Ia, blaHERA-3	4
GCA_003717075.1	2002	CP029929.1	Not Find	0
GCA_004847605.1	2012	CP039474.1	Not Find	0
GCA_020691725.1	2014	CP085701.1	Not Find	0
GCA_007019045.2	Missing	CP053407.1	Not Find	0
GCA_014217955.1	Missing	CP031191.1	blaCTX-M-27	1
GCA_005543515.2	2017	CP082703.1	blaTEM-1C	1
GCA_003710185.1	Missing	CP033346.1	Not Find	0
GCA_024266245.1	2018	CP100746.1	Not Find	0
GCA_016231065.2	Missing	CP093139.1	Not Find	0
GCA_013161805.1	2012	CP053578.1	Not Find	0
GCA_003873385.2	Missing	CP074595.1	Not Find	0
GCA_024266405.1	2018	CP100703.1	mph(A), dfrA12, sul1, qnrS1, blaCMY-2, sul2, aph(3'')-Ib, aph(6)-Id, tet(A), floR, blaTEM-1B	11
GCA_018340585.1	2021	CP073716.1	Not Find	0
GCA_001647045.1	2000	CP011944.1	Not Find	0
GCA_015697785.1	2017	CP061123.1	mcr-1.1, fosA3, blaCTX-M-14, aac(3)-IVa, aph(4)-Ia, sul2, floR, aac(3)-IId, sul3, cmlA1, sul1, oqxA, oqxB	13
GCA_023330785.1	2019	CP091557.1	mcr-1.1, fosA3, blaCTX-M-14, aac(3)-IVa, aph(4)-Ia, sul2, floR, cmlA1, sul3, sul1, oqxA, oqxB	12
GCA_023158855.1	2012	CP096119.1	aph(3')-Ia, aac(3)-IVa, aph(4)-Ia, sul2, floR, sul2, aph(3'')-Ib, aph(6)-Id, blaCTX-M-65	9
GCA_021545725.1	2019	CP067085.1	Not Find	0
GCA_003717835.1	2009	CP029889.1	Not Find	0
GCA_003589825.1	Missing	CP032391.1	blaCMY-2, floR, tet(A), aph(6)-Id, aph(3'')-Ib, sul2	6
GCA_016452165.1	2002	CP053052.1	sul1, mph(A), blaTEM-1B, aac(3)-IId	4
GCA_000743055.1	1911	CP009103.1	Not Find	0
GCA_014250355.1	2018	CP060171.1	Not Find	0
GCA_005975765.2	2016	CP082446.1	Not Find	0
GCA_011189075.2	2018	CP082522.1	blaCTX-M-65, floR, aph(4)-Ia, aac(3)-IVa, ant(3'')-Ia, sul1	6
GCA_024664475.1	2013	CP101341.1	sul1, catB3, blaOXA-1, aac(6')-Ib-cr, aac(3)-IVa, aph(4)-Ia, sul2, floR, blaTEM-1B, rmtB	10
GCA_007864785.2	2018	CP082551.1	sul2	1
GCA_001692535.1	2013	CP016580.1	Not Find	0
GCA_024365005.1	2017	CP101389.1	mcr-1.1, sul2, floR, mph(A), aac(3)-IVa, fosA3, blaCTX-M-14, dfrA12, cmlA1, sul3, aph(3')-Ia, sul1, oqxA, oqxB	14
GCA_016454725.1	2002	CP051426.1	sul1, aadA15, cmlA1, ant(2'')-Ia, tet(M), blaCMY-2, sul2, aph(3'')-Ib, aph(6)-Id, tet(A), floR	11
GCA_010474285.2	2016	CP082651.1	sul1, aac(3)-VIa, ant(3'')-Ia	3
GCA_001441245.1	2012	CP012935.1	Not Find	0
GCA_005890175.1	2007	CP040653.1	Not Find	0
GCA_024266145.1	2017	CP100681.1	Not Find	0
GCA_016231065.2	Missing	CP093138.1	Not Find	0
GCA_004848685.1	2012	CP039490.1	Not Find	0
GCA_005094845.1	2010	CP039590.1	Not Find	0
GCA_015223545.3	2017	CP063685.2	blaCMY-6, sul1, armA, msr(E), mph(E), blaTEM-156, blaNDM-7, dfrA12, sul1, rmtC	10
GCA_020736305.1	Missing	CP085985.1	blaTEM-1B, sul3, cmlA1	3
GCA_024722475.1	2019	CP102760.1	Not Find	0
GCA_002211585.1	Missing	CP022118.1	Not Find	0
GCA_006741505.1	2018	AP019693.1	Not Find	0
GCA_022936425.1	2012	CP092010.1	blaOXA-48	1
GCA_003067765.2	2016	CP077697.1	Not Find	0
GCA_001953695.1	2013	CP019207.1	Not Find	0
GCA_001689935.1	2012	CP016506.1	Not Find	0
GCA_014250355.1	2018	CP060170.1	Not Find	0
GCA_022569735.1	2017	CP093111.1	Not Find	0
GCA_001409135.1	Missing	LN890519.1	Not Find	0
GCA_013415925.1	1999	CP058809.1	Not Find	0
GCA_020736305.1	Missing	CP085984.1	aadA2, dfrA14, cmlA1, sul3	4
GCA_019670245.1	2014	AP023298.1	Not Find	0
GCA_022760155.1	2021	CP094336.1	Not Find	0
GCA_015247435.2	2018	CP066323.1	Not Find	0
GCA_024364845.1	2014	CP101370.1	mcr-1.1	1
GCA_005537375.1	2016	CP040322.1	Not Find	0
GCA_003871895.2	Missing	CP074618.1	Not Find	0
GCA_907163165.1	2016	OU015326.1	dfrA5	1
GCA_006949085.2	2013	CP075051.1	Not Find	0
GCA_018310415.1	Missing	CP074095.1	Not Find	0
GCA_001441225.1	2012	CP012929.1	blaCMY-2	1
GCA_000439415.2	2003	CP039501.1	Not Find	0
GCA_003324915.1	Missing	CP030183.1	Not Find	0
GCA_008124445.1	2016	CP043223.1	sul1, ant(2'')-Ia	2
GCA_021474245.1	2017	CP090546.1	blaTEM-1B, sul2, aph(3'')-Ib, aph(6)-Id, tet(A), floR, oqxA, oqxB, aac(6')-Ib-cr, dfrA27, aadA16, sul1, qnrB6, sul1, mph(A), aac(3)-IId, blaCTX-M-55	17
GCA_016025415.2	2018	CP065570.1	Not Find	0
GCA_016454305.1	2001	CP051369.1	Not Find	0
GCA_004136115.1	2012	CP025245.1	floR, tet(A), aph(6)-Id, aph(3'')-Ib, sul2, blaCMY-2	6
GCA_000188735.1	1966	CP002488.1	Not Find	0
GCA_011465945.1	2016	CP045467.1	sul2, aph(3'')-Ib, aph(6)-Id, tet(A), floR, blaCMY-2, sul2, dfrA23, sul1, blaDHA-1, qnrB4, lnu(F), aadA2	13
GCA_004798785.1	2003	CP039273.1	Not Find	0
GCA_008728495.1	2019	CP044256.1	floR, blaTEM-1B, qnrS1, blaLAP-2, tet(B)	5
GCA_003325095.1	Missing	CP030200.1	Not Find	0
GCA_000493295.2	1997	CP019191.1	Not Find	0
GCA_001629755.1	2010	CP011290.1	Not Find	0
GCA_001447115.1	2009	CP013221.1	ant(3'')-Ia, aac(3)-VIa, blaTEM-1B, sul1	4
GCA_000430145.3	2011	CP006050.1	sul2	1
GCA_023330745.1	2019	CP091553.1	Not Find	0
GCA_004768665.1	2017	CP038611.1	Not Find	0
GCA_016452145.1	2004	CP051343.1	blaCMY-2	1
GCA_004923415.2	2018	CP039514.1	Not Find	0
GCA_016454325.1	2001	CP051371.1	sul1, dfrA15	2
GCA_020736325.1	Missing	CP085980.1	blaTEM-1B, sul3, cmlA1	3
GCA_023518175.1	Missing	CP088141.1	Not Find	0
GCA_002238275.1	2008	CP020494.1	Not Find	0
GCA_009524135.2	2016	CP082660.1	Not Find	0
GCA_000493295.2	1997	CP019190.1	Not Find	0
GCA_018339075.1	2012	CP074250.1	Not Find	0
GCA_004358925.1	2018	CP037959.1	aph(3')-Ia, floR, aph(6)-Id, sul3, lnu(F), ant(3'')-Ia, sul2, aac(3)-IId, blaLAP-2, blaTEM-1B, blaCTX-M-55, qnrS13, dfrA14	13
GCA_019969215.1	2018	CP077666.1	Not Find	0
GCA_002313085.1	2016	CP017233.1	sul2, aph(3'')-Ib, aph(6)-Id, blaTEM-1B, catA2	5
GCA_024365025.1	2017	CP101391.1	mcr-1.1, blaCTX-M-14, fosA3, aac(3)-IVa, sul2, floR, cmlA1, sul3, aph(3')-Ia, sul1, oqxA, oqxB	12
GCA_005965665.2	Missing	CP093077.1	Not Find	0
GCA_019915645.1	2017	CP082605.1	Not Find	0
GCA_003717615.1	Missing	CP029860.1	qnrS1, blaTEM-1B, sul2	3
GCA_003184325.1	2001	CP028156.1	Not Find	0
GCA_018141905.1	2017	CP073324.1	Not Find	0
GCA_001690075.1	2011	CP016519.1	Not Find	0
GCA_001447095.1	2009	CP013225.1	Not Find	0
GCA_022350005.1	2017	CP092262.1	Not Find	0
GCA_004919445.1	2012	CP039605.1	mph(A), aph(3')-Ia	2
GCA_003717755.1	2011	CP029898.1	Not Find	0
GCA_009584725.2	2016	CP052840.1	aph(4)-Ia, aac(3)-IVa, dfrA14, aph(3')-Ia, ant(3'')-Ia, sul1, blaCTX-M-65, fosA3, floR	9
GCA_016025415.2	2018	CP065571.1	Not Find	0
GCA_002211865.1	1961	CP022141.1	Not Find	0
GCA_023518175.1	Missing	CP088139.1	ant(2'')-Ia, sul1, dfrA23, blaOXA-1, sul1	5
GCA_001293505.1	2011	CP012684.1	Not Find	0
GCA_013348865.1	Missing	CP054718.1	Not Find	0
GCA_009017315.1	2016	CP044962.1	floR, blaCTX-M-14, qnrS1, mph(A), aac(3)-IId, blaCMY-2, erm(42)	7
GCA_002208315.1	Missing	CP022018.1	Not Find	0
GCA_015159575.1	2017	CP063331.1	Not Find	0
GCA_013207105.1	1981	CP053869.1	sul2, aph(6)-Id, aph(3'')-Ib	3
GCA_001692615.1	2013	CP016577.1	Not Find	0
GCA_008948485.2	2016	CP082460.1	Not Find	0
GCA_004358925.1	2018	CP037958.1	Not Find	0
GCA_024266565.1	2018	CP100735.1	Not Find	0
GCA_001623765.2	2007	CP014972.2	Not Find	0
GCA_001690135.1	2009	CP016526.1	blaTEM-1B, catA2, mcr-9, aph(6)-Id, aph(3'')-Ib, dfrA19, sul1, qnrB2, sul1, aac(6')-IIc, aph(3')-Ia	11
GCA_020023795.1	2007	CP077761.1	Not Find	0
GCA_012050385.1	2013	CP050717.1	aph(3')-IIa, oqxB, oqxA, blaCTX-M-55	4
GCA_005532935.2	2014	CP074634.1	Not Find	0
GCA_004768605.1	Missing	CP038602.1	Not Find	0
GCA_009648835.1	2012	CP045760.1	Not Find	0
GCA_006339875.2	2018	CP082694.1	blaCMY-2	1
GCA_000258365.1	Missing	CP003417.1	Not Find	0
GCA_005741405.2	Missing	CP092295.1	ant(3'')-Ia, sul1, blaCTX-M-65, fosA3, floR, aph(4)-Ia, aac(3)-IVa, dfrA14, aph(3')-Ia	9
GCA_009521555.2	2017	CP082404.1	floR, floR, tet(A), aph(6)-Id, aph(3'')-Ib, sul2, blaCMY-2	7
GCA_004768645.1	Missing	CP038600.1	Not Find	0
GCA_008945185.2	2016	CP082474.1	Not Find	0
GCA_001831715.2	2012	CP075139.1	Not Find	0
GCA_024266165.1	2017	CP100672.1	Not Find	0
GCA_001692515.1	2013	CP016575.1	Not Find	0
GCA_000430145.3	2011	CP006052.1	Not Find	0
GCA_001457675.1	1964	LN868945.1	Not Find	0
GCA_018339635.1	2011	CP074277.1	Not Find	0
GCA_005532895.2	2014	CP074631.1	Not Find	0
GCA_006070955.2	Missing	CP092319.1	Not Find	0
GCA_006162645.2	Missing	CP092312.1	mcr-1.1	1
GCA_000612325.1	2013	CP007508.1	Not Find	0
GCA_006341935.2	2018	CP083386.1	Not Find	0
GCA_018141885.1	2017	CP073322.1	Not Find	0
GCA_000828595.1	Missing	AP014566.1	aph(3')-Ia, sul1, ant(3'')-Ia, blaTEM-1B	4
GCA_024266405.1	2018	CP100705.1	Not Find	0
GCA_003325255.1	Missing	CP030228.1	Not Find	0
GCA_004328825.1	2007	CP025277.1	aadA13, sul1, tet(B)	3
GCA_006385115.1	2013	CP041028.1	Not Find	0
GCA_022760155.1	2021	CP094334.1	blaTEM-1B, aac(3)-IId	2
GCA_003595645.1	2012	CP032448.1	aph(3')-Ia, sul2, aph(3'')-Ib, aph(6)-Id, tet(A), floR	6
GCA_013206965.1	2017	CP053871.1	Not Find	0
GCA_009017295.1	2010	CP044959.1	Not Find	0
GCA_003717675.1	2012	CP029867.1	Not Find	0
GCA_001690035.1	2014	CP016512.1	Not Find	0
GCA_003312565.1	Missing	CP030795.1	mcr-1.1	1
GCA_003931815.1	2016	CP034252.1	Not Find	0
GCA_013415925.1	1999	CP058808.1	Not Find	0
GCA_009664595.1	2015	CP045951.1	Not Find	0
GCA_012935255.1	2003	CP048302.1	Not Find	0
GCA_010007645.2	2018	CP082612.1	tet(A), aph(6)-Id, aph(3'')-Ib, sul2	4
GCA_021474305.1	2016	CP090537.1	Not Find	0
GCA_004919425.1	2012	CP039601.1	Not Find	0
GCA_012051625.1	2012	CP050735.1	ant(3'')-Ia, erm(42), sul2, tet(M), qepA1, rmtB, blaTEM-1B, aac(3)-IId	8
GCA_000380325.1	Missing	CP004060.1	Not Find	0
GCA_012052225.1	2011	CP050754.1	sul1, catB3, blaOXA-1, aac(6')-Ib-cr, floR, sul2, aph(4)-Ia, aac(3)-IVa, cmlA1, sul3, aph(3')-Ia, dfrA12, sul1, oqxA, oqxB, catA2, blaCTX-M-55	17
GCA_001441205.1	2010	CP012922.1	Not Find	0
GCA_024664715.1	2011	CP101353.1	sul1, catB3, blaOXA-1, aac(6')-Ib-cr, aac(3)-IVa, aph(4)-Ia, sul2, floR, cmlA1, sul3, fosA3, blaCTX-M-15, dfrA17, aph(3')-Ia, sul1, oqxA, oqxB	17
GCA_003717575.1	2001	CP029955.1	sul2, aph(3'')-Ib, aph(6)-Id, blaTEM-1B, sul1, dfrA7, catA1, tet(B)	8
GCA_000210855.2	Missing	HE654725.1	Not Find	0
GCA_016454725.1	2002	CP051421.1	aph(3')-Ia	1
GCA_001006525.1	2005	CP011430.1	Not Find	0
GCA_009730015.1	Missing	CP046292.1	Not Find	0
GCA_010503935.2	2016	CP082498.1	Not Find	0
GCA_004923395.1	2018	CP039507.1	Not Find	0
GCA_010934915.2	2019	CP052795.1	ant(3'')-Ia, sul1, blaCTX-M-65, floR, aph(4)-Ia, aac(3)-IVa, dfrA14	7
GCA_003325255.1	Missing	CP030230.1	Not Find	0
GCA_003571625.1	Missing	CP032193.1	sul1, armA, msr(E), mph(E), aac(3)-IId, blaTEM-1B, blaNDM-1	7
GCA_012052605.1	2013	CP050776.1	Not Find	0
GCA_012049605.1	2011	CP050747.1	blaCTX-M-55	1
GCA_005617015.2	2017	CP082625.1	mph(E), msr(E), armA, sul1, aph(3')-Ia, mcr-9	6
GCA_015240995.1	1991	CP063706.1	catA2, aph(3'')-Ib, aph(6)-Id, blaTEM-1B, blaTEM-1B, aph(3')-Ia	6
GCA_001409175.1	Missing	LN890525.1	Not Find	0
GCA_012052605.1	2013	CP050772.1	sul1, catB3, blaOXA-1, aac(6')-Ib-cr, aac(3)-IVa, aph(4)-Ia, sul2, floR, blaTEM-1B, sul2, aph(3'')-Ib, aph(6)-Id	12
GCA_004847585.1	2012	CP039485.1	Not Find	0
GCA_024364985.1	2017	CP101387.1	mcr-1.1, fosA3, blaCTX-M-14, sul1, oqxA, oqxB	6
GCA_001448665.2	2006	CP030291.1	Not Find	0
GCA_015074905.1	2017	CP063296.1	tet(M), erm(B), blaCMY-2	3
GCA_004919185.1	2008	CP039566.1	Not Find	0
GCA_019915925.1	2017	CP082719.1	tet(B), aph(3'')-Ib, aph(6)-Id	3
GCA_016452085.1	2004	CP051324.1	Not Find	0
GCA_016454725.1	2002	CP051419.1	Not Find	0
GCA_001690095.1	2009	CP016532.1	Not Find	0
GCA_000486585.2	Missing	CP019193.1	Not Find	0
GCA_005741405.2	Missing	CP092296.1	mcr-1.1	1
GCA_024266545.1	2017	CP100731.1	Not Find	0
GCA_009221365.2	1971	CP074590.1	Not Find	0
GCA_022670755.1	2019	CP093408.1	aph(3')-Ia, sul2, ant(3'')-Ia, lnu(F), sul3, aph(6)-Id, floR, aph(6)-Id, floR, aac(3)-IId, blaLAP-2, blaTEM-1B, blaCTX-M-55, qnrS13, dfrA14	15
GCA_011304815.1	2007	CP035551.1	Not Find	0
GCA_001441225.1	2012	CP012926.1	Not Find	0
GCA_019915685.1	2017	CP082637.1	sul1, aac(3)-VIa, ant(3'')-Ia	3
GCA_010394245.2	2016	CP082501.1	floR, floR, tet(A), aph(6)-Id, aph(3'')-Ib, sul2, blaCMY-2	7
GCA_001729225.1	2013	CP016388.1	Not Find	0
GCA_002313125.1	2016	CP022169.1	mcr-1.1, cmlA1, sul3, dfrA12	4
GCA_907163175.1	2015	OU015324.1	floR, tet(A), aph(6)-Id, aph(3'')-Ib, sul2, qnrS1, catA2, blaCTX-M-55, mcr-3.1, blaTEM-1B	10
GCA_010931375.2	2018	CP092325.1	Not Find	0
GCA_022670775.1	2018	CP093412.1	aph(3')-Ia, floR, aph(6)-Id, sul3, lnu(F), ant(3'')-Ia, sul2, aac(3)-IId, blaLAP-2, blaTEM-1B, blaCTX-M-55, qnrS13, dfrA14	13
GCA_002983965.1	2012	CP027413.1	Not Find	0
GCA_006962435.2	Missing	CP092317.1	Not Find	0
GCA_001692575.1	2013	CP016572.1	blaCMY-2	1
GCA_001689935.1	2012	CP016505.1	Not Find	0
GCA_018336435.1	2012	CP047425.1	Not Find	0
GCA_009729975.1	Missing	CP046284.1	Not Find	0
GCA_006967565.2	Missing	CP053403.1	Not Find	0
GCA_019967915.1	2020	CP082959.1	blaCMY-2	1
GCA_024266185.1	2018	CP100683.1	aph(3')-Ia, floR, aph(6)-Id, sul3, lnu(F), ant(3'')-Ia, sul2, aac(3)-IId, blaLAP-2, blaTEM-1B	10
GCA_009648795.1	2011	CP045764.1	Not Find	0
GCA_008505865.2	2017	CP052818.1	aac(3)-IVa, aph(4)-Ia, floR, fosA3, sul1, ant(3'')-Ia, aph(3')-Ia, dfrA14	8
GCA_016025415.2	2018	CP065569.2	ant(3'')-Ia, erm(B), blaCMY-2	3
GCA_018340135.1	2003	CP074318.1	Not Find	0
GCA_004847885.1	2012	CP039479.1	Not Find	0
GCA_006285055.2	Missing	CP093092.1	Not Find	0
GCA_010659325.2	2016	CP082653.1	Not Find	0
GCA_015697825.1	2015	CP061127.1	cmlA1, sul3, aac(3)-IVa, aph(4)-Ia, aph(3')-Ia, aph(6)-Id, aph(3'')-Ib, blaTEM-1B, qnrS1, ARR-3, cmlA1, blaOXA-10, dfrA14, floR, blaCTX-M-65	15
GCA_022936365.1	2016	CP092001.1	Not Find	0
GCA_003719555.1	2002	CP029645.1	sul2, aph(3'')-Ib, aph(6)-Id, blaTEM-1B, sul1, dfrA7, catA1, tet(B)	8
GCA_018338435.1	1987	CP074235.1	Not Find	0
GCA_004848545.1	2012	CP039492.1	Not Find	0
GCA_016454625.1	2002	CP051409.1	Not Find	0
GCA_016452085.1	2004	CP051322.1	tet(B), aph(3')-Ia, aac(3)-VIa, ant(3'')-Ia	4
GCA_024266165.1	2017	CP100676.1	Not Find	0
GCA_008457445.2	2017	CP082712.1	tet(B)	1
GCA_010461165.2	2016	CP082734.1	aadA1, aac(3)-VIa, sul1, blaHERA-3, aph(3'')-Ib, aph(6)-Id	6
GCA_009857075.1	2009	CP047324.1	Not Find	0
GCA_008931245.1	2017	CP035918.1	mcr-1.1, fosA3, blaCTX-M-14, aac(3)-IVa, aph(4)-Ia, sul2, floR, cmlA1, sul3, dfrA12, sul1	11
GCA_000335875.2	Missing	CP011395.1	Not Find	0
GCA_016452145.1	2004	CP051344.1	aph(3')-Ia	1
GCA_023330865.1	2017	CP091567.1	mcr-1.1	1
GCA_006159245.2	Missing	CP092327.1	Not Find	0
GCA_009667855.1	Missing	CP034178.1	Not Find	0
GCA_009524975.2	2016	CP082749.1	aph(6)-Id, aph(3'')-Ib, tet(B)	3
GCA_009667765.1	2015	CP043665.1	Not Find	0
GCA_008414105.2	2016	CP082505.1	Not Find	0
GCA_004847605.1	2012	CP039475.1	Not Find	0
GCA_004798765.1	2017	CP039282.1	Not Find	0
GCA_012052605.1	2013	CP050775.1	Not Find	0
GCA_001006525.1	2005	CP011433.1	Not Find	0
GCA_021497565.1	2018	CP071391.1	qnrS1, blaSHV-12, blaTEM-1B, aac(3)-IIa, floR	5
GCA_005415515.2	2017	CP052826.1	aph(3')-Ia, ant(3'')-Ia, sul1, floR, aph(4)-Ia, aac(3)-IVa, dfrA14	7
GCA_004136135.1	2011	CP025240.1	floR, tet(A), aph(6)-Id, aph(3'')-Ib, sul2, blaCMY-2	6
GCA_004337735.2	2012	CP047523.1	sul1, dfrA12, aph(3')-Ia, sul3, cmlA1, floR, sul2, aph(4)-Ia, aac(3)-IVa, aac(6')-Ib-cr, blaOXA-1, catB3, sul1	13
GCA_003325255.1	Missing	CP030229.1	Not Find	0
GCA_007567795.2	Missing	CP092309.1	mcr-1.1	1
GCA_003994715.1	2017	CP034704.1	Not Find	0
GCA_009161025.2	2016	CP082430.1	Not Find	0
GCA_000272895.3	2003	CP009567.1	blaCMY-2, blaCMY-2, sul2, aph(3'')-Ib, aph(6)-Id, tet(A), floR	7
GCA_022670675.1	2021	CP093401.1	floR, aph(4)-Ia, aac(3)-IVa, dfrA14, aph(3')-Ia	5
GCA_021545725.1	2019	CP067084.1	Not Find	0
GCA_015074905.1	2017	CP063298.1	Not Find	0
GCA_002128385.1	2013	CP020824.1	Not Find	0
GCA_019468645.1	2020	CP080515.1	aph(3')-Ia	1
GCA_004923415.2	2018	CP039513.2	dfrA17, qnrB4, blaDHA-1, sul1, mph(A)	5
GCA_014334175.1	Missing	CP060509.1	aph(3')-Ia, sul2, blaCMY-2	3
GCA_018326605.1	Missing	CP074093.1	Not Find	0
GCA_018142045.1	2017	CP073337.1	Not Find	0
GCA_022655705.1	2021	CP093393.1	Not Find	0
GCA_023848615.1	2020	CP098833.1	Not Find	0
GCA_003717995.1	2009	CP029876.1	Not Find	0
GCA_011480175.2	2018	CP082581.1	Not Find	0
GCA_024917215.1	2017	CP103792.1	ant(3'')-Ia, sul1	2
GCA_016452165.1	2002	CP053054.1	Not Find	0
GCA_005975765.2	2016	CP082445.1	Not Find	0
GCA_002196535.1	2014	CP017722.1	Not Find	0
GCA_003718255.1	2006	CP029905.1	Not Find	0
GCA_005688015.2	2017	CP082631.1	Not Find	0
GCA_015246835.2	2016	CP066330.1	Not Find	0
GCA_006962435.2	Missing	CP092315.1	floR, tet(A)	2
GCA_008412045.2	2016	CP082516.1	tet(C), ant(3'')-Ia, aac(3)-VIa, sul1, sul2	5
GCA_016454605.1	2002	CP051405.1	blaCMY-2	1
GCA_003429365.1	2017	CP023476.1	Not Find	0
GCA_005457265.2	2008	CP040702.1	Not Find	0
GCA_000018385.1	1988	CP000858.1	Not Find	0
GCA_003719555.1	2002	CP029647.1	Not Find	0
GCA_024266225.1	2018	CP100741.1	erm(42)	1
GCA_024266545.1	2017	CP100730.1	Not Find	0
GCA_013138325.1	Missing	CP053327.1	Not Find	0
GCA_005890095.1	Missing	CP040650.1	Not Find	0
GCA_014334255.1	Missing	CP060525.1	Not Find	0
GCA_022870685.1	2020	CP068021.1	Not Find	0
GCA_018338555.1	1982	CP074227.1	Not Find	0
GCA_004768625.1	2017	CP038605.1	Not Find	0
GCA_004768585.1	2012	CP038594.1	Not Find	0
GCA_009524135.2	2016	CP082659.1	aph(6)-Id, aph(3'')-Ib, tet(B), ant(3'')-Ia, aac(3)-VIa, sul1, aph(6)-Id, aph(3'')-Ib	8
GCA_002762135.3	2011	CP025337.1	qnrS1	1
GCA_000493535.2	1994	LN999012.1	Not Find	0
GCA_008948485.2	2016	CP082458.1	Not Find	0
GCA_001692575.1	2013	CP016570.1	Not Find	0
GCA_002863765.1	2014	CP019175.1	Not Find	0
GCA_006952825.2	2012	CP086352.1	Not Find	0
GCA_003986635.1	2011	CP028313.1	blaTEM-1B	1
GCA_016889645.1	Missing	CP069519.1	Not Find	0
GCA_003312565.1	Missing	CP030796.1	Not Find	0
GCA_000020745.1	Missing	CP001126.1	Not Find	0
GCA_005447645.2	2017	CP052824.1	ant(3'')-Ia, sul1, floR, aph(4)-Ia, aac(3)-IVa, aph(3')-Ia	6
GCA_007049205.2	2017	CP093108.1	Not Find	0
GCA_000430125.1	2012	CP006056.1	Not Find	0
GCA_005965665.2	Missing	CP093079.1	Not Find	0
GCA_008504985.2	2017	CP052800.1	Not Find	0
GCA_006402875.1	2017	CP038508.1	sul1, ant(3'')-Ia, dfrA14, aac(3)-IVa, aph(4)-Ia, floR, fosA3, blaCTX-M-65	8
GCA_003718575.1	2008	CP029854.1	Not Find	0
GCA_006869965.2	Missing	CP074629.1	Not Find	0
GCA_011466075.1	2017	CP045463.1	Not Find	0
GCA_003717455.1	2001	CP029937.1	sul2, aph(3'')-Ib, aph(6)-Id, blaTEM-1B, sul1, dfrA7, catA1, tet(B)	8
GCA_018338715.1	1986	CP074230.1	aph(3')-IIa, aph(6)-Ic, blaTEM-1B, aph(3'')-Ib, aph(6)-Id	5
GCA_008505605.2	2017	CP082725.1	Not Find	0
GCA_001833255.2	2013	CP075130.1	Not Find	0
GCA_002290205.1	2016	CP023167.1	qnrS1, floR, sul3, dfrA15, blaTEM-1B, mph(A), aac(3)-IVa, aph(4)-Ia	8
GCA_024266505.1	2017	CP100719.1	Not Find	0
GCA_000380325.1	Missing	CP004058.1	sul3, cmlA1, dfrA12, blaTEM-1B	4
GCA_008918865.2	2018	CP082592.1	Not Find	0
GCA_016452105.1	2004	CP051325.1	Not Find	0
GCA_018339815.1	2010	CP074300.1	Not Find	0
GCA_022760155.1	2021	CP094333.1	blaNDM-5, sul1, dfrA12	3
GCA_006342355.2	2018	CP082697.1	Not Find	0
GCA_907163185.1	2014	OU015338.1	aph(3')-Ia, aph(6)-Id, aph(3'')-Ib, cmlA1, dfrA12, mcr-3.2, sul3, aac(3)-IId, qnrS1, blaCTX-M-55	10
GCA_000188735.1	1966	CP002490.1	sul2, aph(6)-Id, aph(3'')-Ib	3
GCA_004798785.1	2003	CP039272.1	Not Find	0
GCA_003324815.1	Missing	CP029996.1	Not Find	0
GCA_022557215.1	2021	CP092913.1	Not Find	0
GCA_010965815.2	2018	CP082532.1	tet(B), aph(3'')-Ib, aph(6)-Id	3
GCA_012169275.1	2017	CP048777.1	qnrS1, aph(3'')-Ib, aph(6)-Id	3
GCA_004919265.1	2010	CP039586.1	Not Find	0
GCA_006402875.1	2017	CP038509.1	Not Find	0
GCA_002208965.2	2011	CP022065.2	Not Find	0
GCA_004919285.1	2008	CP039568.1	Not Find	0
GCA_001834735.2	2012	CP075133.1	Not Find	0
GCA_012051625.1	2012	CP050737.1	Not Find	0
GCA_024664955.1	2007	CP101361.1	Not Find	0
GCA_001623845.1	2011	CP014978.1	floR, tet(A), aph(6)-Id, aph(3'')-Ib, sul2, blaCMY-2	6
GCA_003325115.1	Missing	CP030195.1	Not Find	0
GCA_002234735.2	Missing	CP022492.1	Not Find	0
GCA_021397625.1	2021	CP090138.1	dfrA14, qnrS13, blaCTX-M-55, blaTEM-1B, blaLAP-2, aac(3)-IId, floR, sul2, ant(3'')-Ia, lnu(F), sul3, aph(6)-Id, aac(3)-IId, blaLAP-2, blaTEM-1B, aph(3')-Ia	16
GCA_004683945.1	2014	CP038435.1	Not Find	0
GCA_016454765.1	2003	CP053049.1	tet(B), sul1, ant(3'')-Ia, catA1	4
GCA_002760995.1	1979	CP018646.1	blaTEM-1B, aph(6)-Id, aph(3'')-Ib	3
GCA_016452085.1	2004	CP051323.1	Not Find	0
GCA_019670325.1	2013	AP023305.1	sul1, catB3, blaOXA-1, aac(6')-Ib-cr	4
GCA_021397625.1	2021	CP090139.1	blaOXA-48	1
GCA_010441855.2	2016	CP082492.1	blaTEM-1B	1
GCA_019670245.1	2014	AP023296.1	Not Find	0
GCA_002984035.1	2012	CP027411.1	aph(6)-Id, aph(3'')-Ib, tet(B), aph(3')-IIa, aph(6)-Ic	5
GCA_004919305.1	2009	CP039570.1	Not Find	0
GCA_019670245.1	2014	AP023297.1	Not Find	0
GCA_024364965.1	2017	CP101384.1	Not Find	0
GCA_019468645.1	2020	CP080516.1	qnrB19	1
GCA_004919345.1	2010	CP039584.1	aph(3')-Ia	1
GCA_004848145.1	2012	CP039481.1	Not Find	0
GCA_021183545.1	2011	CP089210.1	blaTEM-1B, dfrA16, mcr-9	3
GCA_002762135.3	2011	CP025336.1	Not Find	0
GCA_013415925.1	1999	CP058811.1	aph(3'')-Ib, aph(6)-Id	2
GCA_024364965.1	2017	CP101385.1	Not Find	0
GCA_001692655.1	2014	CP016584.1	Not Find	0
GCA_002763415.1	1981	CP018653.1	Not Find	0
GCA_004324245.2	2011	CP047528.1	sul1, catB3, blaOXA-1, aac(6')-Ib-cr, aac(3)-IVa, aph(4)-Ia, sul2, floR, cmlA1, sul3, aph(3')-Ia, dfrA12, sul1, oqxA, oqxB	15
GCA_011304815.1	2007	CP035549.1	Not Find	0
GCA_001577505.1	2002	CP014537.1	Not Find	0
GCA_006340535.2	2018	CP082675.1	Not Find	0
GCA_003184425.1	2001	CP028152.1	Not Find	0
GCA_000020745.1	Missing	CP001125.1	blaTEM-1B, sul3, cmlA1, aph(3'')-Ib, sul2, catA2	6
GCA_024664955.1	2007	CP101362.1	Not Find	0
GCA_007765475.2	2017	CP082419.1	Not Find	0
GCA_007049205.2	2017	CP093105.1	Not Find	0
GCA_009525035.2	2016	CP082655.1	aph(6)-Id, aph(3'')-Ib, tet(B)	3
GCA_001629775.1	2011	CP011293.1	Not Find	0
GCA_018339395.1	2012	CP074273.1	Not Find	0
GCA_012169275.1	2017	CP048776.1	aph(3')-Ia, floR, sul2, ant(3'')-Ia, lnu(F), sul3, aph(6)-Id, aac(3)-IId, blaLAP-2, blaTEM-1B, blaCTX-M-55, qnrS1, mph(A), dfrA14	14
GCA_008727655.1	Missing	CP044190.1	aph(3'')-Ib, aph(6)-Id, aph(3')-Ia, sul2, tet(B)	5
GCA_016864495.1	Missing	CP043905.1	Not Find	0
GCA_004324275.2	2006	CP047549.1	sul1, catB3, blaOXA-1, aac(6')-Ib-cr, aac(3)-IVa, aph(4)-Ia, sul2, floR, cmlA1, sul3, aph(3')-Ia, dfrA12, sul1, oqxA, oqxB	15
GCA_003324955.1	Missing	CP030208.1	Not Find	0
GCA_002761155.1	1981	CP018650.1	Not Find	0
GCA_004124035.2	2013	CP033224.2	sul1, aph(3')-Ia, sul3, cmlA1, floR, sul2, aph(4)-Ia, aac(3)-IVa, aac(6')-Ib-cr, blaOXA-1, catB3, sul1, mcr-1.1	13
GCA_001361075.2	2012	LT904853.1	Not Find	0
GCA_008941045.2	2016	CP082479.1	floR, tet(A), aph(6)-Id, aph(3'')-Ib, sul2, blaCMY-2, blaCMY-2	7
GCA_015052785.1	2020	CP061048.1	Not Find	0
GCA_003325075.1	Missing	CP030193.1	Not Find	0
GCA_012050385.1	2013	CP050719.1	aac(3)-IVa	1
GCA_000698515.2	2012	CP039497.1	Not Find	0
GCA_016452145.1	2004	CP051345.1	aadA13, sul1, aph(3')-Ia, tet(B)	4
GCA_016452105.1	2004	CP051326.1	Not Find	0
GCA_009026265.2	2016	CP082440.1	floR, tet(A), aph(6)-Id, aph(3'')-Ib, sul2, blaCMY-2, blaCMY-2	7
GCA_002208965.2	2011	CP022063.2	sul2	1
GCA_015240635.1	1991	CP063701.1	Not Find	0
GCA_009756515.1	2009	CP037873.1	Not Find	0
GCA_019915685.1	2017	CP082638.1	sul2	1
GCA_021513315.1	2012	CP068697.1	Not Find	0
GCA_003068025.2	2015	CP077709.1	Not Find	0
GCA_016454385.1	2002	CP051383.1	sul1, aac(3)-VIa, ant(3'')-Ia	3
GCA_006695545.2	2015	CP049307.1	grdA, ant(3'')-Ia, aac(3)-VIa, sul1, mcr-9	5
GCA_002504125.1	2009	CP022660.1	Not Find	0
GCA_006339875.2	2018	CP082692.1	Not Find	0
GCA_007765475.2	2017	CP082420.1	Not Find	0
GCA_007860625.2	2018	CP083380.1	ant(3'')-Ia	1
GCA_003068025.2	2015	CP077708.1	Not Find	0
GCA_005414475.2	2017	CP052810.1	aac(3)-IVa, aph(4)-Ia, floR, fosA3, blaCTX-M-65	5
GCA_016025435.1	2016	CP065573.1	Not Find	0
GCA_023330805.1	2018	CP091559.1	sul1, dfrA12, aph(3')-Ia, sul3, cmlA1, blaCTX-M-14, mcr-1.1, qnrS2, catB3, blaOXA-1, aac(6')-Ib-cr, aac(3)-IVa, aph(4)-Ia, sul2, floR	15
GCA_004124055.2	2014	CP033256.1	cmlA1, sul3, dfrA12	3
GCA_001448665.2	2006	CP030290.1	Not Find	0
GCA_012050205.1	2013	CP050710.1	aph(3')-IIa, oqxB, oqxA, blaCTX-M-55	4
GCA_000020705.1	Missing	CP001118.1	Not Find	0
GCA_001240865.2	1997	LT904879.1	tet(B), catA1, dfrA7, sul1, blaTEM-1B, aph(6)-Id, aph(3'')-Ib, sul2	8
GCA_004224885.2	2018	CP041209.1	blaCMY-2, blaCMY-2, floR, tet(A), aph(6)-Id, aph(3'')-Ib, sul2	7
GCA_001705055.1	2014	CP012397.1	sul2, aph(3'')-Ib, aph(6)-Id, aph(3')-Ia, aac(3)-IId, blaCTX-M-15	6
GCA_007763575.2	2016	CP082465.1	catA2, blaTEM-1B, sul2, blaSHV-12, catA2, tet(D), aph(3')-Ia, mcr-9, aac(6')-IIc, sul1	10
GCA_003325215.1	Missing	CP030220.1	Not Find	0
GCA_000195995.1	1993	AL513383.1	dfrA14, catA1, blaTEM-1B, sul2, aph(3'')-Ib, aph(6)-Id, tet(B)	7
GCA_015475615.1	2018	CP064265.1	Not Find	0
GCA_001447115.1	2009	CP013223.1	Not Find	0
GCA_019670425.1	2013	AP023316.1	aph(3')-Ia, aph(6)-Id, aph(3'')-Ib, sul2, blaTEM-1B, sul1, dfrA12, floR	8
GCA_023330865.1	2017	CP091568.1	blaTEM-1B, aph(6)-Id, aph(3'')-Ib	3
GCA_008918865.2	2018	CP082591.1	tet(B)	1
GCA_023518195.1	Missing	CP088144.1	Not Find	0
GCA_004768605.1	Missing	CP038603.1	Not Find	0
GCA_002760955.1	1974	CP018643.1	aph(3'')-Ib, aph(6)-Id, aph(3'')-Ib, aph(6)-Id, blaTEM-1B	5
GCA_003325135.1	Missing	CP030206.1	Not Find	0
GCA_010713575.2	Missing	CP075032.1	Not Find	0
GCA_008918865.2	2018	CP082590.1	Not Find	0
GCA_016452025.1	2004	CP051314.1	blaCMY-2	1
GCA_001441245.1	2012	CP012932.1	Not Find	0
GCA_019670405.1	2016	AP023314.1	mcr-3.1, aac(3)-IId, blaTEM-1B, sul3	4
GCA_009650375.1	2016	CP045057.1	Not Find	0
GCA_024722455.1	2019	CP102742.1	Not Find	0
GCA_016454645.1	2002	CP051411.1	aph(3')-Ia, sul3, cmlA1	3
GCA_020691725.1	2014	CP085703.1	Not Find	0
GCA_016452125.1	2004	CP051340.1	Not Find	0
GCA_009650355.1	2016	CP045054.1	Not Find	0
GCA_004798785.1	2003	CP039271.1	Not Find	0
GCA_000636135.1	2011	CP007582.1	Not Find	0
GCA_007765475.2	2017	CP082418.1	catA2, sul2, sul1, aac(6')-IIc, aph(3')-Ia, mcr-9, blaTEM-1B	7
GCA_013207105.1	1981	CP053866.1	Not Find	0
GCA_000016045.1	Missing	CP001112.1	Not Find	0
GCA_008504465.2	2017	CP052832.1	sul1, ant(3'')-Ia, dfrA14, aac(3)-IVa, aph(4)-Ia, floR	6
GCA_022655645.1	2021	CP093387.1	Not Find	0
GCA_006019175.2	2014	CP074621.1	Not Find	0
GCA_900538085.1	2004	LS997976.1	Not Find	0
GCA_006124375.2	Missing	CP093142.1	Not Find	0
GCA_016454365.1	2002	CP051376.1	Not Find	0
GCA_001652385.2	2015	CP075142.1	Not Find	0
GCA_016454445.1	2002	CP051388.1	sul2, aph(3')-Ia, aph(6)-Id, aph(3'')-Ib, tet(B)	5
GCA_004124155.2	2015	CP033347.2	mcr-1.1, aph(3')-Ia, ant(3'')-Ia, lnu(F), sul3, aph(6)-Id, floR, aac(3)-IId, blaLAP-2, blaTEM-1B, blaCTX-M-55, qnrS1, mph(A), dfrA14	14
GCA_001973785.2	1999	CP075123.1	Not Find	0
GCA_003717035.1	2002	CP029910.1	sul2, aph(3'')-Ib, aph(6)-Id, blaTEM-1B, sul1, dfrA7, catA1, tet(B)	8
GCA_003716995.1	1999	CP029924.1	tet(B), sul2, aph(3'')-Ib, aph(6)-Id, blaTEM-1B, sul1, dfrA7, catA1	8
GCA_007860625.2	2018	CP083382.1	aac(3)-IId, blaTEM-1B, ant(3'')-Ia	3
GCA_007861645.2	2018	CP082576.1	Not Find	0
GCA_008429005.2	2016	CP082454.1	floR, aph(6)-Id, aph(3'')-Ib, sul2, sul1, dfrA12, aph(3'')-Ib, aph(6)-Id	8
GCA_004919405.1	2012	CP039597.1	aph(3')-Ia	1
GCA_012957145.2	2019	CP065863.1	Not Find	0
GCA_005144945.1	2010	CP039717.1	tet(B)	1
GCA_001692655.1	2014	CP016582.1	Not Find	0
GCA_012051825.1	2011	CP050740.1	sul1, aac(6')-Il, mph(A), erm(B), sul1, dfrA12, aac(3)-IIa, blaCMY-2, sul2, aph(3'')-Ib, aph(6)-Id, tet(A), floR	13
GCA_005549255.2	2017	CP082710.1	sul1, aac(3)-VIa, ant(3'')-Ia, blaHERA-3	4
GCA_003324915.1	Missing	CP030184.1	Not Find	0
GCA_001006525.1	2005	CP011432.1	Not Find	0
GCA_016454485.1	2002	CP051392.1	ant(3'')-Ia, aac(3)-VIa, aph(3')-Ia, tet(B)	4
GCA_013377335.1	2017	CP039444.1	blaCTX-M-65, fosA3, floR, aph(4)-Ia, aac(3)-IVa, dfrA14, aph(3')-Ia, ant(3'')-Ia, sul1	9
GCA_012051245.1	2013	CP050730.1	Not Find	0
GCA_022557215.1	2021	CP092914.1	Not Find	0
GCA_004919145.1	2008	CP039563.1	Not Find	0
GCA_007861645.2	2018	CP082578.1	Not Find	0
GCA_005160405.1	2016	CP039864.1	aph(3')-Ia	1
GCA_000732045.2	2014	CP075038.1	Not Find	0
GCA_021228955.1	2021	CP089314.1	Not Find	0
GCA_001692575.1	2013	CP016571.1	Not Find	0
GCA_003691385.1	2016	CP033089.1	Not Find	0
GCA_003073495.1	2009	CP029037.1	mcr-9	1
GCA_003325275.1	Missing	CP030234.1	Not Find	0
GCA_005688015.2	2017	CP082633.1	Not Find	0
GCA_001729225.1	2013	CP016389.1	blaCTX-M-27	1
GCA_021397675.1	2021	CP090136.1	Not Find	0
GCA_001931555.1	2015	CP016407.1	ant(3'')-Ia, sul1, blaCTX-M-65, fosA3, floR, aph(4)-Ia, aac(3)-IVa, dfrA14, aph(3')-Ia	9
GCA_004324035.2	2007	CP047536.1	sul1, catB3, blaOXA-1, aac(6')-Ib-cr, aac(3)-IVa, aph(4)-Ia, sul2, floR, cmlA1, sul3, aph(3')-Ia, dfrA12, sul1	13
GCA_013344545.1	2017	AP020334.1	Not Find	0
GCA_006849305.2	2014	CP075012.1	Not Find	0
GCA_015074905.1	2017	CP063300.1	Not Find	0
GCA_012053145.1	2013	CP050767.1	Not Find	0
GCA_013138245.1	Missing	CP053333.1	Not Find	0
GCA_016775665.1	2018	CP068787.1	Not Find	0
GCA_002209225.2	2012	CP022072.2	sul2, aph(3'')-Ib, aph(6)-Id, blaTEM-1B, dfrA5	5
GCA_907163235.1	2016	OU015336.1	blaCMY-2	1
GCA_015697825.1	2015	CP061130.1	Not Find	0
GCA_004328805.1	2005	CP025275.1	blaCMY-2, blaCMY-2, sul2, aph(3'')-Ib, aph(6)-Id, tet(A), floR, floR, tet(A)	9
GCA_005585955.2	Missing	CP093087.1	Not Find	0
GCA_024508075.1	2013	CP101909.1	Not Find	0
GCA_024266285.1	2017	CP100748.1	mph(A), sul1, dfrA12, tet(B)	4
GCA_004136135.1	2011	CP025239.1	Not Find	0
GCA_010441855.2	2016	CP082491.1	tet(B), aph(6)-Id, aph(3'')-Ib, aac(3)-IVa, aph(4)-Ia	5
GCA_002761155.1	1981	CP018649.1	blaTEM-1B, aph(3'')-Ib, aph(6)-Id	3
GCA_008505445.2	2017	CP052820.1	ant(3'')-Ia, sul1, floR, aph(4)-Ia, aac(3)-IVa	5
GCA_005688015.2	2017	CP082632.1	blaCTX-M-1	1
GCA_018340525.1	2012	CP074326.1	Not Find	0
GCA_004124095.2	2014	CP033254.2	mcr-1.1	1
GCA_004919365.1	2011	CP039592.1	Not Find	0
GCA_011182555.2	2018	CP052797.1	Not Find	0
GCA_008941045.2	2016	CP082480.1	Not Find	0
GCA_004223785.2	2014	CP074637.1	Not Find	0
GCA_016025415.2	2018	CP065568.1	qnrS1, blaTEM-1B, sul3, cmlA1, dfrA12, sul2, tet(M)	7
GCA_016454765.1	2003	CP053050.1	aph(3')-Ia, aph(6)-Id, aph(3'')-Ib, blaTEM-1B, aac(3)-IVa, aph(4)-Ia	6
GCA_022559445.1	2019	CP060850.1	qnrS1, blaTEM-1B, sul3, cmlA1, dfrA12, floR, sul2, tet(M)	8
GCA_024722475.1	2019	CP102761.1	Not Find	0
GCA_022936405.1	2012	CP092007.1	dfrA14, qnrB1, aac(6')-Ib-cr, blaOXA-1, aac(3)-IIa, blaCTX-M-15, blaTEM-1B, aph(6)-Id, aph(3'')-Ib, sul2, ant(3'')-Ia, catA1	12
GCA_003606225.1	2017	CP022965.1	Not Find	0
GCA_015074905.1	2017	CP063295.1	aph(3')-Ia, sul1, blaDHA-1, sul1, aadA2, aac(3)-IId, blaTEM-1B, floR, tet(A), aph(6)-Id, dfrA14, sul2	12
GCA_008457445.2	2017	CP082713.1	sul1, aac(3)-VIa, ant(3'')-Ia	3
GCA_019915645.1	2017	CP082604.1	blaCMY-2	1
GCA_004768625.1	2017	CP038606.1	Not Find	0
GCA_016026715.1	Missing	CP065638.1	Not Find	0
GCA_001690075.1	2011	CP016518.1	Not Find	0
GCA_007567795.2	Missing	CP092308.1	Not Find	0
GCA_002761075.1	1993	CP018660.1	Not Find	0
GCA_001690095.1	2009	CP016533.1	blaCMY-2	1
GCA_022870685.1	2020	CP068019.1	blaNDM-5, sul1, catB3, blaOXA-1, aac(6')-Ib-cr	5
GCA_016952595.1	2002	CP051364.1	Not Find	0
GCA_001692655.1	2014	CP016583.1	Not Find	0
GCA_002208315.1	Missing	CP022017.1	Not Find	0
GCA_007833775.1	2018	CP032305.1	Not Find	0
GCA_015074885.1	2017	CP063290.1	ant(3'')-Ia, erm(B), blaCMY-2	3
GCA_010612865.2	2016	CP082746.1	Not Find	0
GCA_003515965.1	2002	CP023438.1	sul2, aph(3'')-Ib, aph(6)-Id, blaTEM-1B	4
GCA_024266165.1	2017	CP100673.1	Not Find	0
GCA_016454545.1	2003	CP051401.1	Not Find	0
GCA_013162025.1	Missing	CP053580.1	Not Find	0
GCA_009497855.1	2004	CP032496.1	floR, tet(A), aph(6)-Id, aph(3'')-Ib, sul2	5
GCA_009729975.1	Missing	CP046282.1	Not Find	0
GCA_018142005.1	2017	CP073334.1	Not Find	0
GCA_024722455.1	2019	CP102740.1	Not Find	0
GCA_012957145.2	2019	CP065861.1	Not Find	0
GCA_900184385.1	Missing	LT855377.1	Not Find	0
GCA_008948485.2	2016	CP082457.1	blaCMY-2, aph(3')-Ia, floR, tet(A), aph(6)-Id, aph(3'')-Ib, sul2	7
GCA_003872215.2	2014	CP074624.1	Not Find	0
GCA_003064405.2	2016	CP077694.1	Not Find	0
GCA_008479505.2	2016	CP082471.1	Not Find	0
GCA_012957145.2	2019	CP065862.1	Not Find	0
GCA_006868345.2	2014	CP074654.1	Not Find	0
GCA_010931375.2	2018	CP092324.1	mcr-1.1	1
GCA_001623805.1	2009	CP014976.1	Not Find	0
GCA_008414105.2	2016	CP082504.1	blaCMY-2	1
GCA_022559425.1	2019	CP060848.1	Not Find	0
GCA_006339875.2	2018	CP082693.1	aph(3'')-Ib, aph(6)-Id	2
GCA_004768665.1	2017	CP038610.1	Not Find	0
GCA_024137945.1	2019	CP099974.1	blaTEM-1B, aph(6)-Id, aph(3'')-Ib, aph(6)-Id, aph(3'')-Ib, sul2	6
GCA_003032035.1	Missing	CP025558.1	Not Find	0
GCA_007862665.2	2018	CP082567.1	aph(6)-Id, aph(3'')-Ib, tet(B)	3
GCA_004919325.1	2010	CP039580.1	dfrA12, tet(M)	2
GCA_004124095.2	2014	CP033253.2	sul1, catB3, blaOXA-1, aac(6')-Ib-cr, aac(3)-IVa, aph(4)-Ia, oqxA, oqxB	8
GCA_014123145.1	2017	CP059887.1	blaTEM-1B, tet(D), catA2, sul1, blaDHA-27, qnrB4, sul1, aadA16, dfrA27, aac(6')-Ib-cr, aph(3')-Ia, mcr-9, aph(6)-Id, aph(3'')-Ib, dfrA19	15
GCA_003717395.1	2001	CP029948.1	sul2, aph(3'')-Ib, aph(6)-Id, blaTEM-1B, sul1, dfrA7, catA1, tet(B)	8
GCA_012049605.1	2011	CP050748.1	Not Find	0
GCA_023848645.1	2019	CP098837.1	Not Find	0
GCA_018339755.1	2005	CP074295.1	Not Find	0
GCA_004798785.1	2003	CP039275.1	Not Find	0
GCA_010770995.2	2017	CP082383.1	blaTEM-1B, aph(4)-Ia, aac(3)-IVa, sul1, aadA7	5
GCA_014334195.1	Missing	CP060513.1	blaCTX-M-14, dfrA14	2
GCA_003717015.1	2005	CP029887.1	sul2, aph(3'')-Ib, aph(6)-Id, blaTEM-1B, sul1, dfrA7, catA1, tet(B)	8
GCA_008479505.2	2016	CP082470.1	Not Find	0
GCA_008727575.1	Missing	CP044204.1	ant(2'')-Ia, blaSHV-12, aac(6')-Ib, blaOXA-9, blaTEM-1A	5
GCA_011552675.2	2017	CP082395.1	aph(6)-Ic, aph(3')-IIa, floR, tet(A), aph(6)-Id, aph(3'')-Ib, sul2, blaCMY-2, aph(6)-Id, aph(3'')-Ib, tet(B)	11
GCA_014432665.2	2012	CP074667.1	Not Find	0
GCA_009650395.1	2016	CP045062.1	Not Find	0
GCA_002224405.1	2013	CP022452.1	mcr-1.1	1
GCA_001831985.2	2012	CP075136.1	Not Find	0
GCA_004919145.1	2008	CP039562.1	blaTEM-1B, floR, tet(A), aph(6)-Id, aph(3'')-Ib, sul2, catA2, blaCTX-M-55, qnrS1, aac(3)-IId, mcr-3.1	11
GCA_022350005.1	2017	CP092263.1	Not Find	0
GCA_008727535.1	Missing	CP044180.1	Not Find	0
GCA_006860705.2	2012	CP085055.1	Not Find	0
GCA_024266565.1	2018	CP100733.1	dfrA17, qnrB4, blaDHA-1, sul1, mph(A), blaTEM-1B, aac(3)-IId, floR, tet(A), aph(6)-Id, aph(3'')-Ib, sul2	12
GCA_009524835.2	2016	CP082738.1	Not Find	0
GCA_002762135.3	2011	CP025339.1	blaCMY-2, aac(3)-IId, ant(3'')-Ia	3
GCA_000715155.2	Missing	CP008745.1	Not Find	0
GCA_008124445.1	2016	CP043224.1	blaCTX-M-1	1
GCA_005160405.1	2016	CP039861.1	aph(3')-Ia, floR, sul3, lnu(F), ant(3'')-Ia, aac(3)-IId, qnrS1, mph(A), dfrA14	9
GCA_001973275.2	1996	CP022004.1	Not Find	0
GCA_009648755.1	2012	CP045758.1	Not Find	0
GCA_012050525.1	2013	CP050713.1	sul2, aph(3'')-Ib, aph(6)-Id, tet(A), oqxA, oqxB, aph(3')-IIa, fosA3, blaCTX-M-55	9
GCA_000272715.4	Missing	CP009564.1	blaCMY-2, blaCMY-2, floR, tet(A), aph(6)-Id, aph(3'')-Ib, sul2	7
GCA_013138165.1	Missing	CP053317.1	Not Find	0
GCA_010001925.2	2017	CP093100.1	Not Find	0
GCA_015247435.2	2018	CP066322.1	aph(3'')-Ib	1
GCA_004847505.1	2012	CP039468.1	Not Find	0
GCA_004847145.1	2012	CP039466.1	Not Find	0
GCA_009497835.1	2004	CP032493.1	Not Find	0
GCA_008124065.1	2016	CP043215.1	blaCMY-2, sul2, aph(3'')-Ib, aph(6)-Id, tet(A), floR, dfrA1, sul1, aph(3')-Ia, blaTEM-1B	10
GCA_003717355.1	2002	CP029947.1	sul2, aph(3'')-Ib, aph(6)-Id, blaTEM-1B, sul1, dfrA7, catA1, tet(B)	8
GCA_004324045.2	2005	CP047541.1	sul1, catB3, blaOXA-1, aac(6')-Ib-cr, aac(3)-IVa, aph(4)-Ia, sul2, floR, cmlA1, sul3	10
GCA_000283735.1	Missing	AP011958.1	aac(3)-IId, sul1, dfrA12	3
GCA_023330905.1	2016	CP091575.1	mcr-1.1	1
GCA_024266285.1	2017	CP100749.1	Not Find	0
GCA_009387895.1	2013	CP045448.1	qnrB19	1
GCA_019710395.3	2021	CP081190.2	blaNDM-1, qnrS1	2
GCA_016839205.1	2016	CP069299.1	qnrS1	1
GCA_005899965.2	Missing	CP074602.1	Not Find	0
GCA_001006525.1	2005	CP011435.1	Not Find	0
GCA_016452005.1	2004	CP051312.1	blaCMY-2	1
GCA_907163195.1	2012	OU015331.1	Not Find	0
GCA_015242875.1	2018	CP063755.1	floR, tet(A), aph(6)-Id, aph(3'')-Ib, sul2, blaCMY-2	6
GCA_009584225.2	2016	CP082644.1	sul2, aph(3'')-Ib, aph(6)-Id, tet(A), floR	5
GCA_005978105.2	2016	CP082435.1	blaCMY-2	1
GCA_010441855.2	2016	CP082495.1	Not Find	0
GCA_000487935.2	1988	CP017726.1	Not Find	0
GCA_008479505.2	2016	CP082472.1	Not Find	0
GCA_001972545.2	1997	CP075119.1	Not Find	0
GCA_012957145.2	2019	CP065860.1	aph(6)-Id, aph(3'')-Ib, mcr-9	3
GCA_024266785.1	2018	CP100737.1	aph(3')-Ia, aph(6)-Id, aph(3'')-Ib, sul2, blaTEM-1B, aph(3')-IIa, dfrA12, sul1, mph(A), aac(3)-IVa, aph(4)-Ia, floR	12
GCA_024266445.1	2017	CP100716.1	qnrB4, blaDHA-1, sul1, aph(3')-IIa, floR, aph(4)-Ia, aac(3)-IVa, mph(A), sul1, dfrA12, cmlA1, sul3, aph(3'')-Ib, aph(6)-Id	14
GCA_013138375.1	Missing	CP053329.1	Not Find	0
GCA_001690055.1	2011	CP016515.1	Not Find	0
GCA_009524835.2	2016	CP082737.1	blaTEM-1B, ant(2'')-Ia, blaCMY-2, sul2, aph(3'')-Ib, aph(6)-Id, tet(A), floR	8
GCA_005904905.2	Missing	CP093074.1	ant(3'')-Ia, blaTEM-1B, aac(3)-IId	3
GCA_010001925.2	2017	CP093101.1	Not Find	0
GCA_001690005.1	2012	CP016508.1	Not Find	0
GCA_019670365.1	2015	AP023310.1	aph(3')-Ia, aph(6)-Id, aph(3'')-Ib, sul2, blaTEM-1B, sul1, dfrA12, floR	8
GCA_001612515.1	2005	CP014997.1	Not Find	0
GCA_010612865.2	2016	CP082742.1	Not Find	0
GCA_003067765.2	2016	CP077698.1	Not Find	0
GCA_012050745.1	2012	CP050722.1	Not Find	0
GCA_001647045.1	2000	CP011945.1	Not Find	0
GCA_024266465.1	2018	CP100714.1	Not Find	0
GCA_000016045.1	Missing	CP000604.1	floR, tet(A), aph(6)-Id, aph(3'')-Ib, sul2, blaCMY-2, blaCMY-2, ant(3'')-Ia, aac(3)-VIa, sul1	10
GCA_010762015.2	2017	CP082393.1	mph(E), msr(E), armA, sul1, aac(6')-Ib-cr	5
GCA_003717655.1	2012	CP029865.1	Not Find	0
GCA_023330885.1	2017	CP091570.1	mcr-1.1, fosA3, blaCTX-M-14, aac(3)-IVa, aph(4)-Ia, sul2, floR, cmlA1, sul3, dfrA12, sul1	11
GCA_002761115.1	1949	CP018634.1	Not Find	0
GCA_003324815.1	Missing	CP029997.1	Not Find	0
GCA_015697805.1	2016	CP061125.1	mcr-1.1, fosA3, blaCTX-M-14, aac(3)-IVa, aph(4)-Ia, sul2, floR, sul1, dfrA12, aph(3')-Ia, sul3, cmlA1, oqxA, oqxB	14
GCA_012049605.1	2011	CP050749.1	Not Find	0
GCA_014334255.1	Missing	CP060524.1	mcr-1.1	1
GCA_019969195.1	2018	CP077663.1	mcr-1.1	1
GCA_001692495.1	2003	CP016564.1	Not Find	0
GCA_009728795.1	2016	CP033358.1	Not Find	0
GCA_001692515.1	2013	CP016574.1	Not Find	0
GCA_016454265.1	2002	CP051361.1	Not Find	0
GCA_012050905.1	2012	CP050724.1	aph(3')-IIa, oqxB, oqxA, blaCTX-M-55	4
GCA_023330905.1	2016	CP091574.1	fosA3, blaCTX-M-55	2
GCA_024731345.1	2014	CP102829.1	mcr-1.1	1
GCA_009648795.1	2011	CP045765.1	Not Find	0
GCA_001617585.1	2009	CP014577.1	Not Find	0
GCA_000283735.1	Missing	AP011959.1	sul2, aph(3'')-Ib, aph(6)-Id	3
GCA_004919405.1	2012	CP039596.1	Not Find	0
GCA_016454725.1	2002	CP051422.1	Not Find	0
GCA_022870605.1	2018	CP058672.1	aph(3'')-Ib, aph(6)-Id	2
GCA_024664835.1	2013	CP101356.1	armA, dfrA17, aadA5, blaCTX-M-65, sul2, aph(4)-Ia, aac(3)-IVa, aac(6')-Ib-cr, blaOXA-1, catB3, sul1	11
GCA_019670445.1	2016	AP023318.1	sul2, aph(4)-Ia, aac(3)-IVa, aac(6')-Ib-cr, blaOXA-1, catB3, sul1, dfrA12, aph(3')-Ia, sul3	10
GCA_001576275.1	2002	CP014357.1	Not Find	0
GCA_010417285.2	2017	CP082399.1	Not Find	0
GCA_024266485.1	2017	CP100723.1	catA1, blaTEM-1B, mph(A), sul1, dfrA12, floR, sul2	7
GCA_004919385.1	2011	CP039594.1	Not Find	0
GCA_008948485.2	2016	CP082462.1	Not Find	0
GCA_024266225.1	2018	CP100743.1	Not Find	0
GCA_003325055.1	Missing	CP030188.1	Not Find	0
GCA_005498665.2	Missing	CP092306.1	Not Find	0
GCA_007923125.1	2016	CP035302.1	Not Find	0
GCA_004022525.1	2014	CP034969.1	Not Find	0
GCA_003324915.1	Missing	CP030182.1	catA1, sul1, tet(B), aph(3')-Ia, blaTEM-1B	5
GCA_002224405.1	2013	CP022451.1	sul1, catB3, blaOXA-1, aac(6')-Ib-cr, aac(3)-IVa, aph(4)-Ia, sul2, floR, blaCTX-M-65, fosA3, blaTEM-1B, sul2, aph(3'')-Ib, aph(6)-Id, oqxA, oqxB, aadA5, dfrA17, armA	19
GCA_014334175.1	Missing	CP060510.1	Not Find	0
GCA_023330905.1	2016	CP091576.1	Not Find	0
GCA_001692655.1	2014	CP016585.1	aac(3)-VIa, ant(3'')-Ia	2
GCA_003030105.1	Missing	CP028171.1	blaNDM-1	1
GCA_003032015.1	Missing	CP025556.1	Not Find	0
GCA_022870685.1	2020	CP068020.1	Not Find	0
GCA_012970745.1	2018	CP052768.1	qnrB7, blaSHV-12	2
GCA_011304815.1	2007	CP035548.1	floR, tet(A), aph(6)-Id, aph(3'')-Ib, sul2, blaCMY-2, oqxB, oqxA, dfrA12	9
GCA_002313105.1	2015	CP017178.1	Not Find	0
GCA_013344545.1	2017	AP020333.1	qnrS1, blaCTX-M-14, aac(3)-IId, floR, sul2, tet(M)	6
GCA_001690095.1	2009	CP016531.1	Not Find	0
GCA_001890185.1	2007	CP016013.1	floR, tet(A), aph(6)-Id, aph(3'')-Ib, sul2, blaCMY-2, blaCMY-2, sul1, dfrA12	9
GCA_024917195.1	2021	CP103775.1	Not Find	0
GCA_009584225.2	2016	CP082643.1	Not Find	0
GCA_009664595.1	2015	CP045950.1	Not Find	0
GCA_003067985.2	2016	CP077703.1	Not Find	0
GCA_001448665.2	2006	CP030289.1	Not Find	0
GCA_001620115.1	2006	CP014658.1	floR, tet(A), aph(6)-Id, aph(3'')-Ib, sul2, blaCMY-2, aph(3')-Ia, sul1	8
GCA_016454545.1	2003	CP051399.1	Not Find	0
GCA_002946675.1	2014	CP026570.1	blaTEM-1B, aph(6)-Id, aph(3'')-Ib, sul2, catA2	5
GCA_004847545.1	2012	CP039472.1	Not Find	0
GCA_024364965.1	2017	CP101383.1	mcr-1.1, fosA3, blaCTX-M-14, aac(3)-IVa, aph(4)-Ia, sul2, floR, oqxB, oqxA, sul1, aph(3')-Ia, sul3, cmlA1	13
GCA_001623645.2	2006	CP016864.1	sul2	1
GCA_023848645.1	2019	CP098836.1	mcr-1.1	1
GCA_004136095.1	2006	CP025236.1	floR, tet(A), aph(6)-Id, aph(3'')-Ib, sul2, blaCMY-2, blaCMY-2	7
GCA_010007645.2	2018	CP082614.1	blaTEM-1C	1
GCA_008931225.1	2017	CP035916.1	mcr-1.1, fosA3, blaCTX-M-14, aac(3)-IVa, aph(4)-Ia, sul2, floR, dfrA12, aph(3')-Ia, sul3, cmlA1, sul1, oqxA, oqxB	14
GCA_000272755.4	Missing	CP009563.1	floR, tet(A), aph(6)-Id, aph(3'')-Ib, sul2	5
GCA_006320625.2	Missing	CP093094.1	Not Find	0
GCA_014334215.1	Missing	CP060516.1	dfrA19, aph(3'')-Ib, aph(6)-Id, mcr-9, blaSHV-12, sul1, blaDHA-1, qnrB4, sul1, aac(6')-IIc	10
GCA_011408855.2	2016	CP082752.1	sul2	1
GCA_009017295.1	2010	CP044958.1	tet(B)	1
GCA_016454725.1	2002	CP051423.1	Not Find	0
GCA_004324315.2	2006	CP047556.1	sul1, catB3, blaOXA-1, aac(6')-Ib-cr, aac(3)-IVa, aph(4)-Ia, sul2, floR, cmlA1, sul3, aph(3')-Ia, dfrA12, sul1, oqxA, oqxB	15
GCA_000430105.1	2011	CP004087.1	aac(3)-IId, blaTEM-1B, ant(3'')-Ia	3
GCA_008457485.2	2017	CP082732.1	Not Find	0
GCA_002201855.1	2000	CP021910.1	Not Find	0
GCA_012051825.1	2011	CP050742.1	Not Find	0
GCA_015697745.1	2018	CP061116.1	sul1, dfrA12, aph(3')-Ia, sul3, floR, sul2, aph(4)-Ia, aac(3)-IVa, aac(6')-Ib-cr, blaOXA-1, catB3, qnrS2, mcr-1.1, blaCTX-M-14, oqxA, oqxB	16
GCA_010804465.2	2018	CP082667.1	tet(B), mcr-9, grdA	3
GCA_004224885.2	2018	CP041210.1	Not Find	0
GCA_024722475.1	2019	CP102757.1	Not Find	0
GCA_002211585.1	Missing	CP022119.1	Not Find	0
GCA_015247655.2	2019	CP066320.1	Not Find	0
GCA_009026265.2	2016	CP082441.1	Not Find	0
GCA_001690135.1	2009	CP016529.1	blaTEM-1B	1
GCA_002760935.1	1970	CP018641.1	Not Find	0
GCA_024266405.1	2018	CP100706.1	blaCMY-2	1
GCA_006461415.2	2017	CP050832.1	mph(A), qepA1, dfrA12, sul1, qnrS1, blaCMY-2, sul2, aph(3'')-Ib, aph(6)-Id, tet(A), floR, blaTEM-1B	12
GCA_001690135.1	2009	CP016528.1	Not Find	0
GCA_003325135.1	Missing	CP030204.1	Not Find	0
GCA_006868405.2	2014	CP074641.1	Not Find	0
GCA_007864785.2	2018	CP082548.1	Not Find	0
GCA_015052825.1	2020	CP061051.1	Not Find	0
GCA_021545725.1	2019	CP067083.1	blaTEM-1B, dfrA19, aph(3'')-Ib, aph(6)-Id, aph(3')-Ia, tet(D), floR, aph(6)-Id, aph(3'')-Ib, sul2, sul1, aadA2, tet(C)	13
GCA_010383125.2	2016	CP082665.1	Not Find	0
GCA_009017315.1	2016	CP044965.1	Not Find	0
GCA_024266145.1	2017	CP100680.1	Not Find	0
GCA_009533475.2	2017	CP082412.1	Not Find	0
GCA_000213635.1	1991	CP002615.1	Not Find	0
GCA_015246835.2	2016	CP066332.1	Not Find	0
GCA_007862665.2	2018	CP082569.1	Not Find	0
GCA_011466815.1	2017	CP045519.1	floR, blaCMY-2, sul2	3

## Sheet: Chromo_brone_Transposon
Strain Name	Chromosome-Carrying Transposons	Number of Transposons	ARG on Chromosome-Carrying Transposons	Number of ARG
GCA_019670185.1	Tn6292, Tn6029, Tn6205, Tn6292	4	sul2, aph(3'')-Ib, aph(6)-Id, aph(3'')-Ib, aph(6)-Id	5
GCA_016775625.1	Tn602, Tn602	2	Not Find	0
GCA_020691725.1	Tn6292, Tn10, Tn21, Tn6029, Tn6205, Tn6292, Tn6292, Tn6292	8	tet(B), sul2, aph(3'')-Ib, aph(6)-Id, aph(3'')-Ib, aph(6)-Id	6
GCA_024266305.1	Tn6292, Tn21, Tn6292, Tn6292, Tn6292, Tn6292, Tn6292, Tn6292	8	Not Find	0
GCA_018338835.1	Tn602, Tn602, Tn602, Tn602	4	Not Find	0
GCA_001989635.1	Tn6292, Tn10	2	tet(B)	1
GCA_005890095.1	Tn6292	1	Not Find	0
GCA_009756585.1	Tn602, Tn602, Tn6292, Tn6029, Tn6292, Tn6205, Tn6292, Tn6292, Tn6292, Tn10	10	sul2, aph(3'')-Ib, aph(6)-Id, aph(3'')-Ib, aph(6)-Id, tet(B)	6
GCA_010964235.2	Tn6292, Tn21, Tn402, Tn6292, Tn602, Tn6292, Tn6292	7	Not Find	0
GCA_011409795.2	Tn6292, Tn10, Tn21, Tn6029, Tn6205, Tn6292, Tn6292	7	tet(B), sul2, aph(3'')-Ib, aph(6)-Id, aph(3'')-Ib, aph(6)-Id	6
GCA_019797945.1	Tn602, Tn602	2	Not Find	0
GCA_002119485.1	Tn6029, Tn6292, Tn6205, Tn6292, Tn4352, Tn6292, Tn21, Tn2012, Tn2012, Tn6292, Tn6292	11	sul2, aph(3'')-Ib, aph(6)-Id, aph(3'')-Ib, aph(6)-Id, aph(3')-Ia	6
GCA_022936405.1	Tn6292, Tn6292	2	Not Find	0
GCA_019969195.1	Tn6292, Tn1721, Tn6292, Tn6292, Tn6292, Tn21-like, Tn6292, Tn6292, Tn6292, Tn6292, Tn6292, Tn4352, Tn6292, Tn6292, Tn21, Tn6292	16	aph(3')-Ia	1
GCA_024266265.1	Tn10	1	tet(B)	1
GCA_004768625.1	Tn6018-L, Tn602	2	Not Find	0
GCA_023330845.1	Tn6292, Tn10, Tn21, Tn6029, Tn6205, Tn6292, Tn6292	7	tet(B), sul2, aph(3'')-Ib, aph(6)-Id, aph(3'')-Ib, aph(6)-Id	6
GCA_012051385.1	Tn6292	1	Not Find	0
GCA_002953175.1	Tn602, Tn6018-L	2	Not Find	0
GCA_011057955.1	Tn21-like, Tn6292, Tn21, Tn6292, Tn6292	5	Not Find	0
GCA_900635555.1	Tn602	1	Not Find	0
GCA_000486525.2	Tn3411	1	Not Find	0
GCA_004324245.2	Tn6292, Tn6029, Tn6205, Tn6292, Tn21, Tn10, Tn6292	7	aph(6)-Id, aph(3'')-Ib, sul2, aph(6)-Id, aph(3'')-Ib, tet(B)	6
GCA_004798765.1	Tn6018-L, Tn602	2	Not Find	0
GCA_010474285.2	Tn6292, Tn10, Tn21, Tn6029, Tn6205, Tn6292, Tn6292	7	tet(B), sul2, aph(3'')-Ib, aph(6)-Id, aph(3'')-Ib, aph(6)-Id	6
GCA_008412045.2	Tn6292, Tn6292	2	Not Find	0
GCA_004194625.2	Tn6292, Tn6292, Tn6082, Tn602, Tn6205, Tn6292, Tn402, Tn21, Tn21-like, Tn6292, Tn4352, Tn6292, Tn1721, Tn6292, Tn6292, Tn6292, Tn6292	17	aph(3')-Ia, aph(3'')-Ib, aph(6)-Id	3
GCA_022569715.1	Tn6292, Tn6292, Tn6292, Tn6205, Tn1721, Tn21-like, Tn6292	7	aph(3'')-Ib, aph(6)-Id	2
GCA_014123145.1	Tn602, Tn602, Tn602, Tn602, Tn602, Tn602, Tn602, Tn602, Tn602	9	Not Find	0
GCA_006697045.2	Tn6292, Tn6292, Tn602, Tn6292, Tn10, Tn6292	6	tet(B)	1
GCA_016454205.1	Tn602	1	Not Find	0
GCA_019915745.1	Tn2012, Tn2012	2	Not Find	0
GCA_003589785.1	Tn2012, Tn2012, Tn2012	3	Not Find	0
GCA_001278275.1	Tn2012, Tn2012	2	Not Find	0
GCA_012957145.2	Tn6018-L, Tn602, Tn602	3	Not Find	0
GCA_005767315.2	Tn6292, Tn602, Tn6292, Tn6196, Tn6292, Tn6292	6	Not Find	0
GCA_014524605.1	Tn602, Tn6292, Tn602	3	Not Find	0
GCA_012053525.1	Tn6292	1	Not Find	0
GCA_021266265.1	Tn6292, Tn6292	2	Not Find	0
GCA_009533475.2	Tn6292, Tn6292, Tn6292, Tn6292, Tn6292, Tn6292	6	Not Find	0
GCA_024266425.1	Tn6292, Tn6029, Tn6205, Tn6292, Tn6292	5	sul2, aph(3'')-Ib, aph(6)-Id, aph(3'')-Ib, aph(6)-Id	5
GCA_005996325.2	Tn602	1	Not Find	0
GCA_000442415.1	Tn602, Tn21, Tn602, Tn602, Tn602	5	Not Find	0
GCA_006342205.2	Tn2012, Tn6292, Tn6292, Tn6196, Tn5073, Tn6292	6	Not Find	0
GCA_001359015.2	Tn3411	1	Not Find	0
GCA_015697805.1	Tn6292, Tn6029, Tn6205, Tn6292, Tn21, Tn10, Tn6292, Tn6292, Tn21, Tn21-like, Tn6292, Tn602, Tn6292	13	aph(6)-Id, aph(3'')-Ib, sul2, aph(6)-Id, aph(3'')-Ib, tet(B)	6
GCA_008918345.2	Tn6292, Tn10, Tn21, Tn6029, Tn6205, Tn6292, Tn6292	7	tet(B), sul2, aph(3'')-Ib, aph(6)-Id, aph(3'')-Ib, aph(6)-Id	6
GCA_012558165.1	Tn6292, Tn6292, Tn6292, Tn602, Tn6205, Tn6292, Tn6292, Tn2012	8	aph(6)-Id, aph(3'')-Ib	2
GCA_012052605.1	Tn6292	1	Not Find	0
GCA_003325315.1	Tn602	1	Not Find	0
GCA_024917195.1	Tn6292, Tn6292, Tn21, Tn6292, Tn21-like	5	Not Find	0
GCA_006340535.2	Tn2012	1	Not Find	0
GCA_007861645.2	Tn2012, Tn6292, Tn6292, Tn6196, Tn5073, Tn6292	6	Not Find	0
GCA_907163165.1	Tn6292, Tn10, Tn21, Tn6292, Tn6292, Tn6292, Tn6029, Tn6205, Tn6292	9	tet(B), aph(6)-Id, aph(3'')-Ib, sul2, aph(6)-Id, aph(3'')-Ib	6
GCA_015697785.1	Tn6292, Tn10, Tn21, Tn6029, Tn6205, Tn6292, Tn6292, Tn6292, Tn6292, Tn6292, Tn6292	11	tet(B), sul2, aph(3'')-Ib, aph(6)-Id, aph(3'')-Ib, aph(6)-Id	6
GCA_007862225.2	Tn602	1	Not Find	0
GCA_015732575.1	Tn6292, Tn10, Tn21, Tn6029, Tn6205, Tn6292, Tn6292	7	tet(B), sul2, aph(3'')-Ib, aph(6)-Id, aph(3'')-Ib, aph(6)-Id	6
GCA_003718255.1	Tn9-like, Tn21-like, Tn21, Tn6292, Tn6029, Tn6205, Tn6292, Tn21	8	catA1, aph(6)-Id, aph(3'')-Ib, sul2, aph(6)-Id, aph(3'')-Ib	6
GCA_012052445.1	Tn6292, Tn6292, Tn6292, Tn6292, Tn6292, Tn6292	6	Not Find	0
GCA_012053905.1	Tn3411, Tn602, Tn6292	3	Not Find	0
GCA_021266425.1	Tn6292, Tn6292	2	Not Find	0
GCA_003986635.1	Tn602	1	Not Find	0
GCA_019670345.1	Tn6292, Tn10, Tn21, Tn6029, Tn6205, Tn6292, Tn6292	7	tet(B), sul2, aph(3'')-Ib, aph(6)-Id, aph(3'')-Ib, aph(6)-Id	6
GCA_000963535.2	Tn602, Tn602, Tn602, Tn602, Tn602, Tn602, Tn602, Tn602, Tn602, Tn602	10	Not Find	0
GCA_010612865.2	Tn2012	1	Not Find	0
GCA_013162025.1	Tn602	1	Not Find	0
GCA_009664635.1	Tn6292, Tn6292, Tn2012, Tn2012	4	Not Find	0
GCA_009667835.1	Tn6292, Tn6292	2	Not Find	0
GCA_016452145.1	Tn602, Tn602, Tn602, Tn602, Tn602, Tn602, Tn602, Tn602, Tn602, Tn602, Tn602, Tn602	12	Not Find	0
GCA_002210025.1	Tn6292, Tn6029, Tn6205, Tn6292, Tn21, Tn10, Tn6292	7	aph(6)-Id, aph(3'')-Ib, sul2, aph(6)-Id, aph(3'')-Ib, tet(B)	6
GCA_001647755.1	Tn6292	1	Not Find	0
GCA_005447225.2	Tn21, Tn402	2	Not Find	0
GCA_001975245.1	Tn602, Tn602, Tn602, Tn602, Tn602, Tn602, Tn602, Tn602, Tn602, Tn602, Tn602, Tn3411	12	Not Find	0
GCA_024664715.1	Tn6292	1	Not Find	0
GCA_907163245.1	Tn6292, Tn10, Tn21, Tn6029, Tn6205, Tn6292, Tn6292	7	tet(B), sul2, aph(3'')-Ib, aph(6)-Id, aph(3'')-Ib, aph(6)-Id	6
GCA_005890175.1	Tn6292	1	Not Find	0
GCA_003718175.1	Tn9-like, Tn21-like, Tn21, Tn6292, Tn6029, Tn6205, Tn6292, Tn21	8	catA1, aph(6)-Id, aph(3'')-Ib, sul2, aph(6)-Id, aph(3'')-Ib	6
GCA_002741865.1	Tn602, Tn602, Tn602	3	Not Find	0
GCA_907163195.1	Tn6292, Tn10, Tn21, Tn6292, Tn2012	5	tet(B)	1
GCA_009806735.1	Tn6292, Tn6029, Tn6205, Tn6292, Tn6292	5	sul2, aph(3'')-Ib, aph(6)-Id, aph(3'')-Ib, aph(6)-Id	5
GCA_020736305.1	Tn602, Tn602, Tn602, Tn602	4	Not Find	0
GCA_012050385.1	Tn6292	1	Not Find	0
GCA_024266545.1	Tn6292, Tn6292, Tn602, Tn6205, Tn6292	5	aph(6)-Id, aph(3'')-Ib	2
GCA_024364985.1	Tn6292, Tn10, Tn6292	3	tet(B)	1
GCA_005160385.1	Tn6292, Tn6029, Tn6205, Tn6292	4	aph(6)-Id, aph(3'')-Ib, sul2, aph(6)-Id, aph(3'')-Ib	5
GCA_001540845.1	Tn6292, Tn10, Tn21, Tn6029, Tn6205, Tn6292, Tn6292	7	tet(B), sul2, aph(3'')-Ib, aph(6)-Id, aph(3'')-Ib, aph(6)-Id	6
GCA_022936485.1	Tn6292, Tn6292, Tn6292, Tn6292, Tn6292	5	Not Find	0
GCA_003856755.1	Tn9-like, Tn21-like, Tn10, Tn21, Tn402, Tn6292	6	catA1, tet(B)	2
GCA_018338415.1	Tn21, Tn4352, Tn6292, Tn9-like, Tn21-like, Tn6292, Tn402, Tn6292, Tn6292	9	aph(3')-Ia, catA1	2
GCA_010621305.2	Tn6292, Tn21-like, Tn6205, Tn6292	4	aph(6)-Id, aph(3'')-Ib	2
GCA_005144945.1	Tn602, Tn602	2	Not Find	0
GCA_001088345.2	Tn6292, Tn6029, Tn6205, Tn6292, Tn6292	5	sul2, aph(3'')-Ib, aph(6)-Id, aph(3'')-Ib, aph(6)-Id	5
GCA_000272735.4	Tn602, Tn602, Tn602	3	Not Find	0
GCA_003030105.1	Tn2012, Tn2012, Tn6292, Tn2012, Tn2012	5	Not Find	0
GCA_004919205.1	Tn6292, Tn6029, Tn6205, Tn6292, Tn21, Tn10, Tn6292	7	aph(6)-Id, aph(3'')-Ib, sul2, aph(6)-Id, aph(3'')-Ib, tet(B)	6
GCA_023330745.1	Tn602	1	Not Find	0
GCA_007040365.2	Tn602, Tn602	2	Not Find	0
GCA_001623845.1	Tn2012, Tn2012	2	Not Find	0
GCA_004324115.2	Tn6292, Tn10, Tn21, Tn6029, Tn6205, Tn6292, Tn6292	7	tet(B), sul2, aph(3'')-Ib, aph(6)-Id, aph(3'')-Ib, aph(6)-Id	6
GCA_013698985.2	Tn6292, Tn6292, Tn6292, Tn6205, Tn1721, Tn21-like, Tn6292	7	aph(3'')-Ib, aph(6)-Id	2
GCA_024364865.1	Tn602, Tn6292, Tn6292, Tn6292, Tn6292, Tn6292, Tn6292, Tn6292, Tn6292, Tn602, Tn6292, Tn21, Tn21-like, Tn6292, Tn602, Tn6292, Tn6292, Tn6292, Tn6029, Tn6205, Tn6292, Tn21, Tn10, Tn6292	24	aph(6)-Id, aph(3'')-Ib, sul2, aph(6)-Id, aph(3'')-Ib, tet(B)	6
GCA_004941405.1	Tn6292, Tn6029, Tn6205, Tn6292, Tn21, Tn10, Tn6292	7	aph(6)-Id, aph(3'')-Ib, sul2, aph(6)-Id, aph(3'')-Ib, tet(B)	6
GCA_002208965.2	Tn2012, Tn2012	2	Not Find	0
GCA_001278315.1	Tn2012, Tn6205, Tn6292, Tn602, Tn602, Tn5073, Tn4, Tn801, Tn6292, Tn6292, Tn6292, Tn6205, Tn6292, Tn6292, Tn602, Tn602, Tn602, Tn602, Tn602, Tn602, Tn602, Tn602, Tn602, Tn602, Tn602, Tn602, Tn602, Tn6292, Tn6292, Tn21-like, Tn6292, Tn6292, Tn6292, Tn6292	34	aph(3'')-Ib, aph(6)-Id, aph(3'')-Ib, aph(6)-Id, blaTEM-1B, blaTEM-1B	6
GCA_021183545.1	Tn6292	1	Not Find	0
GCA_011480755.2	Tn2012, Tn6292, Tn6292, Tn6196, Tn5073, Tn6292	6	Not Find	0
GCA_019670465.1	Tn6292, Tn10, Tn21, Tn6029, Tn6205, Tn6292, Tn6292	7	sul2, aph(3'')-Ib, aph(6)-Id, aph(3'')-Ib, aph(6)-Id	5
GCA_021266305.1	Tn6292, Tn6292	2	Not Find	0
GCA_021474345.1	Tn6292, Tn10, Tn21, Tn6029, Tn6205, Tn6292, Tn6292	7	tet(B), sul2, aph(3'')-Ib, aph(6)-Id, aph(3'')-Ib, aph(6)-Id	6
GCA_018340115.1	Tn602	1	Not Find	0
GCA_002313125.1	Tn6292, Tn6029, Tn6205, Tn6292, Tn21, Tn10, Tn6292	7	aph(6)-Id, aph(3'')-Ib, sul2, aph(6)-Id, aph(3'')-Ib, tet(B)	6
GCA_024722255.1	Tn6292, Tn6292, Tn6292, Tn6292, Tn6292, Tn6292, Tn6292, Tn6292, Tn6292, Tn6292, Tn6292, Tn6292, Tn6292, Tn6292, Tn6292, Tn6292, Tn6292, Tn6292, Tn6292, Tn6292, Tn6292	21	Not Find	0
GCA_012050025.1	Tn6292, Tn10, Tn21, Tn6292, Tn6029, Tn6205, Tn6292, Tn6292	8	tet(B), sul2, aph(3'')-Ib, aph(6)-Id, aph(3'')-Ib, aph(6)-Id	6
GCA_018141945.1	Tn21-like	1	Not Find	0
GCA_001356455.2	Tn21, Tn6029, Tn6205, Tn6292, Tn6292, Tn21, Tn21-like, Tn9-like	8	sul2, aph(3'')-Ib, aph(6)-Id, aph(3'')-Ib, aph(6)-Id, catA1	6
GCA_907163235.1	Tn6292, Tn10, Tn21, Tn6292	4	tet(B)	1
GCA_003717995.1	Tn9-like, Tn21-like, Tn21, Tn6292, Tn21	5	catA1	1
GCA_004919445.1	Tn6292	1	Not Find	0
GCA_024266145.1	Tn6292, Tn6205, Tn6292, Tn6196, Tn6292, Tn6292, Tn6018-L, Tn6292, Tn6292	9	aph(3'')-Ib, aph(6)-Id	2
GCA_024508075.1	Tn602, Tn602	2	Not Find	0
GCA_022670675.1	Tn6292, Tn602, Tn6292, Tn21, Tn402, Tn6292	6	Not Find	0
GCA_004124195.2	Tn6292, Tn1721, Tn6292, Tn6292, Tn6292, Tn21-like, Tn6292, Tn6292, Tn6292, Tn6292, Tn6292, Tn4352, Tn6292, Tn6292, Tn21, Tn6292	16	aph(3')-Ia	1
GCA_008931225.1	Tn6292, Tn10	2	tet(B)	1
GCA_005537135.1	Tn6292, Tn6292	2	Not Find	0
GCA_024364905.1	Tn21, Tn21-like, Tn6292, Tn602, Tn6292, Tn6292, Tn6292, Tn6292, Tn6292, Tn6292, Tn6292, Tn6292, Tn6292, Tn602, Tn6292, Tn6292, Tn6029, Tn6205, Tn6292, Tn21, Tn10, Tn6292	22	aph(6)-Id, aph(3'')-Ib, sul2, aph(6)-Id, aph(3'')-Ib, tet(B)	6
GCA_021497565.1	Tn602	1	Not Find	0
GCA_009667745.1	Tn6292, Tn6292, Tn6205, Tn602, Tn6292, Tn6292	6	aph(3'')-Ib, aph(6)-Id	2
GCA_016451985.1	Tn602, Tn602, Tn602	3	Not Find	0
GCA_009017295.1	Tn602	1	Not Find	0
GCA_019670225.1	Tn6292, Tn6292, Tn6029, Tn6205, Tn6292, Tn21, Tn10, Tn6292	8	aph(6)-Id, aph(3'')-Ib, sul2, aph(6)-Id, aph(3'')-Ib, tet(B)	6
GCA_008479505.2	Tn2012	1	Not Find	0
GCA_010503935.2	Tn6292, Tn6029, Tn6205, Tn6292, Tn21, Tn10, Tn6292	7	aph(6)-Id, aph(3'')-Ib, sul2, aph(6)-Id, aph(3'')-Ib, tet(B)	6
GCA_007765475.2	Tn602, Tn602, Tn6292, Tn6029, Tn6205, Tn6292, Tn21, Tn10, Tn6292	9	aph(6)-Id, aph(3'')-Ib, sul2, aph(6)-Id, aph(3'')-Ib, tet(B)	6
GCA_022569775.1	Tn6292, Tn6292, Tn6292, Tn6205, Tn1721, Tn6292	6	aph(3'')-Ib, aph(6)-Id	2
GCA_004124095.2	Tn6292, Tn10, Tn6292	3	tet(B)	1
GCA_003515965.1	Tn6292, Tn6292	2	Not Find	0
GCA_002238275.1	Tn21-like, Tn6292, Tn6292, Tn6205, Tn402, Tn21	6	aph(3'')-Ib, aph(6)-Id	2
GCA_010762015.2	Tn6292, Tn10, Tn21, Tn6029, Tn6205, Tn6292, Tn6292, Tn602, Tn602, Tn602, Tn602, Tn602, Tn602, Tn602	14	tet(B), sul2, aph(3'')-Ib, aph(6)-Id, aph(3'')-Ib, aph(6)-Id	6
GCA_013161805.1	Tn602	1	Not Find	0
GCA_006124375.2	Tn6292, Tn6292, Tn6292, Tn6292, Tn6292, Tn6205, Tn1721, Tn21-like, Tn6292	9	aph(3'')-Ib, aph(6)-Id	2
GCA_013710925.2	Tn6292, Tn6292, Tn6292, Tn6205, Tn1721, Tn21-like, Tn6292	7	aph(3'')-Ib, aph(6)-Id	2
GCA_003717895.1	Tn9-like, Tn21-like, Tn21, Tn6292, Tn6029, Tn6205, Tn6292, Tn21	8	catA1, aph(6)-Id, aph(3'')-Ib, sul2, aph(6)-Id, aph(3'')-Ib	6
GCA_012052805.1	Tn6292	1	Not Find	0
GCA_021474245.1	Tn6292, Tn6029, Tn6205, Tn6292, Tn21, Tn10, Tn6292, Tn602, Tn602	9	aph(6)-Id, aph(3'')-Ib, sul2, aph(6)-Id, aph(3'')-Ib, tet(B)	6
GCA_005221485.1	Tn6292	1	Not Find	0
GCA_001293505.1	Tn6292, Tn6292	2	Not Find	0
GCA_003718475.1	Tn21, Tn6292, Tn6292, Tn21, Tn21-like, Tn9-like	6	catA1	1
GCA_024364965.1	Tn6292, Tn10, Tn21, Tn6029, Tn6205, Tn6292, Tn6292	7	tet(B), sul2, aph(3'')-Ib, aph(6)-Id, aph(3'')-Ib, aph(6)-Id	6
GCA_008931245.1	Tn6292, Tn10	2	tet(B)	1
GCA_907163175.1	Tn6292	1	Not Find	0
GCA_008471305.2	Tn6292, Tn10, Tn21, Tn6029, Tn6205, Tn6292, Tn6292	7	tet(B), sul2, aph(3'')-Ib, aph(6)-Id, aph(3'')-Ib, aph(6)-Id	6
GCA_016454785.1	Tn602	1	Not Find	0
GCA_023330825.1	Tn6292, Tn10, Tn21, Tn6029, Tn6205, Tn6292, Tn6292	7	tet(B), sul2, aph(3'')-Ib, aph(6)-Id, aph(3'')-Ib, aph(6)-Id	6
GCA_006338875.2	Tn2012	1	Not Find	0
GCA_016025415.2	Tn6292	1	Not Find	0
GCA_018460045.1	Tn6292, Tn6029, Tn6205, Tn6292, Tn21, Tn10, Tn6292	7	aph(6)-Id, aph(3'')-Ib, sul2, aph(6)-Id, aph(3'')-Ib, tet(B)	6
GCA_021474325.1	Tn6292, Tn6029, Tn6205, Tn6292, Tn21, Tn10, Tn6292	7	aph(6)-Id, aph(3'')-Ib, sul2, aph(6)-Id, aph(3'')-Ib, tet(B)	6
GCA_019063905.1	Tn6292, Tn6292, Tn6205, Tn6292, Tn2012	5	aph(3'')-Ib, aph(6)-Id	2
GCA_004919385.1	Tn602, Tn602, Tn6292, Tn6029, Tn6292, Tn6205, Tn6292, Tn6292, Tn6292, Tn10	10	sul2, aph(3'')-Ib, aph(6)-Id, aph(3'')-Ib, aph(6)-Id, tet(B)	6
GCA_012052965.1	Tn3411, Tn6292	2	Not Find	0
GCA_021266365.1	Tn6292, Tn6292, Tn6292, Tn6292	4	Not Find	0
GCA_022870605.1	Tn602	1	Not Find	0
GCA_015240995.1	Tn6292	1	Not Find	0
GCA_019670405.1	Tn6292, Tn10, Tn21, Tn6292	4	tet(B)	1
GCA_009756475.1	Tn6292, Tn6029, Tn6205, Tn6292, Tn21, Tn10, Tn6292	7	aph(6)-Id, aph(3'')-Ib, sul2, aph(6)-Id, aph(3'')-Ib, tet(B)	6
GCA_021183525.1	Tn602, Tn602, Tn602	3	Not Find	0
GCA_016454305.1	Tn602	1	Not Find	0
GCA_003718515.1	Tn9-like, Tn21-like, Tn21, Tn6292, Tn21	5	catA1	1
GCA_004280135.2	Tn602	1	Not Find	0
GCA_009017315.1	Tn6292, Tn6292, Tn6205, Tn6292, Tn21, Tn10, Tn6292	7	aph(6)-Id, aph(3'')-Ib, tet(B)	3
GCA_004919425.1	Tn6292, Tn6292, Tn10, Tn6292	4	tet(B)	1
GCA_024266125.1	Tn6292, Tn6292, Tn6292, Tn21, Tn402, Tn6292, Tn4352, Tn6292, Tn21, Tn6292, Tn6292, Tn6292, Tn6292, Tn6292, Tn6292, Tn6292, Tn6292, Tn6292	18	aph(3')-Ia	1
GCA_019967915.1	Tn602, Tn602, Tn602, Tn602, Tn602	5	Not Find	0
GCA_015697765.1	Tn6292, Tn6292, Tn6292, Tn6292, Tn602, Tn6292, Tn6292, Tn6292, Tn6292, Tn6292, Tn6292, Tn6292, Tn6029, Tn6292, Tn6205, Tn6292, Tn6292, Tn6292, Tn6292, Tn602, Tn6292	21	blaTEM-1B, sul2, aph(3'')-Ib, aph(6)-Id, aph(3'')-Ib, aph(6)-Id	6
GCA_907163185.1	Tn6292, Tn10, Tn21, Tn6029, Tn6205, Tn6292, Tn6292, Tn602, Tn602	9	tet(B), sul2, aph(3'')-Ib, aph(6)-Id, aph(3'')-Ib, aph(6)-Id	6
GCA_004324095.2	Tn6292, Tn6029, Tn6205, Tn6292, Tn21, Tn10, Tn6292	7	aph(6)-Id, aph(3'')-Ib, sul2, aph(6)-Id, aph(3'')-Ib, tet(B)	6
GCA_013376955.1	Tn6292, Tn6292, Tn6292, Tn6292	4	Not Find	0
GCA_005904905.2	Tn6292, Tn21-like, Tn6205, Tn6292, Tn6292, Tn6292, Tn6292, Tn6292, Tn6292	9	aph(6)-Id, aph(3'')-Ib	2
GCA_012935275.1	Tn6292, Tn10, Tn6292, Tn602, Tn6292, Tn6292	6	tet(B)	1
GCA_018336435.1	Tn6292, Tn6292, Tn602	3	Not Find	0
GCA_001367555.2	Tn9-like, Tn21-like, Tn21, Tn6292, Tn6029, Tn6205, Tn6292, Tn21	8	catA1, aph(6)-Id, aph(3'')-Ib, sul2, aph(6)-Id, aph(3'')-Ib	6
GCA_014250335.1	Tn6292	1	Not Find	0
GCA_006855945.2	Tn6292, Tn6292, Tn10, Tn6292, Tn6292, Tn6292, Tn6292, Tn6292, Tn6292	9	tet(B)	1
GCA_021496255.1	Tn6292, Tn6292, Tn6292, Tn6292, Tn6292, Tn6292, Tn6292, Tn6292, Tn6292, Tn6292	10	Not Find	0
GCA_005222465.1	Tn6292, Tn1721, Tn6292, Tn6292, Tn6292, Tn21-like, Tn6292, Tn6292, Tn6292, Tn6292, Tn6292, Tn4352, Tn6292, Tn6292, Tn21, Tn6292	16	aph(3')-Ia	1
GCA_005617015.2	Tn6292, Tn10, Tn21, Tn6029, Tn6292, Tn6205, Tn6292, Tn6292	8	tet(B), aph(6)-Id, aph(3'')-Ib, sul2, blaTEM-1B, aph(6)-Id, aph(3'')-Ib	7
GCA_010769995.2	Tn6292, Tn10, Tn21, Tn6029, Tn6205, Tn6292, Tn6292	7	tet(B), sul2, aph(3'')-Ib, aph(6)-Id, aph(3'')-Ib, aph(6)-Id	6
GCA_005996465.2	Tn602	1	Not Find	0
GCA_001620225.1	Tn602, Tn602, Tn602, Tn602, Tn602, Tn602, Tn602, Tn602, Tn602, Tn602	10	Not Find	0
GCA_013416235.1	Tn6292, Tn10, Tn21, Tn6292, Tn6292, Tn6029, Tn6205, Tn6292	8	tet(B), aph(6)-Id, aph(3'')-Ib, sul2, aph(6)-Id, aph(3'')-Ib	6
GCA_008457465.2	Tn602	1	Not Find	0
GCA_021266285.1	Tn6292	1	Not Find	0
GCA_007765355.2	Tn6292, Tn10, Tn6292, Tn602, Tn6292	5	tet(B)	1
GCA_023330725.1	Tn6292, Tn10, Tn21, Tn6029, Tn6205, Tn6292	6	tet(B), sul2, aph(3'')-Ib, aph(6)-Id, aph(3'')-Ib, aph(6)-Id	6
GCA_022350005.1	Tn6292	1	Not Find	0
GCA_002763415.1	Tn6292, Tn6292, Tn6029, Tn6205, Tn6292	5	aph(6)-Id, aph(3'')-Ib, sul2, aph(6)-Id, aph(3'')-Ib	5
GCA_012054045.1	Tn6292	1	Not Find	0
GCA_024442255.1	Tn6292, Tn6292	2	Not Find	0
GCA_018338635.1	Tn9-like, Tn21-like, Tn6292, Tn402, Tn6292, Tn4352, Tn6292, Tn21	8	catA1, aph(3')-Ia	2
GCA_010775215.2	Tn2012	1	Not Find	0
GCA_024722475.1	Tn6292, Tn6292, Tn6292, Tn6292, Tn6292, Tn6292, Tn6292, Tn6292, Tn6292, Tn6292, Tn6292, Tn6292, Tn6292, Tn6292	14	Not Find	0
GCA_003325055.1	Tn21, Tn6029, Tn6205, Tn602, Tn602	5	sul2, aph(3'')-Ib, aph(6)-Id, aph(3'')-Ib, aph(6)-Id	5
GCA_015074885.1	Tn2012	1	Not Find	0
GCA_019670245.1	Tn6292, Tn10, Tn21, Tn6029, Tn6205, Tn6292, Tn6292	7	tet(B), sul2, aph(3'')-Ib, aph(6)-Id, aph(3'')-Ib, aph(6)-Id	6
GCA_011480175.2	Tn602, Tn602, Tn602, Tn602	4	Not Find	0
GCA_008607005.2	Tn2012	1	Not Find	0
GCA_008727535.1	Tn602, Tn6292, Tn6292, Tn602, Tn21, Tn402, Tn6292, Tn6292, Tn6292, Tn602, Tn602, Tn602, Tn6292, Tn6205, Tn6292, Tn6292, Tn6292, Tn6292, Tn21-like, Tn6292, Tn602, Tn6292, Tn6292, Tn21, Tn6029, Tn6205	26	aph(6)-Id, aph(3'')-Ib, sul2, aph(3'')-Ib, aph(6)-Id, aph(3'')-Ib, aph(6)-Id	7
GCA_004798785.1	Tn6018-L	1	Not Find	0
GCA_002209205.2	Tn6292, Tn10, Tn6205, Tn602, Tn6082, Tn6292, Tn6292, Tn6292, Tn6292, Tn6292, Tn6292, Tn6292, Tn6292, Tn6292	14	tet(B), aph(3'')-Ib, aph(6)-Id	3
GCA_003718355.1	Tn21, Tn6292, Tn6292, Tn21, Tn21-like, Tn9-like	6	catA1	1
GCA_003718115.1	Tn9-like, Tn21-like, Tn21, Tn6292, Tn6029, Tn6205, Tn6292, Tn21	8	catA1, aph(6)-Id, aph(3'')-Ib, sul2, aph(6)-Id, aph(3'')-Ib	6
GCA_022936345.1	Tn6292, Tn3411, Tn9-like, Tn21-like, Tn6292, Tn6292, Tn21, Tn6292, Tn6292, Tn6292, Tn6292, Tn6292, Tn6292, Tn6292	14	catA1	1
GCA_900166885.1	Tn6292, Tn10, Tn6292	3	tet(B)	1
GCA_900538085.1	Tn6292	1	Not Find	0
GCA_011184255.2	Tn6292, Tn6292, Tn6292, Tn6292, Tn6205, Tn1721, Tn21-like, Tn6292	8	aph(3'')-Ib, aph(6)-Id	2
GCA_024266525.1	Tn6292, Tn6292, Tn6292, Tn6292, Tn6292, Tn6292, Tn6292, Tn6292, Tn6292	9	Not Find	0
GCA_009664575.1	Tn6292, Tn10, Tn21, Tn6029, Tn6205, Tn6292, Tn6292	7	tet(B), sul2, aph(3'')-Ib, aph(6)-Id, aph(3'')-Ib, aph(6)-Id	6
GCA_006339875.2	Tn602, Tn602, Tn602	3	Not Find	0
GCA_003986655.1	Tn2012	1	Not Find	0
GCA_019670325.1	Tn6292, Tn10	2	tet(B)	1
GCA_021266445.1	Tn6292, Tn6292	2	Not Find	0
GCA_013138105.1	Tn602	1	Not Find	0
GCA_004124175.2	Tn6292, Tn6292, Tn6029, Tn6292, Tn6205, Tn6292, Tn21, Tn10, Tn6292, Tn6292	10	blaTEM-1B, sul2, aph(3'')-Ib, aph(6)-Id, aph(3'')-Ib, aph(6)-Id, tet(B)	7
GCA_022670695.1	Tn6292, Tn6292, Tn6292, Tn6292, Tn6292, Tn6292, Tn6292, Tn6292, Tn21, Tn6292, Tn6292, Tn6292	12	Not Find	0
GCA_024365025.1	Tn6292, Tn21, Tn10, Tn6292	4	tet(B)	1
GCA_016455305.1	Tn6292, Tn1721, Tn6292, Tn6292, Tn6292, Tn21-like, Tn6292, Tn6292, Tn6292, Tn6292, Tn6292, Tn4352, Tn6292, Tn6292, Tn21, Tn6292	16	aph(3')-Ia	1
GCA_003717975.1	Tn9-like, Tn21-like, Tn21, Tn6292, Tn21	5	catA1	1
GCA_007862245.2	Tn6292, Tn21-like, Tn6205, Tn6292, Tn6292, Tn6292, Tn6292, Tn6292, Tn6292	9	aph(6)-Id, aph(3'')-Ib	2
GCA_012957765.2	Tn602, Tn602	2	Not Find	0
GCA_011118855.2	Tn6292, Tn10, Tn21, Tn6029, Tn6205, Tn6292, Tn6292	7	tet(B), sul2, aph(3'')-Ib, aph(6)-Id, aph(3'')-Ib, aph(6)-Id	6
GCA_004324015.2	Tn6292	1	Not Find	0
GCA_900635545.1	Tn602	1	Not Find	0
GCA_004919305.1	Tn6029, Tn6292, Tn6205, Tn6292, Tn21, Tn10, Tn6292	7	blaTEM-1B, sul2, aph(3'')-Ib, aph(6)-Id, aph(3'')-Ib, aph(6)-Id, tet(B)	7
GCA_006517035.1	Tn6292	1	Not Find	0
GCA_019468645.1	Tn2012, Tn6292, Tn602, Tn6292, Tn6292, Tn6292, Tn6292	7	Not Find	0
GCA_016452125.1	Tn602	1	Not Find	0
GCA_022870685.1	Tn2012, Tn6292, Tn10, Tn21, Tn6029, Tn6205, Tn6292	7	tet(B), sul2, aph(3'')-Ib, aph(6)-Id, aph(3'')-Ib, aph(6)-Id	6
GCA_019969255.1	Tn6292	1	Not Find	0
GCA_006874805.1	Tn6292, Tn6029, Tn6205, Tn6292, Tn21, Tn10, Tn6292	7	aph(6)-Id, aph(3'')-Ib, sul2, aph(6)-Id, aph(3'')-Ib, tet(B)	6
GCA_003718595.1	Tn9-like, Tn21-like, Tn21, Tn6292, Tn6029, Tn6205, Tn6292, Tn21	8	catA1, aph(6)-Id, aph(3'')-Ib, sul2, aph(6)-Id, aph(3'')-Ib	6
GCA_012049605.1	Tn21, Tn402, Tn21, Tn21-like, Tn9-like, Tn6292, Tn3411, Tn6205	8	catA1, aph(6)-Id, aph(3'')-Ib	3
GCA_021545725.1	Tn602, Tn602, Tn602	3	Not Find	0
GCA_009221265.2	Tn6018-L	1	Not Find	0
GCA_023848645.1	Tn6292, Tn10, Tn21, Tn6292, Tn6029, Tn6205, Tn6292, Tn6292	8	sul2, aph(3'')-Ib, aph(6)-Id, aph(3'')-Ib, aph(6)-Id	5
GCA_024364885.1	Tn6292, Tn6029, Tn6205, Tn6292, Tn21, Tn10, Tn6292	7	aph(6)-Id, aph(3'')-Ib, sul2, aph(6)-Id, aph(3'')-Ib, tet(B)	6
GCA_005688015.2	Tn602	1	Not Find	0
GCA_004919145.1	Tn6292	1	Not Find	0
GCA_024266445.1	Tn6292, Tn10, Tn21, Tn6029, Tn6205, Tn6292, Tn6292, Tn602	8	tet(B), sul2, aph(3'')-Ib, aph(6)-Id, aph(3'')-Ib, aph(6)-Id	6
GCA_020714825.1	Tn6292	1	Not Find	0
GCA_016454665.1	Tn6292, Tn6196, Tn1721, Tn6205, Tn6292, Tn21-like, Tn801	7	aph(6)-Id, aph(3'')-Ib, blaTEM-1B	3
GCA_008727615.1	Tn6292, Tn4352, Tn6292, Tn6292, Tn6292, Tn6205, Tn6292, Tn402, Tn21, Tn21-like, Tn6292, Tn6279, Tn6196, Tn5073, Tn6292, Tn6292, Tn6292, Tn21, Tn6292	19	aph(3')-Ia, mph(E), msr(E), armA, sul1, aph(6)-Id, aph(3'')-Ib	7
GCA_009524135.2	Tn2012, Tn6292	2	Not Find	0
GCA_019915945.1	Tn6292, Tn10, Tn21, Tn6029, Tn6205, Tn6292, Tn6292	7	tet(B), sul2, aph(3'')-Ib, aph(6)-Id, aph(3'')-Ib, aph(6)-Id	6
GCA_003718075.1	Tn9-like, Tn21-like, Tn21, Tn6292, Tn21	5	catA1	1
GCA_010794875.2	Tn10	1	Not Find	0
GCA_004194635.5	Tn6292, Tn917, Tn6292, Tn6292	4	Not Find	0
GCA_024507995.1	Tn602, Tn602	2	Not Find	0
GCA_012053145.1	Tn6292, Tn6292, Tn6292, Tn6292, Tn6292, Tn6292, Tn6292, Tn6292, Tn602, Tn6292, Tn6292, Tn6292, Tn6029, Tn6205, Tn6292, Tn6292, Tn6292, Tn6292	18	sul2, aph(3'')-Ib, aph(6)-Id, aph(3'')-Ib, aph(6)-Id	5
GCA_005094845.1	Tn6292, Tn6292, Tn6292, Tn10, Tn21, Tn6029, Tn6205, Tn6292, Tn6292	9	tet(B), sul2, aph(3'')-Ib, aph(6)-Id, aph(3'')-Ib, aph(6)-Id	6
GCA_019469485.1	Tn21-like, Tn6292, Tn21, Tn6292, Tn6292	5	Not Find	0
GCA_010829725.2	Tn6292, Tn6292, Tn6292, Tn1721, Tn6205, Tn6292, Tn6292	7	aph(6)-Id, aph(3'')-Ib	2
GCA_019670165.1	Tn6292, Tn10, Tn21, Tn6029, Tn6205, Tn6292, Tn6292	7	tet(B), sul2, aph(3'')-Ib, aph(6)-Id, aph(3'')-Ib, aph(6)-Id	6
GCA_007861865.2	Tn6292, Tn5073, Tn6196, Tn6292, Tn6292, Tn2012	6	Not Find	0
GCA_012053725.1	Tn6292, Tn6292, Tn6292, Tn6292, Tn6292, Tn6292, Tn21-like, Tn6292, Tn602, Tn6292, Tn1721, Tn6029, Tn6205, Tn6292, Tn6292	15	aph(6)-Id, aph(3'')-Ib, sul2, aph(6)-Id, aph(3'')-Ib	5
GCA_021383745.1	Tn602	1	Not Find	0
GCA_024364945.1	Tn6292, Tn21, Tn6029, Tn6205, Tn6292, Tn6292	6	sul2, aph(3'')-Ib, aph(6)-Id, aph(3'')-Ib, aph(6)-Id	5
GCA_016025395.1	Tn6292, Tn6292, Tn6292, Tn4352, Tn6292	5	aph(3')-Ia	1
GCA_004324045.2	Tn6292, Tn10	2	Not Find	0
GCA_004768665.1	Tn6018-L, Tn602	2	Not Find	0
GCA_006741505.1	Tn6018-L	1	Not Find	0
GCA_016025435.1	Tn6292, Tn6292, Tn6292, Tn4352, Tn6292, Tn4352, Tn6292	7	aph(3')-Ia, aph(3')-Ia	2
GCA_020783475.1	Tn6292, Tn10, Tn21, Tn6292, Tn6292, Tn6292, Tn6292	7	tet(B)	1
GCA_016231065.2	Tn6292, Tn21-like, Tn6205, Tn6292	4	aph(6)-Id, aph(3'')-Ib	2
GCA_023330805.1	Tn6292, Tn6292, Tn21, Tn10, Tn6292	5	tet(B)	1
GCA_907166795.1	Tn602, Tn5073, Tn4, Tn801, Tn6292, Tn6292, Tn602, Tn602, Tn602, Tn6292, Tn6205, Tn6292, Tn6292, Tn21-like, Tn6292, Tn6292, Tn602, Tn602	18	aph(6)-Id, aph(3'')-Ib, blaTEM-1B, blaTEM-1B	4
GCA_003194225.1	Tn6292, Tn6292	2	Not Find	0
GCA_019710395.3	Tn6292, Tn10, Tn21, Tn6292, Tn6292, Tn6292, Tn6292	7	tet(B)	1
GCA_022569755.1	Tn6292, Tn6292, Tn6292, Tn6292, Tn6205, Tn1721, Tn21-like, Tn6292	8	aph(3'')-Ib, aph(6)-Id	2
GCA_001362095.2	Tn602	1	Not Find	0
GCA_006340505.2	Tn6292, Tn6292, Tn6196, Tn5073, Tn6292, Tn6292, Tn2012	7	Not Find	0
GCA_024664595.1	Tn6292	1	Not Find	0
GCA_000020705.1	Tn6292, Tn6205, Tn6292, Tn6292	4	aph(3'')-Ib, aph(6)-Id	2
GCA_023330785.1	Tn6292, Tn10, Tn21, Tn6029, Tn6205, Tn6292, Tn6292, Tn6292, Tn602, Tn6292	10	tet(B), sul2, aph(3'')-Ib, aph(6)-Id, aph(3'')-Ib, aph(6)-Id	6
GCA_007765995.2	Tn6292, Tn6292, Tn6196, Tn602, Tn602, Tn6292	6	Not Find	0
GCA_021474265.1	Tn6292, Tn10, Tn21, Tn6029, Tn6205, Tn6292, Tn6292, Tn6292	8	tet(B), sul2, aph(3'')-Ib, aph(6)-Id, aph(3'')-Ib, aph(6)-Id	6
GCA_004323995.2	Tn6292, Tn10, Tn21, Tn6029, Tn6205, Tn6292, Tn6292, Tn6292	8	tet(B), sul2, aph(3'')-Ib, aph(6)-Id, aph(3'')-Ib, aph(6)-Id	6
GCA_021266225.1	Tn6292, Tn6292, Tn6292	3	Not Find	0
GCA_012051625.1	Tn21, Tn402, Tn21, Tn21-like, Tn9-like, Tn6292, Tn3411, Tn6292	8	catA1	1
GCA_023848615.1	Tn6292, Tn2012	2	Not Find	0
GCA_005144985.1	Tn6029, Tn6292, Tn6205, Tn6292, Tn21, Tn10, Tn6292	7	blaTEM-1B, sul2, aph(3'')-Ib, aph(6)-Id, aph(3'')-Ib, aph(6)-Id, tet(B)	7
GCA_001623545.2	Tn602, Tn602, Tn602	3	Not Find	0
GCA_003718455.1	Tn9-like, Tn21-like, Tn21, Tn6292, Tn21	5	catA1	1
GCA_004324125.2	Tn6292, Tn10, Tn21, Tn6292, Tn6292	5	tet(B)	1
GCA_009884375.1	Tn6292, Tn6292, Tn6292, Tn6292, Tn6292, Tn602, Tn6205, Tn21, Tn6292	9	aph(6)-Id, aph(3'')-Ib	2
GCA_021496275.1	Tn6292, Tn6292, Tn6292, Tn6292, Tn6292, Tn6292, Tn6292, Tn6292, Tn6292, Tn6292	10	Not Find	0
GCA_014334215.1	Tn6292, Tn10, Tn21, Tn6292, Tn602	5	tet(B)	1
GCA_003717655.1	Tn21-like, Tn21, Tn6292, Tn6029, Tn6205, Tn6292, Tn21	7	aph(6)-Id, aph(3'')-Ib, sul2, aph(6)-Id, aph(3'')-Ib	5
GCA_010383125.2	Tn2012	1	Not Find	0
GCA_001620205.2	Tn602, Tn602, Tn602, Tn602, Tn602, Tn602, Tn602, Tn602, Tn602, Tn602, Tn602, Tn602, Tn602, Tn602, Tn602	15	Not Find	0
GCA_001361075.2	Tn6292, Tn6029, Tn6205, Tn6292, Tn21, Tn6292, Tn21, Tn21-like, Tn9-like	9	aph(6)-Id, aph(3'')-Ib, sul2, aph(6)-Id, aph(3'')-Ib, catA1	6
GCA_011185315.2	Tn6292, Tn6292, Tn602, Tn602, Tn10, Tn3411	6	tet(B)	1
GCA_009728875.2	Tn6292	1	Not Find	0
GCA_023848535.1	Tn6292, Tn6292, Tn6292, Tn6292, Tn6292, Tn6292, Tn6292, Tn4352, Tn6292, Tn6292, Tn6292, Tn6205, Tn2012	13	aph(6)-Id, aph(3'')-Ib, aph(3')-Ia	3
GCA_022701155.1	Tn6292, Tn6018-L, Tn6292, Tn6292, Tn4352, Tn6292, Tn6018-L, Tn6205, Tn602, Tn2012	10	aph(3')-Ia, aph(3'')-Ib, aph(6)-Id	3
GCA_021266345.1	Tn6292, Tn6292	2	Not Find	0
GCA_019670425.1	Tn6292, Tn10, Tn21, Tn6029, Tn6205, Tn6292, Tn6292	7	tet(B), sul2, aph(3'')-Ib, aph(6)-Id, aph(3'')-Ib, aph(6)-Id	6
GCA_009756455.1	Tn6292, Tn6029, Tn6205, Tn6292, Tn21, Tn10, Tn6292	7	aph(6)-Id, aph(3'')-Ib, sul2, aph(6)-Id, aph(3'')-Ib, tet(B)	6
GCA_021474305.1	Tn6292, Tn10, Tn6292, Tn6292	4	tet(B)	1
GCA_003347075.1	Tn6292, Tn6292, Tn6292	3	Not Find	0
GCA_003718535.1	Tn6029, Tn6292, Tn6205, Tn6292, Tn21	5	blaTEM-1B, sul2, aph(3'')-Ib, aph(6)-Id, aph(3'')-Ib, aph(6)-Id	6
GCA_006342355.2	Tn602	1	Not Find	0
GCA_010505715.2	Tn2012	1	Not Find	0
GCA_019915665.1	Tn6292, Tn6292, Tn6292, Tn6292, Tn6205, Tn1721, Tn21-like, Tn6292	8	aph(3'')-Ib, aph(6)-Id	2
GCA_016454325.1	Tn6292, Tn6292, Tn6292, Tn6292, Tn6205, Tn1721, Tn21-like, Tn6292	8	aph(3'')-Ib, aph(6)-Id	2
GCA_007815565.2	Tn6292	1	Not Find	0
GCA_907166765.1	Tn602, Tn5073, Tn4, Tn801, Tn6292, Tn6292, Tn602, Tn602, Tn602, Tn6292, Tn6205, Tn6292, Tn21-like, Tn6205, Tn6292, Tn602, Tn602	17	aph(6)-Id, aph(3'')-Ib, aph(3'')-Ib, aph(6)-Id, blaTEM-1B, blaTEM-1B	6
GCA_021545805.1	Tn602, Tn602, Tn602, Tn602	4	Not Find	0
GCA_019670385.1	Tn6292, Tn10, Tn21, Tn6029, Tn6205, Tn6292, Tn6292, Tn6292	8	tet(B), sul2, aph(3'')-Ib, aph(6)-Id, aph(3'')-Ib, aph(6)-Id	6
GCA_015697745.1	Tn6292, Tn10, Tn21, Tn6029, Tn6292, Tn6205, Tn6292	7	tet(B), aph(6)-Id, aph(3'')-Ib, sul2, aph(6)-Id, aph(3'')-Ib	6
GCA_000487935.2	Tn4, Tn801, Tn3411	3	blaTEM-1B, blaTEM-1B	2
GCA_016454725.1	Tn602, Tn602, Tn602	3	Not Find	0
GCA_004324315.2	Tn6292, Tn6292, Tn6029, Tn6205, Tn6292, Tn21	6	aph(6)-Id, aph(3'')-Ib, sul2, aph(6)-Id, aph(3'')-Ib	5
GCA_022936365.1	Tn2012, Tn6292, Tn6292	3	Not Find	0
GCA_013138205.1	Tn602	1	Not Find	0
GCA_023330885.1	Tn6292, Tn10	2	tet(B)	1
GCA_012169275.1	Tn602	1	Not Find	0
GCA_021228955.1	Tn6292, Tn6292, Tn6292, Tn21-like, Tn6292, Tn602, Tn6292, Tn6292, Tn6205, Tn6292, Tn21, Tn6292, Tn6292, Tn6292, Tn6292, Tn1721, Tn6292, Tn6292	18	aph(3'')-Ib, aph(6)-Id	2
GCA_020736345.1	Tn6292, Tn6029, Tn6205, Tn6292, Tn21, Tn10, Tn6292, Tn6292	8	aph(6)-Id, aph(3'')-Ib, sul2, aph(6)-Id, aph(3'')-Ib, tet(B)	6
GCA_003931815.1	Tn6292, Tn1721, Tn6292, Tn6292, Tn6292, Tn21-like, Tn6292, Tn6292, Tn6292, Tn4352, Tn6292, Tn6292, Tn21, Tn6292	14	aph(3')-Ia	1
GCA_012052085.1	Tn602, Tn6292, Tn21-like, Tn21, Tn6292, Tn6292, Tn2012, Tn6205, Tn6292, Tn602, Tn602, Tn2012, Tn602	13	aph(3'')-Ib, aph(6)-Id	2
GCA_023330705.1	Tn6292, Tn6029, Tn6205, Tn6292, Tn21, Tn10, Tn6292	7	aph(6)-Id, aph(3'')-Ib, sul2, aph(6)-Id, aph(3'')-Ib, tet(B)	6
GCA_024731345.1	Tn6292, Tn2012, Tn6292, Tn6292, Tn6292, Tn6292	6	Not Find	0
GCA_015240855.1	Tn6292, Tn6292, Tn6292, Tn6292	4	Not Find	0
GCA_024442275.1	Tn6292, Tn6292	2	Not Find	0
GCA_019915785.1	Tn6292, Tn10, Tn21, Tn6029, Tn6205, Tn6292, Tn6292	7	tet(B), sul2, aph(3'')-Ib, aph(6)-Id, aph(3'')-Ib, aph(6)-Id	6
GCA_008857885.2	Tn602, Tn602, Tn602, Tn602, Tn602	5	Not Find	0
GCA_004124035.2	Tn6292, Tn10, Tn21, Tn6292	4	tet(B)	1
GCA_019670265.1	Tn6292, Tn10, Tn21, Tn6029, Tn6205, Tn6292, Tn6292	7	tet(B), sul2, aph(3'')-Ib, aph(6)-Id, aph(3'')-Ib, aph(6)-Id	6
GCA_014217955.1	Tn6292	1	Not Find	0
GCA_024722455.1	Tn6292, Tn6292, Tn6292, Tn6292, Tn6292, Tn6292, Tn6292, Tn6292, Tn6292, Tn6292, Tn6292, Tn6292, Tn6292, Tn6292, Tn6292	15	Not Find	0
GCA_003898995.2	Tn6292, Tn10, Tn21, Tn6029, Tn6205, Tn6292, Tn6292	7	tet(B), sul2, aph(3'')-Ib, aph(6)-Id, aph(3'')-Ib, aph(6)-Id	6
GCA_003717835.1	Tn9-like, Tn21-like, Tn21, Tn6292, Tn6029, Tn6205, Tn6292, Tn21	8	catA1, aph(6)-Id, aph(3'')-Ib, sul2, aph(6)-Id, aph(3'')-Ib	6
GCA_009184685.1	Tn6292, Tn6292, Tn6292, Tn2012, Tn6292, Tn6292, Tn6292, Tn602, Tn6292, Tn6292, Tn6292, Tn6292	12	Not Find	0
GCA_018338535.1	Tn4, Tn801, Tn3411	3	blaTEM-1B, blaTEM-1B	2
GCA_003030265.1	Tn2012	1	Not Find	0
GCA_009734305.1	Tn9-like, Tn21-like, Tn21, Tn6292, Tn6029, Tn6205, Tn6292, Tn21	8	catA1, aph(6)-Id, aph(3'')-Ib, sul2, aph(6)-Id, aph(3'')-Ib	6
GCA_024266465.1	Tn6292, Tn6292, Tn602, Tn6205, Tn6292	5	aph(6)-Id, aph(3'')-Ib	2
GCA_009648815.1	Tn602	1	Not Find	0
GCA_008330205.1	Tn6292, Tn21-like, Tn6292, Tn6292, Tn21, Tn21-like, Tn6292, Tn6292, Tn6292, Tn6292, Tn2012, Tn6205, Tn6292, Tn602, Tn602, Tn602	16	aph(3'')-Ib, aph(6)-Id	2
GCA_003718055.1	Tn9-like, Tn21-like, Tn21, Tn6292, Tn6029, Tn6205, Tn6292, Tn21	8	catA1, aph(6)-Id, aph(3'')-Ib, sul2, aph(6)-Id, aph(3'')-Ib	6
GCA_004194615.2	Tn6292, Tn402, Tn21, Tn6292, Tn6292, Tn6292, Tn6292, Tn1721, Tn6292, Tn6292, Tn6292, Tn6205, Tn602, Tn6292	14	aph(3'')-Ib, aph(6)-Id	2
GCA_900635725.1	Tn602	1	Not Find	0
GCA_016454645.1	Tn602	1	Not Find	0
GCA_004324275.2	Tn6292, Tn21, Tn10, Tn6292	4	tet(B)	1
GCA_008414105.2	Tn602	1	Not Find	0
GCA_010754535.2	Tn6292, Tn6292, Tn6292, Tn6205, Tn1721, Tn21-like, Tn6292	7	aph(3'')-Ib, aph(6)-Id	2
GCA_019670145.1	Tn6292, Tn10, Tn21, Tn6029, Tn6205, Tn6292	6	tet(B), sul2, aph(3'')-Ib, aph(6)-Id, aph(3'')-Ib, aph(6)-Id	6
GCA_003325115.1	Tn602	1	Not Find	0
GCA_900478065.1	Tn6018-L	1	Not Find	0
GCA_024365005.1	Tn6292, Tn10, Tn21, Tn6029, Tn6205, Tn6292, Tn6292	7	tet(B), sul2, aph(3'')-Ib, aph(6)-Id, aph(3'')-Ib, aph(6)-Id	6
GCA_001362175.2	Tn21, Tn6029, Tn6205, Tn6292, Tn6292, Tn21, Tn21-like, Tn9-like	8	sul2, aph(3'')-Ib, aph(6)-Id, aph(3'')-Ib, aph(6)-Id, catA1	6
GCA_012050745.1	Tn2012	1	Not Find	0
GCA_019670305.1	Tn6292, Tn10, Tn21, Tn6029, Tn6205, Tn6292, Tn6292, Tn6292, Tn6292, Tn6292, Tn6292	11	tet(B), sul2, aph(3'')-Ib, aph(6)-Id, aph(3'')-Ib, aph(6)-Id	6
GCA_009648795.1	Tn602	1	Not Find	0
GCA_007816835.2	Tn6292, Tn6292, Tn602, Tn6292, Tn10, Tn6292	6	tet(B)	1
GCA_012053325.1	Tn6292, Tn6292, Tn6292, Tn21-like, Tn21, Tn4352, Tn6292, Tn6292, Tn6292, Tn6292, Tn6292, Tn602	12	aph(3')-Ia	1
GCA_003177235.1	Tn6292, Tn6029, Tn6205, Tn6292, Tn6292	5	sul2, aph(3'')-Ib, aph(6)-Id, aph(3'')-Ib, aph(6)-Id	5
GCA_005844025.1	Tn6292, Tn6029, Tn6205, Tn6292, Tn21, Tn10, Tn6292	7	aph(6)-Id, aph(3'')-Ib, sul2, aph(6)-Id, aph(3'')-Ib, tet(B)	6
GCA_024664475.1	Tn2012, Tn6292	2	Not Find	0
GCA_004324035.2	Tn6292, Tn21, Tn6292	3	Not Find	0
GCA_018141985.1	Tn6292, Tn6292	2	Not Find	0
GCA_005585955.2	Tn6292, Tn21-like, Tn6205, Tn6292, Tn6292, Tn6292, Tn6292, Tn6292, Tn6292	9	aph(6)-Id, aph(3'')-Ib	2
GCA_003571625.1	Tn3411, Tn3411	2	Not Find	0
GCA_016452105.1	Tn6292, Tn801, Tn21-like, Tn6292, Tn6205, Tn1721, Tn6196, Tn6292	8	blaTEM-1B, aph(3'')-Ib, aph(6)-Id	3
GCA_011408855.2	Tn2012	1	Not Find	0
GCA_019915605.1	Tn602, Tn602, Tn602	3	Not Find	0
GCA_024664955.1	Tn602, Tn6292	2	Not Find	0
GCA_003718555.1	Tn9-like, Tn21-like, Tn21, Tn6292, Tn21	5	catA1	1
GCA_007864785.2	Tn2012	1	Not Find	0
GCA_001969425.1	Tn3411	1	Not Find	0
GCA_019670445.1	Tn6292, Tn10	2	tet(B)	1
GCA_021266325.1	Tn6292, Tn6292, Tn6292, Tn6292	4	Not Find	0
GCA_013376915.1	Tn6292, Tn6292, Tn6292, Tn6292, Tn2012, Tn6292, Tn602, Tn6292, Tn6292, Tn6292, Tn6292, Tn6292	12	Not Find	0
GCA_012051085.1	Tn6292	1	Not Find	0
GCA_009541075.2	Tn6292, Tn6196, Tn6292, Tn6292, Tn6292, Tn6205, Tn6292	7	aph(6)-Id, aph(3'')-Ib	2
GCA_023158855.1	Tn602, Tn6292	2	Not Find	0
GCA_004919465.1	Tn6292, Tn6029, Tn6205, Tn6292, Tn21, Tn10, Tn6292	7	aph(6)-Id, aph(3'')-Ib, sul2, aph(6)-Id, aph(3'')-Ib, tet(B)	6
GCA_000283735.1	Tn3411, Tn6292, Tn9-like, Tn21-like, Tn21, Tn402, Tn21	7	catA1	1
GCA_020691705.1	Tn6292, Tn6292	2	Not Find	0
GCA_016775605.1	Tn602, Tn602	2	Not Find	0
GCA_023330905.1	Tn6292, Tn10, Tn21, Tn6292	4	tet(B)	1
GCA_004324145.2	Tn6292, Tn10, Tn21, Tn6029, Tn6205, Tn6292, Tn6292	7	tet(B), sul2, aph(3'')-Ib, aph(6)-Id, aph(3'')-Ib, aph(6)-Id	6
GCA_023159325.1	Tn6292, Tn6292, Tn6292, Tn6292, Tn6292, Tn6292, Tn6292, Tn6292, Tn6292	9	Not Find	0
GCA_900185485.1	Tn21, Tn6029, Tn6205, Tn6292, Tn6292, Tn21, Tn21-like, Tn9-like	8	sul2, aph(3'')-Ib, aph(6)-Id, aph(3'')-Ib, aph(6)-Id, catA1	6
GCA_022760155.1	Tn6292	1	Not Find	0
GCA_003718395.1	Tn9-like, Tn21-like, Tn21, Tn6292, Tn21	5	catA1	1
GCA_005946705.2	Tn602, Tn602	2	Not Find	0
GCA_003590755.1	Tn6292, Tn4352, Tn6292, Tn2012, Tn6205, Tn6292, Tn6292, Tn2012	8	aph(3')-Ia, aph(3'')-Ib, aph(6)-Id	3
GCA_010729545.2	Tn2012	1	Not Find	0
GCA_005885835.1	Tn9-like, Tn21-like, Tn21, Tn6292, Tn6029, Tn6205, Tn6292, Tn21	8	catA1, aph(6)-Id, aph(3'')-Ib, sul2, aph(6)-Id, aph(3'')-Ib	6
GCA_025159055.1	Tn6292, Tn6292, Tn6292, Tn6292, Tn6292, Tn6292, Tn6292, Tn6292, Tn6292, Tn6292, Tn6292, Tn6292, Tn6292, Tn6292, Tn6292, Tn6292, Tn6292, Tn6292	18	Not Find	0
GCA_022569735.1	Tn6292, Tn6292, Tn6292	3	Not Find	0
GCA_019670285.1	Tn6292, Tn10, Tn21, Tn6029, Tn6205, Tn6292, Tn6292	7	tet(B), sul2, aph(3'')-Ib, aph(6)-Id, aph(3'')-Ib, aph(6)-Id	6
GCA_024664835.1	Tn6292	1	Not Find	0
GCA_016454225.1	Tn602	1	Not Find	0
GCA_008705215.1	Tn9-like, Tn21-like, Tn21, Tn6292, Tn21	5	catA1	1
GCA_019915765.1	Tn6292, Tn6292, Tn5073, Tn6196, Tn6292, Tn6292, Tn2012	7	Not Find	0
GCA_003717515.1	Tn9-like, Tn21-like, Tn21, Tn6292, Tn6029, Tn6292, Tn6205, Tn6292, Tn21	9	catA1, blaTEM-1B, sul2, aph(3'')-Ib, aph(6)-Id, aph(3'')-Ib, aph(6)-Id	7
GCA_002224405.1	Tn6292	1	Not Find	0
GCA_005688995.2	Tn6292, Tn6292	2	Not Find	0
GCA_021266245.1	Tn6292, Tn6292	2	Not Find	0
GCA_012052225.1	Tn6292, Tn10, Tn21, Tn6029, Tn6205, Tn6292, Tn6292	7	tet(B), sul2, aph(3'')-Ib, aph(6)-Id, aph(3'')-Ib, aph(6)-Id	6
GCA_024364925.1	Tn6292, Tn10, Tn21, Tn6029, Tn6205, Tn6292, Tn6292	7	tet(B), sul2, aph(3'')-Ib, aph(6)-Id, aph(3'')-Ib, aph(6)-Id	6
GCA_004337735.2	Tn6292, Tn10, Tn6292	3	tet(B)	1
GCA_022936425.1	Tn6292, Tn6292, Tn6292, Tn6292, Tn6292, Tn6292, Tn6292, Tn6292, Tn6292, Tn6292	10	Not Find	0
GCA_023330865.1	Tn6292, Tn10, Tn21	3	tet(B)	1
GCA_004768605.1	Tn6018-L	1	Not Find	0
GCA_004324025.2	Tn6292, Tn10, Tn6205, Tn6292, Tn6292	5	tet(B), aph(3'')-Ib, aph(6)-Id	3
GCA_022936385.1	Tn6292, Tn6292, Tn6292, Tn6292, Tn6292, Tn6292	6	Not Find	0
GCA_000272815.2	Tn602	1	Not Find	0
GCA_000828595.1	Tn6292, Tn6196, Tn2012, Tn6205, Tn6292, Tn6292, Tn6292, Tn2012	8	aph(3'')-Ib, aph(6)-Id	2
GCA_002507715.2	Tn6292, Tn10, Tn6292	3	tet(B)	1
GCA_003177255.1	Tn6292, Tn6029, Tn6205, Tn6292, Tn6292, Tn21, Tn10, Tn6292	8	aph(6)-Id, aph(3'')-Ib, sul2, aph(6)-Id, aph(3'')-Ib, tet(B)	6
GCA_907163145.1	Tn6292	1	Not Find	0
GCA_021266405.1	Tn6292	1	Not Find	0
GCA_019670365.1	Tn6292	1	Not Find	0
GCA_907166785.1	Tn602, Tn5073, Tn4, Tn801, Tn6292, Tn6292, Tn602, Tn602, Tn602, Tn6292, Tn6205, Tn6292, Tn21-like, Tn6292, Tn6292, Tn6292, Tn602, Tn602	18	aph(6)-Id, aph(3'')-Ib, blaTEM-1B, blaTEM-1B	4
GCA_019915685.1	Tn602	1	Not Find	0
GCA_006320625.2	Tn6292, Tn21-like, Tn6205, Tn6292, Tn6292	5	aph(6)-Id, aph(3'')-Ib	2
GCA_019969215.1	Tn6292, Tn1721, Tn6292, Tn6292, Tn6292, Tn21-like, Tn6292, Tn6292, Tn6292, Tn6292, Tn6292, Tn4352, Tn6292, Tn6292, Tn21, Tn6292	16	aph(3')-Ia	1
GCA_004337745.2	Tn6292, Tn6292, Tn6292, Tn6292, Tn6292, Tn6029, Tn6205, Tn6292, Tn21, Tn10, Tn6292	11	aph(6)-Id, aph(3'')-Ib, sul2, aph(6)-Id, aph(3'')-Ib, tet(B)	6
GCA_006517075.1	Tn6292	1	Not Find	0
GCA_009728895.2	Tn6292	1	Not Find	0
GCA_014524585.1	Tn602, Tn6292	2	Not Find	0
GCA_015697825.1	Tn6292, Tn6292, Tn6292, Tn6029, Tn6205, Tn6292	6	aph(6)-Id, aph(3'')-Ib, sul2, aph(6)-Id, aph(3'')-Ib	5
GCA_001620135.2	Tn602, Tn602, Tn602, Tn602, Tn602, Tn602, Tn602, Tn602	8	Not Find	0
GCA_005978105.2	Tn6292, Tn6292, Tn5718delta, Tn5057, Tn5074, Tn6196, Tn1721, Tn6205, Tn6020, Tn6292, Tn21-like, Tn602	12	aph(6)-Id, aph(3'')-Ib, aph(3')-Ia	3
GCA_016454185.1	Tn10	1	tet(B)	1
GCA_012051825.1	Tn21, Tn402, Tn21, Tn21-like, Tn9-like, Tn6292, Tn3411, Tn6205, Tn2012	9	catA1, aph(3'')-Ib, aph(6)-Id	3
GCA_012051245.1	Tn6292, Tn10, Tn21, Tn6292	4	tet(B)	1
GCA_002813935.1	Tn6292	1	Not Find	0
GCA_000430105.1	Tn602	1	Not Find	0
GCA_006384995.1	Tn2012, Tn2012	2	Not Find	0
GCA_003718035.1	Tn9-like, Tn21-like, Tn21, Tn6292, Tn21	5	catA1	1
GCA_011182555.2	Tn6292, Tn21, Tn402, Tn6292, Tn602, Tn6292, Tn6292	7	Not Find	0
GCA_002952975.1	Tn6292, Tn6292, Tn6292, Tn4352, Tn6292, Tn2, Tn1721, Tn21, Tn6292, Tn3411, Tn6292, Tn6292, Tn21, Tn6292, Tn6292	15	aph(3')-Ia, blaTEM-1B	2
GCA_021474285.1	Tn6292, Tn10, Tn21, Tn6029, Tn6205, Tn6292	6	tet(B), sul2, aph(3'')-Ib, aph(6)-Id, aph(3'')-Ib, aph(6)-Id	6
GCA_022557215.1	Tn6292, Tn6292, Tn21, Tn6292, Tn21-like	5	Not Find	0
GCA_004792455.1	Tn6292, Tn21, Tn6292	3	Not Find	0
GCA_004919225.1	Tn6292, Tn6292, Tn6029, Tn6205, Tn6292, Tn21, Tn10, Tn6292	8	sul2, aph(3'')-Ib, aph(6)-Id, aph(3'')-Ib, aph(6)-Id, tet(B)	6
GCA_023330765.1	Tn6292, Tn10, Tn21, Tn6029, Tn6205, Tn6292, Tn6292	7	tet(B), sul2, aph(3'')-Ib, aph(6)-Id, aph(3'')-Ib, aph(6)-Id	6
GCA_009756605.1	Tn6292, Tn6029, Tn6205, Tn6292, Tn21, Tn10, Tn6292	7	aph(6)-Id, aph(3'')-Ib, sul2, aph(6)-Id, aph(3'')-Ib, tet(B)	6
GCA_004324135.2	Tn6292, Tn6029, Tn6205, Tn6292, Tn21, Tn10, Tn6292	7	aph(6)-Id, aph(3'')-Ib, sul2, aph(6)-Id, aph(3'')-Ib, tet(B)	6
GCA_018141885.1	Tn6292	1	Not Find	0
GCA_011312595.2	Tn2012	1	Not Find	0
GCA_009667765.1	Tn6292, Tn6292, Tn6292, Tn6292	4	Not Find	0
GCA_004124055.2	Tn6292, Tn6029, Tn6205, Tn6292, Tn21, Tn10, Tn6292	7	aph(6)-Id, aph(3'')-Ib, sul2, aph(6)-Id, aph(3'')-Ib, tet(B)	6
GCA_019670205.1	Tn6292, Tn10, Tn21, Tn6029, Tn6205, Tn6292, Tn6292	7	tet(B), sul2, aph(3'')-Ib, aph(6)-Id, aph(3'')-Ib, aph(6)-Id	6
GCA_019710375.1	Tn6292, Tn10, Tn21, Tn6292, Tn6292, Tn6292, Tn6292	7	tet(B)	1
GCA_907166775.1	Tn6292, Tn3411, Tn6292, Tn6292, Tn21-like, Tn6205, Tn6292, Tn6205, Tn602, Tn6082, Tn6292	11	aph(6)-Id, aph(3'')-Ib, aph(3'')-Ib, aph(6)-Id	4
GCA_001157245.2	Tn9-like, Tn21-like, Tn21, Tn6292, Tn6029, Tn6205, Tn6292, Tn21	8	catA1, aph(6)-Id, aph(3'')-Ib, sul2, aph(6)-Id, aph(3'')-Ib	6
GCA_004124215.2	Tn6292	1	Not Find	0
GCA_005160405.1	Tn6292, Tn6292, Tn10, Tn21, Tn6029, Tn6205, Tn6292	7	tet(B), sul2, aph(3'')-Ib, aph(6)-Id, aph(3'')-Ib, aph(6)-Id	6
GCA_009729975.1	Tn6292, Tn6292, Tn6205, Tn9-like, Tn21-like, Tn6292, Tn6292	7	aph(3'')-Ib, aph(6)-Id, catA1	3
GCA_003718155.1	Tn9-like, Tn21-like, Tn21, Tn6292, Tn21	5	catA1	1
GCA_006285055.2	Tn6292, Tn21-like, Tn6205, Tn6292	4	aph(6)-Id, aph(3'')-Ib	2
GCA_006341935.2	Tn6292, Tn6292	2	Not Find	0
GCA_020736325.1	Tn602, Tn602, Tn602	3	Not Find	0
GCA_004328825.1	Tn6292	1	Not Find	0
GCA_008918865.2	Tn6292, Tn6292, Tn6196, Tn6292	4	Not Find	0
GCA_000027025.1	Tn6292	1	Not Find	0
GCA_018338435.1	Tn6205	1	aph(3'')-Ib, aph(6)-Id	2
GCA_008917945.2	Tn6292, Tn602, Tn602, Tn10, Tn21-like, Tn21, Tn21, Tn6292	8	tet(B)	1

## Sheet: Chromo_borne_Integron
Strain Name	Chromosome-Carrying Integrons	Number of Integrons	ARG on Chromosome-Carrying Integrons	Number of ARG
GCA_005885935.1	In1368	1	aadA2	1
GCA_003718355.1	In473	1	dfrA7	1
GCA_023159325.1	In510	1	dfrA12	1
GCA_007861645.2	In498	1	Not Find	0
GCA_025159055.1	In519, In1069, In141	3	dfrA14, aadA7	2
GCA_002761055.1	In498	1	Not Find	0
GCA_001623805.1	In1368	1	aadA2	1
GCA_002984285.1	In498	1	Not Find	0
GCA_003718455.1	In498	1	Not Find	0
GCA_024266525.1	In404	1	Not Find	0
GCA_004194605.3	In498	1	Not Find	0
GCA_023848535.1	In1469, In718, In909	3	catB3, blaOXA-1, aac(6')-Ib-cr, cmlA1	4
GCA_021496255.1	In519, In1069	2	dfrA14	1
GCA_009667765.1	In141	1	aadA7	1
GCA_012049605.1	In240	1	Not Find	0
GCA_008330205.1	In718, In1469	2	catB3, blaOXA-1, aac(6')-Ib-cr	3
GCA_003718515.1	In498	1	Not Find	0
GCA_004194635.5	In901	1	Not Find	0
GCA_907166775.1	In240	1	Not Find	0
GCA_019469485.1	In498, In1411	2	Not Find	0
GCA_003718555.1	In498	1	Not Find	0
GCA_016455305.1	In1469, In718, In1004	3	catB3, blaOXA-1, aac(6')-Ib-cr, cmlA1	4
GCA_003181075.1	In498	1	Not Find	0
GCA_009161025.2	In1368	1	aadA2	1
GCA_014840915.2	In498	1	Not Find	0
GCA_003931815.1	In1469, In718, In1004	3	catB3, blaOXA-1, aac(6')-Ib-cr, cmlA1	4
GCA_002952975.1	In498, In498	2	Not Find	0
GCA_005885835.1	In498	1	Not Find	0
GCA_003717515.1	In498	1	Not Find	0
GCA_001367555.2	In498	1	Not Find	0
GCA_019063905.1	In141	1	aadA7	1
GCA_003718255.1	In498	1	Not Find	0
GCA_006342205.2	Tn2012, Tn2012, Tn2012	1	Not Find	0
GCA_012053325.1	In556, In498, In206, In1469	4	aac(6')-Ib-cr, blaOXA-1, catB3, dfrA12, catB3, blaOXA-1, aac(6')-Ib-cr	7
GCA_024266125.1	In498, In1003	2	Not Find	0
GCA_008727535.1	In498, In1133	2	Not Find	0
GCA_008945185.2	In1368	1	aadA2	1
GCA_021266225.1	In141	1	aadA7	1
GCA_003718055.1	In498	1	Not Find	0
GCA_001362175.2	In473	1	dfrA7	1
GCA_021266265.1	In141	1	aadA7	1
GCA_024442255.1	In1002	1	Not Find	0
GCA_007765995.2	In1469	1	Not Find	0
GCA_011480755.2	In498	1	Not Find	0
GCA_022936345.1	In498	1	Not Find	0
GCA_001157245.2	In498	1	Not Find	0
GCA_009734305.1	In498	1	Not Find	0
GCA_004124195.2	In1469, In718, In1004	3	catB3, blaOXA-1, aac(6')-Ib-cr, cmlA1	4
GCA_019969235.1	In1368	1	aadA2	1
GCA_008917945.2	In498	1	Not Find	0
GCA_907166795.1	In498, In498	2	Not Find	0
GCA_000636135.1	In498	1	Not Find	0
GCA_012053725.1	In1469, In718	2	catB3, blaOXA-1, aac(6')-Ib-cr	3
GCA_019969195.1	In1469, In718, In1004	3	catB3, blaOXA-1, aac(6')-Ib-cr, cmlA1	4
GCA_004919325.1	In498	1	Not Find	0
GCA_018338635.1	In159	1	ant(2'')-Ia	1
GCA_016452105.1	In1002, In498	2	Not Find	0
GCA_001278315.1	In498, In498, In1133	3	Not Find	0
GCA_004919365.1	In498	1	Not Find	0
GCA_005537375.1	In498	1	Not Find	0
GCA_012052085.1	In498, In1469	2	catB3, blaOXA-1, aac(6')-Ib-cr	3
GCA_021266425.1	In141	1	aadA7	1
GCA_010659325.2	In1368	1	aadA2	1
GCA_003718155.1	In498	1	Not Find	0
GCA_001576255.1	In498	1	Not Find	0
GCA_021266365.1	In277	1	aac(3)-Id, aadA7	2
GCA_003718115.1	In498	1	Not Find	0
GCA_021228955.1	In510, In556	2	dfrA12, aac(6')-Ib-cr, blaOXA-1, catB3	4
GCA_003717655.1	In498	1	Not Find	0
GCA_021266325.1	In141	1	aadA7	1
GCA_005447225.2	In1368	1	aadA2	1
GCA_005222465.1	In1469, In718, In1004	3	catB3, blaOXA-1, aac(6')-Ib-cr, cmlA1	4
GCA_024722475.1	In519, In1069	2	dfrA14	1
GCA_024364905.1	In1411	1	cmlA1	1
GCA_009541075.2	In153	1	cmlA1	1
GCA_003718595.1	In498	1	Not Find	0
GCA_022701155.1	In889, In1469	2	catB3, blaOXA-1, aac(6')-Ib-cr	3
GCA_002238275.1	In2, In498, In1012, In2	4	dfrA1, dfrA1	2
GCA_001617585.1	In498	1	Not Find	0
GCA_009729975.1	In1012	1	Not Find	0
GCA_005767315.2	In498	1	Not Find	0
GCA_019915765.1	In1469	1	Not Find	0
GCA_001623685.1	In141	1	Not Find	0
GCA_003717835.1	In498	1	Not Find	0
GCA_024722255.1	In277, In1069	2	aadA7	1
GCA_019969215.1	In1469, In718, In1004	3	catB3, blaOXA-1, aac(6')-Ib-cr, cmlA1	4
GCA_004919245.1	In498	1	Not Find	0
GCA_022670695.1	In1043, In1069	2	Not Find	0
GCA_021266245.1	In141	1	aadA7	1
GCA_024442275.1	In1002	1	Not Find	0
GCA_024364865.1	In1411	1	cmlA1	1
GCA_012051625.1	In240	1	Not Find	0
GCA_024266145.1	In986	1	lnu(F), aadA2	2
GCA_022936425.1	In1069	1	Not Find	0
GCA_014805785.2	In498	1	Not Find	0
GCA_003718075.1	In498	1	Not Find	0
GCA_013376915.1	In986	1	lnu(F), aadA22	2
GCA_003856755.1	In498	1	Not Find	0
GCA_005767415.2	In141	1	Not Find	0
GCA_013376955.1	In141	1	aadA7	1
GCA_004337745.2	In718	1	Not Find	0
GCA_012053145.1	In1469, In718	2	catB3, blaOXA-1, aac(6')-Ib-cr	3
GCA_003718035.1	In498	1	Not Find	0
GCA_021266305.1	In141	1	aadA7	1
GCA_015708295.1	In498	1	Not Find	0
GCA_015159575.1	In498	1	Not Find	0
GCA_024722455.1	In277, In519	2	aadA7	1
GCA_008918865.2	In1469	1	Not Find	0
GCA_000283735.1	In498	1	Not Find	0
GCA_900185485.1	In473	1	dfrA7	1
GCA_000493675.1	In498	1	Not Find	0
GCA_002079245.1	In1368	1	aadA2	1
GCA_003718395.1	In498	1	Not Find	0
GCA_022557215.1	In1411, In510	2	dfrA12	1
GCA_021266345.1	In141	1	aadA7	1
GCA_003718175.1	In498	1	Not Find	0
GCA_001356455.2	In473	1	dfrA7	1
GCA_016452165.1	In1368	1	aadA2	1
GCA_907166785.1	In498, In1368, In1133	3	aadA2	1
GCA_006969245.1	In1368	1	aadA2	1
GCA_004919345.1	In498	1	Not Find	0
GCA_012051825.1	In240	1	Not Find	0
GCA_016952595.1	In1368	1	aadA2	1
GCA_021266445.1	In141	1	aadA7	1
GCA_003717975.1	In498	1	Not Find	0
GCA_024731345.1	In556, In556	2	aac(6')-Ib-cr, blaOXA-1, catB3, aac(6')-Ib-cr, blaOXA-1, catB3	6
GCA_016025395.1	In498	1	Not Find	0
GCA_907166765.1	In498	1	Not Find	0
GCA_004194625.2	In510, In1004	2	dfrA12, cmlA1	2
GCA_003181155.1	In498	1	Not Find	0
GCA_003717995.1	In498	1	Not Find	0
GCA_001623725.1	In498	1	Not Find	0
GCA_003718475.1	In473	1	dfrA7	1
GCA_018338415.1	In498	1	Not Find	0
GCA_016025375.1	In498	1	Not Find	0
GCA_008727615.1	In1440, In1368	2	aadA5, aadA2	2
GCA_001623825.2	In1368	1	aadA2	1
GCA_011057955.1	In498, In1411	2	Not Find	0
GCA_016025435.1	In498	1	Not Find	0
GCA_001361075.2	In473	1	dfrA7	1
GCA_008705215.1	In498	1	Not Find	0
GCA_000442415.1	In1440	1	aadA5	1
GCA_005954705.1	In498	1	Not Find	0
GCA_022670675.1	In1368	1	ant(3'')-Ia	1
GCA_006341935.2	In141	1	Not Find	0
GCA_005978105.2	In1368	1	ant(3'')-Ia	1
GCA_006340505.2	In498	1	Not Find	0
GCA_024917195.1	In882, In510	2	dfrA12	1
GCA_015697765.1	In498, In846	2	catB3	1
GCA_014394985.2	In498	1	Not Find	0
GCA_003986675.1	In1368	1	aadA2	1
GCA_024266305.1	In498	1	Not Find	0
GCA_000828595.1	In510	1	dfrA12	1
GCA_022936485.1	In141	1	aadA7	1
GCA_009184685.1	In1043	1	Not Find	0
GCA_003717895.1	In498	1	Not Find	0
GCA_004194615.2	In510, In1114	2	dfrA12, aadA1	2
GCA_016454665.1	In97, In240	2	Not Find	0
GCA_022936385.1	In498	1	Not Find	0
GCA_007861865.2	In1469	1	Not Find	0
GCA_009529075.2	In498	1	Not Find	0
GCA_009884375.1	In1368, In498	2	aadA2	1
GCA_021496275.1	In519, In1069	2	dfrA14	1

## Sheet: Chromo_borne_SGI
Strain name	SGI type	serovar	source	ARG	SGI-length (kb)
GCA_016952595.1	SGI-1 and SGI-1 variants	Typhimurium	Livestock	aadA2, blaCARB-2, floR, sul1, tet(G)	47.7
GCA_016452165.1	SGI-1 and SGI-1 variants	Typhimurium	Livestock	aadA2, blaCARB-2, floR, sul1, tet(G)	47.7
GCA_003986675.1	SGI-1 and SGI-1 variants	Typhimurium	Human	aadA2, blaCARB-2, floR, sul1, tet(G)	47.7
GCA_009529075.2	SGI-1 and SGI-1 variants	Typhimurium	Livestock	aadA2, blaCARB-2, floR, sul1, tet(G)	47.7
GCA_001623825.2	SGI-1 and SGI-1 variants	Typhimurium	Human	aadA2, blaCARB-2, floR, sul1, tet(G)	47.7
GCA_010659325.2	SGI-1 and SGI-1 variants	Typhimurium	Livestock	aadA2, blaCARB-2, floR, sul1, tet(G)	47.7
GCA_008945185.2	SGI-1 and SGI-1 variants	Typhimurium	Poultry	aadA2, blaCARB-2, floR, sul1, tet(G)	47.7
GCA_005885935.1	SGI-1 and SGI-1 variants	Typhimurium	Human	aadA2, blaCARB-2, floR, sul1, tet(G)	47.7
GCA_001576255.1	SGI-1 and SGI-1 variants	Typhimurium	Human	aadA2, blaCARB-2, floR, sul1, tet(G)	47.7
GCA_009161025.2	SGI-1 and SGI-1 variants	Typhimurium	Livestock	aadA2, blaCARB-2, floR, sul1, tet(G)	47.7
GCA_001623805.1	SGI-1 and SGI-1 variants	Typhimurium	Human	aadA2, blaCARB-2, floR, sul1, tet(G)	47.7
GCA_004919365.1	SGI-1 and SGI-1 variants	Typhimurium	Human	aadA2, blaCARB-2, floR, sul1, tet(G)	47.7
GCA_001617585.1	SGI-1 and SGI-1 variants	Typhimurium	Livestock	aadA2, blaCARB-2, floR, sul1, tet(G)	47.7
GCA_004919245.1	SGI-1 and SGI-1 variants	Typhimurium	Human	aadA2, blaCARB-2, floR, sul1, tet(G)	47.7
GCA_005954705.1	SGI-1 and SGI-1 variants	I 4,[5],12:i:-	Livestock	aadA2, blaCARB-2, floR, sul1, tet(G)	47.7
GCA_004919325.1	SGI-1 and SGI-1 variants	I 4,[5],12:i:-	Human	aadA2, blaCARB-2, floR, sul1, tet(G)	47.7
GCA_019969235.1	SGI-1 and SGI-1 variants	Typhimurium	Poultry	aadA2, blaCARB-2, floR, sul1, tet(G)	47.7
GCA_000493675.1	SGI-1 and SGI-1 variants	Typhimurium	Missing	aadA2, blaCARB-2, floR, sul1, tet(G)	47.7
GCA_006969245.1	SGI-1 and SGI-1 variants	Derby	Livestock	aadA2, blaCARB-2, floR, sul1, tet(G)	42.6
GCA_002984285.1	SGI-1 and SGI-1 variants	Typhimurium	Human	aadA2, blaCARB-2, floR, sul1, tet(G)	41.5
GCA_003181155.1	SGI-1 and SGI-1 variants	Typhimurium	Human	aadA2, blaCARB-2, floR, sul1, tet(G)	47.7
GCA_000636135.1	SGI-1 and SGI-1 variants	Typhimurium	Human	aadA2, blaCARB-2, floR, sul1, tet(G)	47.7
GCA_003181075.1	SGI-1 and SGI-1 variants	Typhimurium	Human	aadA2, blaCARB-2, floR, sul1, tet(G)	47.7
GCA_009884375.1	SGI-1 and SGI-1 variants	Typhimurium	Human	aadA2, blaCARB-2, floR, sul1, tet(G)	47.7
GCA_002079245.1	SGI-1 and SGI-1 variants	Typhimurium	Human	aadA2, blaCARB-2, floR, sul1, tet(G)	39.3
GCA_015697745.1	SGI-4	I 4,[5],12:i:-	Missing	Not Find	80.8
GCA_023330805.1	SGI-4	I 4,[5],12:i:-	Human	Not Find	80.8
GCA_021474285.1	SGI-4	I 4,[5],12:i:-	Human	Not Find	80.8
GCA_023330845.1	SGI-4	I 4,[5],12:i:-	Human	Not Find	80.8
GCA_023330725.1	SGI-4	I 4,[5],12:i:-	Human	Not Find	80.8
GCA_022870685.1	SGI-4	I 4,[5],12:i:-	Human	Not Find	80.8
GCA_013416235.1	SGI-4	I 4,[5],12:i:-	Missing	Not Find	80.8
GCA_021474325.1	Tn2012, Tn2012, Tn2012	I 4,[5],12:i:-	Human	Not Find	80.8
GCA_023330705.1	SGI-4	I 4,[5],12:i:-	Human	Not Find	80.8
GCA_023330765.1	SGI-4	I 4,[5],12:i:-	Human	Not Find	80.8
GCA_018460045.1	SGI-4	I 4,[5],12:i:-	Missing	Not Find	80.8
GCA_015697825.1	SGI-4	I 4,[5],12:i:-	Missing	Not Find	80.8
GCA_005844025.1	SGI-4	I 4,[5],12:i:-	Human	Not Find	80.8
GCA_023330865.1	SGI-4	I 4,[5],12:i:-	Human	Not Find	80.8
GCA_021474245.1	SGI-4	I 4,[5],12:i:-	Human	Not Find	80.8
GCA_015697805.1	SGI-4	I 4,[5],12:i:-	Missing	Not Find	80.8
GCA_004792455.1	SGI-4	I 4,[5],12:i:-	Human	Not Find	80.8
GCA_019670165.1	SGI-4	I 4,[5],12:i:-	Livestock	Not Find	80.8
GCA_004919465.1	SGI-4	I 4,[5],12:i:-	Human	Not Find	81.8
GCA_021183545.1	SGI-4	I 4,[5],12:i:-	Missing	Not Find	81.8
GCA_016025415.2	SGI-4	I 4,[5],12:i:-	Human	Not Find	81.8
GCA_005160385.1	SGI-4	I 4,[5],12:i:-	Human	Not Find	80.8
GCA_001540845.1	SGI-4	I 4,[5],12:i:-	Missing	Not Find	81.8
GCA_010769995.2	SGI-4	I 4,[5],12:i:-	Livestock	Not Find	81.8
GCA_907163235.1	SGI-4	I 4,[5],12:i:-	Missing	Not Find	81.8
GCA_907163165.1	SGI-4	I 4,[5],12:i:-	Missing	Not Find	81.8
GCA_002210025.1	SGI-4	I 4,[5],12:i:-	Livestock	Not Find	81.8
GCA_907163245.1	SGI-4	I 4,[5],12:i:-	Missing	Not Find	81.8
GCA_009664575.1	SGI-4	I 4,[5],12:i:-	Human	Not Find	81.8
GCA_004919205.1	SGI-4	I 4,[5],12:i:-	Human	Not Find	81.8
GCA_907163195.1	SGI-4	Typhimurium	Missing	Not Find	81.8
GCA_023330885.1	SGI-4	I 4,[5],12:i:-	Human	Not Find	81.8
GCA_008931245.1	SGI-4	I 4,[5],12:i:-	Human	Not Find	81.8
GCA_012051085.1	SGI-4	I 4,[5],12:i:-	Human	Not Find	81.8
GCA_009756605.1	SGI-4	I 4,[5],12:i:-	Human	Not Find	81.8
GCA_907163185.1	SGI-4	I 4,[5],12:i:-	Missing	Not Find	81.8
GCA_009017315.1	SGI-4	I 4,[5],12:i:-	Human	Not Find	81.8
GCA_024364965.1	SGI-4	I 4,[5],12:i:-	Human	Not Find	80.8
GCA_024364925.1	SGI-4	I 4,[5],12:i:-	Human	Not Find	81.8
GCA_024365005.1	SGI-4	I 4,[5],12:i:-	Human	Not Find	81.8
GCA_024364945.1	SGI-4	I 4,[5],12:i:-	Human	Not Find	81.8
GCA_024364885.1	SGI-4	I 4,[5],12:i:-	Human	Not Find	80.8
GCA_024364985.1	SGI-4	I 4,[5],12:i:-	Human	Not Find	80.8
GCA_024364865.1	SGI-4	I 4,[5],12:i:-	Human	Not Find	77.9
GCA_024365025.1	SGI-4	I 4,[5],12:i:-	Human	Not Find	80.8
GCA_024364905.1	SGI-4	I 4,[5],12:i:-	Human	Not Find	80.8
GCA_024266445.1	SGI-4	I 4,[5],12:i:-	Human	Not Find	81.8
GCA_024266425.1	SGI-4	I 4,[5],12:i:-	Human	Not Find	81.8
GCA_015732575.1	SGI-4	I 4,[5],12:i:-	Missing	Not Find	81.8
GCA_020691725.1	SGI-4	I 4,[5],12:i:-	human	Not Find	81.8
GCA_023330825.1	SGI-4	I 4,[5],12:i:-	Human	Not Find	81.8
GCA_023330785.1	SGI-4	I 4,[5],12:i:-	Human	Not Find	81.8
GCA_019670305.1	SGI-4	I 4,[5],12:i:-	Livestock	Not Find	81.8
GCA_015697785.1	SGI-4	I 4,[5],12:i:-	Missing	Not Find	81.8
GCA_020783475.1	SGI-4	I 4,[5],12:i:-	human	Not Find	81.8
GCA_019710395.3	SGI-4	Typhimurium	Human	Not Find	81.8
GCA_019710375.1	SGI-4	I 4,[5],12:i:-	Human	Not Find	81.8
GCA_003177255.1	SGI-4	I 4,[5],12:i:-	Human	Not Find	81.8
GCA_005617015.2	SGI-4	I 4,[5],12:i:-	Livestock	Not Find	81.8
GCA_005160405.1	SGI-4	I 4,[5],12:i:-	Human	Not Find	81.8
GCA_007765475.2	SGI-4	I 4,[5],12:i:-	Livestock	Not Find	81.8
GCA_008918345.2	SGI-4	I 4,[5],12:i:-	Livestock	Not Find	81.8
GCA_019915945.1	SGI-4	I 4,[5],12:i:-	Poultry	Not Find	81.8
GCA_010503935.2	SGI-4	I 4,[5],12:i:-	Livestock	Not Find	81.8
GCA_010762015.2	SGI-4	I 4,[5],12:i:-	Livestock	Not Find	81.8
GCA_011409795.2	SGI-4	I 4,[5],12:i:-	Poultry	Not Find	81.8
GCA_006874805.1	SGI-4	I 4,[5],12:i:-	Livestock	Not Find	81.8
GCA_010474285.2	SGI-4	I 4,[5],12:i:-	Poultry	Not Find	81.8
GCA_009756475.1	SGI-4	I 4,[5],12:i:-	Human	Not Find	81.8
GCA_004941405.1	SGI-4	I 4,[5],12:i:-	Human	Not Find	81.8
GCA_003177235.1	SGI-4	Typhimurium	Human	Not Find	81.8
GCA_022760155.1	SGI-4	I 4,[5],12:i:-	Human	Not Find	81.8
GCA_019670405.1	SGI-4	I 4,[5],12:i:-	Livestock	Not Find	81.8
GCA_019670465.1	SGI-4	I 4,[5],12:i:-	Livestock	Not Find	81.8
GCA_019670225.1	SGI-4	I 4,[5],12:i:-	Livestock	Not Find	81.8
GCA_019670265.1	SGI-4	I 4,[5],12:i:-	Livestock	Not Find	81.8
GCA_019670245.1	SGI-4	I 4,[5],12:i:-	Livestock	Not Find	81.8
GCA_019670425.1	SGI-4	I 4,[5],12:i:-	Livestock	Not Find	81.8
GCA_019670365.1	SGI-4	I 4,[5],12:i:-	Livestock	Not Find	81.8
GCA_019670385.1	SGI-4	I 4,[5],12:i:-	Livestock	Not Find	81.8
GCA_019670345.1	SGI-4	I 4,[5],12:i:-	Livestock	Not Find	81.8
GCA_019670285.1	SGI-4	I 4,[5],12:i:-	Livestock	Not Find	81.8
GCA_014334215.1	SGI-4	I 4,[5],12:i:-	Missing	Not Find	81.8
GCA_005144985.1	SGI-4	I 4,[5],12:i:-	Human	Not Find	81.8
GCA_015052785.1	SGI-4	Typhimurium	Missing	Not Find	67.7
GCA_015052825.1	SGI-4	Typhimurium	Missing	Not Find	67.7
GCA_015052805.1	SGI-4	Typhimurium	Missing	Not Find	67.7
GCA_015052745.1	SGI-4	Typhimurium	Missing	Not Find	67.7
GCA_019670185.1	SGI-4	I 4,[5],12:i:-	Livestock	Not Find	81.8
GCA_019670145.1	SGI-4	I 4,[5],12:i:-	Human	Not Find	81.8
GCA_020736345.1	SGI-4	Typhimurium	Missing	Not Find	81.8
GCA_019670205.1	SGI-4	Typhimurium	Livestock	Not Find	81.8
GCA_005094845.1	SGI-4	I 4,[5],12:i:-	Human	Not Find	81.8
GCA_004919425.1	SGI-4	I 4,[5],12:i:-	Human	Not Find	81.8
GCA_009756585.1	SGI-4	I 4,[5],12:i:-	Human	Not Find	81.8
GCA_004919385.1	SGI-4	I 4,[5],12:i:-	Human	Not Find	81.8
GCA_004919305.1	SGI-4	Typhimurium	Human	Not Find	80.8
GCA_009756455.1	SGI-4	Typhimurium	Human	Not Find	81.8
GCA_004919225.1	SGI-4	Typhimurium	Human	Not Find	81.8
GCA_004919145.1	SGI-4	I 4,[5],12:i:-	Human	Not Find	81.8
GCA_907163175.1	SGI-4	I 4,[5],12:i:-	Missing	Not Find	81.8
GCA_012051385.1	SGI-4	I 4,[5],12:i:-	Human	Not Find	81.8
GCA_001989635.1	SGI-4	I 4,[5],12:i:-	Human	Not Find	81.8
GCA_004324015.2	SGI-4	I 4,[5],12:i:-	Missing	Not Find	81.8
GCA_004124055.2	SGI-4	I 4,[5],12:i:-	Livestock	Not Find	81.8
GCA_002313125.1	SGI-4	I 4,[5],12:i:-	Livestock	Not Find	81.8
GCA_019670325.1	SGI-4	I 4,[5],12:i:-	Livestock	Not Find	81.8
GCA_021474305.1	SGI-4	I 4,[5],12:i:-	Human	Not Find	81.8
GCA_004124095.2	SGI-4	I 4,[5],12:i:-	Livestock	Not Find	81.8
GCA_019670445.1	SGI-4	I 4,[5],12:i:-	Livestock	Not Find	81.8
GCA_012052225.1	SGI-4	I 4,[5],12:i:-	Human	Not Find	81.8
GCA_012050025.1	SGI-4	I 4,[5],12:i:-	Human	Not Find	81.8
GCA_021474345.1	SGI-4	Typhimurium	Human	Not Find	81.8
GCA_023330905.1	SGI-4	Typhimurium	Human	Not Find	81.8
GCA_008931225.1	SGI-4	I 4,[5],12:i:-	Human	Not Find	81.8
GCA_900166885.1	SGI-4	Typhimurium	Missing	Not Find	81.8
GCA_004337745.2	SGI-4	Typhimurium	Missing	Not Find	81.8
GCA_004324145.2	SGI-4	Typhimurium	Missing	Not Find	81.8
GCA_004324045.2	SGI-4	I 4,[5],12:i:-	Missing	Not Find	81.8
GCA_004324315.2	SGI-4	Typhimurium	Missing	Not Find	81.8
GCA_004324135.2	SGI-4	Typhimurium	Missing	Not Find	81.8
GCA_004324025.2	SGI-4	Typhimurium	Missing	Not Find	81.8
GCA_009806735.1	SGI-4	I 4,[5],12:i:-	Poultry	Not Find	81.8
GCA_004337735.2	SGI-4	Typhimurium	Missing	Not Find	81.8
GCA_023848645.1	SGI-4	I 4,[5],12:i:-	Livestock	Not Find	81.8
GCA_021474265.1	SGI-4	Typhimurium	Human	Not Find	81.8
GCA_004324125.2	SGI-4	Typhimurium	Missing	Not Find	81.8
GCA_012051245.1	SGI-4	I 4,[5],12:i:-	Human	Not Find	81.8
GCA_004124175.2	SGI-4	Typhimurium	Poultry	Not Find	81.5
GCA_004323995.2	SGI-4	Typhimurium	Missing	Not Find	81.8
GCA_004324275.2	SGI-4	Typhimurium	Missing	Not Find	81.8
GCA_004324115.2	SGI-4	Typhimurium	Missing	Not Find	81.8
GCA_004324035.2	SGI-4	Typhimurium	Missing	Not Find	81.8
GCA_004324245.2	SGI-4	Typhimurium	Missing	Not Find	81.8
GCA_004324095.2	SGI-4	Typhimurium	Missing	Not Find	81.8

## Sheet: Chromo_borne_Prophage
Strain	Prophage	Number of Prophage	ARG	Count
GCA_003717215.1	PHAGE_Shigel_SfIV_NC_022749(2), PHAGE_Salmon_SEN34_NC_028699(36), PHAGE_Burkho_phiE255_NC_009237(26), PHAGE_Entero_cdtI_NC_009514(2), PHAGE_Pectob_ZF40_NC_019522(1), PHAGE_Escher_500465_2_NC_049343(4), PHAGE_Salmon_SJ46_NC_031129(2), PHAGE_Klebsi_4LV2017_NC_047818(29), PHAGE_Salmon_SEN8_NC_047753(34), PHAGE_Entero_P4_NC_001609(8)	10	Not Find	0
GCA_000698515.2	PHAGE_Escher_500465_1_NC_049342(12), PHAGE_Escher_500465_2_NC_049343(4), PHAGE_Salmon_Fels_1_NC_010391(5), PHAGE_Phage_Gifsy_1_NC_010392(33), PHAGE_Entero_P4_NC_001609(7)	5	Not Find	0
GCA_009365125.2	PHAGE_Cronob_ESSI_2_NC_047854(26), PHAGE_Klebsi_4LV2017_NC_047818(27), PHAGE_Cronob_ESSI_2_NC_047854(22), PHAGE_Escher_pro483_NC_028943(22), PHAGE_Entero_PsP3_NC_005340(1), PHAGE_Agroba_Atu_ph07_NC_042013(2), PHAGE_Entero_UAB_Phi20_NC_031019(19), PHAGE_Salmon_103203_sal5_NC_031946(2), PHAGE_Salmon_vB_SosS_Oslo_NC_018279(30), PHAGE_Cronob_vB_CsaM_GAP32_NC_019401(2), PHAGE_Burkho_BcepMu_NC_005882(1…	11	Not Find	0
GCA_003030105.1	PHAGE_Phage_Gifsy_2_NC_010393(12), PHAGE_Burkho_BcepMu_NC_005882(14), PHAGE_Entero_186_NC_001317(35), PHAGE_Escher_500465_1_NC_049342(12), PHAGE_Escher_TL_2011b_NC_019445(3), PHAGE_Xantho_Carpasina_NC_047962(1), PHAGE_Salmon_118970_sal4_NC_030919(8), PHAGE_Entero_Mu_NC_000929(1), PHAGE_Salmon_118970_sal3_NC_031940(2), PHAGE_Entero_BP_4795_NC_004813(7)	10	Not Find	0
GCA_004324275.2	PHAGE_Burkho_BcepMu_NC_005882(14), PHAGE_Salmon_ST64T_NC_004348(22), PHAGE_Shigel_SfIV_NC_022749(2), PHAGE_Agroba_Atu_ph07_NC_042013(2), PHAGE_Phage_Gifsy_2_NC_010393(34), PHAGE_Entero_HK629_NC_019711(2), PHAGE_Phage_Gifsy_2_NC_010393(3), PHAGE_Salmon_118970_sal3_NC_031940(92), PHAGE_Salmon_118970_sal3_NC_031940(5), PHAGE_Escher_500465_2_NC_049343(4), PHAGE_Phage_Gifsy_1_NC_010392(51), PHAGE_Esch…	14	Not Find	0
GCA_019969215.1	PHAGE_Entero_SfV_NC_003444(11), PHAGE_Burkho_phiE255_NC_009237(14), PHAGE_Staphy_SPbeta_like_NC_029119(4), PHAGE_Escher_RCS47_NC_042128(4), PHAGE_Escher_500465_1_NC_049342(12), PHAGE_Salmon_SEN34_NC_028699(1), PHAGE_Entero_UAB_Phi20_NC_031019(2), PHAGE_Shigel_SfII_NC_021857(16)	8	qnrS2, catB3, blaOXA-1, aac(6')-Ib-cr, aac(3)-IVa, aph(4)-Ia, sul2, floR, oqxB, oqxA, sul1, dfrA12, aph(3')-Ia, sul3, cmlA1	15
GCA_006874805.1	PHAGE_Salmon_118970_sal3_NC_031940(36), PHAGE_Salmon_103203_sal5_NC_031946(2), PHAGE_Agroba_Atu_ph07_NC_042013(2), PHAGE_Phage_Gifsy_2_NC_010393(32), PHAGE_Phage_Gifsy_2_NC_010393(3), PHAGE_Salmon_118970_sal3_NC_031940(94), PHAGE_Salmon_118970_sal3_NC_031940(5), PHAGE_Escher_500465_2_NC_049343(5), PHAGE_Phage_Gifsy_1_NC_010392(50), PHAGE_Escher_500465_1_NC_049342(12), PHAGE_Cronob_ESSI_2_NC_04785…	13	Not Find	0
GCA_013377355.1	PHAGE_Escher_RCS47_NC_042128(4), PHAGE_Entero_P4_NC_001609(7), PHAGE_Stx2_c_1717_NC_011357(8), PHAGE_Escher_500465_2_NC_049343(4), PHAGE_Salmon_vB_SosS_Oslo_NC_018279(2), PHAGE_Phage_Gifsy_1_NC_010392(3), PHAGE_Salmon_BTP1_NC_042346(14), PHAGE_Burkho_BcepMu_NC_005882(14), PHAGE_Escher_pro483_NC_028943(27)	9	Not Find	0
GCA_016454345.1	PHAGE_Burkho_phiE255_NC_009237(14), PHAGE_Phage_Gifsy_2_NC_010393(49), PHAGE_Salmon_SEN34_NC_028699(28), PHAGE_Salmon_Fels_1_NC_010391(3), PHAGE_Escher_500465_2_NC_049343(4), PHAGE_Phage_Gifsy_1_NC_010392(47), PHAGE_Escher_500465_1_NC_049342(12), PHAGE_Cronob_ESSI_2_NC_047854(25)	8	Not Find	0
GCA_019915665.1	PHAGE_Escher_500465_2_NC_049343(4), PHAGE_Salmon_Fels_1_NC_010391(5), PHAGE_Phage_Gifsy_1_NC_010392(43), PHAGE_Salmon_epsilon34_NC_011976(15), PHAGE_Burkho_BcepMu_NC_005882(14)	5	Not Find	0
GCA_003571625.1	PHAGE_Salmon_SPN3UB_NC_019545(21), PHAGE_Salmon_118970_sal3_NC_031940(2), PHAGE_Entero_SfMu_NC_027382(1), PHAGE_Salmon_118970_sal4_NC_030919(8), PHAGE_Lactoc_AM6_NC_049807(1), PHAGE_Escher_TL_2011b_NC_019445(3), PHAGE_Salmon_SEN8_NC_047753(31), PHAGE_Entero_186_NC_001317(31), PHAGE_Burkho_BcepMu_NC_005882(14), PHAGE_Entero_P4_NC_001609(5)	10	Not Find	0
GCA_024266245.1	PHAGE_Cronob_ESSI_2_NC_047854(25), PHAGE_Salmon_118970_sal3_NC_031940(39), PHAGE_Escher_500465_2_NC_049343(4), PHAGE_Salmon_vB_SosS_Oslo_NC_018279(2), PHAGE_Salmon_Fels_1_NC_010391(3), PHAGE_Phage_Gifsy_2_NC_010393(31), PHAGE_Entero_P4_NC_001609(8), PHAGE_Burkho_phiE255_NC_009237(14)	8	Not Find	0
GCA_001692555.1	PHAGE_Entero_UAB_Phi20_NC_031019(33), PHAGE_Shigel_SfIV_NC_022749(2), PHAGE_Cronob_vB_CsaM_GAP32_NC_019401(2), PHAGE_Phage_Gifsy_2_NC_010393(34), PHAGE_Entero_lambda_NC_001416(2), PHAGE_Phage_Gifsy_1_NC_010392(3), PHAGE_Salmon_118970_sal3_NC_031940(5), PHAGE_Escher_500465_2_NC_049343(4), PHAGE_Escher_500465_1_NC_049342(12), PHAGE_Salmon_SJ46_NC_031129(2), PHAGE_Burkho_BcepMu_NC_005882(14)	11	Not Find	0
GCA_900475825.1	PHAGE_Escher_500465_1_NC_049342(14), PHAGE_Escher_500465_2_NC_049343(5), PHAGE_Salmon_Fels_1_NC_010391(3), PHAGE_Salmon_SEN34_NC_028699(22), PHAGE_Salmon_118970_sal4_NC_030919(2), PHAGE_Burkho_BcepMu_NC_005882(16)	6	Not Find	0
GCA_018326605.1	PHAGE_Shigel_SfIV_NC_022749(2), PHAGE_Salmon_Fels_1_NC_010391(45), PHAGE_Agroba_Atu_ph07_NC_042013(2), PHAGE_Phage_Gifsy_2_NC_010393(50), PHAGE_Entero_HK630_NC_019723(2), PHAGE_Salmon_Fels_1_NC_010391(3), PHAGE_Salmon_118970_sal3_NC_031940(5), PHAGE_Escher_500465_2_NC_049343(4), PHAGE_Phage_Gifsy_1_NC_010392(52), PHAGE_Salmon_Fels_2_NC_010463(40), PHAGE_Salmon_SJ46_NC_031129(2), PHAGE_Burkho_phiE…	12	Not Find	0
GCA_008759735.2	PHAGE_Yersin_L_413C_NC_004745(22), PHAGE_Escher_RCS47_NC_042128(4), PHAGE_Entero_P4_NC_001609(7), PHAGE_Salmon_g341c_NC_013059(15), PHAGE_Salmon_Fels_1_NC_010391(3), PHAGE_Cronob_ENT39118_NC_019934(2), PHAGE_Escher_500465_2_NC_049343(4), PHAGE_Salmon_vB_SosS_Oslo_NC_018279(9), PHAGE_Burkho_BcepMu_NC_005882(14)	9	Not Find	0
GCA_003994755.1	PHAGE_Escher_500465_1_NC_049342(12), PHAGE_Escher_500465_2_NC_049343(5), PHAGE_Salmon_118970_sal3_NC_031940(18), PHAGE_Phage_Gifsy_1_NC_010392(23), PHAGE_Entero_cdtI_NC_009514(2), PHAGE_Cronob_vB_CsaM_GAP32_NC_019401(2), PHAGE_Salmon_103203_sal5_NC_031946(2), PHAGE_Salmon_SEN5_NC_028701(35)	8	Not Find	0
GCA_003719255.1	PHAGE_Salmon_SEN34_NC_028699(34), PHAGE_Burkho_BcepMu_NC_005882(31), PHAGE_Entero_cdtI_NC_009514(2), PHAGE_Burkho_vB_BmuP_KL4_NC_047958(1), PHAGE_Klebsi_4LV2017_NC_047818(30), PHAGE_Salmon_SEN8_NC_047753(40), PHAGE_Entero_P4_NC_001609(8)	7	Not Find	0
GCA_020715545.1	PHAGE_Escher_500465_1_NC_049342(12), PHAGE_Escher_500465_2_NC_049343(5), PHAGE_Salmon_118970_sal3_NC_031940(55), PHAGE_Klebsi_Seifer_NC_048732(2), PHAGE_Phage_Gifsy_2_NC_010393(17), PHAGE_Phage_Gifsy_2_NC_010393(5), PHAGE_Salmon_SPN9CC_NC_017985(2)	7	Not Find	0
GCA_007763575.2	PHAGE_Entero_186_NC_001317(23), PHAGE_Escher_500465_1_NC_049342(12), PHAGE_Cronob_ESSI_2_NC_047854(22), PHAGE_Edward_GF_2_NC_026611(17), PHAGE_Escher_500465_2_NC_049343(4), PHAGE_Salmon_SEN1_NC_029003(2), PHAGE_Entero_lambda_NC_001416(1), PHAGE_Escher_P2_NC_041848(1), PHAGE_Shigel_SfIV_NC_022749(2), PHAGE_Salmon_SI7_NC_049460(32)	10	Not Find	0
GCA_000623115.2	PHAGE_Phage_Gifsy_2_NC_010393(5), PHAGE_Phage_Gifsy_2_NC_010393(16), PHAGE_Entero_phiP27_NC_003356(3), PHAGE_Salmon_118970_sal3_NC_031940(55), PHAGE_Escher_500465_2_NC_049343(5), PHAGE_Escher_500465_1_NC_049342(12)	6	Not Find	0
GCA_004798745.1	PHAGE_Salmon_BTP1_NC_042346(1), PHAGE_Entero_cdtI_NC_009514(2), PHAGE_Entero_HK106_NC_019768(1), PHAGE_Escher_HK639_NC_016158(1), PHAGE_Escher_500465_2_NC_049343(4), PHAGE_Escher_500465_1_NC_049342(12)	6	Not Find	0
GCA_001972545.2	PHAGE_Salmon_RE_2010_NC_019488(38), PHAGE_Escher_500465_2_NC_049343(4), PHAGE_Shigel_POCJ13_NC_025434(3), PHAGE_Phage_Gifsy_2_NC_010393(18), PHAGE_Phage_Gifsy_2_NC_010393(5), PHAGE_Shigel_SfIV_NC_022749(2)	6	Not Find	0
GCA_001975285.1	PHAGE_Shigel_SfII_NC_021857(3), PHAGE_Agroba_Atu_ph07_NC_042013(2), PHAGE_Entero_mEp235_NC_019708(1), PHAGE_Burkho_BcepMu_NC_005882(34), PHAGE_Salmon_SW9_NC_049459(38), PHAGE_Salmon_SEN8_NC_047753(39)	6	Not Find	0
GCA_002128385.1	PHAGE_Salmon_RE_2010_NC_019488(38), PHAGE_Escher_500465_2_NC_049343(4), PHAGE_Shigel_Stx_NC_029120(3), PHAGE_Phage_Gifsy_2_NC_010393(18), PHAGE_Phage_Gifsy_2_NC_010393(5), PHAGE_Shigel_SfIV_NC_022749(2)	6	Not Find	0
GCA_002761475.1	PHAGE_Salmon_SEN8_NC_047753(38), PHAGE_Escher_500465_1_NC_049342(12), PHAGE_Salmon_vB_SosS_Oslo_NC_018279(26), PHAGE_Salmon_SEN1_NC_029003(2), PHAGE_Escher_500465_1_NC_049342(1), PHAGE_Entero_cdtI_NC_009514(2), PHAGE_Salmon_118970_sal4_NC_030919(2)	7	Not Find	0
GCA_018338455.1	PHAGE_Entero_P4_NC_001609(7), PHAGE_Escher_500465_1_NC_049342(12), PHAGE_Salmon_Fels_1_NC_010391(5), PHAGE_Salmon_SEN34_NC_028699(33), PHAGE_Salmon_SPN9CC_NC_017985(2), PHAGE_Entero_P4_NC_001609(7)	6	Not Find	0
GCA_001623725.1	PHAGE_Escher_RCS47_NC_042128(4), PHAGE_Escher_500465_1_NC_049342(12), PHAGE_Phage_Gifsy_1_NC_010392(34), PHAGE_Escher_500465_2_NC_049343(4), PHAGE_Salmon_118970_sal3_NC_031940(5), PHAGE_Salmon_118970_sal3_NC_031940(93), PHAGE_Edward_GF_2_NC_026611(17), PHAGE_Salmon_Fels_1_NC_010391(3), PHAGE_Entero_HK630_NC_019723(2), PHAGE_Phage_Gifsy_2_NC_010393(49), PHAGE_Cronob_vB_CsaM_GAP32_NC_019401(2), PHA…	14	Not Find	0
GCA_003718475.1	PHAGE_Shigel_SfIV_NC_022749(2), PHAGE_Salmon_SEN34_NC_028699(36), PHAGE_Burkho_BcepMu_NC_005882(26), PHAGE_Entero_cdtI_NC_009514(2), PHAGE_Rhodoc_Jace_NC_047974(1), PHAGE_Escher_500465_2_NC_049343(4), PHAGE_Salmon_SJ46_NC_031129(2), PHAGE_Escher_RCS47_NC_042128(4), PHAGE_Klebsi_4LV2017_NC_047818(29), PHAGE_Salmon_SEN8_NC_047753(34), PHAGE_Entero_P4_NC_001609(8)	11	blaTEM-1B, sul1, dfrA7, catA1	4
GCA_004136075.1	PHAGE_Salmon_RE_2010_NC_019488(38), PHAGE_Phage_Gifsy_1_NC_010392(47), PHAGE_Escher_500465_2_NC_049343(4), PHAGE_Cronob_ENT39118_NC_019934(2), PHAGE_Salmon_Fels_1_NC_010391(3), PHAGE_Phage_Gifsy_2_NC_010393(39), PHAGE_Entero_P4_NC_001609(8), PHAGE_Burkho_BcepMu_NC_005882(11), PHAGE_Salmon_SP_004_NC_021774(25)	9	Not Find	0
GCA_003130605.1	PHAGE_Salmon_SEN8_NC_047753(37), PHAGE_Escher_500465_1_NC_049342(12), PHAGE_Salmon_vB_SosS_Oslo_NC_018279(26), PHAGE_Cronob_vB_CsaM_GAP32_NC_019401(2), PHAGE_Entero_HK97_NC_002167(1), PHAGE_Entero_cdtI_NC_009514(2), PHAGE_Entero_UAB_Phi20_NC_031019(2)	7	Not Find	0
GCA_006760965.2	PHAGE_Phage_Gifsy_2_NC_010393(5), PHAGE_Phage_Gifsy_2_NC_010393(3), PHAGE_Entero_Mu_NC_000929(2), PHAGE_Salmon_SEN34_NC_028699(17), PHAGE_Mycoba_Bask21_NC_041846(1), PHAGE_Cronob_ESSI_2_NC_047854(16), PHAGE_Acinet_Bphi_B1251_NC_019541(1), PHAGE_Escher_500465_1_NC_049342(12), PHAGE_Escher_500465_2_NC_049343(4), PHAGE_Salmon_118970_sal3_NC_031940(18), PHAGE_Staphy_StB20_like_NC_028821(1), PHAGE_Ent…	12	Not Find	0
GCA_006165225.1	PHAGE_Cronob_vB_CsaM_GAP32_NC_019401(2), PHAGE_Pectob_ZF40_NC_019522(1), PHAGE_Escher_500465_1_NC_049342(12), PHAGE_Salmon_Fels_2_NC_010463(38), PHAGE_Burkho_phiE255_NC_009237(16), PHAGE_Entero_P4_NC_001609(5)	6	Not Find	0
GCA_005534535.2	PHAGE_Vibrio_X29_NC_024369(20), PHAGE_Escher_500465_2_NC_049343(5), PHAGE_Phage_Gifsy_1_NC_010392(24), PHAGE_Salmon_118970_sal3_NC_031940(75), PHAGE_Salmon_Fels_1_NC_010391(5), PHAGE_Pectob_ZF40_NC_019522(13), PHAGE_Phage_Gifsy_1_NC_010392(43), PHAGE_Vibrio_X29_NC_024369(20)	8	Not Find	0
GCA_000626355.1	PHAGE_Phage_Gifsy_2_NC_010393(5), PHAGE_Phage_Gifsy_2_NC_010393(17), PHAGE_Entero_phiP27_NC_003356(3), PHAGE_Escher_500465_2_NC_049343(5), PHAGE_Escher_500465_1_NC_049342(12), PHAGE_Salmon_RE_2010_NC_019488(41)	6	Not Find	0
GCA_002947135.1	PHAGE_Salmon_118970_sal3_NC_031940(5), PHAGE_Escher_500465_2_NC_049343(4), PHAGE_Phage_Gifsy_1_NC_010392(47), PHAGE_Escher_500465_1_NC_049342(12), PHAGE_Salmon_SJ46_NC_031129(2), PHAGE_Burkho_phiE255_NC_009237(14), PHAGE_Shigel_SfIV_NC_022749(2), PHAGE_Cronob_vB_CsaM_GAP32_NC_019401(2), PHAGE_Phage_Gifsy_2_NC_010393(49), PHAGE_Phage_Gifsy_1_NC_010392(35), PHAGE_Entero_HK630_NC_019723(2), PHAGE_Ph…	13	Not Find	0
GCA_023330785.1	PHAGE_Cronob_ESSI_2_NC_047854(24), PHAGE_Escher_RCS47_NC_042128(4), PHAGE_Escher_500465_1_NC_049342(12), PHAGE_Phage_Gifsy_1_NC_010392(51), PHAGE_Escher_500465_2_NC_049343(4), PHAGE_Salmon_118970_sal3_NC_031940(5), PHAGE_Salmon_118970_sal3_NC_031940(90), PHAGE_Salmon_Fels_1_NC_010391(3), PHAGE_Entero_HK629_NC_019711(2), PHAGE_Salmon_SJ46_NC_031129(3), PHAGE_Phage_Gifsy_2_NC_010393(35), PHAGE_Agro…	15	aph(4)-Ia, aac(3)-IVa, blaCTX-M-14, fosA3	4
GCA_013138205.1	PHAGE_Salmon_SEN8_NC_047753(40), PHAGE_Escher_500465_2_NC_049343(5), PHAGE_Haemop_SuMu_NC_019455(1), PHAGE_Entero_P1_NC_005856(3), PHAGE_Escher_SH2026Stx1_NC_049919(2), PHAGE_Salmon_118970_sal3_NC_031940(8), PHAGE_Phage_Gifsy_1_NC_010392(29), PHAGE_Salmon_Fels_1_NC_010391(3), PHAGE_Vibrio_X29_NC_024369(21), PHAGE_Ralsto_RSY1_NC_025115(2), PHAGE_Salmon_SP_004_NC_021774(2)	11	Not Find	0
GCA_006285055.2	PHAGE_Salmon_SP_004_NC_021774(24), PHAGE_Burkho_phiE255_NC_009237(14), PHAGE_Salmon_118970_sal4_NC_030919(16), PHAGE_Phage_Gifsy_1_NC_010392(42), PHAGE_Salmon_Fels_1_NC_010391(5), PHAGE_Escher_500465_2_NC_049343(4), PHAGE_Salmon_SW9_NC_049459(31)	7	Not Find	0
GCA_000486365.2	PHAGE_Escher_500465_1_NC_049342(14), PHAGE_Escher_500465_2_NC_049343(5), PHAGE_Salmon_Fels_1_NC_010391(3), PHAGE_Salmon_103203_sal5_NC_031946(2), PHAGE_Burkho_BcepMu_NC_005882(15), PHAGE_Salmon_SI7_NC_049460(29)	6	Not Find	0
GCA_012053725.1	PHAGE_Cronob_ESSI_2_NC_047854(28), PHAGE_Staphy_SPbeta_like_NC_029119(2), PHAGE_Salmon_SJ46_NC_031129(5), PHAGE_Acinet_vB_AbaM_ME3_NC_041884(3), PHAGE_Escher_500465_1_NC_049342(12), PHAGE_Cronob_ESSI_2_NC_047854(22), PHAGE_Salmon_vB_SosS_Oslo_NC_018279(2), PHAGE_Entero_cdtI_NC_009514(2), PHAGE_Entero_ST104_NC_005841(41)	9	fosA3, sul1, catB3, blaOXA-1, aac(6')-Ib-cr, sul2, aph(4)-Ia, aac(3)-IVa, blaCTX-M-65	9
GCA_004919465.1	PHAGE_Shigel_SfIV_NC_022749(2), PHAGE_Cronob_vB_CsaM_GAP32_NC_019401(2), PHAGE_Phage_Gifsy_2_NC_010393(34), PHAGE_Entero_lambda_NC_001416(2), PHAGE_Salmon_Fels_1_NC_010391(3), PHAGE_Salmon_118970_sal3_NC_031940(92), PHAGE_Salmon_118970_sal3_NC_031940(5), PHAGE_Escher_500465_2_NC_049343(4), PHAGE_Phage_Gifsy_1_NC_010392(51), PHAGE_Escher_500465_1_NC_049342(12), PHAGE_Salmon_SJ46_NC_031129(2), PHAG…	14	Not Find	0
GCA_022670755.1	PHAGE_Cronob_ESSI_2_NC_047854(26), PHAGE_Entero_phiP27_NC_003356(2), PHAGE_Klebsi_4LV2017_NC_047818(27), PHAGE_Cronob_ESSI_2_NC_047854(22), PHAGE_Entero_HK022_NC_002166(1), PHAGE_Cronob_vB_CsaM_GAP32_NC_019401(2), PHAGE_Shigel_SfIV_NC_022749(2), PHAGE_Salmon_SPN3UB_NC_019545(30), PHAGE_Cronob_vB_CsaM_GAP32_NC_019401(2), PHAGE_Burkho_phiE255_NC_009237(14)	10	Not Find	0
GCA_000430145.3	PHAGE_Escher_RCS47_NC_042128(4), PHAGE_Escher_SH2026Stx1_NC_049919(3), PHAGE_Escher_500465_1_NC_049342(12), PHAGE_Stx2_c_Stx2a_F451_NC_049924(3), PHAGE_Escher_500465_2_NC_049343(4), PHAGE_Salmon_118970_sal3_NC_031940(5), PHAGE_Salmon_118970_sal3_NC_031940(93), PHAGE_Stx2_c_Stx2a_F451_NC_049924(3), PHAGE_Entero_HK630_NC_019723(2), PHAGE_Phage_Gifsy_2_NC_010393(35), PHAGE_Agroba_Atu_ph07_NC_042013(…	14	Not Find	0
GCA_002234775.1	PHAGE_Salmon_SEN8_NC_047753(38), PHAGE_Escher_500465_2_NC_049343(5), PHAGE_Salmon_Fels_1_NC_010391(3), PHAGE_Salmon_103203_sal5_NC_031946(2), PHAGE_Burkho_phiE255_NC_009237(16), PHAGE_Salmon_SP_004_NC_021774(34), PHAGE_Entero_P4_NC_001609(6)	7	Not Find	0
GCA_002813935.1	PHAGE_Escher_500465_2_NC_049343(5), PHAGE_Pseudo_OBP_NC_016571(2), PHAGE_Salmon_118970_sal3_NC_031940(55), PHAGE_Entero_phiP27_NC_003356(3), PHAGE_Shigel_Stx_NC_029120(3), PHAGE_Phage_Gifsy_2_NC_010393(17), PHAGE_Phage_Gifsy_2_NC_010393(5)	7	Not Find	0
GCA_000715155.2	PHAGE_Shigel_SfIV_NC_022749(2), PHAGE_Phage_Gifsy_2_NC_010393(49), PHAGE_Phage_Gifsy_1_NC_010392(35), PHAGE_Entero_lambda_NC_001416(2), PHAGE_Salmon_Fels_1_NC_010391(3), PHAGE_Salmon_118970_sal3_NC_031940(67), PHAGE_Salmon_118970_sal3_NC_031940(5), PHAGE_Escher_500465_2_NC_049343(4), PHAGE_Phage_Gifsy_1_NC_010392(47), PHAGE_Escher_500465_1_NC_049342(12), PHAGE_Salmon_SJ46_NC_031129(2), PHAGE_Burk…	12	Not Find	0
GCA_012050905.1	PHAGE_Escher_500465_2_NC_049343(4), PHAGE_Salmon_118970_sal3_NC_031940(56), PHAGE_Shigel_POCJ13_NC_025434(3), PHAGE_Phage_Gifsy_2_NC_010393(18), PHAGE_Phage_Gifsy_2_NC_010393(5), PHAGE_Shigel_SfIV_NC_022749(2)	6	Not Find	0
GCA_016952595.1	PHAGE_Escher_RCS47_NC_042128(4), PHAGE_Escher_500465_1_NC_049342(12), PHAGE_Escher_500465_2_NC_049343(4), PHAGE_Salmon_118970_sal3_NC_031940(5), PHAGE_Salmon_118970_sal3_NC_031940(93), PHAGE_Edward_GF_2_NC_026611(17), PHAGE_Phage_Gifsy_2_NC_010393(3), PHAGE_Entero_lambda_NC_001416(2), PHAGE_Phage_Gifsy_2_NC_010393(49), PHAGE_Agroba_Atu_ph07_NC_042013(2), PHAGE_Shigel_SfIV_NC_022749(2), PHAGE_Ente…	13	Not Find	0
GCA_900635725.1	PHAGE_Entero_P4_NC_001609(3), PHAGE_Escher_500465_2_NC_049343(5), PHAGE_Klebsi_ST437_OXA245phi4.1_NC_049448(1), PHAGE_Salmon_Fels_1_NC_010391(28), PHAGE_Entero_mEp390_NC_019721(2), PHAGE_Entero_mEp237_NC_019704(4), PHAGE_Edward_GF_2_NC_026611(17), PHAGE_Escher_SH2026Stx1_NC_049919(2), PHAGE_Salmon_118970_sal3_NC_031940(6), PHAGE_Salmon_Fels_1_NC_010391(3), PHAGE_Shigel_POCJ13_NC_025434(2), PHAGE_…	13	Not Find	0
GCA_009584725.2	PHAGE_Escher_RCS47_NC_042128(4), PHAGE_Entero_P4_NC_001609(7), PHAGE_Salmon_g341c_NC_013059(15), PHAGE_Phage_Gifsy_1_NC_010392(3), PHAGE_Cronob_ENT39118_NC_019934(2), PHAGE_Escher_500465_2_NC_049343(4), PHAGE_Salmon_vB_SosS_Oslo_NC_018279(9), PHAGE_Burkho_BcepMu_NC_005882(14), PHAGE_Yersin_L_413C_NC_004745(26)	9	Not Find	0
GCA_004124215.2	PHAGE_Cronob_ESSI_2_NC_047854(26), PHAGE_Escher_500465_1_NC_049342(12), PHAGE_Cronob_ESSI_2_NC_047854(22), PHAGE_Salmon_vB_SosS_Oslo_NC_018279(2), PHAGE_Entero_cdtI_NC_009514(2), PHAGE_Shigel_SfIV_NC_022749(2), PHAGE_Escher_HK639_NC_016158(10)	7	Not Find	0
GCA_016454705.1	PHAGE_Salmon_118970_sal4_NC_030919(11), PHAGE_Escher_500465_2_NC_049343(4), PHAGE_Salmon_Fels_1_NC_010391(3), PHAGE_Salmon_vB_SosS_Oslo_NC_018279(26), PHAGE_Shigel_SfII_NC_021857(32), PHAGE_Burkho_phiE255_NC_009237(14), PHAGE_Salmon_SI7_NC_049460(34)	7	Not Find	0
GCA_003324995.1	PHAGE_Burkho_BcepMu_NC_005882(14), PHAGE_Agroba_Atu_ph07_NC_042013(2), PHAGE_Phage_Gifsy_2_NC_010393(7), PHAGE_Entero_lambda_NC_001416(2), PHAGE_Salmon_Fels_1_NC_010391(3), PHAGE_Escher_500465_2_NC_049343(4), PHAGE_Escher_500465_1_NC_049342(12)	7	Not Find	0
GCA_900635535.1	PHAGE_Escher_500465_1_NC_049342(12), PHAGE_Escher_500465_2_NC_049343(5), PHAGE_Cronob_vB_CsaP_009_NC_048664(2), PHAGE_Salmon_118970_sal3_NC_031940(2), PHAGE_Phage_Gifsy_1_NC_010392(36), PHAGE_Burkho_phiE255_NC_009237(16)	6	Not Find	0
GCA_000006945.2	PHAGE_Shigel_SfIV_NC_022749(2), PHAGE_Salmon_Fels_1_NC_010391(45), PHAGE_Agroba_Atu_ph07_NC_042013(2), PHAGE_Phage_Gifsy_2_NC_010393(50), PHAGE_Entero_HK629_NC_019711(2), PHAGE_Salmon_Fels_1_NC_010391(3), PHAGE_Salmon_118970_sal3_NC_031940(5), PHAGE_Escher_500465_2_NC_049343(4), PHAGE_Phage_Gifsy_1_NC_010392(52), PHAGE_Salmon_Fels_2_NC_010463(40), PHAGE_Salmon_SJ46_NC_031129(2), PHAGE_Burkho_phiE…	12	Not Find	0
GCA_009729975.1	PHAGE_Entero_186_NC_001317(32), PHAGE_Escher_RCS47_NC_042128(4), PHAGE_Escher_RCS47_NC_042128(3), PHAGE_Escher_500465_1_NC_049342(12), PHAGE_Phage_Gifsy_1_NC_010392(47), PHAGE_Escher_500465_2_NC_049343(4), PHAGE_Salmon_118970_sal3_NC_031940(5), PHAGE_Salmon_118970_sal3_NC_031940(65), PHAGE_Entero_HK630_NC_019723(2), PHAGE_Phage_Gifsy_2_NC_010393(49), PHAGE_Agroba_Atu_ph07_NC_042013(2), PHAGE_Shig…	14	blaTEM-1B	1
GCA_003717655.1	PHAGE_Shigel_SfIV_NC_022749(2), PHAGE_Salmon_SEN34_NC_028699(36), PHAGE_Burkho_phiE255_NC_009237(26), PHAGE_Entero_cdtI_NC_009514(2), PHAGE_Burkho_vB_BmuP_KL4_NC_047958(1), PHAGE_Escher_500465_2_NC_049343(4), PHAGE_Salmon_SJ46_NC_031129(2), PHAGE_Klebsi_4LV2017_NC_047818(29), PHAGE_Escher_RCS47_NC_042128(4), PHAGE_Salmon_SEN8_NC_047753(34), PHAGE_Entero_P4_NC_001609(8)	11	dfrA7, sul1, blaTEM-1B, aph(6)-Id, aph(3'')-Ib, sul2	6
GCA_003717835.1	PHAGE_Shigel_SfIV_NC_022749(2), PHAGE_Salmon_SEN34_NC_028699(36), PHAGE_Burkho_phiE255_NC_009237(26), PHAGE_Entero_cdtI_NC_009514(2), PHAGE_Salmon_SEN34_NC_028699(1), PHAGE_Escher_500465_2_NC_049343(4), PHAGE_Salmon_SJ46_NC_031129(2), PHAGE_Klebsi_4LV2017_NC_047818(29), PHAGE_Escher_RCS47_NC_042128(4), PHAGE_Salmon_SEN8_NC_047753(34), PHAGE_Entero_P4_NC_001609(8)	11	catA1, dfrA7, sul1, blaTEM-1B, aph(6)-Id, aph(3'')-Ib, sul2	7
GCA_024364905.1	PHAGE_Salmon_SJ46_NC_031129(3), PHAGE_Escher_RCS47_NC_042128(3), PHAGE_Cronob_ESSI_2_NC_047854(26), PHAGE_Escher_RCS47_NC_042128(4), PHAGE_Escher_500465_1_NC_049342(12), PHAGE_Phage_Gifsy_1_NC_010392(49), PHAGE_Escher_500465_2_NC_049343(5), PHAGE_Salmon_118970_sal3_NC_031940(5), PHAGE_Salmon_118970_sal3_NC_031940(88), PHAGE_Salmon_Fels_1_NC_010391(3), PHAGE_Phage_Gifsy_2_NC_010393(32), PHAGE_Cron…	14	floR, sul2, aac(3)-IVa, fosA3, blaCTX-M-14, mph(A)	6
GCA_900478205.1	PHAGE_Escher_500465_1_NC_049342(12), PHAGE_Salmon_Fels_1_NC_010391(4), PHAGE_Edward_GF_2_NC_026611(17), PHAGE_Salmon_SPN3UB_NC_019545(6), PHAGE_Shigel_Sf6_NC_005344(10)	5	Not Find	0
GCA_018339855.1	PHAGE_Salmon_Fels_2_NC_010463(39), PHAGE_Salmon_epsilon15_NC_004775(47), PHAGE_Escher_500465_2_NC_049343(5), PHAGE_Salmon_118970_sal3_NC_031940(88), PHAGE_Salmon_Fels_1_NC_010391(5), PHAGE_Salmon_vB_SosS_Oslo_NC_018279(35), PHAGE_Salmon_SEN34_NC_028699(24), PHAGE_Salmon_118970_sal4_NC_030919(17), PHAGE_Entero_ES18_NC_006949(28)	9	Not Find	0
GCA_018340255.1	PHAGE_Salmon_SEN8_NC_047753(29), PHAGE_Entero_mEp237_NC_019704(4), PHAGE_Edward_GF_2_NC_026611(17), PHAGE_Escher_500465_2_NC_049343(5), PHAGE_Salmon_Fels_1_NC_010391(3), PHAGE_Salmon_118970_sal3_NC_031940(20), PHAGE_Burkho_BcepMu_NC_005882(16), PHAGE_Salmon_SP_004_NC_021774(25)	8	Not Find	0
GCA_013162485.1	PHAGE_Escher_500465_2_NC_049343(5), PHAGE_Escher_SH2026Stx1_NC_049919(1), PHAGE_Shigel_Sf6_NC_005344(2), PHAGE_Edward_GF_2_NC_026611(17), PHAGE_Stx2_c_Stx2a_F451_NC_049924(2), PHAGE_Microb_RobsFeet_NC_047989(1), PHAGE_Burkho_KL3_NC_015266(3), PHAGE_Escher_500465_1_NC_049342(13)	8	Not Find	0
GCA_907166785.1	PHAGE_Acinet_vB_AbaM_ME3_NC_041884(3), PHAGE_Escher_RCS47_NC_042128(4), PHAGE_Escher_RCS47_NC_042128(6)	3	sul2, sul1, aac(6')-IIc, blaSHV-12	4
GCA_005767415.2	PHAGE_Entero_P4_NC_001609(8), PHAGE_Escher_RCS47_NC_042128(4), PHAGE_Escher_500465_1_NC_049342(12), PHAGE_Phage_Gifsy_1_NC_010392(34), PHAGE_Escher_500465_2_NC_049343(4), PHAGE_Salmon_118970_sal3_NC_031940(5), PHAGE_Salmon_118970_sal3_NC_031940(93), PHAGE_Edward_GF_2_NC_026611(17), PHAGE_Salmon_Fels_1_NC_010391(3), PHAGE_Entero_HK630_NC_019723(2), PHAGE_Phage_Gifsy_2_NC_010393(49), PHAGE_Agroba_A…	15	Not Find	0
GCA_009648815.1	PHAGE_Escher_500465_2_NC_049343(5), PHAGE_Cronob_ESSI_2_NC_047854(21), PHAGE_Escher_500465_1_NC_049342(12), PHAGE_Mycoba_LaterM_NC_051621(1), PHAGE_Salmon_SP_004_NC_021774(2), PHAGE_Salmon_SSU5_NC_018843(1), PHAGE_Mycoba_Rem711_NC_051725(1), PHAGE_Salmon_epsilon34_NC_011976(1), PHAGE_Salmon_Fels_1_NC_010391(2), PHAGE_Aeromo_AS_sw_NC_048674(2), PHAGE_Phage_Gifsy_1_NC_010392(3), PHAGE_Entero_SfMu_N…	12	Not Find	0
GCA_009035925.2	PHAGE_Entero_186_NC_001317(31), PHAGE_Escher_500465_1_NC_049342(12), PHAGE_Edward_GF_2_NC_026611(16), PHAGE_Arthro_Martha_NC_041932(1), PHAGE_Entero_Mu_NC_000929(47), PHAGE_Entero_cdtI_NC_009514(2), PHAGE_Shigel_SfII_NC_021857(1), PHAGE_Entero_fiAA91_ss_NC_022750(25)	8	Not Find	0
GCA_018339635.1	PHAGE_Entero_186_NC_001317(30), PHAGE_Escher_500465_1_NC_049342(12), PHAGE_Edward_GF_2_NC_026611(16), PHAGE_Salmon_Fels_1_NC_010391(5), PHAGE_Entero_cdtI_NC_009514(2), PHAGE_Salmon_118970_sal3_NC_031940(8), PHAGE_Phage_Gifsy_1_NC_010392(4), PHAGE_Pectob_ZF40_NC_019522(11), PHAGE_Shigel_SfIV_NC_022749(2), PHAGE_Salmon_UPF_BP1_NC_047875(15)	10	Not Find	0
GCA_009664555.1	PHAGE_Escher_RCS47_NC_042128(4), PHAGE_Salmon_SEN8_NC_047753(37), PHAGE_Escher_500465_2_NC_049343(4), PHAGE_Salmon_Fels_1_NC_010391(5), PHAGE_Phage_Gifsy_1_NC_010392(37), PHAGE_Agroba_Atu_ph07_NC_042013(2), PHAGE_Burkho_BcepMu_NC_005882(14)	7	Not Find	0
GCA_002211845.1	PHAGE_Salmon_g341c_NC_013059(19), PHAGE_Escher_500465_2_NC_049343(5), PHAGE_Salmon_118970_sal3_NC_031940(27), PHAGE_Pectob_ZF40_NC_019522(11), PHAGE_Cronob_vB_CsaM_GAP32_NC_019401(2), PHAGE_Burkho_phiE255_NC_009237(16)	6	Not Find	0
GCA_006199305.2	PHAGE_Salmon_Fels_2_NC_010463(32), PHAGE_Salmon_SEN34_NC_028699(11), PHAGE_Salmon_Fels_1_NC_010391(5), PHAGE_Entero_cdtI_NC_009514(2), PHAGE_Salmon_118970_sal3_NC_031940(8), PHAGE_Phage_Gifsy_2_NC_010393(27), PHAGE_Entero_P4_NC_001609(8)	7	Not Find	0
GCA_009388185.1	PHAGE_Escher_500465_1_NC_049342(12), PHAGE_Edward_GF_2_NC_026611(16), PHAGE_Salmon_103203_sal5_NC_031946(24), PHAGE_Salmon_SPN9CC_NC_017985(2), PHAGE_Entero_P4_NC_001609(4)	5	Not Find	0
GCA_003878535.2	PHAGE_Escher_RCS47_NC_042128(4), PHAGE_Salmon_Fels_2_NC_010463(34), PHAGE_Escher_500465_2_NC_049343(4), PHAGE_Salmon_118970_sal3_NC_031940(5), PHAGE_Salmon_118970_sal3_NC_031940(92), PHAGE_Salmon_Fels_1_NC_010391(3), PHAGE_Salmon_118970_sal3_NC_031940(67), PHAGE_Salmon_SEN34_NC_028699(31), PHAGE_Shigel_SfIV_NC_022749(2), PHAGE_Entero_UAB_Phi20_NC_031019(34)	10	Not Find	0
GCA_010829725.2	PHAGE_Escher_500465_2_NC_049343(4), PHAGE_Escher_RCS47_NC_042128(2), PHAGE_Salmon_Fels_1_NC_010391(5), PHAGE_Phage_Gifsy_1_NC_010392(43), PHAGE_Burkho_BcepMu_NC_005882(14)	5	aph(6)-Id, aph(3'')-Ib	2
GCA_000748245.2	PHAGE_Escher_500465_1_NC_049342(12), PHAGE_Escher_500465_2_NC_049343(5), PHAGE_Salmon_Fels_1_NC_010391(5), PHAGE_Phage_Gifsy_1_NC_010392(35), PHAGE_Salmon_SPN9CC_NC_017985(2), PHAGE_Entero_P4_NC_001609(7)	6	Not Find	0
GCA_001941405.1	PHAGE_Salmon_vB_SosS_Oslo_NC_018279(31), PHAGE_Phage_Gifsy_2_NC_010393(3), PHAGE_Escher_RCS47_NC_042128(1), PHAGE_Salmon_SEN34_NC_028699(6), PHAGE_Escher_500465_1_NC_049342(15), PHAGE_Entero_UAB_Phi20_NC_031019(12)	6	Not Find	0
GCA_001623765.2	PHAGE_Escher_RCS47_NC_042128(4), PHAGE_Escher_500465_1_NC_049342(12), PHAGE_Phage_Gifsy_1_NC_010392(47), PHAGE_Escher_500465_2_NC_049343(4), PHAGE_Salmon_118970_sal3_NC_031940(5), PHAGE_Phage_Gifsy_2_NC_010393(3), PHAGE_Entero_HK629_NC_019711(2), PHAGE_Phage_Gifsy_2_NC_010393(50), PHAGE_Cronob_vB_CsaM_GAP32_NC_019401(2), PHAGE_Shigel_SfIV_NC_022749(2), PHAGE_Burkho_phiE255_NC_009237(14)	11	Not Find	0
GCA_000750215.1	PHAGE_Phage_Gifsy_2_NC_010393(5), PHAGE_Phage_Gifsy_2_NC_010393(16), PHAGE_Entero_phiP27_NC_003356(3), PHAGE_Escher_500465_2_NC_049343(5), PHAGE_Escher_500465_1_NC_049342(12), PHAGE_Salmon_RE_2010_NC_019488(41), PHAGE_Cronob_ESSI_2_NC_047854(24)	7	Not Find	0
GCA_001831555.2	PHAGE_Entero_P4_NC_001609(7), PHAGE_Burkho_phiE12_2_NC_009236(2), PHAGE_Brucel_BiPBO1_NC_031264(2), PHAGE_Escher_500465_1_NC_049342(12), PHAGE_Escher_500465_2_NC_049343(5), PHAGE_Phage_Gifsy_2_NC_010393(5), PHAGE_Stx2_c_Stx2a_F451_NC_049924(3), PHAGE_Phage_Gifsy_2_NC_010393(5), PHAGE_Salmon_Fels_1_NC_010391(19), PHAGE_Salmon_SPN3UB_NC_019545(11), PHAGE_Escher_500465_1_NC_049342(2)	11	Not Find	0
GCA_002761035.1	PHAGE_Escher_500465_2_NC_049343(4), PHAGE_Entero_phiT5282H_NC_049429(19), PHAGE_Entero_phiP27_NC_003356(4), PHAGE_Phage_Gifsy_2_NC_010393(18), PHAGE_Phage_Gifsy_1_NC_010392(35), PHAGE_Shigel_SfIV_NC_022749(2)	6	Not Find	0
GCA_020714725.1	PHAGE_Escher_500465_2_NC_049343(5), PHAGE_Salmon_Fels_2_NC_010463(40), PHAGE_Phage_Gifsy_2_NC_010393(5), PHAGE_Phage_Gifsy_2_NC_010393(17), PHAGE_Shigel_Stx_NC_029120(3), PHAGE_Entero_phiP27_NC_003356(2), PHAGE_Salmon_118970_sal3_NC_031940(51)	7	Not Find	0
GCA_003718035.1	PHAGE_Shigel_SfIV_NC_022749(2), PHAGE_Salmon_SEN34_NC_028699(36), PHAGE_Burkho_BcepMu_NC_005882(26), PHAGE_Entero_cdtI_NC_009514(2), PHAGE_Bacill_G_NC_023719(1), PHAGE_Escher_500465_2_NC_049343(4), PHAGE_Salmon_SJ46_NC_031129(2), PHAGE_Klebsi_4LV2017_NC_047818(29), PHAGE_Escher_RCS47_NC_042128(3), PHAGE_Salmon_SEN8_NC_047753(34), PHAGE_Entero_P4_NC_001609(8)	11	catA1, dfrA7, sul1	3
GCA_006695545.2	PHAGE_Entero_P4_NC_001609(9), PHAGE_Escher_RCS47_NC_042128(4), PHAGE_Escher_500465_1_NC_049342(12), PHAGE_Cronob_ESSI_2_NC_047854(22), PHAGE_Escher_500465_2_NC_049343(4), PHAGE_Salmon_118970_sal3_NC_031940(5), PHAGE_Phage_Gifsy_1_NC_010392(3), PHAGE_Entero_HK630_NC_019723(2), PHAGE_Phage_Gifsy_2_NC_010393(34), PHAGE_Agroba_Atu_ph07_NC_042013(2), PHAGE_Shigel_SfIV_NC_022749(2), PHAGE_Burkho_phiE25…	13	Not Find	0
GCA_010919335.1	PHAGE_Escher_pro483_NC_028943(25), PHAGE_Burkho_BcepMu_NC_005882(14), PHAGE_Entero_SfV_NC_003444(33), PHAGE_Salmon_Fels_1_NC_010391(3), PHAGE_Salmon_vB_SosS_Oslo_NC_018279(2), PHAGE_Escher_500465_2_NC_049343(4), PHAGE_Salmon_vB_SosS_Oslo_NC_018279(9), PHAGE_Entero_P4_NC_001609(7), PHAGE_Salmon_SJ46_NC_031129(2)	9	Not Find	0
GCA_024442255.1	PHAGE_Entero_SfI_NC_027339(3), PHAGE_Salmon_g341c_NC_013059(17), PHAGE_Caulob_Sansa_NC_047756(1), PHAGE_Salmon_SPN9CC_NC_017985(2), PHAGE_Burkho_BcepMu_NC_005882(16)	5	Not Find	0
GCA_000272755.4	PHAGE_Escher_500465_1_NC_049342(12), PHAGE_Phage_Gifsy_1_NC_010392(47), PHAGE_Escher_500465_2_NC_049343(3), PHAGE_Salmon_Fels_1_NC_010391(3), PHAGE_Salmon_SEN34_NC_028699(27), PHAGE_Phage_Gifsy_2_NC_010393(49), PHAGE_Burkho_BcepMu_NC_005882(13), PHAGE_Salmon_SP_004_NC_021774(25)	8	Not Find	0
GCA_000487935.2	PHAGE_Cronob_ESSI_2_NC_047854(25), PHAGE_Escher_RCS47_NC_042128(4), PHAGE_Entero_P4_NC_001609(7), PHAGE_Salmon_SPN3UB_NC_019545(15), PHAGE_Salmon_SPN1S_NC_016761(46), PHAGE_Escher_500465_2_NC_049343(4), PHAGE_Salmon_118970_sal3_NC_031940(5), PHAGE_Salmon_Fels_1_NC_010391(3), PHAGE_Salmon_118970_sal4_NC_030919(16), PHAGE_Shigel_SfIV_NC_022749(2), PHAGE_Stx2_c_1717_NC_011357(4), PHAGE_Burkho_phiE25…	12	Not Find	0
GCA_000487295.3	PHAGE_Salmon_SEN34_NC_028699(34), PHAGE_Escher_500465_2_NC_049343(4), PHAGE_Salmon_SEN1_NC_029003(2), PHAGE_Entero_HK630_NC_019723(2), PHAGE_Salmon_118970_sal3_NC_031940(22), PHAGE_Nodula_vB_NspS_kac65v151_NC_048756(2), PHAGE_Phage_Gifsy_2_NC_010393(43), PHAGE_Salmon_epsilon34_NC_011976(13), PHAGE_Burkho_BcepMu_NC_005882(14)	9	Not Find	0
GCA_016653555.1	PHAGE_Entero_186_NC_001317(32), PHAGE_Salmon_SEN34_NC_028699(9), PHAGE_Salmon_Fels_2_NC_010463(14)	3	Not Find	0
GCA_900635085.1	PHAGE_Escher_RCS47_NC_042128(4), PHAGE_Salmon_SEN8_NC_047753(37), PHAGE_Escher_500465_1_NC_049342(12), PHAGE_Phage_Gifsy_1_NC_010392(31), PHAGE_Erwini_phiEt88_NC_015295(4), PHAGE_Salmon_118970_sal3_NC_031940(6), PHAGE_Ralsto_RSL1_NC_010811(1), PHAGE_Phage_Gifsy_1_NC_010392(23), PHAGE_Burkho_BcepMu_NC_005882(15)	9	Not Find	0
GCA_016452105.1	PHAGE_Klebsi_4LV2017_NC_047818(2), PHAGE_Salmon_SJ46_NC_031129(3), PHAGE_Klebsi_ST13_OXA48phi12.1_NC_049453(5), PHAGE_Escher_RCS47_NC_042128(2), PHAGE_Escher_500465_1_NC_049342(12), PHAGE_Escher_TL_2011b_NC_019445(3), PHAGE_Lactoc_phiQ1_NC_049805(1), PHAGE_Escher_RCS47_NC_042128(1), PHAGE_Salmon_118970_sal3_NC_031940(2), PHAGE_Salmon_SPN3UB_NC_019545(20), PHAGE_Burkho_phiE255_NC_009237(14), PHAGE…	12	ant(2'')-Ia, sul1, blaTEM-1B	3
GCA_004847585.1	PHAGE_Escher_500465_1_NC_049342(12), PHAGE_Escher_500465_2_NC_049343(4), PHAGE_Salmon_Fels_1_NC_010391(5), PHAGE_Phage_Gifsy_1_NC_010392(33), PHAGE_Entero_P4_NC_001609(7)	5	Not Find	0
GCA_001278295.1	PHAGE_Phage_Gifsy_2_NC_010393(50), PHAGE_Salmon_SEN34_NC_028699(28), PHAGE_Salmon_Fels_1_NC_010391(3), PHAGE_Escher_500465_2_NC_049343(5), PHAGE_Phage_Gifsy_1_NC_010392(45), PHAGE_Cronob_ESSI_2_NC_047854(28), PHAGE_Salmon_SP_004_NC_021774(24), PHAGE_Burkho_phiE255_NC_009237(15)	8	Not Find	0
GCA_000486725.2	PHAGE_Escher_RCS47_NC_042128(4), PHAGE_Cronob_ESSI_2_NC_047854(28), PHAGE_Escher_500465_1_NC_049342(12), PHAGE_Cronob_vB_CsaM_GAP32_NC_019401(2), PHAGE_Salmon_SEN34_NC_028699(35), PHAGE_Entero_lambda_NC_001416(2), PHAGE_Pseudo_H101_NC_029094(1), PHAGE_Escher_500465_2_NC_049343(5), PHAGE_Entero_P88_NC_026014(43)	9	Not Find	0
GCA_003325235.1	PHAGE_Escher_500465_1_NC_049342(11), PHAGE_Salmon_SW9_NC_049459(41), PHAGE_Escher_500465_2_NC_049343(3), PHAGE_Vibrio_1.026.O._10N.222.49.C7_NC_049430(1), PHAGE_Shigel_POCJ13_NC_025434(1), PHAGE_Entero_cdtI_NC_009514(2), PHAGE_Salmon_SEN34_NC_028699(26)	7	Not Find	0
GCA_001127485.2	PHAGE_Pectob_ZF40_NC_019522(1), PHAGE_Entero_cdtI_NC_009514(2), PHAGE_Entero_P88_NC_026014(37), PHAGE_Burkho_BcepMu_NC_005882(30), PHAGE_Salmon_SEN34_NC_028699(34), PHAGE_Entero_P4_NC_001609(8), PHAGE_Salmon_SEN8_NC_047753(40), PHAGE_Klebsi_4LV2017_NC_047818(30)	8	Not Find	0
GCA_006340505.2	PHAGE_Salmon_SEN8_NC_047753(25), PHAGE_Escher_RCS47_NC_042128(4), PHAGE_Acinet_vB_AbaM_ME3_NC_041884(3), PHAGE_Salmon_SJ46_NC_031129(2), PHAGE_Escher_500465_1_NC_049342(12), PHAGE_Escher_500465_2_NC_049343(4), PHAGE_Salmon_118970_sal3_NC_031940(5), PHAGE_Salmon_Fels_1_NC_010391(3), PHAGE_Entero_lambda_NC_001416(2), PHAGE_Salmon_SEN34_NC_028699(32), PHAGE_Agroba_Atu_ph07_NC_042013(2), PHAGE_Shigel…	15	tet(C), ant(3'')-Ia, aac(3)-VIa, sul1	4
GCA_002234735.2	PHAGE_Burkho_phiE255_NC_009237(14), PHAGE_Escher_RCS47_NC_042128(4), PHAGE_Entero_P4_NC_001609(7), PHAGE_Cronob_ESSI_2_NC_047854(22), PHAGE_Escher_500465_2_NC_049343(4), PHAGE_Salmon_118970_sal3_NC_031940(5), PHAGE_Phage_Gifsy_2_NC_010393(3), PHAGE_Salmon_SEN34_NC_028699(32), PHAGE_Salmon_118970_sal4_NC_030919(16), PHAGE_Shigel_SfIV_NC_022749(2)	10	Not Find	0
GCA_015247655.2	PHAGE_Escher_500465_1_NC_049342(12), PHAGE_Escher_TL_2011b_NC_019445(3), PHAGE_Salmon_SPN3UB_NC_019545(5), PHAGE_Escher_Lys12581Vzw_NC_049917(9), PHAGE_Phage_Gifsy_2_NC_010393(1), PHAGE_Agroba_Atu_ph07_NC_042013(2), PHAGE_Burkho_BcepMu_NC_005882(14)	7	Not Find	0
GCA_013161805.1	PHAGE_Salmon_SEN34_NC_028699(25), PHAGE_Salmon_Fels_1_NC_010391(3), PHAGE_Entero_P88_NC_026014(18), PHAGE_Klebsi_ST437_OXA245phi4.1_NC_049448(1), PHAGE_Entero_mEp460_NC_019716(11), PHAGE_Phage_Gifsy_1_NC_010392(25), PHAGE_Escher_500465_1_NC_049342(12), PHAGE_Escher_500465_2_NC_049343(4), PHAGE_Salmon_118970_sal3_NC_031940(28), PHAGE_Phage_Gifsy_1_NC_010392(4), PHAGE_Salmon_118970_sal3_NC_031940(1…	11	Not Find	0
GCA_005975765.2	PHAGE_Salmon_SI7_NC_049460(34), PHAGE_Shigel_SfII_NC_021857(33), PHAGE_Entero_cdtI_NC_009514(2), PHAGE_Entero_I2_2_NC_001332(7), PHAGE_Salmon_Fels_1_NC_010391(5), PHAGE_Entero_UAB_Phi20_NC_031019(19), PHAGE_Salmon_epsilon15_NC_004775(30), PHAGE_Salmon_118970_sal3_NC_031940(41)	8	Not Find	0
GCA_002507715.2	PHAGE_Salmon_Fels_2_NC_010463(38), PHAGE_Escher_500465_1_NC_049342(12), PHAGE_Escher_phiV10_NC_007804(33), PHAGE_Escher_500465_2_NC_049343(5), PHAGE_Salmon_Fels_1_NC_010391(5), PHAGE_Entero_I2_2_NC_001332(7), PHAGE_Salmon_118970_sal3_NC_031940(46), PHAGE_Agroba_Atu_ph07_NC_042013(2), PHAGE_Entero_P4_NC_001609(8), PHAGE_Burkho_BcepMu_NC_005882(16)	10	Not Find	0
GCA_021266425.1	PHAGE_Salmon_ST64B_NC_004313(3), PHAGE_Cronob_ESSI_2_NC_047854(24), PHAGE_Salmon_vB_SemP_Emek_NC_018275(16), PHAGE_Entero_PsP3_NC_005340(1), PHAGE_Salmon_SPN9CC_NC_017985(2), PHAGE_Burkho_phiE255_NC_009237(16)	6	Not Find	0
GCA_007923125.1	PHAGE_Escher_RCS47_NC_042128(4), PHAGE_Salmon_RE_2010_NC_019488(38), PHAGE_Salmon_SEN34_NC_028699(18), PHAGE_Escher_500465_2_NC_049343(4), PHAGE_Salmon_118970_sal3_NC_031940(5), PHAGE_Salmon_118970_sal3_NC_031940(65), PHAGE_Salmon_Fels_1_NC_010391(3), PHAGE_Entero_lambda_NC_001416(2), PHAGE_Phage_Gifsy_2_NC_010393(49), PHAGE_Agroba_Atu_ph07_NC_042013(2), PHAGE_Shigel_SfIV_NC_022749(2), PHAGE_Salm…	13	Not Find	0
GCA_018339775.1	PHAGE_Escher_500465_1_NC_049342(12), PHAGE_Escher_500465_2_NC_049343(5), PHAGE_Salmon_Fels_1_NC_010391(5)	3	Not Find	0
GCA_018339495.1	PHAGE_Escher_RCS47_NC_042128(4), PHAGE_Salmon_SEN8_NC_047753(37), PHAGE_Salmon_Fels_1_NC_010391(5), PHAGE_Entero_cdtI_NC_009514(2), PHAGE_Phage_Gifsy_2_NC_010393(6), PHAGE_Entero_ES18_NC_006949(26)	6	Not Find	0
GCA_018141925.1	PHAGE_Salmon_Fels_1_NC_010391(5), PHAGE_Phage_Gifsy_1_NC_010392(5), PHAGE_Salmon_118970_sal3_NC_031940(25), PHAGE_Phage_Gifsy_2_NC_010393(23), PHAGE_Phage_Gifsy_1_NC_010392(11), PHAGE_Salmon_118970_sal3_NC_031940(18), PHAGE_Salmon_SEN34_NC_028699(22), PHAGE_Entero_PsP3_NC_005340(21)	8	Not Find	0
GCA_022869585.1	PHAGE_Salmon_Fels_1_NC_010391(2), PHAGE_Phage_Gifsy_1_NC_010392(2), PHAGE_Stx2_c_Stx2a_F451_NC_049924(2), PHAGE_Escher_500465_2_NC_049343(5), PHAGE_Entero_ES18_NC_006949(10), PHAGE_Escher_500465_1_NC_049342(12), PHAGE_Burkho_phi1026b_NC_005284(3), PHAGE_Vibrio_VBM1_NC_020850(15)	8	Not Find	0
GCA_004848145.1	PHAGE_Escher_500465_1_NC_049342(12), PHAGE_Escher_500465_2_NC_049343(4), PHAGE_Salmon_Fels_1_NC_010391(5), PHAGE_Phage_Gifsy_1_NC_010392(33), PHAGE_Entero_P4_NC_001609(7)	5	Not Find	0
GCA_009648735.1	PHAGE_Salmon_Fels_1_NC_010391(5), PHAGE_Escher_500465_2_NC_049343(4), PHAGE_Escher_500465_1_NC_049342(12), PHAGE_Entero_P4_NC_001609(7), PHAGE_Salmon_118970_sal4_NC_030919(1), PHAGE_Phage_Gifsy_1_NC_010392(33)	6	Not Find	0
GCA_020715045.1	PHAGE_Escher_500465_2_NC_049343(5), PHAGE_Salmon_118970_sal3_NC_031940(51), PHAGE_Entero_phiP27_NC_003356(2), PHAGE_Phage_Gifsy_2_NC_010393(16), PHAGE_Phage_Gifsy_2_NC_010393(5), PHAGE_Escher_vB_EcoM_12474III_NC_049457(24)	6	Not Find	0
GCA_003071485.1	PHAGE_Salmon_Fels_2_NC_010463(34), PHAGE_Salmon_vB_SosS_Oslo_NC_018279(27), PHAGE_Salmon_SEN1_NC_029003(2), PHAGE_Rhodoc_Jace_NC_047974(1), PHAGE_Entero_cdtI_NC_009514(2), PHAGE_Entero_UAB_Phi20_NC_031019(1)	6	Not Find	0
GCA_018339915.1	PHAGE_Salmon_Fels_2_NC_010463(38), PHAGE_Escher_500465_2_NC_049343(5), PHAGE_Salmon_Fels_1_NC_010391(5), PHAGE_Salmon_118970_sal3_NC_031940(45), PHAGE_Cronob_vB_CsaM_GAP32_NC_019401(2), PHAGE_Entero_P4_NC_001609(8), PHAGE_Burkho_BcepMu_NC_005882(16)	7	Not Find	0
GCA_002760935.1	PHAGE_Escher_500465_2_NC_049343(4), PHAGE_Shigel_Stx_NC_029120(3), PHAGE_Phage_Gifsy_2_NC_010393(18), PHAGE_Phage_Gifsy_2_NC_010393(5), PHAGE_Shigel_SfIV_NC_022749(2), PHAGE_Salmon_RE_2010_NC_019488(38)	6	Not Find	0
GCA_018340315.1	PHAGE_Phage_Gifsy_1_NC_010392(46), PHAGE_Escher_500465_2_NC_049343(5), PHAGE_Salmon_Fels_1_NC_010391(3), PHAGE_Entero_mEp460_NC_019716(23), PHAGE_Entero_P4_NC_001609(6), PHAGE_Burkho_phiE255_NC_009237(16)	6	Not Find	0
GCA_008759235.2	PHAGE_Escher_RCS47_NC_042128(4), PHAGE_Entero_P4_NC_001609(7), PHAGE_Salmon_g341c_NC_013059(15), PHAGE_Phage_Gifsy_1_NC_010392(3), PHAGE_Salmon_vB_SosS_Oslo_NC_018279(2), PHAGE_Escher_500465_2_NC_049343(4), PHAGE_Salmon_vB_SosS_Oslo_NC_018279(9), PHAGE_Burkho_BcepMu_NC_005882(14), PHAGE_Yersin_L_413C_NC_004745(26)	9	Not Find	0
GCA_000818115.1	PHAGE_Escher_500465_2_NC_049343(5), PHAGE_Entero_P4_NC_001609(7), PHAGE_Escher_RCS47_NC_042128(4), PHAGE_Salmon_SEN8_NC_047753(41), PHAGE_Salmon_ST64T_NC_004348(22), PHAGE_Agroba_Atu_ph07_NC_042013(2), PHAGE_Entero_HK629_NC_019711(2), PHAGE_Yersin_fHe_Yen9_04_NC_042116(1)	8	Not Find	0
GCA_003717975.1	PHAGE_Shigel_SfIV_NC_022749(2), PHAGE_Salmon_SEN34_NC_028699(36), PHAGE_Burkho_phiE255_NC_009237(26), PHAGE_Entero_cdtI_NC_009514(2), PHAGE_Klebsi_ST16_OXA48phi5.4_NC_049450(1), PHAGE_Escher_500465_2_NC_049343(4), PHAGE_Salmon_SJ46_NC_031129(2), PHAGE_Klebsi_4LV2017_NC_047818(29), PHAGE_Escher_RCS47_NC_042128(3), PHAGE_Salmon_SEN8_NC_047753(34), PHAGE_Entero_P4_NC_001609(8)	11	catA1, dfrA7, sul1	3
GCA_024364845.1	PHAGE_Salmon_SEN8_NC_047753(32), PHAGE_Cronob_ESSI_2_NC_047854(22), PHAGE_Salmon_118970_sal3_NC_031940(23), PHAGE_Entero_P1_NC_005856(1), PHAGE_Salmon_vB_SosS_Oslo_NC_018279(13), PHAGE_Salmon_SEN34_NC_028699(26), PHAGE_Burkho_phiE255_NC_009237(14)	7	Not Find	0
GCA_900478345.1	PHAGE_Escher_RCS47_NC_042128(4), PHAGE_Salmon_SEN8_NC_047753(4), PHAGE_Escher_500465_1_NC_049342(12), PHAGE_Pectob_ZF40_NC_019522(1), PHAGE_Burkho_BcepB1A_NC_005886(20), PHAGE_Salmon_SPN3UB_NC_019545(4), PHAGE_Entero_P4_NC_001609(2), PHAGE_Burkho_phiE255_NC_009237(15)	8	Not Find	0
GCA_000341425.1	PHAGE_Salmon_Fels_1_NC_010391(5), PHAGE_Entero_cdtI_NC_009514(2), PHAGE_Pectob_ZF40_NC_019522(11), PHAGE_Shigel_SfIV_NC_022749(2), PHAGE_Salmon_SEN8_NC_047753(32), PHAGE_Salmon_SW9_NC_049459(39), PHAGE_Salmon_SEN34_NC_028699(18)	7	Not Find	0
GCA_021496255.1	PHAGE_Cronob_ESSI_2_NC_047854(25), PHAGE_Entero_P4_NC_001609(2), PHAGE_Klebsi_4LV2017_NC_047818(28), PHAGE_Cronob_ESSI_2_NC_047854(22), PHAGE_Escher_RCS47_NC_042128(5), PHAGE_Entero_HK106_NC_019768(1), PHAGE_Agroba_Atu_ph07_NC_042013(2), PHAGE_Salmon_SPN3UB_NC_019545(30), PHAGE_Burkho_BcepMu_NC_005882(16)	9	dfrA14, qnrS1, blaCTX-M-55, aac(3)-IId, ant(3'')-Ia, lnu(F), sul3	7
GCA_003717715.1	PHAGE_Salmon_SEN34_NC_028699(34), PHAGE_Burkho_BcepMu_NC_005882(31), PHAGE_Entero_cdtI_NC_009514(2), PHAGE_Entero_HK629_NC_019711(1), PHAGE_Cronob_ESSI_2_NC_047854(26), PHAGE_Klebsi_4LV2017_NC_047818(30), PHAGE_Salmon_SEN8_NC_047753(40), PHAGE_Entero_P4_NC_001609(8)	8	Not Find	0
GCA_001359015.2	PHAGE_Burkho_BcepMu_NC_005882(27), PHAGE_Salmon_SEN34_NC_028699(36), PHAGE_Shigel_SfIV_NC_022749(2), PHAGE_Salmon_SJ46_NC_031129(2), PHAGE_Klebsi_4LV2017_NC_047818(28), PHAGE_Salmon_SEN8_NC_047753(34), PHAGE_Entero_P4_NC_001609(8), PHAGE_Escher_500465_2_NC_049343(4), PHAGE_Pectob_CBB_NC_041878(1)	9	Not Find	0
GCA_005606435.2	PHAGE_Entero_PsP3_NC_005340(31), PHAGE_Escher_Lys12581Vzw_NC_049917(7), PHAGE_Entero_P4_NC_001609(7), PHAGE_Salmon_SEN34_NC_028699(36), PHAGE_Escher_500465_2_NC_049343(4), PHAGE_Salmon_Fels_1_NC_010391(5), PHAGE_Phage_Gifsy_1_NC_010392(17), PHAGE_Erwini_phiEt88_NC_015295(10), PHAGE_Vibrio_VBM1_NC_020850(15), PHAGE_Salmon_Fels_1_NC_010391(29), PHAGE_Salmon_118970_sal3_NC_031940(25), PHAGE_Salmon_1…	13	Not Find	0
GCA_006517055.1	PHAGE_Escher_500465_2_NC_049343(4), PHAGE_Salmon_118970_sal3_NC_031940(56), PHAGE_Shigel_Stx_NC_029120(3), PHAGE_Phage_Gifsy_2_NC_010393(18), PHAGE_Phage_Gifsy_2_NC_010393(5), PHAGE_Shigel_SfIV_NC_022749(2)	6	Not Find	0
GCA_019670425.1	PHAGE_Escher_RCS47_NC_042128(4), PHAGE_Escher_RCS47_NC_042128(3), PHAGE_Escher_500465_1_NC_049342(12), PHAGE_Phage_Gifsy_1_NC_010392(51), PHAGE_Escher_500465_2_NC_049343(4), PHAGE_Salmon_118970_sal3_NC_031940(5), PHAGE_Salmon_118970_sal3_NC_031940(92), PHAGE_Salmon_Fels_1_NC_010391(3), PHAGE_Entero_HK630_NC_019723(2), PHAGE_Phage_Gifsy_2_NC_010393(35), PHAGE_Agroba_Atu_ph07_NC_042013(2), PHAGE_Sh…	13	sul2, aph(3'')-Ib, aph(6)-Id, blaTEM-1B	4
GCA_016454645.1	PHAGE_Escher_RCS47_NC_042128(4), PHAGE_Escher_500465_1_NC_049342(12), PHAGE_Escher_500465_2_NC_049343(4), PHAGE_Salmon_118970_sal3_NC_031940(5), PHAGE_Salmon_Fels_1_NC_010391(3), PHAGE_Entero_HK630_NC_019723(2), PHAGE_Phage_Gifsy_2_NC_010393(34), PHAGE_Agroba_Atu_ph07_NC_042013(2), PHAGE_Shigel_SfIV_NC_022749(2), PHAGE_Burkho_BcepMu_NC_005882(14), PHAGE_Yersin_L_413C_NC_004745(23)	11	Not Find	0
GCA_008917945.2	PHAGE_Escher_500465_1_NC_049342(12), PHAGE_Erwini_EtG_NC_047833(2), PHAGE_Salmon_vB_SemP_Emek_NC_018275(17), PHAGE_Salmon_SJ46_NC_031129(2), PHAGE_Entero_lambda_NC_001416(1), PHAGE_Burkho_BcepC6B_NC_005887(9), PHAGE_Burkho_BcepMu_NC_005882(16)	7	Not Find	0
GCA_021474285.1	PHAGE_Entero_WPhi_NC_005056(20), PHAGE_Burkho_BcepMu_NC_005882(14), PHAGE_Salmon_118970_sal3_NC_031940(36), PHAGE_Entero_SfV_NC_003444(40), PHAGE_Shigel_SfIV_NC_022749(2), PHAGE_Agroba_Atu_ph07_NC_042013(2), PHAGE_Phage_Gifsy_2_NC_010393(34), PHAGE_Entero_lambda_NC_001416(2), PHAGE_Phage_Gifsy_2_NC_010393(3), PHAGE_Salmon_118970_sal3_NC_031940(92), PHAGE_Salmon_118970_sal3_NC_031940(5), PHAGE_Esc…	15	tet(B)	1
GCA_003429365.1	PHAGE_Escher_500465_1_NC_049342(36), PHAGE_Escher_500465_2_NC_049343(4), PHAGE_Salmon_118970_sal3_NC_031940(56), PHAGE_Shigel_Stx_NC_029120(3), PHAGE_Phage_Gifsy_2_NC_010393(18), PHAGE_Phage_Gifsy_2_NC_010393(5), PHAGE_Shigel_SfIV_NC_022749(2)	7	Not Find	0
GCA_011388235.1	PHAGE_Salmon_Fels_1_NC_010391(3), PHAGE_Cronob_ENT39118_NC_019934(2), PHAGE_Escher_500465_2_NC_049343(5), PHAGE_Entero_P4_NC_001609(7), PHAGE_Salmon_SJ46_NC_031129(2), PHAGE_Salmon_SP_004_NC_021774(30), PHAGE_Burkho_phiE255_NC_009237(16), PHAGE_Entero_P4_NC_001609(11), PHAGE_Salmon_SPN9CC_NC_017985(2)	9	Not Find	0
GCA_004324125.2	PHAGE_Cronob_ESSI_2_NC_047854(24), PHAGE_Escher_RCS47_NC_042128(4), PHAGE_Escher_500465_1_NC_049342(12), PHAGE_Phage_Gifsy_1_NC_010392(51), PHAGE_Escher_500465_2_NC_049343(4), PHAGE_Salmon_118970_sal3_NC_031940(5), PHAGE_Salmon_118970_sal3_NC_031940(92), PHAGE_Phage_Gifsy_2_NC_010393(3), PHAGE_Entero_HK629_NC_019711(2), PHAGE_Phage_Gifsy_2_NC_010393(35), PHAGE_Cronob_vB_CsaM_GAP32_NC_019401(2), P…	14	Not Find	0
GCA_004919165.1	PHAGE_Shigel_SfIV_NC_022749(2), PHAGE_Agroba_Atu_ph07_NC_042013(2), PHAGE_Phage_Gifsy_2_NC_010393(49), PHAGE_Entero_HK630_NC_019723(2), PHAGE_Salmon_Fels_1_NC_010391(3), PHAGE_Salmon_118970_sal3_NC_031940(67), PHAGE_Salmon_118970_sal3_NC_031940(5), PHAGE_Escher_500465_2_NC_049343(4), PHAGE_Phage_Gifsy_1_NC_010392(50), PHAGE_Salmon_SJ46_NC_031129(2), PHAGE_Burkho_phiE255_NC_009237(14)	11	Not Find	0
GCA_003325095.1	PHAGE_Klebsi_ST13_OXA48phi12.1_NC_049453(5), PHAGE_Entero_SfMu_NC_027382(28), PHAGE_Escher_RCS47_NC_042128(4), PHAGE_Escher_500465_1_NC_049342(12), PHAGE_Escher_500465_2_NC_049343(4), PHAGE_Shigel_Stx_NC_029120(5), PHAGE_Salmon_RE_2010_NC_019488(2), PHAGE_Phage_Gifsy_2_NC_010393(3), PHAGE_Phage_Gifsy_1_NC_010392(14), PHAGE_Salmon_118970_sal3_NC_031940(24), PHAGE_Burkho_BcepMu_NC_005882(14)	11	Not Find	0
GCA_004919285.1	PHAGE_Shigel_SfIV_NC_022749(2), PHAGE_Agroba_Atu_ph07_NC_042013(2), PHAGE_Phage_Gifsy_2_NC_010393(49), PHAGE_Entero_HK629_NC_019711(2), PHAGE_Phage_Gifsy_2_NC_010393(3), PHAGE_Salmon_118970_sal3_NC_031940(67), PHAGE_Salmon_118970_sal3_NC_031940(5), PHAGE_Escher_500465_2_NC_049343(4), PHAGE_Phage_Gifsy_1_NC_010392(50), PHAGE_Salmon_SW9_NC_049459(39), PHAGE_Salmon_SJ46_NC_031129(2), PHAGE_Burkho_ph…	12	Not Find	0
GCA_000486585.2	PHAGE_Escher_500465_2_NC_049343(4), PHAGE_Escher_520873_NC_049344(18), PHAGE_Salmon_Fels_1_NC_010391(4), PHAGE_Entero_P4_NC_001609(6)	4	Not Find	0
GCA_004792435.1	PHAGE_Shigel_SfIV_NC_022749(2), PHAGE_Agroba_Atu_ph07_NC_042013(2), PHAGE_Phage_Gifsy_2_NC_010393(49), PHAGE_Entero_HK630_NC_019723(2), PHAGE_Phage_Gifsy_2_NC_010393(3), PHAGE_Salmon_118970_sal3_NC_031940(67), PHAGE_Salmon_118970_sal3_NC_031940(5), PHAGE_Escher_500465_2_NC_049343(4), PHAGE_Phage_Gifsy_1_NC_010392(41), PHAGE_Salmon_RE_2010_NC_019488(38), PHAGE_Salmon_SJ46_NC_031129(2), PHAGE_Burkh…	12	Not Find	0
GCA_007815565.2	PHAGE_Erwini_EtG_NC_047833(32), PHAGE_Salmon_118970_sal3_NC_031940(41), PHAGE_Entero_UAB_Phi20_NC_031019(18), PHAGE_Salmon_SEN34_NC_028699(22), PHAGE_Entero_cdtI_NC_009514(2), PHAGE_Salmon_118970_sal3_NC_031940(23), PHAGE_Cronob_ESSI_2_NC_047854(23), PHAGE_Salmon_SI7_NC_049460(34)	8	Not Find	0
GCA_016452045.1	PHAGE_Entero_PsP3_NC_005340(32), PHAGE_Escher_500465_1_NC_049342(14), PHAGE_Cronob_ESSI_2_NC_047854(22), PHAGE_Escher_500465_2_NC_049343(4), PHAGE_Salmon_SEN1_NC_029003(2), PHAGE_Phage_Gifsy_2_NC_010393(3), PHAGE_Phage_Gifsy_1_NC_010392(39), PHAGE_Salmon_g341c_NC_013059(13), PHAGE_Shigel_SfII_NC_021857(32)	9	Not Find	0
GCA_024365005.1	PHAGE_Cronob_ESSI_2_NC_047854(24), PHAGE_Escher_RCS47_NC_042128(4), PHAGE_Escher_500465_1_NC_049342(12), PHAGE_Phage_Gifsy_1_NC_010392(51), PHAGE_Escher_500465_2_NC_049343(4), PHAGE_Salmon_118970_sal3_NC_031940(5), PHAGE_Salmon_118970_sal3_NC_031940(89), PHAGE_Salmon_Fels_1_NC_010391(3), PHAGE_Entero_lambda_NC_001416(2), PHAGE_Phage_Gifsy_2_NC_010393(35), PHAGE_Cronob_vB_CsaM_GAP32_NC_019401(2), …	14	Not Find	0
GCA_015159575.1	PHAGE_Entero_P4_NC_001609(2), PHAGE_Salmon_SEN8_NC_047753(33), PHAGE_Salmon_vB_SemP_Emek_NC_018275(22), PHAGE_Entero_lambda_NC_001416(1), PHAGE_Burkho_phiE255_NC_009237(14)	5	Not Find	0
GCA_003710165.1	PHAGE_Escher_500465_2_NC_049343(4), PHAGE_Salmon_118970_sal3_NC_031940(27), PHAGE_Salmon_118970_sal3_NC_031940(8), PHAGE_Shigel_Stx_NC_029120(3), PHAGE_Phage_Gifsy_2_NC_010393(17), PHAGE_Phage_Gifsy_2_NC_010393(5), PHAGE_Shigel_SfIV_NC_022749(2)	7	Not Find	0
GCA_016775645.1	PHAGE_Salmon_Fels_2_NC_010463(35), PHAGE_Escher_500465_2_NC_049343(4), PHAGE_Salmon_Fels_1_NC_010391(5), PHAGE_Agroba_Atu_ph07_NC_042013(2), PHAGE_Entero_P4_NC_001609(8), PHAGE_Burkho_phiE255_NC_009237(14)	6	Not Find	0
GCA_006315305.2	PHAGE_Escher_500465_1_NC_049342(12), PHAGE_Phage_Gifsy_1_NC_010392(15), PHAGE_Escher_500465_2_NC_049343(5), PHAGE_Salmon_Fels_1_NC_010391(5), PHAGE_Edward_GF_2_NC_026611(18)	5	Not Find	0
GCA_000487615.2	PHAGE_Klebsi_ST13_OXA48phi12.1_NC_049453(7), PHAGE_Entero_P4_NC_001609(6), PHAGE_Salmon_ST64T_NC_004348(48), PHAGE_Phage_Gifsy_2_NC_010393(11), PHAGE_Salmon_Fels_1_NC_010391(5), PHAGE_Salmon_118970_sal3_NC_031940(5), PHAGE_Escher_500465_2_NC_049343(5), PHAGE_Escher_500465_1_NC_049342(12)	8	Not Find	0
GCA_003064165.2	PHAGE_Salmon_SEN34_NC_028699(39), PHAGE_Entero_Tyrion_NC_031077(28), PHAGE_Escher_500465_2_NC_049343(4), PHAGE_Cronob_ENT39118_NC_019934(2), PHAGE_Salmon_Fels_1_NC_010391(3), PHAGE_Phage_Gifsy_1_NC_010392(15), PHAGE_Erwini_phiEt88_NC_015295(10), PHAGE_Salmon_118970_sal3_NC_031940(25), PHAGE_Entero_P88_NC_026014(24), PHAGE_Burkho_phiE255_NC_009237(14), PHAGE_Salmon_SP_004_NC_021774(30)	11	Not Find	0
GCA_003718175.1	PHAGE_Salmon_SEN34_NC_028699(34), PHAGE_Burkho_BcepMu_NC_005882(30), PHAGE_Entero_cdtI_NC_009514(2), PHAGE_Entero_mEp235_NC_019708(1), PHAGE_Klebsi_4LV2017_NC_047818(30), PHAGE_Salmon_SEN8_NC_047753(40), PHAGE_Entero_P4_NC_001609(8)	7	Not Find	0
GCA_900475895.1	PHAGE_Cronob_ESSI_2_NC_047854(25), PHAGE_Escher_500465_1_NC_049342(12), PHAGE_Phage_Gifsy_1_NC_010392(14), PHAGE_Escher_500465_2_NC_049343(5), PHAGE_Entero_Arya_NC_031048(7), PHAGE_Entero_HK022_NC_002166(1), PHAGE_Escher_EC6098_NC_048874(4), PHAGE_Entero_UAB_Phi20_NC_031019(2), PHAGE_Stx2_c_1717_NC_011357(2), PHAGE_Burkho_BcepMu_NC_005882(16)	10	Not Find	0
GCA_003718295.1	PHAGE_Shigel_SfIV_NC_022749(2), PHAGE_Salmon_SEN34_NC_028699(36), PHAGE_Burkho_phiE255_NC_009237(26), PHAGE_Entero_cdtI_NC_009514(2), PHAGE_Shigel_Stx_NC_029120(1), PHAGE_Escher_500465_2_NC_049343(4), PHAGE_Salmon_SJ46_NC_031129(2), PHAGE_Klebsi_4LV2017_NC_047818(29), PHAGE_Salmon_SEN8_NC_047753(34), PHAGE_Entero_P4_NC_001609(8)	10	Not Find	0
GCA_020714805.1	PHAGE_Salmon_Fels_2_NC_010463(40), PHAGE_Escher_500465_2_NC_049343(5), PHAGE_Salmon_118970_sal3_NC_031940(55), PHAGE_Entero_phiP27_NC_003356(3), PHAGE_Shigel_Stx_NC_029120(3), PHAGE_Phage_Gifsy_2_NC_010393(17), PHAGE_Phage_Gifsy_2_NC_010393(5)	7	Not Find	0
GCA_940620125.1	PHAGE_Entero_HK629_NC_019711(1), PHAGE_Entero_cdtI_NC_009514(2), PHAGE_Burkho_BcepMu_NC_005882(31), PHAGE_Salmon_SEN34_NC_028699(33), PHAGE_Entero_P4_NC_001609(11), PHAGE_Klebsi_4LV2017_NC_047818(30), PHAGE_Salmon_SEN8_NC_047753(40), PHAGE_Entero_P4_NC_001609(8)	8	Not Find	0
GCA_002290205.1	PHAGE_Escher_RCS47_NC_042128(4), PHAGE_Entero_P4_NC_001609(7), PHAGE_Escher_500465_2_NC_049343(4), PHAGE_Salmon_118970_sal3_NC_031940(5), PHAGE_Salmon_Fels_1_NC_010391(3), PHAGE_Phage_Gifsy_2_NC_010393(48), PHAGE_Shigel_SfIV_NC_022749(2), PHAGE_Burkho_BcepMu_NC_005882(14)	8	Not Find	0
GCA_009541075.2	PHAGE_Escher_RCS47_NC_042128(4), PHAGE_Escher_500465_1_NC_049342(12), PHAGE_Escher_500465_2_NC_049343(4), PHAGE_Salmon_118970_sal3_NC_031940(5), PHAGE_Phage_Gifsy_1_NC_010392(3), PHAGE_Entero_HK630_NC_019723(2), PHAGE_Phage_Gifsy_2_NC_010393(34), PHAGE_Cronob_vB_CsaM_GAP32_NC_019401(2), PHAGE_Shigel_SfIV_NC_022749(2), PHAGE_Entero_UAB_Phi20_NC_031019(33), PHAGE_Burkho_phiE255_NC_009237(14)	11	Not Find	0
GCA_014217955.1	PHAGE_Salmon_SEN8_NC_047753(27), PHAGE_Escher_500465_1_NC_049342(12), PHAGE_Cronob_ESSI_2_NC_047854(22), PHAGE_Cronob_ENT39118_NC_019934(2), PHAGE_Entero_cdtI_NC_009514(2), PHAGE_Shigel_SfIV_NC_022749(2)	6	Not Find	0
GCA_018340545.1	PHAGE_Escher_RCS47_NC_042128(4), PHAGE_Entero_P4_NC_001609(7), PHAGE_Salmon_g341c_NC_013059(15), PHAGE_Phage_Gifsy_1_NC_010392(3), PHAGE_Salmon_vB_SosS_Oslo_NC_018279(2), PHAGE_Escher_500465_2_NC_049343(4), PHAGE_Salmon_vB_SosS_Oslo_NC_018279(9), PHAGE_Burkho_phiE255_NC_009237(14), PHAGE_Yersin_L_413C_NC_004745(26)	9	Not Find	0
GCA_008727635.1	PHAGE_Klebsi_ST13_OXA48phi12.1_NC_049453(5), PHAGE_Entero_SfI_NC_027339(3), PHAGE_Salmon_ST64B_NC_004313(3), PHAGE_Burkho_BcepMu_NC_005882(14), PHAGE_Salmon_UPF_BP1_NC_047875(9), PHAGE_Yersin_fHe_Yen9_04_NC_042116(1), PHAGE_Salmon_118970_sal3_NC_031940(29), PHAGE_Plankt_PaV_LD_NC_016564(2)	8	Not Find	0
GCA_016864495.1	PHAGE_Salmon_118970_sal3_NC_031940(67), PHAGE_Salmon_118970_sal3_NC_031940(5), PHAGE_Escher_500465_2_NC_049343(4), PHAGE_Phage_Gifsy_1_NC_010392(47), PHAGE_Escher_500465_1_NC_049342(12), PHAGE_Salmon_SJ46_NC_031129(2), PHAGE_Burkho_phiE255_NC_009237(14), PHAGE_Shigel_SfIV_NC_022749(2), PHAGE_Agroba_Atu_ph07_NC_042013(2), PHAGE_Phage_Gifsy_2_NC_010393(49), PHAGE_Phage_Gifsy_1_NC_010392(35), PHAGE_…	13	Not Find	0
GCA_004848885.1	PHAGE_Escher_500465_1_NC_049342(12), PHAGE_Escher_500465_2_NC_049343(4), PHAGE_Salmon_Fels_1_NC_010391(5), PHAGE_Phage_Gifsy_1_NC_010392(33), PHAGE_Entero_P4_NC_001609(7)	5	Not Find	0
GCA_006860705.2	PHAGE_Salmon_RE_2010_NC_019488(32), PHAGE_Salmon_SEN34_NC_028699(13), PHAGE_Salmon_Fels_1_NC_010391(5), PHAGE_Entero_cdtI_NC_009514(2), PHAGE_Salmon_118970_sal3_NC_031940(8), PHAGE_Phage_Gifsy_1_NC_010392(25), PHAGE_Shigel_SfIV_NC_022749(2), PHAGE_Entero_P4_NC_001609(8)	8	Not Find	0
GCA_000623055.2	PHAGE_Phage_Gifsy_2_NC_010393(5), PHAGE_Phage_Gifsy_2_NC_010393(16), PHAGE_Entero_phiP27_NC_003356(3), PHAGE_Escher_500465_2_NC_049343(5), PHAGE_Escher_500465_1_NC_049342(12), PHAGE_Salmon_RE_2010_NC_019488(41)	6	Not Find	0
GCA_007864305.2	PHAGE_Escher_RCS47_NC_042128(4), PHAGE_Entero_P4_NC_001609(7), PHAGE_Escher_500465_2_NC_049343(5), PHAGE_Cronob_ENT39118_NC_019934(2), PHAGE_Salmon_vB_SosS_Oslo_NC_018279(26), PHAGE_Salmon_Fels_1_NC_010391(3), PHAGE_Entero_UAB_Phi20_NC_031019(2), PHAGE_Burkho_BcepMu_NC_005882(16)	8	Not Find	0
GCA_005608035.2	PHAGE_Entero_P4_NC_001609(7), PHAGE_Escher_500465_1_NC_049342(12), PHAGE_Escher_500465_2_NC_049343(5), PHAGE_Salmon_118970_sal3_NC_031940(5), PHAGE_Salmon_Fels_1_NC_010391(3), PHAGE_Phage_Gifsy_2_NC_010393(49), PHAGE_Agroba_Atu_ph07_NC_042013(2), PHAGE_Burkho_BcepMu_NC_005882(16)	8	Not Find	0
GCA_020715405.1	PHAGE_Salmon_Fels_2_NC_010463(40), PHAGE_Escher_500465_2_NC_049343(5), PHAGE_Salmon_118970_sal3_NC_031940(52), PHAGE_Entero_phiP27_NC_003356(2), PHAGE_Shigel_POCJ13_NC_025434(3), PHAGE_Phage_Gifsy_2_NC_010393(17), PHAGE_Phage_Gifsy_2_NC_010393(5)	7	Not Find	0
GCA_022870605.1	PHAGE_Escher_500465_1_NC_049342(12), PHAGE_Escher_TL_2011b_NC_019445(3), PHAGE_Entero_mEp237_NC_019704(5), PHAGE_Escher_ArgO145_NC_049918(6), PHAGE_Agroba_Atu_ph07_NC_042013(2), PHAGE_Salmon_118970_sal4_NC_030919(15), PHAGE_Escher_SH2026Stx1_NC_049919(3), PHAGE_Burkho_BcepMu_NC_005882(14)	8	Not Find	0
GCA_004337735.2	PHAGE_Burkho_phiE255_NC_009237(14), PHAGE_Salmon_ST64T_NC_004348(22), PHAGE_Shigel_SfIV_NC_022749(2), PHAGE_Cronob_vB_CsaM_GAP32_NC_019401(2), PHAGE_Phage_Gifsy_2_NC_010393(34), PHAGE_Entero_lambda_NC_001416(2), PHAGE_Phage_Gifsy_2_NC_010393(3), PHAGE_Salmon_118970_sal3_NC_031940(5), PHAGE_Escher_500465_2_NC_049343(4), PHAGE_Phage_Gifsy_1_NC_010392(51), PHAGE_Escher_500465_1_NC_049342(12), PHAGE_…	14	tet(B)	1
GCA_003994615.1	PHAGE_Entero_HK140_NC_019710(2), PHAGE_Escher_500465_1_NC_049342(11), PHAGE_Escher_500465_2_NC_049343(5), PHAGE_Entero_cdtI_NC_009514(2), PHAGE_Cronob_vB_CsaM_GAP32_NC_019401(2)	5	Not Find	0
GCA_907163175.1	PHAGE_Escher_pro483_NC_028943(22), PHAGE_Salmon_118970_sal3_NC_031940(92), PHAGE_Salmon_Fels_1_NC_010391(3), PHAGE_Entero_HK629_NC_019711(2), PHAGE_Phage_Gifsy_2_NC_010393(35), PHAGE_Cronob_vB_CsaM_GAP32_NC_019401(2), PHAGE_Shigel_SfIV_NC_022749(2), PHAGE_Entero_UAB_Phi20_NC_031019(24), PHAGE_Salmon_118970_sal3_NC_031940(37), PHAGE_Burkho_phiE255_NC_009237(14), PHAGE_Cronob_ESSI_2_NC_047854(25), …	17	Not Find	0
GCA_024722435.1	PHAGE_Escher_RCS47_NC_042128(4), PHAGE_Escher_500465_1_NC_049342(12), PHAGE_Phage_Gifsy_1_NC_010392(47), PHAGE_Escher_500465_2_NC_049343(4), PHAGE_Salmon_118970_sal3_NC_031940(5), PHAGE_Salmon_118970_sal3_NC_031940(65), PHAGE_Phage_Gifsy_2_NC_010393(3), PHAGE_Entero_HK630_NC_019723(2), PHAGE_Phage_Gifsy_1_NC_010392(34), PHAGE_Phage_Gifsy_2_NC_010393(49), PHAGE_Cronob_vB_CsaM_GAP32_NC_019401(2), P…	13	Not Find	0
GCA_001135805.3	PHAGE_Escher_500465_1_NC_049342(20), PHAGE_Salmon_SEN34_NC_028699(34), PHAGE_Burkho_BcepMu_NC_005882(30), PHAGE_Entero_cdtI_NC_009514(2), PHAGE_Geobac_GBK2_NC_023612(1), PHAGE_Entero_P4_NC_001609(8), PHAGE_Salmon_SEN8_NC_047753(40), PHAGE_Klebsi_4LV2017_NC_047818(30)	8	Not Find	0
GCA_005160405.1	PHAGE_Shigel_SfIV_NC_022749(2), PHAGE_Cronob_vB_CsaM_GAP32_NC_019401(2), PHAGE_Phage_Gifsy_2_NC_010393(34), PHAGE_Entero_lambda_NC_001416(2), PHAGE_Salmon_Fels_1_NC_010391(3), PHAGE_Salmon_118970_sal3_NC_031940(92), PHAGE_Salmon_118970_sal3_NC_031940(5), PHAGE_Escher_500465_2_NC_049343(4), PHAGE_Phage_Gifsy_1_NC_010392(51), PHAGE_Escher_500465_1_NC_049342(12), PHAGE_Escher_RCS47_NC_042128(3), PHA…	15	blaTEM-1B, tet(B)	2
GCA_015240635.1	PHAGE_Shigel_SfIV_NC_022749(2), PHAGE_Phage_Gifsy_2_NC_010393(5), PHAGE_Phage_Gifsy_2_NC_010393(18), PHAGE_Shigel_Stx_NC_029120(3), PHAGE_Salmon_118970_sal3_NC_031940(57), PHAGE_Escher_500465_2_NC_049343(4)	6	Not Find	0
GCA_900475965.1	PHAGE_Cronob_ESSI_2_NC_047854(25), PHAGE_Entero_P4_NC_001609(8), PHAGE_Salmon_SEN34_NC_028699(33), PHAGE_Escher_500465_2_NC_049343(5), PHAGE_Salmon_Fels_1_NC_010391(4), PHAGE_Phage_Gifsy_1_NC_010392(29), PHAGE_Salmon_SEN34_NC_028699(11), PHAGE_Salmon_SP_004_NC_021774(24)	8	Not Find	0
GCA_015240855.1	PHAGE_Shigel_SfIV_NC_022749(2), PHAGE_Phage_Gifsy_1_NC_010392(35), PHAGE_Phage_Gifsy_2_NC_010393(18), PHAGE_Entero_phiP27_NC_003356(4), PHAGE_Entero_phiT5282H_NC_049429(19), PHAGE_Escher_500465_2_NC_049343(4), PHAGE_Salmon_SEN8_NC_047753(39)	7	Not Find	0
GCA_024266305.1	PHAGE_Escher_RCS47_NC_042128(4), PHAGE_Erwini_Hena1_NC_048828(3), PHAGE_Salmon_Fels_2_NC_010463(33), PHAGE_Cronob_ESSI_2_NC_047854(22), PHAGE_Phage_Gifsy_1_NC_010392(51), PHAGE_Salmon_118970_sal3_NC_031940(5), PHAGE_Phage_Gifsy_2_NC_010393(3), PHAGE_Entero_HK629_NC_019711(2), PHAGE_Phage_Gifsy_2_NC_010393(48), PHAGE_Shigel_SfIV_NC_022749(2), PHAGE_Salmon_118970_sal3_NC_031940(41), PHAGE_Burkho_Bc…	12	Not Find	0
GCA_006351805.1	PHAGE_Escher_RCS47_NC_042128(4), PHAGE_Phage_Gifsy_1_NC_010392(43), PHAGE_Escher_500465_2_NC_049343(4), PHAGE_Salmon_118970_sal3_NC_031940(5), PHAGE_Salmon_118970_sal3_NC_031940(79), PHAGE_Phage_Gifsy_2_NC_010393(3), PHAGE_Entero_HK630_NC_019723(2), PHAGE_Phage_Gifsy_2_NC_010393(50), PHAGE_Agroba_Atu_ph07_NC_042013(2), PHAGE_Shigel_SfIV_NC_022749(2), PHAGE_Entero_ES18_NC_006949(38), PHAGE_Burkho_…	12	Not Find	0
GCA_007972245.1	PHAGE_Escher_D108_NC_013594(31), PHAGE_Escher_500465_2_NC_049343(5), PHAGE_Phage_Gifsy_1_NC_010392(9), PHAGE_Ralsto_RsoM1USA_NC_049432(3)	4	Not Find	0
GCA_000624395.2	PHAGE_Phage_Gifsy_2_NC_010393(5), PHAGE_Phage_Gifsy_2_NC_010393(16), PHAGE_Entero_phiP27_NC_003356(3), PHAGE_Escher_500465_2_NC_049343(5), PHAGE_Escher_500465_1_NC_049342(12), PHAGE_Salmon_RE_2010_NC_019488(41)	6	Not Find	0
GCA_019670385.1	PHAGE_Escher_RCS47_NC_042128(4), PHAGE_Escher_500465_1_NC_049342(12), PHAGE_Phage_Gifsy_1_NC_010392(51), PHAGE_Escher_500465_2_NC_049343(4), PHAGE_Salmon_118970_sal3_NC_031940(5), PHAGE_Salmon_118970_sal3_NC_031940(92), PHAGE_Salmon_Fels_1_NC_010391(3), PHAGE_Entero_lambda_NC_001416(2), PHAGE_Phage_Gifsy_2_NC_010393(35), PHAGE_Agroba_Atu_ph07_NC_042013(2), PHAGE_Shigel_SfIV_NC_022749(2), PHAGE_Bu…	12	Not Find	0
GCA_015052805.1	PHAGE_Escher_500465_1_NC_049342(12), PHAGE_Phage_Gifsy_1_NC_010392(46), PHAGE_Escher_500465_2_NC_049343(5), PHAGE_Salmon_118970_sal3_NC_031940(63), PHAGE_Phage_Gifsy_2_NC_010393(3), PHAGE_Phage_Gifsy_2_NC_010393(47), PHAGE_Agroba_Atu_ph07_NC_042013(2), PHAGE_Burkho_phiE255_NC_009237(16)	8	Not Find	0
GCA_002196535.1	PHAGE_Escher_500465_2_NC_049343(4), PHAGE_Salmon_Fels_1_NC_010391(5), PHAGE_Entero_P88_NC_026014(21), PHAGE_Vibrio_X29_NC_024369(19), PHAGE_Klebsi_ST13_OXA48phi12.1_NC_049453(6), PHAGE_Haemop_SuMu_NC_019455(16), PHAGE_Salmon_SPN3UB_NC_019545(14)	7	Not Find	0
GCA_016454205.1	PHAGE_Escher_500465_1_NC_049342(12), PHAGE_Salmon_Fels_1_NC_010391(4), PHAGE_Salmon_118970_sal3_NC_031940(48), PHAGE_Shigel_Sf6_NC_005344(12), PHAGE_Entero_P4_NC_001609(4)	5	Not Find	0
GCA_019915725.1	PHAGE_Entero_P4_NC_001609(6), PHAGE_Entero_P4_NC_001609(7), PHAGE_Escher_500465_2_NC_049343(4), PHAGE_Salmon_Fels_1_NC_010391(3), PHAGE_Phage_Gifsy_1_NC_010392(40), PHAGE_Entero_P4_NC_001609(7), PHAGE_Burkho_phiE255_NC_009237(14)	7	Not Find	0
GCA_009584225.2	PHAGE_Salmon_SEN8_NC_047753(32), PHAGE_Phage_Gifsy_1_NC_010392(47), PHAGE_Escher_500465_2_NC_049343(4), PHAGE_Salmon_Fels_1_NC_010391(3), PHAGE_Salmon_SEN34_NC_028699(28), PHAGE_Phage_Gifsy_2_NC_010393(49), PHAGE_Burkho_BcepMu_NC_005882(14), PHAGE_Salmon_SP_004_NC_021774(25)	8	Not Find	0
GCA_011189075.2	PHAGE_Entero_P4_NC_001609(9), PHAGE_Escher_RCS47_NC_042128(4), PHAGE_Entero_P4_NC_001609(7), PHAGE_Salmon_g341c_NC_013059(15), PHAGE_Salmon_Fels_1_NC_010391(3), PHAGE_Cronob_ENT39118_NC_019934(2), PHAGE_Escher_500465_2_NC_049343(4), PHAGE_Salmon_vB_SosS_Oslo_NC_018279(9), PHAGE_Burkho_BcepMu_NC_005882(14), PHAGE_Escher_pro483_NC_028943(26)	10	Not Find	0
GCA_019915945.1	PHAGE_Cronob_ESSI_2_NC_047854(24), PHAGE_Escher_RCS47_NC_042128(4), PHAGE_Escher_500465_1_NC_049342(12), PHAGE_Phage_Gifsy_1_NC_010392(51), PHAGE_Escher_500465_2_NC_049343(4), PHAGE_Salmon_118970_sal3_NC_031940(5), PHAGE_Salmon_118970_sal3_NC_031940(92), PHAGE_Phage_Gifsy_2_NC_010393(3), PHAGE_Entero_HK630_NC_019723(2), PHAGE_Phage_Gifsy_2_NC_010393(35), PHAGE_Cronob_vB_CsaM_GAP32_NC_019401(2), P…	14	Not Find	0
GCA_015708295.1	PHAGE_Escher_vB_EcoM_12474III_NC_049457(19), PHAGE_Burkho_BcepMu_NC_005882(16), PHAGE_Entero_P1_NC_005856(1), PHAGE_Salmon_118970_sal3_NC_031940(15)	4	Not Find	0
GCA_001890185.1	PHAGE_Cronob_ESSI_2_NC_047854(28), PHAGE_Phage_Gifsy_1_NC_010392(47), PHAGE_Escher_500465_2_NC_049343(3), PHAGE_Salmon_Fels_1_NC_010391(3), PHAGE_Salmon_SEN34_NC_028699(28), PHAGE_Phage_Gifsy_2_NC_010393(49), PHAGE_Klebsi_4LV2017_NC_047818(29), PHAGE_Entero_Sf101_NC_027398(12), PHAGE_Burkho_phiE255_NC_009237(14), PHAGE_Salmon_SP_004_NC_021774(25)	10	Not Find	0
GCA_010007645.2	PHAGE_Entero_UAB_Phi20_NC_031019(19), PHAGE_Shigel_SfIV_NC_022749(2), PHAGE_Phage_Gifsy_1_NC_010392(39), PHAGE_Entero_mEp235_NC_019708(1), PHAGE_Salmon_SEN1_NC_029003(1), PHAGE_Escher_500465_2_NC_049343(4), PHAGE_Entero_P4_NC_001609(7)	7	Not Find	0
GCA_013344545.1	PHAGE_Escher_500465_1_NC_049342(12), PHAGE_Salmon_SPN3UB_NC_019545(17), PHAGE_Escher_TL_2011b_NC_019445(3), PHAGE_Ralsto_RS138_NC_029107(1), PHAGE_Yersin_fHe_Yen9_04_NC_042116(1), PHAGE_Burkho_phiE255_NC_009237(14)	6	Not Find	0
GCA_008757635.2	PHAGE_Escher_RCS47_NC_042128(4), PHAGE_Entero_P4_NC_001609(7), PHAGE_Salmon_g341c_NC_013059(15), PHAGE_Salmon_Fels_1_NC_010391(3), PHAGE_Cronob_ENT39118_NC_019934(2), PHAGE_Escher_500465_2_NC_049343(4), PHAGE_Salmon_vB_SosS_Oslo_NC_018279(9), PHAGE_Burkho_phiE255_NC_009237(14), PHAGE_Yersin_L_413C_NC_004745(26)	9	Not Find	0
GCA_008412045.2	PHAGE_Entero_lambda_NC_001416(2), PHAGE_Phage_Gifsy_2_NC_010393(3), PHAGE_Salmon_118970_sal3_NC_031940(5), PHAGE_Escher_500465_2_NC_049343(4), PHAGE_Escher_500465_1_NC_049342(12), PHAGE_Escher_SH2026Stx1_NC_049919(3), PHAGE_Escher_SH2026Stx1_NC_049919(3), PHAGE_Burkho_phiE255_NC_009237(14), PHAGE_Escher_RCS47_NC_042128(4), PHAGE_Shigel_SfIV_NC_022749(2), PHAGE_Cronob_vB_CsaM_GAP32_NC_019401(2), P…	12	Not Find	0
GCA_003717355.1	PHAGE_Shigel_SfIV_NC_022749(2), PHAGE_Salmon_SEN34_NC_028699(36), PHAGE_Burkho_BcepMu_NC_005882(26), PHAGE_Entero_cdtI_NC_009514(2), PHAGE_Salmon_SEN1_NC_029003(1), PHAGE_Escher_500465_2_NC_049343(4), PHAGE_Salmon_SJ46_NC_031129(2), PHAGE_Klebsi_4LV2017_NC_047818(29), PHAGE_Salmon_SEN8_NC_047753(34), PHAGE_Entero_P4_NC_001609(8)	10	Not Find	0
GCA_010775215.2	PHAGE_Escher_RCS47_NC_042128(4), PHAGE_Stx2_c_1717_NC_011357(3), PHAGE_Escher_500465_1_NC_049342(12), PHAGE_Escher_500465_2_NC_049343(4), PHAGE_Salmon_118970_sal3_NC_031940(5), PHAGE_Salmon_118970_sal3_NC_031940(93), PHAGE_Salmon_Fels_1_NC_010391(3), PHAGE_Entero_lambda_NC_001416(2), PHAGE_Agroba_Atu_ph07_NC_042013(2), PHAGE_Shigel_SfIV_NC_022749(2), PHAGE_Salmon_SPN9CC_NC_017985(25), PHAGE_Burkh…	12	blaCMY-2	1
GCA_003873385.2	PHAGE_Entero_P4_NC_001609(6), PHAGE_Escher_500465_1_NC_049342(12), PHAGE_Escher_500465_2_NC_049343(4), PHAGE_Entero_YYZ_2008_NC_011356(3), PHAGE_Vibrio_VBM1_NC_020850(14), PHAGE_Salmon_118970_sal4_NC_030919(8), PHAGE_Burkho_phiE255_NC_009237(14)	7	Not Find	0
GCA_001953695.1	PHAGE_Escher_RCS47_NC_042128(4), PHAGE_Escher_500465_1_NC_049342(12), PHAGE_Escher_500465_2_NC_049343(4), PHAGE_Salmon_118970_sal3_NC_031940(5), PHAGE_Salmon_Fels_1_NC_010391(3), PHAGE_Phage_Gifsy_1_NC_010392(38), PHAGE_Shigel_SfIV_NC_022749(2), PHAGE_Salmon_ST64T_NC_004348(27), PHAGE_Burkho_BcepMu_NC_005882(14)	9	Not Find	0
GCA_900635585.1	PHAGE_Salmon_SEN8_NC_047753(31), PHAGE_Escher_500465_1_NC_049342(12), PHAGE_Salmon_BTP1_NC_042346(15), PHAGE_Salmon_Fels_1_NC_010391(5), PHAGE_Entero_cdtI_NC_009514(2), PHAGE_Phage_Gifsy_1_NC_010392(19), PHAGE_Cronob_vB_CsaM_GAP32_NC_019401(2), PHAGE_Salmon_SEN8_NC_047753(40)	8	Not Find	0
GCA_002234855.1	PHAGE_Salmon_SEN5_NC_028701(2), PHAGE_Phage_Gifsy_2_NC_010393(2), PHAGE_Burkho_phi1026b_NC_005284(3), PHAGE_Escher_500465_1_NC_049342(13), PHAGE_Salmon_UPF_BP1_NC_047875(14), PHAGE_Escher_500465_2_NC_049343(5), PHAGE_Synech_ACG_2014f_NC_047714(1), PHAGE_Salmon_SEN34_NC_028699(43), PHAGE_Salmon_118970_sal3_NC_031940(2), PHAGE_Shigel_SfIV_NC_022749(1)	10	Not Find	0
GCA_003589805.1	PHAGE_Salmon_118970_sal3_NC_031940(65), PHAGE_Escher_500465_2_NC_049343(4), PHAGE_Escher_500465_1_NC_049342(34), PHAGE_Salmon_ST160_NC_014900(21), PHAGE_Phage_Gifsy_2_NC_010393(18), PHAGE_Phage_Gifsy_2_NC_010393(3), PHAGE_Entero_mEp237_NC_019704(3), PHAGE_Phage_Gifsy_2_NC_010393(30), PHAGE_Salmon_Fels_1_NC_010391(3)	9	Not Find	0
GCA_000487255.2	PHAGE_Salmon_Fels_2_NC_010463(33), PHAGE_Escher_500465_1_NC_049342(12), PHAGE_Escher_500465_2_NC_049343(5), PHAGE_Salmon_118970_sal3_NC_031940(40), PHAGE_Salmon_Fels_1_NC_010391(5), PHAGE_Entero_cdtI_NC_009514(2), PHAGE_Phage_Gifsy_1_NC_010392(32)	7	Not Find	0
GCA_019468645.1	PHAGE_Shigel_SfII_NC_021857(37), PHAGE_Salmon_vB_SemP_Emek_NC_018275(12), PHAGE_Salmon_SEN8_NC_047753(6), PHAGE_Salmon_SEN34_NC_028699(14), PHAGE_Salmon_Fels_1_NC_010391(5), PHAGE_Salmon_ST64T_NC_004348(5), PHAGE_Escher_RCS47_NC_042128(1), PHAGE_Shigel_SfII_NC_021857(37), PHAGE_Escher_500465_2_NC_049343(4), PHAGE_Escher_500465_1_NC_049342(40)	10	Not Find	0
GCA_005889975.1	PHAGE_Salmon_RE_2010_NC_019488(38), PHAGE_Escher_500465_2_NC_049343(4), PHAGE_Shigel_Stx_NC_029120(3), PHAGE_Phage_Gifsy_2_NC_010393(18), PHAGE_Phage_Gifsy_2_NC_010393(5), PHAGE_Shigel_SfIV_NC_022749(2)	6	Not Find	0
GCA_900478155.1	PHAGE_Klebsi_ST13_OXA48phi12.1_NC_049453(5), PHAGE_Escher_500465_1_NC_049342(12), PHAGE_Escher_500465_2_NC_049343(5), PHAGE_Salmon_SEN34_NC_028699(19), PHAGE_Salmon_epsilon34_NC_011976(15), PHAGE_Stx2_c_1717_NC_011357(3)	6	Not Find	0
GCA_009184685.1	PHAGE_Entero_P4_NC_001609(10), PHAGE_Entero_P4_NC_001609(2), PHAGE_Salmon_SEN8_NC_047753(34), PHAGE_Escher_500465_1_NC_049342(12), PHAGE_Cronob_ESSI_2_NC_047854(22), PHAGE_Escher_500465_2_NC_049343(5), PHAGE_Salmon_Fels_1_NC_010391(5), PHAGE_Entero_cdtI_NC_009514(2), PHAGE_Phage_Gifsy_2_NC_010393(7), PHAGE_Escher_RCS47_NC_042128(3), PHAGE_Salmon_SJ46_NC_031129(3), PHAGE_Acinet_vB_AbaM_ME3_NC_0418…	14	aac(3)-IId, blaTEM-1B, blaCTX-M-55, qnrS1, aac(3)-IId, blaTEM-1B, blaCTX-M-55, qnrS1, mph(A), dfrA14, aph(3')-Ia, floR	12
GCA_000626215.1	PHAGE_Phage_Gifsy_2_NC_010393(5), PHAGE_Phage_Gifsy_2_NC_010393(16), PHAGE_Entero_phiP27_NC_003356(3), PHAGE_Escher_500465_2_NC_049343(5), PHAGE_Escher_500465_1_NC_049342(12), PHAGE_Salmon_RE_2010_NC_019488(41)	6	Not Find	0
GCA_001367555.2	PHAGE_Salmon_SEN8_NC_047753(40), PHAGE_Entero_P4_NC_001609(8), PHAGE_Bacill_G_NC_023719(1), PHAGE_Entero_cdtI_NC_009514(2), PHAGE_Burkho_BcepMu_NC_005882(30), PHAGE_Salmon_SEN34_NC_028699(34)	6	Not Find	0
GCA_018338895.1	PHAGE_Entero_P4_NC_001609(6), PHAGE_Salmon_SEN8_NC_047753(38), PHAGE_Escher_500465_2_NC_049343(5), PHAGE_Phage_Gifsy_2_NC_010393(3), PHAGE_Salmon_SPN9CC_NC_017985(2), PHAGE_Burkho_phiE255_NC_009237(16)	6	Not Find	0
GCA_001623805.1	PHAGE_Escher_RCS47_NC_042128(4), PHAGE_Escher_500465_1_NC_049342(12), PHAGE_Phage_Gifsy_1_NC_010392(34), PHAGE_Escher_500465_2_NC_049343(4), PHAGE_Salmon_118970_sal3_NC_031940(5), PHAGE_Salmon_118970_sal3_NC_031940(93), PHAGE_Edward_GF_2_NC_026611(17), PHAGE_Salmon_Fels_1_NC_010391(3), PHAGE_Entero_HK630_NC_019723(2), PHAGE_Phage_Gifsy_2_NC_010393(49), PHAGE_Agroba_Atu_ph07_NC_042013(2), PHAGE_Sh…	14	Not Find	0
GCA_003718535.1	PHAGE_Shigel_SfIV_NC_022749(2), PHAGE_Salmon_SEN34_NC_028699(36), PHAGE_Burkho_phiE255_NC_009237(26), PHAGE_Entero_cdtI_NC_009514(2), PHAGE_Escher_HK639_NC_016158(1), PHAGE_Escher_500465_2_NC_049343(4), PHAGE_Salmon_SJ46_NC_031129(2), PHAGE_Klebsi_4LV2017_NC_047818(29), PHAGE_Escher_RCS47_NC_042128(4), PHAGE_Salmon_SEN8_NC_047753(34), PHAGE_Entero_P4_NC_001609(8)	11	blaTEM-1B, sul2, aph(3'')-Ib, aph(6)-Id	4
GCA_001409135.1	PHAGE_Salmon_Fels_1_NC_010391(18), PHAGE_Salmon_118970_sal3_NC_031940(28), PHAGE_Cronob_vB_CsaM_GAP32_NC_019401(2), PHAGE_Phage_Gifsy_2_NC_010393(47), PHAGE_Salmon_SEN1_NC_029003(2), PHAGE_Phage_Gifsy_1_NC_010392(24), PHAGE_Salmon_g341c_NC_013059(47), PHAGE_Entero_Tyrion_NC_031077(32), PHAGE_Salmon_SEN34_NC_028699(34), PHAGE_Entero_PsP3_NC_005340(35), PHAGE_Salmon_SJ46_NC_031129(2), PHAGE_Entero_…	12	Not Find	0
GCA_004136135.1	PHAGE_Escher_500465_1_NC_049342(12), PHAGE_Phage_Gifsy_1_NC_010392(47), PHAGE_Escher_500465_2_NC_049343(4), PHAGE_Salmon_Fels_1_NC_010391(3), PHAGE_Salmon_SEN34_NC_028699(28), PHAGE_Phage_Gifsy_2_NC_010393(49), PHAGE_Burkho_phiE255_NC_009237(14), PHAGE_Salmon_SP_004_NC_021774(26)	8	Not Find	0
GCA_011302515.1	PHAGE_Burkho_phiE255_NC_009237(13), PHAGE_Pectob_ZF40_NC_019522(11), PHAGE_Entero_P88_NC_026014(17), PHAGE_Edward_GF_2_NC_026611(18), PHAGE_Salmon_vB_SosS_Oslo_NC_018279(2), PHAGE_Escher_500465_2_NC_049343(4), PHAGE_Salmon_SEN34_NC_028699(32), PHAGE_Escher_500465_1_NC_049342(12), PHAGE_Salmon_SJ46_NC_031129(2)	9	Not Find	0
GCA_001623585.1	PHAGE_Salmon_Fels_2_NC_010463(37), PHAGE_Escher_500465_2_NC_049343(5), PHAGE_Salmon_Fels_1_NC_010391(5), PHAGE_Salmon_118970_sal3_NC_031940(46), PHAGE_Salmon_SEN34_NC_028699(28), PHAGE_Agroba_Atu_ph07_NC_042013(2), PHAGE_Entero_P4_NC_001609(8), PHAGE_Burkho_phiE255_NC_009237(16)	8	Not Find	0
GCA_018338515.1	PHAGE_Vibrio_X29_NC_024369(14), PHAGE_Salmon_BTP1_NC_042346(4), PHAGE_Escher_500465_2_NC_049343(5), PHAGE_Salmon_118970_sal3_NC_031940(2), PHAGE_Shigel_SfII_NC_021857(2), PHAGE_Aeromo_vB_AsaM_56_NC_019527(2), PHAGE_Rhizob_vB_RleS_L338C_NC_023502(1), PHAGE_Aeromo_AS_sw_NC_048674(2), PHAGE_Salmon_Fels_1_NC_010391(3), PHAGE_Salmon_SP_004_NC_021774(2)	10	Not Find	0
GCA_010934915.2	PHAGE_Escher_RCS47_NC_042128(4), PHAGE_Entero_P4_NC_001609(7), PHAGE_Salmon_vB_SosS_Oslo_NC_018279(8), PHAGE_Escher_500465_2_NC_049343(4), PHAGE_Salmon_vB_SosS_Oslo_NC_018279(2), PHAGE_Salmon_Fels_1_NC_010391(3), PHAGE_Burkho_BcepMu_NC_005882(14), PHAGE_Yersin_L_413C_NC_004745(26)	8	Not Find	0
GCA_003032035.1	PHAGE_Escher_500465_2_NC_049343(4), PHAGE_Salmon_118970_sal3_NC_031940(56), PHAGE_Shigel_Stx_NC_029120(3), PHAGE_Phage_Gifsy_2_NC_010393(18), PHAGE_Phage_Gifsy_2_NC_010393(5), PHAGE_Shigel_SfIV_NC_022749(2)	6	Not Find	0
GCA_004324095.2	PHAGE_Burkho_phiE255_NC_009237(14), PHAGE_Salmon_ST64T_NC_004348(22), PHAGE_Shigel_SfIV_NC_022749(2), PHAGE_Agroba_Atu_ph07_NC_042013(2), PHAGE_Phage_Gifsy_2_NC_010393(34), PHAGE_Entero_lambda_NC_001416(2), PHAGE_Salmon_Fels_1_NC_010391(3), PHAGE_Salmon_118970_sal3_NC_031940(92), PHAGE_Salmon_118970_sal3_NC_031940(5), PHAGE_Escher_500465_2_NC_049343(4), PHAGE_Phage_Gifsy_1_NC_010392(51), PHAGE_Es…	15	blaTEM-1B, aph(6)-Id, aph(3'')-Ib, sul2	4
GCA_009756585.1	PHAGE_Shigel_SfIV_NC_022749(2), PHAGE_Agroba_Atu_ph07_NC_042013(2), PHAGE_Phage_Gifsy_2_NC_010393(34), PHAGE_Entero_lambda_NC_001416(2), PHAGE_Phage_Gifsy_2_NC_010393(3), PHAGE_Salmon_118970_sal3_NC_031940(92), PHAGE_Salmon_118970_sal3_NC_031940(5), PHAGE_Escher_500465_2_NC_049343(4), PHAGE_Phage_Gifsy_1_NC_010392(51), PHAGE_Escher_500465_1_NC_049342(12), PHAGE_Salmon_SJ46_NC_031129(2), PHAGE_Cro…	14	Not Find	0
GCA_900635075.1	PHAGE_Burkho_phi1026b_NC_005284(3), PHAGE_Escher_500465_1_NC_049342(13), PHAGE_Entero_ES18_NC_006949(15), PHAGE_Escher_500465_2_NC_049343(5), PHAGE_Microb_RobsFeet_NC_047989(1), PHAGE_Escher_SH2026Stx1_NC_049919(2), PHAGE_Salmon_Fels_1_NC_010391(2), PHAGE_Phage_Gifsy_2_NC_010393(2), PHAGE_Cronob_CR9_NC_023717(1)	9	Not Find	0
GCA_019915765.1	PHAGE_Escher_RCS47_NC_042128(4), PHAGE_Acinet_vB_AbaM_ME3_NC_041884(3), PHAGE_Escher_500465_1_NC_049342(12), PHAGE_Escher_500465_2_NC_049343(4), PHAGE_Salmon_118970_sal3_NC_031940(5), PHAGE_Phage_Gifsy_2_NC_010393(3), PHAGE_Entero_HK629_NC_019711(2), PHAGE_Phage_Gifsy_2_NC_010393(35), PHAGE_Cronob_vB_CsaM_GAP32_NC_019401(2), PHAGE_Shigel_SfIV_NC_022749(2), PHAGE_Entero_ST104_NC_005841(22), PHAGE_…	13	aac(3)-VIa, ant(3'')-Ia, tet(C)	3
GCA_016454245.1	PHAGE_Cronob_ESSI_2_NC_047854(25), PHAGE_Escher_500465_1_NC_049342(27), PHAGE_Cronob_ESSI_2_NC_047854(22), PHAGE_Escher_vB_EcoM_12474III_NC_049457(22), PHAGE_Salmon_SEN34_NC_028699(1), PHAGE_Cronob_vB_CsaM_GAP32_NC_019401(2), PHAGE_Entero_UAB_Phi20_NC_031019(19), PHAGE_Entero_UAB_Phi20_NC_031019(2), PHAGE_Salmon_vB_SosS_Oslo_NC_018279(30), PHAGE_Cronob_vB_CsaM_GAP32_NC_019401(2), PHAGE_Burkho_Bce…	11	Not Find	0
GCA_900205275.1	PHAGE_Burkho_BcepMu_NC_005882(32), PHAGE_Salmon_SEN34_NC_028699(34), PHAGE_Escher_500465_1_NC_049342(20), PHAGE_Entero_WPhi_NC_005056(27), PHAGE_Klebsi_4LV2017_NC_047818(30), PHAGE_Entero_P4_NC_001609(8), PHAGE_Cronob_vB_CsaM_GAP32_NC_019401(1), PHAGE_Entero_cdtI_NC_009514(2)	8	Not Find	0
GCA_003515965.1	PHAGE_Escher_500465_2_NC_049343(4), PHAGE_Salmon_118970_sal3_NC_031940(56), PHAGE_Shigel_POCJ13_NC_025434(3), PHAGE_Phage_Gifsy_2_NC_010393(18), PHAGE_Phage_Gifsy_2_NC_010393(5), PHAGE_Shigel_SfIV_NC_022749(2)	6	Not Find	0
GCA_024722475.1	PHAGE_Burkho_phiE255_NC_009237(14), PHAGE_Stx2_c_1717_NC_011357(3), PHAGE_Salmon_SJ46_NC_031129(3), PHAGE_Escher_500465_1_NC_049342(3), PHAGE_Escher_500465_1_NC_049342(2), PHAGE_Salmon_vB_SemP_Emek_NC_018275(19), PHAGE_Salmon_118970_sal3_NC_031940(3)	7	aph(3')-Ia, dfrA14, mph(A), lnu(F), aac(3)-IId, blaTEM-1B, rmtB, blaCTX-M-55, floR	9
GCA_006090915.2	PHAGE_Escher_500465_1_NC_049342(13), PHAGE_Escher_500465_2_NC_049343(5), PHAGE_Phage_Gifsy_1_NC_010392(30), PHAGE_Salmon_118970_sal3_NC_031940(7), PHAGE_Salmon_118970_sal3_NC_031940(6), PHAGE_Salmon_118970_sal4_NC_030919(2), PHAGE_Burkho_phiE255_NC_009237(16), PHAGE_Escher_D108_NC_013594(39)	8	Not Find	0
GCA_021397645.1	PHAGE_Escher_500465_2_NC_049343(4), PHAGE_Salmon_SEN1_NC_029003(2), PHAGE_Escher_503458_NC_049341(2), PHAGE_Agroba_Atu_ph07_NC_042013(2), PHAGE_Burkho_phiE255_NC_009237(14)	5	Not Find	0
GCA_008029255.2	PHAGE_Escher_RCS47_NC_042128(3), PHAGE_Escher_500465_1_NC_049342(12), PHAGE_Phage_Gifsy_1_NC_010392(18), PHAGE_Escher_500465_2_NC_049343(5), PHAGE_Salmon_Fels_1_NC_010391(4), PHAGE_Phage_Gifsy_1_NC_010392(26), PHAGE_Haemop_SuMu_NC_019455(1), PHAGE_Burkho_BcepMu_NC_005882(16), PHAGE_Salmon_SI7_NC_049460(29)	9	Not Find	0
GCA_024266345.1	PHAGE_Entero_P4_NC_001609(6), PHAGE_Cronob_ESSI_2_NC_047854(22), PHAGE_Escher_RCS47_NC_042128(2), PHAGE_Escher_500465_2_NC_049343(4), PHAGE_Salmon_Fels_1_NC_010391(3), PHAGE_Phage_Gifsy_2_NC_010393(42), PHAGE_Cronob_vB_CsaM_GAP32_NC_019401(2), PHAGE_Salmon_Fels_2_NC_010463(27)	8	Not Find	0
GCA_018339375.1	PHAGE_Escher_500465_1_NC_049342(12), PHAGE_Escher_500465_2_NC_049343(5), PHAGE_Salmon_Fels_1_NC_010391(4), PHAGE_Phage_Gifsy_1_NC_010392(29), PHAGE_Salmon_118970_sal4_NC_030919(2), PHAGE_Entero_P4_NC_001609(6)	6	Not Find	0
GCA_008727595.1	PHAGE_Phage_Gifsy_2_NC_010393(34), PHAGE_Agroba_Atu_ph07_NC_042013(2), PHAGE_Shigel_SfIV_NC_022749(2), PHAGE_Entero_UAB_Phi20_NC_031019(33), PHAGE_Burkho_BcepMu_NC_005882(14), PHAGE_Escher_RCS47_NC_042128(4), PHAGE_Escher_500465_1_NC_049342(12), PHAGE_Escher_500465_2_NC_049343(4), PHAGE_Salmon_118970_sal3_NC_031940(5), PHAGE_Phage_Gifsy_1_NC_010392(3), PHAGE_Entero_lambda_NC_001416(2)	11	Not Find	0
GCA_001975385.1	PHAGE_Entero_cdtI_NC_009514(2), PHAGE_Shigel_SfII_NC_021857(3), PHAGE_Salmon_118970_sal3_NC_031940(24), PHAGE_Escher_500465_2_NC_049343(5), PHAGE_Escher_500465_1_NC_049342(12)	5	Not Find	0
GCA_020715445.1	PHAGE_Phage_Gifsy_2_NC_010393(19), PHAGE_Agroba_Atu_ph07_NC_042013(2), PHAGE_Salmon_103203_sal5_NC_031946(2), PHAGE_Burkho_phiE255_NC_009237(16), PHAGE_Escher_RCS47_NC_042128(4), PHAGE_Salmon_RE_2010_NC_019488(41), PHAGE_Salmon_SEN34_NC_028699(18), PHAGE_Escher_500465_2_NC_049343(5), PHAGE_Salmon_118970_sal3_NC_031940(5), PHAGE_Salmon_118970_sal3_NC_031940(64), PHAGE_Salmon_Fels_1_NC_010391(3), P…	12	Not Find	0
GCA_016864955.1	PHAGE_Shigel_SfIV_NC_022749(2), PHAGE_Entero_P4_NC_001609(5), PHAGE_Salmon_SPN9CC_NC_017985(3), PHAGE_Klebsi_ST16_OXA48phi5.4_NC_049450(5), PHAGE_Cronob_vB_CsaM_GAP32_NC_019401(2), PHAGE_Phage_Gifsy_2_NC_010393(6), PHAGE_Salmon_118970_sal3_NC_031940(9), PHAGE_Shigel_SfIV_NC_022749(2), PHAGE_Salmon_SW9_NC_049459(1), PHAGE_Edward_GF_2_NC_026611(8), PHAGE_Erwini_phiEt88_NC_015295(11), PHAGE_Salmon_1…	22	Not Find	0
GCA_004848545.1	PHAGE_Escher_500465_1_NC_049342(12), PHAGE_Escher_500465_2_NC_049343(4), PHAGE_Salmon_Fels_1_NC_010391(5), PHAGE_Phage_Gifsy_1_NC_010392(33), PHAGE_Entero_P4_NC_001609(7)	5	Not Find	0
GCA_003994655.1	PHAGE_Escher_RCS47_NC_042128(4), PHAGE_Escher_500465_1_NC_049342(12), PHAGE_Phage_Gifsy_1_NC_010392(34), PHAGE_Escher_500465_2_NC_049343(4), PHAGE_Salmon_118970_sal3_NC_031940(5), PHAGE_Phage_Gifsy_2_NC_010393(3), PHAGE_Entero_HK629_NC_019711(2), PHAGE_Phage_Gifsy_2_NC_010393(49), PHAGE_Cronob_vB_CsaM_GAP32_NC_019401(2), PHAGE_Shigel_SfIV_NC_022749(2), PHAGE_Burkho_BcepMu_NC_005882(14)	11	Not Find	0
GCA_022559825.1	PHAGE_Cronob_ESSI_2_NC_047854(24), PHAGE_Salmon_118970_sal3_NC_031940(15), PHAGE_Salmon_g341c_NC_013059(22), PHAGE_Escher_500465_2_NC_049343(4), PHAGE_Cronob_ENT39118_NC_019934(2), PHAGE_Salmon_Fels_1_NC_010391(3), PHAGE_Phage_Gifsy_2_NC_010393(38), PHAGE_Burkho_BcepMu_NC_005882(14)	8	Not Find	0
GCA_001887015.1	PHAGE_Shigel_SfIV_NC_022749(2), PHAGE_Agroba_Atu_ph07_NC_042013(2), PHAGE_Phage_Gifsy_2_NC_010393(51), PHAGE_Entero_HK629_NC_019711(2), PHAGE_Phage_Gifsy_2_NC_010393(3), PHAGE_Salmon_118970_sal3_NC_031940(93), PHAGE_Entero_SfV_NC_003444(4), PHAGE_Escher_500465_2_NC_049343(4), PHAGE_Escher_500465_1_NC_049342(12), PHAGE_Salmon_SJ46_NC_031129(2), PHAGE_Burkho_BcepMu_NC_005882(14)	11	Not Find	0
GCA_014334175.1	PHAGE_Escher_phiV10_NC_007804(33), PHAGE_Escher_500465_2_NC_049343(4), PHAGE_Salmon_Fels_1_NC_010391(5), PHAGE_Phage_Gifsy_2_NC_010393(15), PHAGE_Klebsi_ST437_OXA245phi4.2_NC_049449(6), PHAGE_Entero_UAB_Phi20_NC_031019(15)	6	Not Find	0
GCA_004136175.1	PHAGE_Entero_P4_NC_001609(7), PHAGE_Phage_Gifsy_1_NC_010392(26), PHAGE_Escher_500465_2_NC_049343(4), PHAGE_Phage_Gifsy_2_NC_010393(4), PHAGE_Erwini_phiEt88_NC_015295(10), PHAGE_Phage_Gifsy_1_NC_010392(29), PHAGE_Entero_mEp237_NC_019704(3), PHAGE_Salmon_118970_sal4_NC_030919(16), PHAGE_Entero_P4_NC_001609(7), PHAGE_Burkho_BcepMu_NC_005882(14)	10	Not Find	0
GCA_001623845.1	PHAGE_Escher_RCS47_NC_042128(4), PHAGE_Escher_500465_1_NC_049342(12), PHAGE_Phage_Gifsy_1_NC_010392(45), PHAGE_Escher_500465_2_NC_049343(4), PHAGE_Salmon_118970_sal3_NC_031940(5), PHAGE_Phage_Gifsy_2_NC_010393(3), PHAGE_Entero_HK630_NC_019723(2), PHAGE_Phage_Gifsy_2_NC_010393(35), PHAGE_Cronob_vB_CsaM_GAP32_NC_019401(2), PHAGE_Entero_UAB_Phi20_NC_031019(29), PHAGE_Shigel_SfIV_NC_022749(2), PHAGE_…	13	Not Find	0
GCA_000272795.2	PHAGE_Phage_Gifsy_1_NC_010392(3), PHAGE_Entero_mEp460_NC_019716(22), PHAGE_Phage_Gifsy_2_NC_010393(12), PHAGE_Cronob_vB_CsaM_GAP32_NC_019401(2), PHAGE_Burkho_phiE255_NC_009237(15), PHAGE_Salmon_RE_2010_NC_019488(38)	6	Not Find	0
GCA_003718575.1	PHAGE_Shigel_SfIV_NC_022749(2), PHAGE_Salmon_SEN34_NC_028699(36), PHAGE_Burkho_phiE255_NC_009237(26), PHAGE_Entero_cdtI_NC_009514(2), PHAGE_Salmon_SEN34_NC_028699(21), PHAGE_Escher_500465_2_NC_049343(4), PHAGE_Salmon_SJ46_NC_031129(2), PHAGE_Klebsi_4LV2017_NC_047818(29), PHAGE_Salmon_SEN8_NC_047753(34), PHAGE_Entero_P88_NC_026014(40), PHAGE_Entero_P4_NC_001609(8)	11	Not Find	0
GCA_001409175.1	PHAGE_Salmon_BTP1_NC_042346(17), PHAGE_Salmon_Fels_1_NC_010391(25), PHAGE_Salmon_SEN1_NC_029003(2), PHAGE_Phage_Gifsy_2_NC_010393(35), PHAGE_Phage_Gifsy_1_NC_010392(22), PHAGE_Entero_PsP3_NC_005340(35), PHAGE_Cronob_ESSI_2_NC_047854(25), PHAGE_Entero_P4_NC_001609(5)	8	Not Find	0
GCA_005473655.2	PHAGE_Entero_P4_NC_001609(7), PHAGE_Cronob_ESSI_2_NC_047854(22), PHAGE_Entero_P4_NC_001609(5), PHAGE_Escher_500465_2_NC_049343(4), PHAGE_Salmon_SEN1_NC_029003(2), PHAGE_Shigel_POCJ13_NC_025434(1), PHAGE_Entero_cdtI_NC_009514(2), PHAGE_Phage_Gifsy_1_NC_010392(39), PHAGE_Shigel_SfIV_NC_022749(2), PHAGE_Entero_UAB_Phi20_NC_031019(23)	10	Not Find	0
GCA_015475615.1	PHAGE_Shigel_SfIV_NC_022749(2), PHAGE_Agroba_Atu_ph07_NC_042013(2), PHAGE_Phage_Gifsy_2_NC_010393(50), PHAGE_Entero_HK630_NC_019723(2), PHAGE_Phage_Gifsy_2_NC_010393(3), PHAGE_Salmon_118970_sal3_NC_031940(5), PHAGE_Escher_500465_2_NC_049343(4), PHAGE_Phage_Gifsy_1_NC_010392(47), PHAGE_Salmon_Fels_2_NC_010463(41), PHAGE_Salmon_SJ46_NC_031129(2), PHAGE_Burkho_BcepMu_NC_005882(14)	11	Not Find	0
GCA_001623625.1	PHAGE_Salmon_SEN8_NC_047753(36), PHAGE_Escher_500465_2_NC_049343(5), PHAGE_Salmon_Fels_1_NC_010391(5), PHAGE_Phage_Gifsy_1_NC_010392(31), PHAGE_Agroba_Atu_ph07_NC_042013(2), PHAGE_Salmon_BTP1_NC_042346(20), PHAGE_Entero_P4_NC_001609(8), PHAGE_Burkho_BcepMu_NC_005882(16)	8	Not Find	0
GCA_018338555.1	PHAGE_Escher_500465_2_NC_049343(4), PHAGE_Salmon_118970_sal3_NC_031940(63), PHAGE_Entero_phiP27_NC_003356(3), PHAGE_Shigel_Stx_NC_029120(4), PHAGE_Salmon_Fels_1_NC_010391(3), PHAGE_Phage_Gifsy_2_NC_010393(30), PHAGE_Entero_mEp237_NC_019704(3), PHAGE_Phage_Gifsy_2_NC_010393(3), PHAGE_Phage_Gifsy_2_NC_010393(18), PHAGE_Shigel_SfIV_NC_022749(2), PHAGE_Escher_500465_1_NC_049342(34), PHAGE_Salmon_SEN8…	12	Not Find	0
GCA_002504105.1	PHAGE_Salmon_118970_sal4_NC_030919(19), PHAGE_Vibrio_X29_NC_024369(20), PHAGE_Salmon_118970_sal3_NC_031940(16), PHAGE_Entero_cdtI_NC_009514(2), PHAGE_Erwini_phiEt88_NC_015295(10), PHAGE_Phage_Gifsy_1_NC_010392(30), PHAGE_Cronob_ENT39118_NC_019934(2), PHAGE_Entero_P4_NC_001609(2), PHAGE_Escher_500465_2_NC_049343(4), PHAGE_Escher_pro483_NC_028943(3), PHAGE_Salmon_SI7_NC_049460(16), PHAGE_Escher_500…	17	Not Find	0
GCA_009218325.2	PHAGE_Entero_P4_NC_001609(8), PHAGE_Escher_RCS47_NC_042128(4), PHAGE_Entero_P4_NC_001609(7), PHAGE_Escher_500465_2_NC_049343(4), PHAGE_Salmon_vB_SosS_Oslo_NC_018279(2), PHAGE_Phage_Gifsy_1_NC_010392(3), PHAGE_Burkho_phiE255_NC_009237(14), PHAGE_Escher_vB_EcoM_12474III_NC_049457(23)	8	Not Find	0
GCA_009525455.2	PHAGE_Escher_RCS47_NC_042128(4), PHAGE_Entero_P4_NC_001609(7), PHAGE_Salmon_g341c_NC_013059(15), PHAGE_Salmon_Fels_1_NC_010391(3), PHAGE_Cronob_ENT39118_NC_019934(2), PHAGE_Escher_500465_2_NC_049343(4), PHAGE_Salmon_vB_SosS_Oslo_NC_018279(9), PHAGE_Burkho_phiE255_NC_009237(14), PHAGE_Yersin_L_413C_NC_004745(26)	9	Not Find	0
GCA_000335875.2	PHAGE_Escher_500465_2_NC_049343(4), PHAGE_Salmon_118970_sal3_NC_031940(56), PHAGE_Shigel_Stx_NC_029120(3), PHAGE_Phage_Gifsy_2_NC_010393(18), PHAGE_Phage_Gifsy_2_NC_010393(5), PHAGE_Shigel_SfIV_NC_022749(2)	6	Not Find	0
GCA_000626255.1	PHAGE_Phage_Gifsy_2_NC_010393(5), PHAGE_Phage_Gifsy_2_NC_010393(16), PHAGE_Entero_phiP27_NC_003356(3), PHAGE_Escher_500465_2_NC_049343(5), PHAGE_Escher_500465_1_NC_049342(12), PHAGE_Salmon_RE_2010_NC_019488(41)	6	Not Find	0
GCA_907166775.1	PHAGE_Acinet_vB_AbaM_ME3_NC_041884(3), PHAGE_Escher_RCS47_NC_042128(6), PHAGE_Escher_RCS47_NC_042128(3), PHAGE_Escher_RCS47_NC_042128(4)	4	blaTEM-1B, floR, aph(6)-Id, aph(3'')-Ib, sul2, aph(3'')-Ib, aph(6)-Id, aph(3')-Ia, sul3	9
GCA_016451985.1	PHAGE_Salmon_SW9_NC_049459(30), PHAGE_Entero_P4_NC_001609(7), PHAGE_Salmon_SPN1S_NC_016761(46), PHAGE_Escher_500465_2_NC_049343(4), PHAGE_Salmon_118970_sal3_NC_031940(5), PHAGE_Escher_pro483_NC_028943(25), PHAGE_Burkho_phiE255_NC_009237(14), PHAGE_Shigel_SfII_NC_021857(33), PHAGE_Shigel_SfIV_NC_022749(2), PHAGE_Phage_Gifsy_1_NC_010392(33), PHAGE_Entero_HK630_NC_019723(2), PHAGE_Phage_Gifsy_2_NC_0…	13	Not Find	0
GCA_009017335.1	PHAGE_Escher_RCS47_NC_042128(4), PHAGE_Phage_Gifsy_1_NC_010392(50), PHAGE_Escher_500465_2_NC_049343(4), PHAGE_Salmon_118970_sal3_NC_031940(5), PHAGE_Salmon_118970_sal3_NC_031940(65), PHAGE_Salmon_Fels_1_NC_010391(3), PHAGE_Entero_HK629_NC_019711(2), PHAGE_Phage_Gifsy_2_NC_010393(49), PHAGE_Cronob_vB_CsaM_GAP32_NC_019401(2), PHAGE_Shigel_SfIV_NC_022749(2), PHAGE_Burkho_BcepMu_NC_005882(14)	11	Not Find	0
GCA_008244785.1	PHAGE_Agroba_Atu_ph07_NC_042013(2), PHAGE_Phage_Gifsy_2_NC_010393(48), PHAGE_Phage_Gifsy_1_NC_010392(36), PHAGE_Phage_Gifsy_2_NC_010393(3), PHAGE_Salmon_118970_sal3_NC_031940(63), PHAGE_Escher_500465_2_NC_049343(5), PHAGE_Phage_Gifsy_1_NC_010392(45), PHAGE_Escher_500465_1_NC_049342(12), PHAGE_Burkho_BcepMu_NC_005882(16)	9	aph(3')-IIa	1
GCA_013138305.1	PHAGE_Escher_SH2026Stx1_NC_049919(1), PHAGE_Escher_D108_NC_013594(33), PHAGE_Cronob_vB_CsaM_GAP32_NC_019401(2), PHAGE_Salmon_Fels_1_NC_010391(3), PHAGE_Entero_UAB_Phi20_NC_031019(5), PHAGE_Bacill_PfEFR_4_NC_048641(1), PHAGE_Endosy_APSE_1_NC_000935(10), PHAGE_Burkho_phiE255_NC_009237(14), PHAGE_Entero_PsP3_NC_005340(30), PHAGE_Entero_BP_4795_NC_004813(2), PHAGE_Escher_500465_1_NC_049342(12), PHAGE…	14	Not Find	0
GCA_022670835.1	PHAGE_Klebsi_ST13_OXA48phi12.1_NC_049453(5), PHAGE_Escher_500465_1_NC_049342(12), PHAGE_Cronob_ESSI_2_NC_047854(2), PHAGE_Entero_P22_NC_002371(3), PHAGE_Entero_Arya_NC_031048(7), PHAGE_Entero_mEp235_NC_019708(1), PHAGE_Burkho_BcepB1A_NC_005886(19), PHAGE_Salmon_SPN3UB_NC_019545(4), PHAGE_Burkho_BcepMu_NC_005882(16)	9	Not Find	0
GCA_901457615.1	PHAGE_Salmon_SEN34_NC_028699(33), PHAGE_Burkho_BcepMu_NC_005882(31), PHAGE_Entero_cdtI_NC_009514(2), PHAGE_Rhodoc_Jace_NC_047974(1), PHAGE_Escher_500465_2_NC_049343(5), PHAGE_Entero_P4_NC_001609(8), PHAGE_Salmon_SEN8_NC_047753(40), PHAGE_Klebsi_4LV2017_NC_047818(30), PHAGE_Entero_WPhi_NC_005056(27)	9	Not Find	0
GCA_005741405.2	PHAGE_Escher_pro483_NC_028943(24), PHAGE_Burkho_phiE255_NC_009237(14), PHAGE_Stx2_c_1717_NC_011357(8), PHAGE_Escher_500465_2_NC_049343(4), PHAGE_Cronob_ENT39118_NC_019934(2), PHAGE_Phage_Gifsy_1_NC_010392(3), PHAGE_Salmon_g341c_NC_013059(15), PHAGE_Entero_P4_NC_001609(7), PHAGE_Salmon_SJ46_NC_031129(2)	9	Not Find	0
GCA_001079465.2	PHAGE_Klebsi_4LV2017_NC_047818(21), PHAGE_Salmon_SEN8_NC_047753(40), PHAGE_Entero_P4_NC_001609(8), PHAGE_Salmon_SEN34_NC_028699(1), PHAGE_Entero_cdtI_NC_009514(2), PHAGE_Burkho_BcepMu_NC_005882(31), PHAGE_Salmon_SEN34_NC_028699(34)	7	Not Find	0
GCA_010770995.2	PHAGE_Entero_UAB_Phi20_NC_031019(2), PHAGE_Salmon_Fels_1_NC_010391(4), PHAGE_Escher_500465_2_NC_049343(4), PHAGE_Cronob_ESSI_2_NC_047854(22), PHAGE_Escher_500465_1_NC_049342(12), PHAGE_Entero_P4_NC_001609(7)	6	Not Find	0
GCA_005890095.1	PHAGE_Salmon_SPN9CC_NC_017985(43), PHAGE_Shigel_SfIV_NC_022749(2), PHAGE_Agroba_Atu_ph07_NC_042013(2), PHAGE_Phage_Gifsy_2_NC_010393(50), PHAGE_Entero_lambda_NC_001416(2), PHAGE_Phage_Gifsy_2_NC_010393(3), PHAGE_Salmon_118970_sal3_NC_031940(93), PHAGE_Cronob_ESSI_2_NC_047854(21), PHAGE_Salmon_118970_sal3_NC_031940(5), PHAGE_Escher_500465_2_NC_049343(4), PHAGE_Phage_Gifsy_1_NC_010392(47), PHAGE_Es…	14	Not Find	0
GCA_003589845.1	PHAGE_Escher_500465_1_NC_049342(33), PHAGE_Escher_500465_2_NC_049343(4), PHAGE_Salmon_118970_sal3_NC_031940(65), PHAGE_Salmon_Fels_1_NC_010391(3), PHAGE_Phage_Gifsy_2_NC_010393(30), PHAGE_Entero_mEp237_NC_019704(3), PHAGE_Phage_Gifsy_2_NC_010393(3), PHAGE_Phage_Gifsy_2_NC_010393(18), PHAGE_Salmon_ST160_NC_014900(20)	9	Not Find	0
GCA_009728795.1	PHAGE_Burkho_BcepMu_NC_005882(13), PHAGE_Clostr_phiCT9441A_NC_029022(1), PHAGE_Phage_Gifsy_1_NC_010392(35), PHAGE_Salmon_Fels_1_NC_010391(3), PHAGE_Escher_500465_2_NC_049343(4), PHAGE_Entero_P4_NC_001609(7)	6	Not Find	0
GCA_019670465.1	PHAGE_Escher_500465_1_NC_049342(12), PHAGE_Phage_Gifsy_1_NC_010392(49), PHAGE_Escher_500465_2_NC_049343(5), PHAGE_Salmon_118970_sal3_NC_031940(90), PHAGE_Salmon_Fels_1_NC_010391(3), PHAGE_Phage_Gifsy_2_NC_010393(33), PHAGE_Agroba_Atu_ph07_NC_042013(2), PHAGE_Entero_SfV_NC_003444(37), PHAGE_Burkho_BcepMu_NC_005882(16)	9	Not Find	0
GCA_006517015.1	PHAGE_Escher_500465_2_NC_049343(4), PHAGE_Salmon_118970_sal3_NC_031940(56), PHAGE_Shigel_POCJ13_NC_025434(3), PHAGE_Phage_Gifsy_2_NC_010393(18), PHAGE_Phage_Gifsy_2_NC_010393(5), PHAGE_Shigel_SfIV_NC_022749(2)	6	Not Find	0
GCA_004683925.1	PHAGE_Phage_Gifsy_1_NC_010392(6), PHAGE_Escher_500465_2_NC_049343(4), PHAGE_Salmon_118970_sal3_NC_031940(5), PHAGE_Salmon_118970_sal3_NC_031940(65), PHAGE_Phage_Gifsy_2_NC_010393(3), PHAGE_Entero_HK629_NC_019711(2), PHAGE_Phage_Gifsy_1_NC_010392(45), PHAGE_Escher_500465_1_NC_049342(12), PHAGE_Salmon_SJ46_NC_031129(2), PHAGE_Burkho_phiE255_NC_009237(14), PHAGE_Shigel_SfIV_NC_022749(2), PHAGE_Enter…	15	Not Find	0
GCA_013588055.1	PHAGE_Escher_500465_1_NC_049342(12), PHAGE_Salmon_RE_2010_NC_019488(7), PHAGE_Klebsi_phiKO2_NC_005857(16)	3	Not Find	0
GCA_000018625.1	PHAGE_Burkho_phi1026b_NC_005284(3), PHAGE_Escher_500465_1_NC_049342(12), PHAGE_Escher_500465_2_NC_049343(5), PHAGE_Salmon_118970_sal3_NC_031940(2), PHAGE_Vibrio_1.026.O._10N.222.49.C7_NC_049430(1), PHAGE_Shigel_Sf6_NC_005344(2), PHAGE_Phage_Gifsy_2_NC_010393(2), PHAGE_Phage_Gifsy_1_NC_010392(2), PHAGE_Salmon_g341c_NC_013059(14), PHAGE_Entero_P4_NC_001609(8)	10	Not Find	0
GCA_003999215.1	PHAGE_Burkho_BcepMu_NC_005882(14), PHAGE_Shigel_SfIV_NC_022749(3), PHAGE_Cronob_vB_CsaM_GAP32_NC_019401(2), PHAGE_Phage_Gifsy_2_NC_010393(50), PHAGE_Entero_lambda_NC_001416(2), PHAGE_Phage_Gifsy_2_NC_010393(3), PHAGE_Salmon_118970_sal3_NC_031940(5), PHAGE_Escher_500465_2_NC_049343(4), PHAGE_Phage_Gifsy_1_NC_010392(47), PHAGE_Cronob_ESSI_2_NC_047854(22), PHAGE_Salmon_Fels_2_NC_010463(34), PHAGE_Sa…	12	Not Find	0
GCA_016454605.1	PHAGE_Escher_RCS47_NC_042128(4), PHAGE_Escher_500465_1_NC_049342(12), PHAGE_Phage_Gifsy_1_NC_010392(45), PHAGE_Escher_500465_2_NC_049343(4), PHAGE_Salmon_118970_sal3_NC_031940(5), PHAGE_Salmon_118970_sal3_NC_031940(65), PHAGE_Phage_Gifsy_2_NC_010393(3), PHAGE_Entero_lambda_NC_001416(2), PHAGE_Phage_Gifsy_2_NC_010393(49), PHAGE_Cronob_vB_CsaM_GAP32_NC_019401(2), PHAGE_Shigel_SfIV_NC_022749(2), PHA…	12	Not Find	0
GCA_012052445.1	PHAGE_Cronob_ESSI_2_NC_047854(26), PHAGE_Escher_500465_1_NC_049342(12), PHAGE_Cronob_ESSI_2_NC_047854(22), PHAGE_Cronob_ENT39118_NC_019934(2), PHAGE_Entero_cdtI_NC_009514(2), PHAGE_Shigel_SfIV_NC_022749(2)	6	Not Find	0
GCA_001484025.1	PHAGE_Shigel_SfIV_NC_022749(2), PHAGE_Phage_Gifsy_2_NC_010393(5), PHAGE_Phage_Gifsy_2_NC_010393(18), PHAGE_Shigel_Stx_NC_029120(3), PHAGE_Escher_500465_2_NC_049343(4), PHAGE_Salmon_RE_2010_NC_019488(38)	6	Not Find	0
GCA_014448095.2	PHAGE_Escher_500465_1_NC_049342(12), PHAGE_Phage_Gifsy_2_NC_010393(4), PHAGE_Phage_Gifsy_1_NC_010392(39), PHAGE_Cronob_vB_CsaM_GAP32_NC_019401(2), PHAGE_Burkho_BcepMu_NC_005882(16)	5	Not Find	0
GCA_009161025.2	PHAGE_Escher_RCS47_NC_042128(4), PHAGE_Escher_500465_1_NC_049342(12), PHAGE_Phage_Gifsy_1_NC_010392(34), PHAGE_Escher_500465_2_NC_049343(4), PHAGE_Salmon_118970_sal3_NC_031940(5), PHAGE_Salmon_118970_sal3_NC_031940(93), PHAGE_Edward_GF_2_NC_026611(17), PHAGE_Salmon_Fels_1_NC_010391(3), PHAGE_Entero_HK629_NC_019711(2), PHAGE_Phage_Gifsy_2_NC_010393(49), PHAGE_Cronob_vB_CsaM_GAP32_NC_019401(2), PHA…	14	Not Find	0
GCA_003717935.1	PHAGE_Salmon_SEN34_NC_028699(34), PHAGE_Burkho_BcepMu_NC_005882(30), PHAGE_Entero_cdtI_NC_009514(2), PHAGE_Entero_PsP3_NC_005340(1), PHAGE_Klebsi_4LV2017_NC_047818(30), PHAGE_Salmon_SEN8_NC_047753(40), PHAGE_Entero_P4_NC_001609(5)	7	Not Find	0
GCA_022760155.1	PHAGE_Escher_RCS47_NC_042128(4), PHAGE_Escher_500465_1_NC_049342(12), PHAGE_Phage_Gifsy_1_NC_010392(51), PHAGE_Escher_500465_2_NC_049343(4), PHAGE_Salmon_118970_sal3_NC_031940(5), PHAGE_Salmon_118970_sal3_NC_031940(93), PHAGE_Salmon_BTP1_NC_042346(24), PHAGE_Entero_HK630_NC_019723(2), PHAGE_Phage_Gifsy_2_NC_010393(35), PHAGE_Agroba_Atu_ph07_NC_042013(2), PHAGE_Shigel_SfIV_NC_022749(2), PHAGE_Ente…	14	Not Find	0
GCA_004358925.1	PHAGE_Escher_500465_2_NC_049343(4), PHAGE_Salmon_SEN1_NC_029003(2), PHAGE_Cronob_vB_CsaM_GAP32_NC_019401(2), PHAGE_Burkho_phiE255_NC_009237(14)	4	Not Find	0
GCA_023379985.1	PHAGE_Escher_500465_1_NC_049342(12), PHAGE_Escher_500465_2_NC_049343(5), PHAGE_Salmon_118970_sal3_NC_031940(55), PHAGE_Klebsi_Seifer_NC_048732(2), PHAGE_Phage_Gifsy_2_NC_010393(16), PHAGE_Phage_Gifsy_2_NC_010393(5)	6	Not Find	0
GCA_001956735.1	PHAGE_Vibrio_X29_NC_024369(21), PHAGE_Entero_cdtI_NC_009514(2), PHAGE_Salmon_Fels_1_NC_010391(5), PHAGE_Edward_GF_2_NC_026611(19), PHAGE_Salmon_118970_sal3_NC_031940(40), PHAGE_Escher_500465_2_NC_049343(5), PHAGE_Escher_500465_1_NC_049342(12)	7	Not Find	0
GCA_003717755.1	PHAGE_Shigel_SfIV_NC_022749(2), PHAGE_Phage_Gifsy_2_NC_010393(15), PHAGE_Salmon_SEN34_NC_028699(37), PHAGE_Burkho_BcepMu_NC_005882(26), PHAGE_Entero_P88_NC_026014(35), PHAGE_Entero_cdtI_NC_009514(2), PHAGE_Pseudo_H101_NC_029094(1), PHAGE_Escher_500465_2_NC_049343(4), PHAGE_Salmon_SEN34_NC_028699(14), PHAGE_Salmon_SJ46_NC_031129(2), PHAGE_Klebsi_4LV2017_NC_047818(29), PHAGE_Salmon_SEN8_NC_047753(3…	13	Not Find	0
GCA_018141965.1	PHAGE_Salmon_vB_SosS_Oslo_NC_018279(18), PHAGE_Salmon_g341c_NC_013059(3), PHAGE_Salmon_SEN22_NC_028696(5), PHAGE_Escher_500465_1_NC_049342(9), PHAGE_Salmon_SEN8_NC_047753(20)	5	Not Find	0
GCA_021228955.1	PHAGE_Entero_P4_NC_001609(8), PHAGE_Cronob_ESSI_2_NC_047854(26), PHAGE_Salmon_SJ46_NC_031129(4), PHAGE_Escher_RCS47_NC_042128(5), PHAGE_Escher_500465_1_NC_049342(12), PHAGE_Salmon_vB_SosS_Oslo_NC_018279(2), PHAGE_Entero_cdtI_NC_009514(2), PHAGE_Shigel_SfIV_NC_022749(2)	8	blaCTX-M-65, fosA3, sul2, aph(3'')-Ib, aph(6)-Id, blaNDM-9, blaNDM-9, sul1, dfrA12	9
GCA_018339735.1	PHAGE_Entero_P4_NC_001609(6), PHAGE_Entero_P4_NC_001609(7), PHAGE_Escher_500465_2_NC_049343(5), PHAGE_Salmon_Fels_1_NC_010391(3), PHAGE_Burkho_phiE255_NC_009237(16)	5	Not Find	0
GCA_010754535.2	PHAGE_Escher_500465_2_NC_049343(4), PHAGE_Salmon_Fels_1_NC_010391(5), PHAGE_Entero_I2_2_NC_001332(7), PHAGE_Phage_Gifsy_1_NC_010392(43), PHAGE_Burkho_phiE255_NC_009237(14)	5	Not Find	0
GCA_000623455.2	PHAGE_Phage_Gifsy_2_NC_010393(5), PHAGE_Phage_Gifsy_2_NC_010393(16), PHAGE_Entero_phiP27_NC_003356(3), PHAGE_Salmon_118970_sal3_NC_031940(55), PHAGE_Escher_500465_2_NC_049343(5), PHAGE_Escher_500465_1_NC_049342(12)	6	Not Find	0
GCA_001975425.1	PHAGE_Salmon_Fels_1_NC_010391(5), PHAGE_Phage_Gifsy_1_NC_010392(32), PHAGE_Escher_500465_2_NC_049343(5), PHAGE_Escher_500465_1_NC_049342(12), PHAGE_Klebsi_ST437_OXA245phi4.2_NC_049449(3)	5	Not Find	0
GCA_009648775.1	PHAGE_Entero_186_NC_001317(32), PHAGE_Salmon_SEN34_NC_028699(9), PHAGE_Salmon_Fels_2_NC_010463(14)	3	Not Find	0
GCA_022655705.1	PHAGE_Escher_500465_1_NC_049342(12), PHAGE_Salmon_SEN34_NC_028699(32), PHAGE_Phage_Gifsy_2_NC_010393(7), PHAGE_Salmon_118970_sal3_NC_031940(39), PHAGE_Phage_Gifsy_1_NC_010392(31), PHAGE_Salmon_118970_sal3_NC_031940(29), PHAGE_Entero_mEp237_NC_019704(3), PHAGE_Edward_GF_2_NC_026611(15), PHAGE_Phage_Gifsy_2_NC_010393(3)	9	Not Find	0
GCA_001104885.3	PHAGE_Salmon_SEN34_NC_028699(34), PHAGE_Burkho_BcepMu_NC_005882(30), PHAGE_Entero_cdtI_NC_009514(2), PHAGE_Caulob_Sansa_NC_047756(1), PHAGE_Escher_500465_2_NC_049343(5), PHAGE_Salmon_SEN8_NC_047753(40), PHAGE_Klebsi_4LV2017_NC_047818(30)	7	Not Find	0
GCA_000988525.3	PHAGE_Entero_P4_NC_001609(7), PHAGE_Salmon_epsilon15_NC_004775(42), PHAGE_Salmon_118970_sal3_NC_031940(24), PHAGE_Edward_GF_2_NC_026611(16), PHAGE_Salmon_Fels_1_NC_010391(5), PHAGE_Salmon_SPN3UB_NC_019545(14), PHAGE_Agroba_Atu_ph07_NC_042013(2), PHAGE_Salmon_epsilon34_NC_011976(19), PHAGE_Burkho_BcepMu_NC_005882(14)	9	Not Find	0
GCA_018340355.1	PHAGE_Cronob_ESSI_2_NC_047854(25), PHAGE_Salmon_SEN8_NC_047753(35), PHAGE_Escher_500465_2_NC_049343(5), PHAGE_Salmon_SEN34_NC_028699(26), PHAGE_Salmon_Fels_1_NC_010391(3), PHAGE_Entero_P4_NC_001609(5), PHAGE_Burkho_phiE255_NC_009237(16)	7	Not Find	0
GCA_007971865.1	PHAGE_Salmon_118970_sal3_NC_031940(37), PHAGE_Salmon_Fels_1_NC_010391(5), PHAGE_Entero_cdtI_NC_009514(2), PHAGE_Salmon_SEN34_NC_028699(29), PHAGE_Pectob_ZF40_NC_019522(12), PHAGE_Phage_Gifsy_1_NC_010392(36)	6	Not Find	0
GCA_000439415.2	PHAGE_Escher_500465_1_NC_049342(12), PHAGE_Escher_500465_2_NC_049343(4), PHAGE_Salmon_Fels_1_NC_010391(5), PHAGE_Phage_Gifsy_1_NC_010392(33), PHAGE_Entero_P4_NC_001609(7)	5	Not Find	0
GCA_018339955.1	PHAGE_Escher_500465_1_NC_049342(12), PHAGE_Escher_500465_2_NC_049343(5), PHAGE_Salmon_118970_sal3_NC_031940(5), PHAGE_Phage_Gifsy_2_NC_010393(3), PHAGE_Phage_Gifsy_2_NC_010393(47), PHAGE_Burkho_phiE255_NC_009237(16)	6	Not Find	0
GCA_002208965.2	PHAGE_Salmon_118970_sal3_NC_031940(46), PHAGE_Phage_Gifsy_2_NC_010393(35), PHAGE_Cronob_vB_CsaM_GAP32_NC_019401(2), PHAGE_Shigel_SfIV_NC_022749(2), PHAGE_Entero_ST104_NC_005841(24), PHAGE_Burkho_phiE255_NC_009237(14), PHAGE_Escher_RCS47_NC_042128(4), PHAGE_Escher_500465_1_NC_049342(12), PHAGE_Escher_500465_2_NC_049343(4), PHAGE_Salmon_118970_sal3_NC_031940(5), PHAGE_Phage_Gifsy_2_NC_010393(3), PH…	12	Not Find	0
GCA_006519455.2	PHAGE_Entero_P4_NC_001609(7), PHAGE_Escher_500465_1_NC_049342(12), PHAGE_Escher_500465_2_NC_049343(5), PHAGE_Edward_GF_2_NC_026611(17), PHAGE_Phage_Gifsy_2_NC_010393(38), PHAGE_Entero_P4_NC_001609(8)	6	Not Find	0
GCA_002760975.1	PHAGE_Salmon_RE_2010_NC_019488(42), PHAGE_Escher_500465_1_NC_049342(12), PHAGE_Escher_500465_2_NC_049343(5), PHAGE_Entero_phiP27_NC_003356(2), PHAGE_Phage_Gifsy_2_NC_010393(16), PHAGE_Phage_Gifsy_2_NC_010393(5)	6	Not Find	0
GCA_000240905.3	PHAGE_Escher_500465_2_NC_049343(4), PHAGE_Salmon_Fels_1_NC_010391(5), PHAGE_Salmon_SPN9CC_NC_017985(2), PHAGE_Entero_P4_NC_001609(8)	4	Not Find	0
GCA_013161625.1	PHAGE_Escher_500465_2_NC_049343(5), PHAGE_Salmon_118970_sal3_NC_031940(35), PHAGE_Entero_P4_NC_001609(7), PHAGE_Burkho_phiE255_NC_009237(16), PHAGE_Phage_Gifsy_1_NC_010392(32), PHAGE_Microc_MaMV_DC_NC_029002(2)	6	Not Find	0
GCA_005996465.2	PHAGE_Escher_500465_2_NC_049343(4), PHAGE_Mannhe_vB_MhS_535AP2_NC_028853(1), PHAGE_Entero_Mu_NC_000929(1), PHAGE_Salmon_118970_sal3_NC_031940(14), PHAGE_Salmon_118970_sal3_NC_031940(9), PHAGE_Salmon_118970_sal3_NC_031940(19), PHAGE_Salmon_Fels_1_NC_010391(4), PHAGE_Salmon_ST160_NC_014900(7), PHAGE_Endosy_APSE_1_NC_000935(10), PHAGE_Yersin_L_413C_NC_004745(1)	10	Not Find	0
GCA_003913575.2	PHAGE_Cronob_ESSI_2_NC_047854(25), PHAGE_Cronob_ESSI_2_NC_047854(28), PHAGE_Phage_Gifsy_1_NC_010392(47), PHAGE_Escher_500465_2_NC_049343(4), PHAGE_Salmon_Fels_1_NC_010391(3), PHAGE_Salmon_SEN34_NC_028699(28), PHAGE_Phage_Gifsy_2_NC_010393(49), PHAGE_Entero_Sf101_NC_027398(12), PHAGE_Burkho_BcepMu_NC_005882(14), PHAGE_Salmon_SP_004_NC_021774(25)	10	Not Find	0
GCA_007567795.2	PHAGE_Escher_500465_2_NC_049343(4), PHAGE_Salmon_118970_sal3_NC_031940(54), PHAGE_Shigel_POCJ13_NC_025434(3), PHAGE_Phage_Gifsy_2_NC_010393(18), PHAGE_Phage_Gifsy_2_NC_010393(5), PHAGE_Shigel_SfIV_NC_022749(2)	6	Not Find	0
GCA_001623665.2	PHAGE_Entero_P4_NC_001609(7), PHAGE_Salmon_Fels_1_NC_010391(5), PHAGE_Agroba_Atu_ph07_NC_042013(2), PHAGE_Burkho_phiE255_NC_009237(16)	4	Not Find	0
GCA_000754375.1	PHAGE_Escher_500465_2_NC_049343(4), PHAGE_Salmon_RE_2010_NC_019488(38), PHAGE_Shigel_SfIV_NC_022749(2), PHAGE_Phage_Gifsy_2_NC_010393(5), PHAGE_Phage_Gifsy_2_NC_010393(18), PHAGE_Shigel_Stx_NC_029120(3)	6	Not Find	0
GCA_001620225.1	PHAGE_Bacill_vB_BanS_Tsamsa_NC_023007(2), PHAGE_Escher_RCS47_NC_042128(4), PHAGE_Entero_P4_NC_001609(7), PHAGE_Escher_500465_2_NC_049343(5), PHAGE_Salmon_Fels_1_NC_010391(5), PHAGE_Agroba_Atu_ph07_NC_042013(2), PHAGE_Entero_P4_NC_001609(8), PHAGE_Shigel_SfII_NC_021857(33), PHAGE_Burkho_BcepMu_NC_005882(16)	9	Not Find	0
GCA_000973645.1	PHAGE_Burkho_phiE255_NC_009237(16), PHAGE_Cronob_vB_CsaM_GAP32_NC_019401(2), PHAGE_Phage_Gifsy_2_NC_010393(50), PHAGE_Salmon_Fels_1_NC_010391(3), PHAGE_Escher_500465_2_NC_049343(5), PHAGE_Salmon_RE_2010_NC_019488(39), PHAGE_Salmon_SJ46_NC_031129(2)	7	Not Find	0
GCA_000940895.2	PHAGE_Entero_P4_NC_001609(7), PHAGE_Salmon_Fels_1_NC_010391(5), PHAGE_Cronob_vB_CsaM_GAP32_NC_019401(2), PHAGE_Salmon_vB_SemP_Emek_NC_018275(10), PHAGE_Burkho_BcepMu_NC_005882(16)	5	Not Find	0
GCA_018340505.1	PHAGE_Cronob_ESSI_2_NC_047854(27), PHAGE_Salmon_Fels_2_NC_010463(38), PHAGE_Escher_500465_1_NC_049342(12), PHAGE_Salmon_SPN3UB_NC_019545(15), PHAGE_Salmon_Fels_1_NC_010391(4), PHAGE_Salmon_SEN34_NC_028699(31), PHAGE_Shigel_Sf6_NC_005344(14), PHAGE_Salmon_vB_SosS_Oslo_NC_018279(33)	8	Not Find	0
GCA_004354285.1	PHAGE_Entero_P4_NC_001609(2), PHAGE_Cronob_ESSI_2_NC_047854(26), PHAGE_Escher_RCS47_NC_042128(3), PHAGE_Escher_500465_1_NC_049342(12), PHAGE_Salmon_118970_sal3_NC_031940(46), PHAGE_Phage_Gifsy_1_NC_010392(1), PHAGE_Phage_Gifsy_2_NC_010393(3), PHAGE_Lactoc_bIL312_NC_002671(1), PHAGE_Salmon_SPN9CC_NC_017985(3), PHAGE_Burkho_phiE255_NC_009237(16)	10	Not Find	0
GCA_024664475.1	PHAGE_Entero_ST104_NC_005841(44), PHAGE_Salmon_epsilon34_NC_011976(2), PHAGE_Entero_cdtI_NC_009514(2), PHAGE_Salmon_SEN1_NC_029003(2), PHAGE_Salmon_vB_SosS_Oslo_NC_018279(2), PHAGE_Cronob_ESSI_2_NC_047854(22), PHAGE_Escher_500465_1_NC_049342(12)	7	Not Find	0
GCA_000493675.1	PHAGE_Entero_ST104_NC_005841(46), PHAGE_Shigel_SfIV_NC_022749(2), PHAGE_Cronob_vB_CsaM_GAP32_NC_019401(2), PHAGE_Phage_Gifsy_2_NC_010393(49), PHAGE_Entero_HK630_NC_019723(2), PHAGE_Phage_Gifsy_2_NC_010393(3), PHAGE_Edward_GF_2_NC_026611(17), PHAGE_Salmon_118970_sal3_NC_031940(93), PHAGE_Salmon_118970_sal3_NC_031940(5), PHAGE_Escher_500465_2_NC_049343(4), PHAGE_Phage_Gifsy_1_NC_010392(34), PHAGE_E…	14	Not Find	0
GCA_003718135.1	PHAGE_Shigel_SfIV_NC_022749(2), PHAGE_Phage_Gifsy_2_NC_010393(14), PHAGE_Salmon_SEN34_NC_028699(37), PHAGE_Burkho_BcepMu_NC_005882(26), PHAGE_Entero_cdtI_NC_009514(2), PHAGE_Entero_HK022_NC_002166(1), PHAGE_Escher_500465_2_NC_049343(4), PHAGE_Salmon_SJ46_NC_031129(2), PHAGE_Klebsi_4LV2017_NC_047818(29), PHAGE_Salmon_SEN8_NC_047753(34), PHAGE_Entero_P4_NC_001609(8)	11	Not Find	0
GCA_001185245.1	PHAGE_Phage_Gifsy_2_NC_010393(5), PHAGE_Phage_Gifsy_2_NC_010393(16), PHAGE_Shigel_POCJ13_NC_025434(4), PHAGE_Escher_500465_2_NC_049343(5), PHAGE_Escher_500465_1_NC_049342(12), PHAGE_Salmon_RE_2010_NC_019488(41)	6	Not Find	0
GCA_020714845.1	PHAGE_Salmon_Fels_2_NC_010463(40), PHAGE_Escher_500465_2_NC_049343(5), PHAGE_Salmon_118970_sal3_NC_031940(52), PHAGE_Klebsi_Seifer_NC_048732(2), PHAGE_Shigel_Stx_NC_029120(3), PHAGE_Phage_Gifsy_2_NC_010393(16), PHAGE_Phage_Gifsy_2_NC_010393(5)	7	Not Find	0
GCA_002761135.1	PHAGE_Shigel_SfIV_NC_022749(2), PHAGE_Escher_500465_2_NC_049343(4), PHAGE_Salmon_118970_sal3_NC_031940(21), PHAGE_Shigel_POCJ13_NC_025434(3), PHAGE_Phage_Gifsy_2_NC_010393(18), PHAGE_Phage_Gifsy_2_NC_010393(5)	6	Not Find	0
GCA_016452005.1	PHAGE_Entero_P4_NC_001609(8), PHAGE_Cronob_ESSI_2_NC_047854(26), PHAGE_Escher_RCS47_NC_042128(4), PHAGE_Escher_500465_1_NC_049342(12), PHAGE_Cronob_ESSI_2_NC_047854(22), PHAGE_Escher_500465_2_NC_049343(4), PHAGE_Salmon_118970_sal3_NC_031940(5), PHAGE_Phage_Gifsy_1_NC_010392(3), PHAGE_Entero_HK629_NC_019711(2), PHAGE_Phage_Gifsy_2_NC_010393(34), PHAGE_Agroba_Atu_ph07_NC_042013(2), PHAGE_Shigel_SfI…	15	Not Find	0
GCA_012049605.1	PHAGE_Escher_RCS47_NC_042128(2), PHAGE_Escher_RCS47_NC_042128(4), PHAGE_Phage_Gifsy_1_NC_010392(48), PHAGE_Salmon_SI7_NC_049460(20), PHAGE_Salmon_Fels_2_NC_010463(41), PHAGE_Phage_Gifsy_1_NC_010392(5), PHAGE_Escher_500465_2_NC_049343(4), PHAGE_Salmon_118970_sal3_NC_031940(5), PHAGE_Entero_P1_NC_005856(2), PHAGE_Entero_HK630_NC_019723(2), PHAGE_Phage_Gifsy_2_NC_010393(50), PHAGE_Agroba_Atu_ph07_NC…	15	Not Find	0
GCA_000272835.4	PHAGE_Escher_500465_2_NC_049343(4), PHAGE_Phage_Gifsy_1_NC_010392(47), PHAGE_Salmon_SP_004_NC_021774(25), PHAGE_Cronob_ESSI_2_NC_047854(24), PHAGE_Escher_500465_1_NC_049342(12), PHAGE_Burkho_phiE255_NC_009237(14), PHAGE_Phage_Gifsy_2_NC_010393(49), PHAGE_Salmon_SEN34_NC_028699(28), PHAGE_Salmon_Fels_1_NC_010391(3)	9	Not Find	0
GCA_016775605.1	PHAGE_Salmon_SW9_NC_049459(33), PHAGE_Entero_P4_NC_001609(7), PHAGE_Escher_500465_2_NC_049343(5), PHAGE_Escher_pro483_NC_028943(25), PHAGE_Phage_Gifsy_2_NC_010393(3), PHAGE_Phage_Gifsy_1_NC_010392(33), PHAGE_Entero_SfV_NC_003444(39), PHAGE_Shigel_SfII_NC_021857(34), PHAGE_Burkho_phiE255_NC_009237(16), PHAGE_Escher_vB_EcoM_12474III_NC_049457(24)	10	Not Find	0
GCA_006962435.2	PHAGE_Escher_500465_2_NC_049343(4), PHAGE_Salmon_118970_sal3_NC_031940(56), PHAGE_Shigel_POCJ13_NC_025434(3), PHAGE_Phage_Gifsy_2_NC_010393(18), PHAGE_Phage_Gifsy_2_NC_010393(5), PHAGE_Shigel_SfIV_NC_022749(2)	6	Not Find	0
GCA_003710125.1	PHAGE_Salmon_Fels_2_NC_010463(35), PHAGE_Escher_500465_2_NC_049343(4), PHAGE_Salmon_Fels_1_NC_010391(5), PHAGE_Cronob_vB_CsaM_GAP32_NC_019401(2), PHAGE_Entero_P4_NC_001609(8), PHAGE_Burkho_BcepMu_NC_005882(14)	6	Not Find	0
GCA_006098575.2	PHAGE_Salmon_Fels_2_NC_010463(32), PHAGE_Salmon_SEN34_NC_028699(13), PHAGE_Salmon_Fels_1_NC_010391(5), PHAGE_Entero_cdtI_NC_009514(2), PHAGE_Salmon_118970_sal3_NC_031940(8), PHAGE_Phage_Gifsy_1_NC_010392(25), PHAGE_Shigel_SfIV_NC_022749(2), PHAGE_Entero_P4_NC_001609(8)	8	Not Find	0
GCA_019334505.1	PHAGE_Escher_500465_2_NC_049343(5), PHAGE_Salmon_118970_sal3_NC_031940(2), PHAGE_Shigel_SfII_NC_021857(2), PHAGE_Aeromo_AS_sw_NC_048674(2), PHAGE_Phage_Gifsy_2_NC_010393(2), PHAGE_Entero_P4_NC_001609(8), PHAGE_Vibrio_USC_1_NC_048779(1), PHAGE_Bacill_SPbeta_NC_001884(1), PHAGE_Bacter_B124_14_NC_016770(1), PHAGE_Escher_500465_1_NC_049342(13)	10	Not Find	0
GCA_017893625.1	PHAGE_Shigel_SfIV_NC_022749(2), PHAGE_Salmon_Fels_1_NC_010391(45), PHAGE_Agroba_Atu_ph07_NC_042013(2), PHAGE_Phage_Gifsy_2_NC_010393(50), PHAGE_Entero_HK630_NC_019723(2), PHAGE_Phage_Gifsy_2_NC_010393(3), PHAGE_Salmon_118970_sal3_NC_031940(5), PHAGE_Escher_500465_2_NC_049343(4), PHAGE_Phage_Gifsy_1_NC_010392(52), PHAGE_Salmon_SJ46_NC_031129(2), PHAGE_Burkho_BcepMu_NC_005882(14)	11	Not Find	0
GCA_003325335.1	PHAGE_Escher_RCS47_NC_042128(3), PHAGE_Escher_phiV10_NC_007804(21), PHAGE_Salmon_ST64T_NC_004348(18), PHAGE_Escher_500465_2_NC_049343(4), PHAGE_Cronob_ENT39118_NC_019934(2), PHAGE_Phage_Gifsy_2_NC_010393(3), PHAGE_Phage_Gifsy_1_NC_010392(2)	7	Not Find	0
GCA_009756475.1	PHAGE_Cronob_vB_CsaM_GAP32_NC_019401(2), PHAGE_Phage_Gifsy_2_NC_010393(32), PHAGE_Phage_Gifsy_2_NC_010393(3), PHAGE_Salmon_118970_sal3_NC_031940(90), PHAGE_Salmon_118970_sal3_NC_031940(5), PHAGE_Escher_500465_2_NC_049343(5), PHAGE_Phage_Gifsy_1_NC_010392(50), PHAGE_Escher_500465_1_NC_049342(12), PHAGE_Cronob_ESSI_2_NC_047854(25), PHAGE_Burkho_phiE255_NC_009237(16), PHAGE_Salmon_118970_sal3_NC_031…	11	Not Find	0
GCA_010964235.2	PHAGE_Entero_P4_NC_001609(9), PHAGE_Escher_RCS47_NC_042128(4), PHAGE_Entero_P4_NC_001609(7), PHAGE_Salmon_g341c_NC_013059(15), PHAGE_Salmon_Fels_1_NC_010391(3), PHAGE_Salmon_SJ46_NC_031129(3), PHAGE_Aeromo_vB_AsaM_56_NC_019527(1), PHAGE_Salmon_vB_SosS_Oslo_NC_018279(2), PHAGE_Escher_500465_2_NC_049343(4), PHAGE_Salmon_vB_SosS_Oslo_NC_018279(9), PHAGE_Burkho_phiE255_NC_009237(14), PHAGE_Escher_pro…	12	blaCTX-M-65	1
GCA_001620135.2	PHAGE_Salmon_Fels_2_NC_010463(35), PHAGE_Cronob_ESSI_2_NC_047854(22), PHAGE_Escher_phiV10_NC_007804(32), PHAGE_Escher_500465_2_NC_049343(4), PHAGE_Salmon_118970_sal3_NC_031940(40), PHAGE_Salmon_Fels_1_NC_010391(5), PHAGE_Salmon_118970_sal3_NC_031940(46), PHAGE_Salmon_SPN3UB_NC_019545(21), PHAGE_Agroba_Atu_ph07_NC_042013(2), PHAGE_Entero_P4_NC_001609(8), PHAGE_Shigel_SfII_NC_021857(32), PHAGE_Burk…	13	Not Find	0
GCA_000505365.2	PHAGE_Escher_500465_1_NC_049342(15), PHAGE_Salmon_SEN34_NC_028699(4), PHAGE_Edward_GF_2_NC_026611(16), PHAGE_Phage_Gifsy_2_NC_010393(3), PHAGE_Salmon_vB_SosS_Oslo_NC_018279(33), PHAGE_Salmon_SE1_NC_011802(16)	6	Not Find	0
GCA_017094585.1	PHAGE_Salmon_BTP1_NC_042346(46), PHAGE_Entero_UAB_Phi20_NC_031019(2), PHAGE_Phage_Gifsy_2_NC_010393(46), PHAGE_Phage_Gifsy_1_NC_010392(4), PHAGE_Salmon_118970_sal3_NC_031940(71), PHAGE_Salmon_118970_sal3_NC_031940(5), PHAGE_Escher_500465_2_NC_049343(5), PHAGE_Phage_Gifsy_1_NC_010392(48), PHAGE_Escher_500465_1_NC_049342(12), PHAGE_Escher_RCS47_NC_042128(4), PHAGE_Burkho_BcepMu_NC_005882(16)	11	Not Find	0
GCA_903989485.1	PHAGE_Salmon_SPN9CC_NC_017985(42), PHAGE_Salmon_103203_sal5_NC_031946(2), PHAGE_Agroba_Atu_ph07_NC_042013(2), PHAGE_Phage_Gifsy_2_NC_010393(48), PHAGE_Salmon_Fels_1_NC_010391(3), PHAGE_Salmon_118970_sal3_NC_031940(92), PHAGE_Cronob_ESSI_2_NC_047854(21), PHAGE_Escher_500465_2_NC_049343(5), PHAGE_Phage_Gifsy_1_NC_010392(45), PHAGE_Escher_500465_1_NC_049342(12), PHAGE_Salmon_SJ46_NC_031129(2), PHAGE…	12	Not Find	0
GCA_005415515.2	PHAGE_Escher_RCS47_NC_042128(4), PHAGE_Entero_P4_NC_001609(7), PHAGE_Salmon_g341c_NC_013059(15), PHAGE_Salmon_Fels_1_NC_010391(3), PHAGE_Cronob_ENT39118_NC_019934(2), PHAGE_Escher_500465_2_NC_049343(4), PHAGE_Salmon_vB_SosS_Oslo_NC_018279(9), PHAGE_Burkho_phiE255_NC_009237(14), PHAGE_Yersin_L_413C_NC_004745(26)	9	Not Find	0
GCA_003181075.1	PHAGE_Escher_500465_2_NC_049343(4), PHAGE_Phage_Gifsy_1_NC_010392(34), PHAGE_Escher_500465_1_NC_049342(12), PHAGE_Salmon_SJ46_NC_031129(2), PHAGE_Burkho_BcepMu_NC_005882(14), PHAGE_Entero_ST104_NC_005841(46), PHAGE_Shigel_SfIV_NC_022749(2), PHAGE_Cronob_vB_CsaM_GAP32_NC_019401(2), PHAGE_Phage_Gifsy_2_NC_010393(49), PHAGE_Entero_HK630_NC_019723(2), PHAGE_Phage_Gifsy_2_NC_010393(3), PHAGE_Edward_GF…	14	Not Find	0
GCA_002507875.2	PHAGE_Salmon_SEN8_NC_047753(35), PHAGE_Escher_500465_1_NC_049342(12), PHAGE_Entero_P4_NC_001609(4), PHAGE_Escher_500465_2_NC_049343(5), PHAGE_Salmon_SEN1_NC_029003(2), PHAGE_Salmon_Fels_1_NC_010391(3), PHAGE_Phage_Gifsy_2_NC_010393(28), PHAGE_Salmon_SPN3UB_NC_019545(17)	8	Not Find	0
GCA_005996525.2	PHAGE_Entero_P4_NC_001609(6), PHAGE_Escher_RCS47_NC_042128(4), PHAGE_Escher_500465_1_NC_049342(14), PHAGE_Escher_500465_2_NC_049343(4), PHAGE_Salmon_118970_sal3_NC_031940(30), PHAGE_Salmon_Fels_1_NC_010391(3), PHAGE_Entero_HK630_NC_019723(2), PHAGE_Salmon_118970_sal3_NC_031940(21), PHAGE_Salmon_SEN34_NC_028699(13), PHAGE_Entero_P4_NC_001609(3), PHAGE_Burkho_phiE255_NC_009237(14), PHAGE_Salmon_SI7…	12	Not Find	0
GCA_001305235.1	PHAGE_Shigel_SfIV_NC_022749(2), PHAGE_Phage_Gifsy_2_NC_010393(5), PHAGE_Phage_Gifsy_2_NC_010393(18), PHAGE_Shigel_Stx_NC_029120(3), PHAGE_Salmon_118970_sal3_NC_031940(57), PHAGE_Escher_500465_2_NC_049343(4)	6	Not Find	0
GCA_009664895.1	PHAGE_Escher_500465_1_NC_049342(16), PHAGE_Escher_500465_2_NC_049343(4), PHAGE_Salmon_Fels_1_NC_010391(5), PHAGE_Shigel_SfIV_NC_022749(2)	4	Not Find	0
GCA_002211585.1	PHAGE_Salmon_118970_sal3_NC_031940(11), PHAGE_Escher_500465_2_NC_049343(4), PHAGE_Escher_D108_NC_013594(36), PHAGE_Edward_GF_2_NC_026611(16), PHAGE_Phage_Gifsy_2_NC_010393(2), PHAGE_Entero_P88_NC_026014(18), PHAGE_Salmon_118970_sal3_NC_031940(24), PHAGE_Phage_Gifsy_2_NC_010393(2), PHAGE_Salmon_SEN34_NC_028699(23), PHAGE_Burkho_phiE255_NC_009237(14)	10	Not Find	0
GCA_013415925.1	PHAGE_Escher_RCS47_NC_042128(4), PHAGE_Entero_P4_NC_001609(7), PHAGE_Cronob_ESSI_2_NC_047854(28), PHAGE_Phage_Gifsy_1_NC_010392(47), PHAGE_Escher_500465_2_NC_049343(4), PHAGE_Salmon_118970_sal3_NC_031940(5), PHAGE_Salmon_118970_sal3_NC_031940(65), PHAGE_Salmon_Fels_1_NC_010391(3), PHAGE_Phage_Gifsy_2_NC_010393(49), PHAGE_Cronob_vB_CsaM_GAP32_NC_019401(2), PHAGE_Shigel_SfIV_NC_022749(2), PHAGE_Bur…	12	Not Find	0
GCA_018340215.1	PHAGE_Salmon_SEN8_NC_047753(34), PHAGE_Cronob_ESSI_2_NC_047854(20), PHAGE_Escher_500465_2_NC_049343(4), PHAGE_Salmon_118970_sal3_NC_031940(56), PHAGE_Salmon_Fels_1_NC_010391(5), PHAGE_Phage_Gifsy_2_NC_010393(41), PHAGE_Salmon_vB_SemP_Emek_NC_018275(17), PHAGE_Burkho_phiE255_NC_009237(14), PHAGE_Yersin_L_413C_NC_004745(23)	9	Not Find	0
GCA_018339815.1	PHAGE_Escher_500465_1_NC_049342(12), PHAGE_Salmon_SW9_NC_049459(42), PHAGE_Edward_GF_2_NC_026611(16), PHAGE_Shigel_Stx_NC_029120(1), PHAGE_Entero_cdtI_NC_009514(2), PHAGE_Salmon_SPN9CC_NC_017985(15), PHAGE_Photob_PDCC_1_NC_048821(1), PHAGE_Burkho_BcepMu_NC_005882(30)	8	Not Find	0
GCA_022655645.1	PHAGE_Escher_RCS47_NC_042128(4), PHAGE_Salmon_RE_2010_NC_019488(38), PHAGE_Phage_Gifsy_1_NC_010392(38), PHAGE_Escher_500465_2_NC_049343(4), PHAGE_Salmon_118970_sal3_NC_031940(5), PHAGE_Salmon_118970_sal3_NC_031940(65), PHAGE_Salmon_Fels_1_NC_010391(3), PHAGE_Entero_HK629_NC_019711(2), PHAGE_Phage_Gifsy_2_NC_010393(49), PHAGE_Cronob_vB_CsaM_GAP32_NC_019401(2), PHAGE_Shigel_SfIV_NC_022749(2), PHAGE…	12	Not Find	0
GCA_000271905.2	PHAGE_Klebsi_ST13_OXA48phi12.1_NC_049453(5), PHAGE_Escher_RCS47_NC_042128(3), PHAGE_Salmon_118970_sal3_NC_031940(14), PHAGE_Phage_Gifsy_1_NC_010392(42), PHAGE_Escher_500465_2_NC_049343(5), PHAGE_Salmon_118970_sal3_NC_031940(60), PHAGE_Salmon_Fels_1_NC_010391(5), PHAGE_Edward_GF_2_NC_026611(18), PHAGE_Phage_Gifsy_1_NC_010392(42), PHAGE_Entero_P4_NC_001609(4), PHAGE_Entero_P4_NC_001609(7), PHAGE_Bu…	12	Not Find	0
GCA_007860625.2	PHAGE_Escher_RCS47_NC_042128(4), PHAGE_Escher_500465_1_NC_049342(12), PHAGE_Escher_500465_2_NC_049343(4), PHAGE_Salmon_118970_sal3_NC_031940(5), PHAGE_Phage_Gifsy_2_NC_010393(3), PHAGE_Phage_Gifsy_2_NC_010393(48), PHAGE_Shigel_SfIV_NC_022749(2), PHAGE_Burkho_BcepMu_NC_005882(14)	8	Not Find	0
GCA_018339595.1	PHAGE_Escher_500465_1_NC_049342(12), PHAGE_Edward_GF_2_NC_026611(18), PHAGE_Escher_500465_2_NC_049343(5), PHAGE_Phage_Gifsy_2_NC_010393(3), PHAGE_Phage_Gifsy_1_NC_010392(38), PHAGE_Burkho_BcepMu_NC_005882(16)	6	Not Find	0
GCA_018339675.1	PHAGE_Entero_P4_NC_001609(6), PHAGE_Cronob_ESSI_2_NC_047854(26), PHAGE_Escher_500465_2_NC_049343(5), PHAGE_Cronob_ESSI_2_NC_047854(20), PHAGE_Phage_Gifsy_1_NC_010392(3), PHAGE_Edward_GF_2_NC_026611(18), PHAGE_Aeromo_AS_sw_NC_048674(2), PHAGE_Burkho_BcepMu_NC_005882(16), PHAGE_Salmon_SP_004_NC_021774(31)	9	Not Find	0
GCA_022559345.1	PHAGE_Salmon_SEN8_NC_047753(36), PHAGE_Escher_500465_2_NC_049343(4), PHAGE_Salmon_SEN1_NC_029003(2), PHAGE_Entero_fiAA91_ss_NC_022750(2), PHAGE_Cronob_vB_CsaM_GAP32_NC_019401(2), PHAGE_Burkho_BcepMu_NC_005882(14)	6	Not Find	0
GCA_005606535.2	PHAGE_Burkho_BcepMu_NC_005882(35), PHAGE_Cronob_ESSI_2_NC_047854(27), PHAGE_Escher_RCS47_NC_042128(3), PHAGE_Escher_500465_2_NC_049343(5), PHAGE_Salmon_SEN34_NC_028699(14), PHAGE_Salmon_Fels_1_NC_010391(3), PHAGE_Phage_Gifsy_1_NC_010392(18), PHAGE_Erwini_phiEt88_NC_015295(4), PHAGE_Salmon_118970_sal3_NC_031940(26), PHAGE_Phage_Gifsy_2_NC_010393(20), PHAGE_Burkho_BcepMu_NC_005882(16)	11	Not Find	0
GCA_009729935.1	PHAGE_Salmon_Fels_1_NC_010391(5), PHAGE_Entero_P4_NC_001609(6), PHAGE_Salmon_118970_sal3_NC_031940(25)	3	Not Find	0
GCA_003717615.1	PHAGE_Shigel_SfIV_NC_022749(2), PHAGE_Salmon_SEN34_NC_028699(36), PHAGE_Burkho_BcepMu_NC_005882(26), PHAGE_Entero_cdtI_NC_009514(2), PHAGE_Yersin_fHe_Yen9_04_NC_042116(1), PHAGE_Escher_500465_2_NC_049343(4), PHAGE_Salmon_SJ46_NC_031129(2), PHAGE_Klebsi_4LV2017_NC_047818(29), PHAGE_Salmon_SEN8_NC_047753(34), PHAGE_Entero_P4_NC_001609(8)	10	Not Find	0
GCA_014250355.1	PHAGE_Salmon_BTP1_NC_042346(30), PHAGE_Shigel_SfIV_NC_022749(2), PHAGE_Agroba_Atu_ph07_NC_042013(2), PHAGE_Phage_Gifsy_2_NC_010393(50), PHAGE_Entero_HK630_NC_019723(2), PHAGE_Salmon_118970_sal3_NC_031940(67), PHAGE_Salmon_118970_sal3_NC_031940(5), PHAGE_Escher_500465_2_NC_049343(4), PHAGE_Phage_Gifsy_1_NC_010392(47), PHAGE_Salmon_RE_2010_NC_019488(38), PHAGE_Salmon_SJ46_NC_031129(2), PHAGE_Burkho…	12	Not Find	0
GCA_012558165.1	PHAGE_Escher_RCS47_NC_042128(7), PHAGE_Cronob_ESSI_2_NC_047854(20), PHAGE_Escher_500465_2_NC_049343(4), PHAGE_Salmon_Fels_1_NC_010391(5), PHAGE_Phage_Gifsy_2_NC_010393(49), PHAGE_Burkho_BcepMu_NC_005882(14), PHAGE_Escher_vB_EcoM_12474III_NC_049457(23)	7	mph(A), catA2, aph(3')-Ia, aph(6)-Id, aph(3'')-Ib	5
GCA_006873825.2	PHAGE_Escher_500465_1_NC_049342(12), PHAGE_Salmon_SPN3UB_NC_019545(11), PHAGE_Salmon_SI7_NC_049460(20), PHAGE_Escher_500465_2_NC_049343(5), PHAGE_Salmon_Fels_1_NC_010391(4), PHAGE_Phage_Gifsy_1_NC_010392(33), PHAGE_Burkho_phiE255_NC_009237(16)	7	Not Find	0
GCA_003871895.2	PHAGE_Cronob_ESSI_2_NC_047854(26), PHAGE_Escher_RCS47_NC_042128(4), PHAGE_Salmon_Fels_2_NC_010463(33), PHAGE_Salmon_SEN34_NC_028699(18), PHAGE_Escher_500465_2_NC_049343(4), PHAGE_Salmon_118970_sal3_NC_031940(5), PHAGE_Phage_Gifsy_2_NC_010393(3), PHAGE_Entero_HK629_NC_019711(2), PHAGE_Phage_Gifsy_2_NC_010393(50), PHAGE_Agroba_Atu_ph07_NC_042013(2), PHAGE_Entero_UAB_Phi20_NC_031019(16), PHAGE_Shige…	13	Not Find	0
GCA_003717875.1	PHAGE_Shigel_SfIV_NC_022749(2), PHAGE_Salmon_SEN34_NC_028699(36), PHAGE_Burkho_BcepMu_NC_005882(26), PHAGE_Entero_P88_NC_026014(36), PHAGE_Entero_cdtI_NC_009514(2), PHAGE_Bacill_SP_15_NC_031245(1), PHAGE_Escher_500465_2_NC_049343(4), PHAGE_Salmon_SJ46_NC_031129(2), PHAGE_Klebsi_4LV2017_NC_047818(29), PHAGE_Salmon_SEN8_NC_047753(34), PHAGE_Entero_P4_NC_001609(8)	11	Not Find	0
GCA_024364945.1	PHAGE_Cronob_ESSI_2_NC_047854(24), PHAGE_Escher_RCS47_NC_042128(4), PHAGE_Escher_500465_1_NC_049342(12), PHAGE_Phage_Gifsy_1_NC_010392(51), PHAGE_Escher_500465_2_NC_049343(4), PHAGE_Salmon_118970_sal3_NC_031940(5), PHAGE_Salmon_118970_sal3_NC_031940(89), PHAGE_Salmon_Fels_1_NC_010391(3), PHAGE_Entero_lambda_NC_001416(2), PHAGE_Phage_Gifsy_2_NC_010393(35), PHAGE_Cronob_vB_CsaM_GAP32_NC_019401(2), …	14	Not Find	0
GCA_008330205.1	PHAGE_Cronob_ESSI_2_NC_047854(28), PHAGE_Salmon_SJ46_NC_031129(3), PHAGE_Cronob_ESSI_2_NC_047854(22), PHAGE_Salmon_vB_SosS_Oslo_NC_018279(2), PHAGE_Entero_cdtI_NC_009514(2), PHAGE_Entero_ST104_NC_005841(39), PHAGE_Pectob_CBB_NC_041878(2)	7	aac(3)-IVa, aph(4)-Ia, sul2, oqxA, oqxB, aadA5, dfrA17, fosA3, blaTEM-1B, rmtB, sul1, catB3, blaOXA-1, aac(6')-Ib-cr	14
GCA_011117275.2	PHAGE_Salmon_SEN34_NC_028699(33), PHAGE_Burkho_BcepMu_NC_005882(31), PHAGE_Entero_cdtI_NC_009514(2), PHAGE_Entero_HK022_NC_002166(1), PHAGE_Entero_P4_NC_001609(8), PHAGE_Salmon_SEN8_NC_047753(40), PHAGE_Klebsi_4LV2017_NC_047818(30), PHAGE_Entero_WPhi_NC_005056(26)	8	Not Find	0
GCA_001931615.1	PHAGE_Yersin_L_413C_NC_004745(26), PHAGE_Escher_RCS47_NC_042128(4), PHAGE_Entero_P4_NC_001609(7), PHAGE_Salmon_g341c_NC_013059(15), PHAGE_Phage_Gifsy_1_NC_010392(3), PHAGE_Cronob_ENT39118_NC_019934(2), PHAGE_Escher_500465_2_NC_049343(4), PHAGE_Salmon_vB_SosS_Oslo_NC_018279(9), PHAGE_Burkho_phiE255_NC_009237(14)	9	Not Find	0
GCA_009497855.1	PHAGE_Shigel_SfIV_NC_022749(2), PHAGE_Entero_UAB_Phi20_NC_031019(21), PHAGE_Cronob_vB_CsaM_GAP32_NC_019401(2), PHAGE_Phage_Gifsy_2_NC_010393(34), PHAGE_Entero_HK630_NC_019723(2), PHAGE_Salmon_Fels_1_NC_010391(3), PHAGE_Salmon_118970_sal3_NC_031940(5), PHAGE_Escher_500465_2_NC_049343(4), PHAGE_Escher_500465_1_NC_049342(12), PHAGE_Salmon_SJ46_NC_031129(2), PHAGE_Burkho_phiE255_NC_009237(14)	11	Not Find	0
GCA_006517155.1	PHAGE_Entero_P4_NC_001609(7), PHAGE_Escher_500465_1_NC_049342(12), PHAGE_Cronob_ESSI_2_NC_047854(22), PHAGE_Phage_Gifsy_1_NC_010392(19), PHAGE_Salmon_Fels_1_NC_010391(5), PHAGE_Phage_Gifsy_1_NC_010392(39), PHAGE_Burkho_BcepMu_NC_005882(16)	7	Not Find	0
GCA_900635695.1	PHAGE_Escher_500465_2_NC_049343(5), PHAGE_Salmon_SEN1_NC_029003(2), PHAGE_Burkho_phiE255_NC_009237(16)	3	Not Find	0
GCA_900635575.1	PHAGE_Cronob_ESSI_2_NC_047854(24), PHAGE_Escher_RCS47_NC_042128(4), PHAGE_Escher_500465_1_NC_049342(12), PHAGE_Escher_500465_2_NC_049343(5), PHAGE_Phage_Gifsy_1_NC_010392(24), PHAGE_Entero_cdtI_NC_009514(2), PHAGE_Cronob_vB_CsaM_GAP32_NC_019401(2), PHAGE_Salmon_SPN9CC_NC_017985(2)	8	Not Find	0
GCA_002265865.2	PHAGE_Escher_500465_1_NC_049342(12), PHAGE_Salmon_SEN1_NC_029003(1), PHAGE_Agroba_Atu_ph07_NC_042013(2), PHAGE_Salmon_Fels_2_NC_010463(9), PHAGE_Entero_UAB_Phi20_NC_031019(2), PHAGE_Burkho_phiE255_NC_009237(16)	6	Not Find	0
GCA_014218055.1	PHAGE_Escher_500465_1_NC_049342(15), PHAGE_Shigel_Sf6_NC_005344(12), PHAGE_Escher_500465_2_NC_049343(5), PHAGE_Salmon_SPN3UB_NC_019545(33), PHAGE_Entero_mEp235_NC_019708(1), PHAGE_Burkho_BcepMu_NC_005882(16), PHAGE_Salmon_Fels_2_NC_010463(39), PHAGE_Entero_phiP27_NC_003356(2)	8	Not Find	0
GCA_006967565.2	PHAGE_Phage_Gifsy_1_NC_010392(42), PHAGE_Salmon_118970_sal3_NC_031940(64), PHAGE_Salmon_Fels_1_NC_010391(5), PHAGE_Phage_Gifsy_1_NC_010392(20), PHAGE_Pectob_ZF40_NC_019522(14), PHAGE_Salmon_118970_sal3_NC_031940(32), PHAGE_Escher_500465_2_NC_049343(4), PHAGE_Salmon_SW9_NC_049459(32), PHAGE_Escher_RCS47_NC_042128(4), PHAGE_Vibrio_X29_NC_024369(18), PHAGE_Salmon_Fels_1_NC_010391(16)	11	Not Find	0
GCA_005543515.2	PHAGE_Entero_P4_NC_001609(7), PHAGE_Entero_P4_NC_001609(5), PHAGE_Escher_500465_2_NC_049343(4), PHAGE_Salmon_SEN1_NC_029003(2), PHAGE_Salmon_epsilon15_NC_004775(1), PHAGE_Entero_cdtI_NC_009514(2), PHAGE_Phage_Gifsy_1_NC_010392(39), PHAGE_Shigel_SfIV_NC_022749(2), PHAGE_Entero_UAB_Phi20_NC_031019(19)	9	Not Find	0
GCA_004919385.1	PHAGE_Shigel_SfIV_NC_022749(2), PHAGE_Agroba_Atu_ph07_NC_042013(2), PHAGE_Phage_Gifsy_2_NC_010393(34), PHAGE_Entero_HK630_NC_019723(2), PHAGE_Salmon_Fels_1_NC_010391(3), PHAGE_Salmon_118970_sal3_NC_031940(92), PHAGE_Salmon_118970_sal3_NC_031940(5), PHAGE_Escher_500465_2_NC_049343(4), PHAGE_Phage_Gifsy_1_NC_010392(51), PHAGE_Escher_500465_1_NC_049342(12), PHAGE_Salmon_SJ46_NC_031129(2), PHAGE_Cron…	14	Not Find	0
GCA_003325275.1	PHAGE_Salmon_SEN1_NC_029003(2), PHAGE_Salmon_vB_SosS_Oslo_NC_018279(2), PHAGE_Escher_500465_2_NC_049343(4), PHAGE_Salmon_g341c_NC_013059(17), PHAGE_Salmon_118970_sal3_NC_031940(43), PHAGE_Escher_RCS47_NC_042128(3)	6	Not Find	0
GCA_012053325.1	PHAGE_Cronob_ESSI_2_NC_047854(26), PHAGE_Klebsi_ST13_OXA48phi12.1_NC_049453(24), PHAGE_Escher_500465_1_NC_049342(12), PHAGE_Cronob_ESSI_2_NC_047854(22), PHAGE_Cronob_ENT39118_NC_019934(2), PHAGE_Entero_cdtI_NC_009514(2), PHAGE_Shigel_SfIV_NC_022749(2), PHAGE_Entero_ST104_NC_005841(47), PHAGE_Escher_SH2026Stx1_NC_049919(3)	9	Not Find	0
GCA_003325195.1	PHAGE_Escher_500465_1_NC_049342(12), PHAGE_Salmon_SI7_NC_049460(20), PHAGE_Escher_500465_2_NC_049343(4), PHAGE_Cronob_ESSI_2_NC_047854(21), PHAGE_Shigel_Stx_NC_029120(1), PHAGE_Entero_cdtI_NC_009514(2), PHAGE_Salmon_118970_sal4_NC_030919(18)	7	Not Find	0
GCA_000486765.2	PHAGE_Klebsi_ST13_OXA48phi12.1_NC_049453(3), PHAGE_Salmon_SEN8_NC_047753(35), PHAGE_Escher_500465_1_NC_049342(12), PHAGE_Escher_500465_2_NC_049343(5), PHAGE_Salmon_Fels_1_NC_010391(5)	5	Not Find	0
GCA_006868405.2	PHAGE_Entero_P4_NC_001609(7), PHAGE_Escher_500465_2_NC_049343(4), PHAGE_Salmon_Fels_1_NC_010391(4), PHAGE_Phage_Gifsy_1_NC_010392(19), PHAGE_Phage_Gifsy_1_NC_010392(34), PHAGE_Salmon_118970_sal3_NC_031940(24), PHAGE_Entero_P88_NC_026014(24)	7	Not Find	0
GCA_004324025.2	PHAGE_Cronob_ESSI_2_NC_047854(24), PHAGE_Escher_RCS47_NC_042128(4), PHAGE_Escher_RCS47_NC_042128(3), PHAGE_Escher_500465_1_NC_049342(12), PHAGE_Phage_Gifsy_1_NC_010392(51), PHAGE_Escher_500465_2_NC_049343(4), PHAGE_Salmon_118970_sal3_NC_031940(5), PHAGE_Salmon_118970_sal3_NC_031940(92), PHAGE_Salmon_Fels_1_NC_010391(3), PHAGE_Entero_HK629_NC_019711(2), PHAGE_Phage_Gifsy_2_NC_010393(35), PHAGE_Cro…	15	aph(3'')-Ib, aph(6)-Id, blaTEM-1B	3
GCA_000272715.4	PHAGE_Salmon_SW9_NC_049459(30), PHAGE_Escher_500465_1_NC_049342(12), PHAGE_Phage_Gifsy_1_NC_010392(47), PHAGE_Escher_500465_2_NC_049343(4), PHAGE_Salmon_Fels_1_NC_010391(3), PHAGE_Salmon_SEN34_NC_028699(28), PHAGE_Phage_Gifsy_2_NC_010393(49), PHAGE_Burkho_phiE255_NC_009237(14), PHAGE_Salmon_SP_004_NC_021774(25)	9	Not Find	0
GCA_000007545.1	PHAGE_Geobac_GBK2_NC_023612(1), PHAGE_Entero_cdtI_NC_009514(2), PHAGE_Burkho_BcepMu_NC_005882(31), PHAGE_Salmon_SEN34_NC_028699(34), PHAGE_Entero_P4_NC_001609(11), PHAGE_Klebsi_4LV2017_NC_047818(30), PHAGE_Salmon_SEN8_NC_047753(39), PHAGE_Entero_P4_NC_001609(8)	8	Not Find	0
GCA_008505585.2	PHAGE_Yersin_L_413C_NC_004745(25), PHAGE_Burkho_phiE255_NC_009237(14), PHAGE_Salmon_g341c_NC_013059(14), PHAGE_Salmon_Fels_1_NC_010391(3), PHAGE_Salmon_vB_SosS_Oslo_NC_018279(2), PHAGE_Escher_500465_2_NC_049343(4), PHAGE_Salmon_vB_SosS_Oslo_NC_018279(9), PHAGE_Entero_P4_NC_001609(7), PHAGE_Salmon_SJ46_NC_031129(2)	9	Not Find	0
GCA_000430085.2	PHAGE_Burkho_BcepMu_NC_005882(14), PHAGE_Entero_UAB_Phi20_NC_031019(33), PHAGE_Shigel_SfIV_NC_022749(2), PHAGE_Agroba_Atu_ph07_NC_042013(2), PHAGE_Phage_Gifsy_2_NC_010393(34), PHAGE_Entero_HK630_NC_019723(2), PHAGE_Phage_Gifsy_1_NC_010392(3), PHAGE_Salmon_118970_sal3_NC_031940(5), PHAGE_Escher_500465_2_NC_049343(4), PHAGE_Escher_500465_1_NC_049342(12), PHAGE_Salmon_SJ46_NC_031129(2)	11	Not Find	0
GCA_005936085.2	PHAGE_Entero_P4_NC_001609(7), PHAGE_Salmon_SEN34_NC_028699(10), PHAGE_Escher_500465_2_NC_049343(5), PHAGE_Edward_GF_2_NC_026611(17), PHAGE_Salmon_Fels_1_NC_010391(4), PHAGE_Entero_cdtI_NC_009514(2), PHAGE_Entero_P4_NC_001609(11)	7	Not Find	0
GCA_001953035.1	PHAGE_Escher_500465_1_NC_049342(33), PHAGE_Escher_500465_2_NC_049343(4), PHAGE_Salmon_118970_sal3_NC_031940(64), PHAGE_Salmon_Fels_1_NC_010391(3), PHAGE_Phage_Gifsy_2_NC_010393(30), PHAGE_Entero_mEp237_NC_019704(3), PHAGE_Phage_Gifsy_2_NC_010393(18), PHAGE_Phage_Gifsy_2_NC_010393(3), PHAGE_Salmon_ST160_NC_014900(20)	9	Not Find	0
GCA_016452145.1	PHAGE_Salmon_Fels_2_NC_010463(36), PHAGE_Cronob_ESSI_2_NC_047854(22), PHAGE_Escher_500465_2_NC_049343(4), PHAGE_Salmon_Fels_1_NC_010391(5), PHAGE_Salmon_118970_sal3_NC_031940(46), PHAGE_Salmon_SPN3UB_NC_019545(21), PHAGE_Cronob_vB_CsaM_GAP32_NC_019401(2), PHAGE_Entero_P4_NC_001609(8), PHAGE_Shigel_SfII_NC_021857(32), PHAGE_Burkho_phiE255_NC_009237(14)	10	Not Find	0
GCA_004847625.1	PHAGE_Escher_500465_1_NC_049342(12), PHAGE_Escher_500465_2_NC_049343(5), PHAGE_Salmon_Fels_1_NC_010391(5), PHAGE_Phage_Gifsy_1_NC_010392(36), PHAGE_Entero_UAB_Phi20_NC_031019(2), PHAGE_Entero_P4_NC_001609(7)	6	Not Find	0
GCA_000009505.1	PHAGE_Phage_Gifsy_2_NC_010393(5), PHAGE_Phage_Gifsy_2_NC_010393(16), PHAGE_Entero_phiP27_NC_003356(3), PHAGE_Salmon_118970_sal3_NC_031940(55), PHAGE_Escher_500465_2_NC_049343(5), PHAGE_Escher_500465_1_NC_049342(12)	6	Not Find	0
GCA_002761075.1	PHAGE_Phage_Gifsy_2_NC_010393(18), PHAGE_Shigel_POCJ13_NC_025434(3), PHAGE_Escher_500465_2_NC_049343(3), PHAGE_Salmon_RE_2010_NC_019488(37), PHAGE_Shigel_SfIV_NC_022749(2), PHAGE_Phage_Gifsy_2_NC_010393(5)	6	Not Find	0
GCA_011185315.2	PHAGE_Cronob_ESSI_2_NC_047854(25), PHAGE_Escher_500465_1_NC_049342(12), PHAGE_Cronob_ESSI_2_NC_047854(22), PHAGE_Escher_SH2026Stx1_NC_049919(3), PHAGE_Escher_HK639_NC_016158(1), PHAGE_Agroba_Atu_ph07_NC_042013(2), PHAGE_Entero_UAB_Phi20_NC_031019(25), PHAGE_Salmon_103203_sal5_NC_031946(2), PHAGE_Cronob_vB_CsaM_GAP32_NC_019401(2), PHAGE_Entero_P4_NC_001609(5), PHAGE_Stx2_c_1717_NC_011357(4), PHAGE…	13	Not Find	0
GCA_002761395.1	PHAGE_Escher_500465_1_NC_049342(12), PHAGE_Pectob_CBB_NC_041878(2), PHAGE_Bacill_SP_15_NC_031245(1), PHAGE_Entero_cdtI_NC_009514(2), PHAGE_Entero_UAB_Phi20_NC_031019(13), PHAGE_Entero_UAB_Phi20_NC_031019(2)	6	Not Find	0
GCA_024508075.1	PHAGE_Escher_pro483_NC_028943(21), PHAGE_Salmon_Fels_1_NC_010391(3), PHAGE_Entero_lambda_NC_001416(2), PHAGE_Phage_Gifsy_1_NC_010392(32), PHAGE_Shigel_SfIV_NC_022749(2), PHAGE_Shigel_SfII_NC_021857(33), PHAGE_Burkho_BcepMu_NC_005882(14), PHAGE_Salmon_SW9_NC_049459(30), PHAGE_Entero_P4_NC_001609(7), PHAGE_Escher_500465_2_NC_049343(4)	10	Not Find	0
GCA_020714905.1	PHAGE_Escher_500465_2_NC_049343(5), PHAGE_Salmon_118970_sal3_NC_031940(51), PHAGE_Entero_phiP27_NC_003356(2), PHAGE_Phage_Gifsy_2_NC_010393(16), PHAGE_Phage_Gifsy_2_NC_010393(5), PHAGE_Escher_vB_EcoM_12474III_NC_049457(25)	6	Not Find	0
GCA_003718395.1	PHAGE_Shigel_SfIV_NC_022749(2), PHAGE_Salmon_SEN34_NC_028699(36), PHAGE_Burkho_phiE255_NC_009237(26), PHAGE_Entero_cdtI_NC_009514(2), PHAGE_Shigel_POCJ13_NC_025434(1), PHAGE_Escher_500465_2_NC_049343(4), PHAGE_Salmon_SJ46_NC_031129(2), PHAGE_Klebsi_4LV2017_NC_047818(29), PHAGE_Escher_RCS47_NC_042128(3), PHAGE_Salmon_SEN8_NC_047753(34), PHAGE_Entero_P4_NC_001609(8)	11	catA1, dfrA7, sul1	3
GCA_020714765.1	PHAGE_Phage_Gifsy_2_NC_010393(5), PHAGE_Phage_Gifsy_2_NC_010393(16), PHAGE_Entero_phiP27_NC_003356(2), PHAGE_Salmon_118970_sal3_NC_031940(52), PHAGE_Escher_500465_2_NC_049343(5)	5	Not Find	0
GCA_016025395.1	PHAGE_Salmon_SEN8_NC_047753(36), PHAGE_Pseudo_H101_NC_029094(1), PHAGE_Salmon_SEN34_NC_028699(32), PHAGE_Escher_RCS47_NC_042128(3), PHAGE_Burkho_BcepMu_NC_005882(16)	5	ant(3'')-Ia, floR, erm(42), aph(3')-Ia	4
GCA_003718075.1	PHAGE_Shigel_SfIV_NC_022749(2), PHAGE_Salmon_SEN34_NC_028699(36), PHAGE_Burkho_phiE255_NC_009237(26), PHAGE_Entero_cdtI_NC_009514(2), PHAGE_Escher_RCS47_NC_042128(1), PHAGE_Escher_500465_2_NC_049343(4), PHAGE_Salmon_SJ46_NC_031129(2), PHAGE_Klebsi_4LV2017_NC_047818(29), PHAGE_Escher_RCS47_NC_042128(3), PHAGE_Salmon_SEN8_NC_047753(34), PHAGE_Entero_P4_NC_001609(8)	11	catA1, dfrA7, sul1	3
GCA_006027055.2	PHAGE_Salmon_Fels_2_NC_010463(32), PHAGE_Salmon_SEN34_NC_028699(11), PHAGE_Salmon_Fels_1_NC_010391(5), PHAGE_Entero_cdtI_NC_009514(2), PHAGE_Salmon_118970_sal3_NC_031940(8), PHAGE_Phage_Gifsy_2_NC_010393(27), PHAGE_Entero_P4_NC_001609(8)	7	Not Find	0
GCA_907163185.1	PHAGE_Cronob_ESSI_2_NC_047854(24), PHAGE_Escher_RCS47_NC_042128(4), PHAGE_Escher_500465_1_NC_049342(12), PHAGE_Phage_Gifsy_1_NC_010392(51), PHAGE_Escher_500465_2_NC_049343(4), PHAGE_Salmon_118970_sal3_NC_031940(5), PHAGE_Salmon_118970_sal3_NC_031940(92), PHAGE_Salmon_Fels_1_NC_010391(3), PHAGE_Entero_lambda_NC_001416(2), PHAGE_Phage_Gifsy_2_NC_010393(35), PHAGE_Cronob_vB_CsaM_GAP32_NC_019401(2), …	14	Not Find	0
GCA_019339445.1	PHAGE_Escher_500465_1_NC_049342(12), PHAGE_Salmon_SEN34_NC_028699(19), PHAGE_Entero_Tyrion_NC_031077(30), PHAGE_Escher_500465_2_NC_049343(5), PHAGE_Entero_mEp237_NC_019704(2), PHAGE_Edward_GF_2_NC_026611(17), PHAGE_Vibrio_VBM1_NC_020850(15), PHAGE_Entero_ES18_NC_006949(28), PHAGE_Burkho_BcepMu_NC_005882(16)	9	Not Find	0
GCA_000750255.1	PHAGE_Phage_Gifsy_2_NC_010393(5), PHAGE_Phage_Gifsy_2_NC_010393(17), PHAGE_Shigel_Stx_NC_029120(3), PHAGE_Entero_phiP27_NC_003356(3), PHAGE_Escher_500465_2_NC_049343(5), PHAGE_Escher_500465_1_NC_049342(12), PHAGE_Salmon_RE_2010_NC_019488(41)	7	Not Find	0
GCA_003994715.1	PHAGE_Phage_Gifsy_1_NC_010392(11), PHAGE_Salmon_BTP1_NC_042346(2), PHAGE_Entero_P4_NC_001609(2), PHAGE_Escher_500465_2_NC_049343(4), PHAGE_Pseudo_PPpW_3_NC_023006(4), PHAGE_Phage_Gifsy_2_NC_010393(17), PHAGE_Burkho_vB_BmuP_KL4_NC_047958(1), PHAGE_Phage_Gifsy_2_NC_010393(11), PHAGE_Cronob_vB_CsaM_GAP32_NC_019401(2), PHAGE_Shigel_SfIV_NC_022749(2)	10	Not Find	0
GCA_003719215.1	PHAGE_Salmon_SEN34_NC_028699(34), PHAGE_Burkho_BcepMu_NC_005882(29), PHAGE_Entero_cdtI_NC_009514(2), PHAGE_Geobac_GBK2_NC_023612(1), PHAGE_Klebsi_4LV2017_NC_047818(30), PHAGE_Salmon_SEN8_NC_047753(40), PHAGE_Entero_P4_NC_001609(8)	7	Not Find	0
GCA_020715505.1	PHAGE_Escher_500465_2_NC_049343(5), PHAGE_Salmon_118970_sal3_NC_031940(51), PHAGE_Klebsi_Seifer_NC_048732(2), PHAGE_Phage_Gifsy_2_NC_010393(16), PHAGE_Phage_Gifsy_2_NC_010393(5), PHAGE_Salmon_Fels_2_NC_010463(38)	6	Not Find	0
GCA_004848405.1	PHAGE_Escher_500465_1_NC_049342(12), PHAGE_Escher_500465_2_NC_049343(4), PHAGE_Salmon_Fels_1_NC_010391(5), PHAGE_Phage_Gifsy_1_NC_010392(33), PHAGE_Entero_P4_NC_001609(7)	5	Not Find	0
GCA_003627015.2	PHAGE_Escher_500465_1_NC_049342(12), PHAGE_Escher_500465_2_NC_049343(5), PHAGE_Salmon_Fels_1_NC_010391(5), PHAGE_Phage_Gifsy_1_NC_010392(35), PHAGE_Salmon_118970_sal4_NC_030919(2), PHAGE_Entero_P4_NC_001609(7)	6	Not Find	0
GCA_003184425.1	PHAGE_Shigel_SfIV_NC_022749(2), PHAGE_Phage_Gifsy_2_NC_010393(5), PHAGE_Phage_Gifsy_2_NC_010393(17), PHAGE_Shigel_POCJ13_NC_025434(3), PHAGE_Salmon_118970_sal3_NC_031940(8), PHAGE_Salmon_118970_sal3_NC_031940(27), PHAGE_Escher_500465_2_NC_049343(4)	7	Not Find	0
GCA_001305815.1	PHAGE_Salmon_SPN9CC_NC_017985(2), PHAGE_Phage_Gifsy_1_NC_010392(39), PHAGE_Salmon_Fels_1_NC_010391(3), PHAGE_Escher_500465_2_NC_049343(5), PHAGE_Escher_500465_1_NC_049342(12), PHAGE_Burkho_BcepMu_NC_005882(16)	6	Not Find	0
GCA_024266205.1	PHAGE_Escher_500465_2_NC_049343(4), PHAGE_Salmon_SEN1_NC_029003(2), PHAGE_Agroba_Atu_ph07_NC_042013(2), PHAGE_Burkho_BcepMu_NC_005882(14)	4	Not Find	0
GCA_000624175.2	PHAGE_Phage_Gifsy_2_NC_010393(5), PHAGE_Phage_Gifsy_2_NC_010393(17), PHAGE_Shigel_POCJ13_NC_025434(3), PHAGE_Entero_phiP27_NC_003356(3), PHAGE_Salmon_118970_sal3_NC_031940(55), PHAGE_Escher_500465_2_NC_049343(5), PHAGE_Escher_500465_1_NC_049342(12)	7	Not Find	0
GCA_021266285.1	PHAGE_Shigel_SfIV_NC_022749(3), PHAGE_Cronob_ESSI_2_NC_047854(24), PHAGE_Salmon_g341c_NC_013059(16), PHAGE_Escher_RCS47_NC_042128(1), PHAGE_Salmon_SPN9CC_NC_017985(2), PHAGE_Burkho_BcepMu_NC_005882(16)	6	Not Find	0
GCA_001705365.1	PHAGE_Shigel_SfIV_NC_022749(2), PHAGE_Cronob_vB_CsaM_GAP32_NC_019401(2), PHAGE_Phage_Gifsy_2_NC_010393(49), PHAGE_Phage_Gifsy_1_NC_010392(35), PHAGE_Entero_HK629_NC_019711(2), PHAGE_Phage_Gifsy_1_NC_010392(3), PHAGE_Salmon_118970_sal3_NC_031940(67), PHAGE_Salmon_118970_sal3_NC_031940(5), PHAGE_Escher_500465_2_NC_049343(4), PHAGE_Phage_Gifsy_1_NC_010392(47), PHAGE_Escher_500465_1_NC_049342(12), PH…	13	Not Find	0
GCA_004328825.1	PHAGE_Salmon_118970_sal3_NC_031940(41), PHAGE_Entero_UAB_Phi20_NC_031019(18), PHAGE_Salmon_Fels_1_NC_010391(5), PHAGE_Entero_cdtI_NC_009514(2), PHAGE_Cronob_ESSI_2_NC_047854(23), PHAGE_Salmon_SI7_NC_049460(34)	6	Not Find	0
GCA_001692515.1	PHAGE_Entero_UAB_Phi20_NC_031019(33), PHAGE_Shigel_SfIV_NC_022749(2), PHAGE_Cronob_vB_CsaM_GAP32_NC_019401(2), PHAGE_Phage_Gifsy_2_NC_010393(34), PHAGE_Entero_lambda_NC_001416(2), PHAGE_Salmon_Fels_1_NC_010391(3), PHAGE_Salmon_118970_sal3_NC_031940(5), PHAGE_Escher_500465_2_NC_049343(4), PHAGE_Escher_500465_1_NC_049342(12), PHAGE_Salmon_SJ46_NC_031129(2), PHAGE_Burkho_phiE255_NC_009237(14)	11	Not Find	0
GCA_015052765.1	PHAGE_Escher_RCS47_NC_042128(4), PHAGE_Escher_500465_1_NC_049342(12), PHAGE_Phage_Gifsy_1_NC_010392(50), PHAGE_Escher_500465_2_NC_049343(4), PHAGE_Salmon_118970_sal3_NC_031940(5), PHAGE_Salmon_118970_sal3_NC_031940(65), PHAGE_Phage_Gifsy_2_NC_010393(3), PHAGE_Entero_HK630_NC_019723(2), PHAGE_Phage_Gifsy_2_NC_010393(49), PHAGE_Cronob_vB_CsaM_GAP32_NC_019401(2), PHAGE_Shigel_SfIV_NC_022749(2), PHAG…	12	Not Find	0
GCA_010448175.2	PHAGE_Entero_P4_NC_001609(7), PHAGE_Entero_P4_NC_001609(5), PHAGE_Escher_500465_2_NC_049343(4), PHAGE_Salmon_SEN1_NC_029003(2), PHAGE_Klebsi_ST16_OXA48phi5.4_NC_049450(1), PHAGE_Entero_cdtI_NC_009514(2), PHAGE_Phage_Gifsy_1_NC_010392(39), PHAGE_Shigel_SfIV_NC_022749(2), PHAGE_Entero_UAB_Phi20_NC_031019(19)	9	Not Find	0
GCA_013377315.1	PHAGE_Escher_RCS47_NC_042128(4), PHAGE_Entero_P4_NC_001609(7), PHAGE_Salmon_vB_SosS_Oslo_NC_018279(8), PHAGE_Escher_500465_2_NC_049343(4), PHAGE_Salmon_vB_SosS_Oslo_NC_018279(2), PHAGE_Salmon_Fels_1_NC_010391(3), PHAGE_Salmon_g341c_NC_013059(14), PHAGE_Burkho_phiE255_NC_009237(15), PHAGE_Yersin_L_413C_NC_004745(26)	9	Not Find	0
GCA_001597795.2	PHAGE_Klebsi_4LV2017_NC_047818(29), PHAGE_Salmon_SEN8_NC_047753(34), PHAGE_Entero_P4_NC_001609(8), PHAGE_Escher_500465_2_NC_049343(4), PHAGE_Salmon_SEN34_NC_028699(1), PHAGE_Burkho_BcepMu_NC_005882(27), PHAGE_Salmon_SEN34_NC_028699(36), PHAGE_Yersin_fHe_Yen9_04_NC_042116(2), PHAGE_Cronob_vB_CsaM_GAP32_NC_019401(2), PHAGE_Shigel_SfIV_NC_022749(2), PHAGE_Escher_500465_1_NC_049342(19), PHAGE_Salmon_…	12	Not Find	0
GCA_006949785.2	PHAGE_Vibrio_X29_NC_024369(19), PHAGE_Phage_Gifsy_1_NC_010392(42), PHAGE_Salmon_Fels_1_NC_010391(5), PHAGE_Pectob_ZF40_NC_019522(14), PHAGE_Salmon_118970_sal3_NC_031940(28), PHAGE_Escher_500465_2_NC_049343(5), PHAGE_Entero_186_NC_001317(35), PHAGE_Vibrio_X29_NC_024369(20)	8	Not Find	0
GCA_019915625.1	PHAGE_Entero_P4_NC_001609(7), PHAGE_Escher_500465_1_NC_049342(12), PHAGE_Entero_P4_NC_001609(5), PHAGE_Escher_500465_2_NC_049343(5), PHAGE_Salmon_SEN1_NC_029003(2), PHAGE_Rhodoc_Jace_NC_047974(1), PHAGE_Entero_cdtI_NC_009514(2), PHAGE_Phage_Gifsy_1_NC_010392(39), PHAGE_Salmon_118970_sal4_NC_030919(2), PHAGE_Entero_UAB_Phi20_NC_031019(16)	10	Not Find	0
GCA_016454305.1	PHAGE_Stx2_c_Stx2a_F451_NC_049924(1), PHAGE_Salmon_SEN8_NC_047753(2), PHAGE_Salmon_SEN8_NC_047753(29), PHAGE_Escher_500465_2_NC_049343(4), PHAGE_Cronob_ESSI_2_NC_047854(20), PHAGE_Salmon_SEN34_NC_028699(8), PHAGE_Cyanop_KBS_S_2A_NC_020854(1), PHAGE_Phage_Gifsy_1_NC_010392(4), PHAGE_Salmon_118970_sal3_NC_031940(4), PHAGE_Salmon_SEN34_NC_028699(17), PHAGE_Salmon_Fels_1_NC_010391(3), PHAGE_Bacill_Gl…	14	Not Find	0
GCA_019670165.1	PHAGE_Cronob_ESSI_2_NC_047854(25), PHAGE_Escher_500465_1_NC_049342(12), PHAGE_Phage_Gifsy_1_NC_010392(48), PHAGE_Escher_500465_2_NC_049343(5), PHAGE_Salmon_118970_sal3_NC_031940(5), PHAGE_Salmon_118970_sal3_NC_031940(90), PHAGE_Phage_Gifsy_2_NC_010393(3), PHAGE_Phage_Gifsy_2_NC_010393(33), PHAGE_Cronob_vB_CsaM_GAP32_NC_019401(2), PHAGE_Salmon_118970_sal3_NC_031940(37), PHAGE_Burkho_phiE255_NC_009…	11	Not Find	0
GCA_019670285.1	PHAGE_Escher_RCS47_NC_042128(4), PHAGE_Escher_500465_1_NC_049342(12), PHAGE_Phage_Gifsy_1_NC_010392(51), PHAGE_Escher_500465_2_NC_049343(4), PHAGE_Salmon_118970_sal3_NC_031940(5), PHAGE_Salmon_118970_sal3_NC_031940(92), PHAGE_Salmon_Fels_1_NC_010391(3), PHAGE_Entero_HK629_NC_019711(2), PHAGE_Phage_Gifsy_2_NC_010393(35), PHAGE_Agroba_Atu_ph07_NC_042013(2), PHAGE_Shigel_SfIV_NC_022749(2), PHAGE_Bur…	12	Not Find	0
GCA_005965665.2	PHAGE_Escher_500465_2_NC_049343(4), PHAGE_Salmon_Fels_1_NC_010391(5), PHAGE_Phage_Gifsy_1_NC_010392(43), PHAGE_Burkho_BcepMu_NC_005882(14)	4	Not Find	0
GCA_006461415.2	PHAGE_Entero_P4_NC_001609(8), PHAGE_Salmon_g341c_NC_013059(14), PHAGE_Escher_500465_2_NC_049343(4), PHAGE_Salmon_Fels_1_NC_010391(3), PHAGE_Entero_lambda_NC_001416(2), PHAGE_Phage_Gifsy_1_NC_010392(40), PHAGE_Shigel_POCJ13_NC_025434(1), PHAGE_Entero_P4_NC_001609(8), PHAGE_Burkho_BcepMu_NC_005882(14)	9	Not Find	0
GCA_019426245.1	PHAGE_Burkho_phiE255_NC_009237(14), PHAGE_Entero_UAB_Phi20_NC_031019(33), PHAGE_Shigel_SfIV_NC_022749(2), PHAGE_Cronob_vB_CsaM_GAP32_NC_019401(2), PHAGE_Phage_Gifsy_2_NC_010393(34), PHAGE_Entero_HK629_NC_019711(2), PHAGE_Phage_Gifsy_1_NC_010392(3), PHAGE_Salmon_118970_sal3_NC_031940(5), PHAGE_Escher_500465_2_NC_049343(4), PHAGE_Escher_500465_1_NC_049342(12), PHAGE_Salmon_SJ46_NC_031129(2)	11	Not Find	0
GCA_003663765.1	PHAGE_Escher_500465_2_NC_049343(4), PHAGE_Salmon_118970_sal3_NC_031940(56), PHAGE_Shigel_Stx_NC_029120(3), PHAGE_Phage_Gifsy_2_NC_010393(18), PHAGE_Escher_HK639_NC_016158(1), PHAGE_Phage_Gifsy_2_NC_010393(5), PHAGE_Shigel_SfIV_NC_022749(2)	7	Not Find	0
GCA_008504985.2	PHAGE_Escher_RCS47_NC_042128(4), PHAGE_Entero_P4_NC_001609(7), PHAGE_Entero_BP_4795_NC_004813(8), PHAGE_Escher_500465_2_NC_049343(4), PHAGE_Salmon_vB_SosS_Oslo_NC_018279(2), PHAGE_Salmon_Fels_1_NC_010391(3), PHAGE_Salmon_g341c_NC_013059(14), PHAGE_Burkho_BcepMu_NC_005882(14), PHAGE_Yersin_L_413C_NC_004745(26)	9	Not Find	0
GCA_002266205.2	PHAGE_Escher_500465_1_NC_049342(12), PHAGE_Escher_500465_2_NC_049343(5), PHAGE_Salmon_Fels_1_NC_010391(5), PHAGE_Entero_cdtI_NC_009514(2)	4	Not Find	0
GCA_019969255.1	PHAGE_Escher_500465_1_NC_049342(12), PHAGE_Cronob_ENT39118_NC_019934(2), PHAGE_Entero_cdtI_NC_009514(2), PHAGE_Shigel_SfIV_NC_022749(2), PHAGE_Escher_HK639_NC_016158(10)	5	Not Find	0
GCA_002984285.1	PHAGE_Entero_ST104_NC_005841(46), PHAGE_Shigel_SfIV_NC_022749(2), PHAGE_Cronob_vB_CsaM_GAP32_NC_019401(2), PHAGE_Phage_Gifsy_2_NC_010393(49), PHAGE_Entero_HK630_NC_019723(2), PHAGE_Salmon_Fels_1_NC_010391(3), PHAGE_Edward_GF_2_NC_026611(17), PHAGE_Salmon_118970_sal3_NC_031940(93), PHAGE_Salmon_118970_sal3_NC_031940(5), PHAGE_Escher_500465_2_NC_049343(4), PHAGE_Salmon_SPN1S_NC_016761(46), PHAGE_Ph…	15	Not Find	0
GCA_002813975.1	PHAGE_Shigel_SfIV_NC_022749(2), PHAGE_Phage_Gifsy_2_NC_010393(5), PHAGE_Phage_Gifsy_2_NC_010393(18), PHAGE_Shigel_POCJ13_NC_025434(3), PHAGE_Salmon_118970_sal3_NC_031940(57), PHAGE_Escher_500465_2_NC_049343(4)	6	Not Find	0
GCA_011466455.1	PHAGE_Salmon_118970_sal3_NC_031940(46), PHAGE_Cronob_vB_CsaM_GAP32_NC_019401(2), PHAGE_Entero_P4_NC_001609(7), PHAGE_Burkho_phiE255_NC_009237(14), PHAGE_Salmon_Fels_2_NC_010463(33), PHAGE_Cronob_ESSI_2_NC_047854(22), PHAGE_Escher_500465_2_NC_049343(4), PHAGE_Salmon_Fels_1_NC_010391(5)	8	Not Find	0
GCA_005900065.2	PHAGE_Salmon_SEN8_NC_047753(38), PHAGE_Escher_500465_2_NC_049343(4), PHAGE_Edward_GF_2_NC_026611(15), PHAGE_Salmon_118970_sal3_NC_031940(71), PHAGE_Entero_YYZ_2008_NC_011356(2), PHAGE_Phage_Gifsy_1_NC_010392(22), PHAGE_Salmon_SEN34_NC_028699(38), PHAGE_Salmon_ST160_NC_014900(14), PHAGE_Salmon_ST160_NC_014900(15), PHAGE_Burkho_BcepMu_NC_005882(14), PHAGE_Salmon_SP_004_NC_021774(31)	11	Not Find	0
GCA_900635485.1	PHAGE_Entero_186_NC_001317(32), PHAGE_Escher_500465_1_NC_049342(12), PHAGE_Proteu_Privateer_NC_048861(2), PHAGE_Pseudo_pYD6_A_NC_020849(1), PHAGE_Bacill_G_NC_023719(2), PHAGE_Phage_Gifsy_1_NC_010392(2), PHAGE_Salmon_SEN34_NC_028699(10), PHAGE_Salmon_Fels_2_NC_010463(13), PHAGE_Lactoc_Q54_NC_008364(1)	9	Not Find	0
GCA_022350005.1	PHAGE_Entero_phi80_NC_021190(10), PHAGE_Shigel_SfIV_NC_022749(2), PHAGE_Cronob_ENT39118_NC_019934(2), PHAGE_Cronob_ESSI_2_NC_047854(22), PHAGE_Escher_500465_1_NC_049342(12), PHAGE_Cronob_ESSI_2_NC_047854(26)	6	Not Find	0
GCA_013138245.1	PHAGE_Shigel_SfIV_NC_022749(2), PHAGE_Entero_P4_NC_001609(4), PHAGE_Salmon_ST64T_NC_004348(13), PHAGE_Phage_Gifsy_2_NC_010393(3), PHAGE_Salmon_Fels_2_NC_010463(8), PHAGE_Salmon_SPN3UB_NC_019545(16), PHAGE_Escher_500465_2_NC_049343(4), PHAGE_Escher_phiV10_NC_007804(35), PHAGE_Salmon_118970_sal3_NC_031940(4), PHAGE_Escher_500465_1_NC_049342(12), PHAGE_Burkho_BcepMu_NC_005882(27), PHAGE_Salmon_SEN8_…	12	Not Find	0
GCA_012053905.1	PHAGE_Stx2_c_Stx2a_WGPS9_NC_049923(2), PHAGE_Salmon_g341c_NC_013059(1), PHAGE_Salmon_SJ46_NC_031129(3), PHAGE_Escher_500465_1_NC_049342(12), PHAGE_Cronob_ESSI_2_NC_047854(22), PHAGE_Cronob_ENT39118_NC_019934(2), PHAGE_Entero_cdtI_NC_009514(2), PHAGE_Shigel_SfIV_NC_022749(2), PHAGE_Entero_ST104_NC_005841(45)	9	blaCTX-M-14	1
GCA_020023795.1	PHAGE_Phage_Gifsy_2_NC_010393(30), PHAGE_Entero_mEp237_NC_019704(3), PHAGE_Shigel_SfIV_NC_022749(2), PHAGE_Escher_500465_2_NC_049343(4)	4	Not Find	0
GCA_004919425.1	PHAGE_Shigel_SfIV_NC_022749(2), PHAGE_Cronob_vB_CsaM_GAP32_NC_019401(2), PHAGE_Phage_Gifsy_2_NC_010393(34), PHAGE_Entero_HK629_NC_019711(2), PHAGE_Salmon_Fels_1_NC_010391(3), PHAGE_Salmon_118970_sal3_NC_031940(92), PHAGE_Salmon_118970_sal3_NC_031940(5), PHAGE_Escher_500465_2_NC_049343(4), PHAGE_Phage_Gifsy_1_NC_010392(51), PHAGE_Escher_500465_1_NC_049342(12), PHAGE_Escher_RCS47_NC_042128(4), PHAG…	14	blaTEM-1B, tet(B)	2
GCA_022670715.1	PHAGE_Cronob_ESSI_2_NC_047854(26), PHAGE_Entero_phiP27_NC_003356(2), PHAGE_Klebsi_4LV2017_NC_047818(27), PHAGE_Cronob_ESSI_2_NC_047854(22), PHAGE_Entero_P1_NC_005856(1), PHAGE_Agroba_Atu_ph07_NC_042013(2), PHAGE_Salmon_118970_sal4_NC_030919(2), PHAGE_Salmon_SPN3UB_NC_019545(30), PHAGE_Cronob_vB_CsaM_GAP32_NC_019401(2), PHAGE_Burkho_phiE255_NC_009237(14)	10	Not Find	0
GCA_002741905.1	PHAGE_Salmon_SW9_NC_049459(42), PHAGE_Cronob_ESSI_2_NC_047854(21), PHAGE_Escher_500465_2_NC_049343(5), PHAGE_Cronob_vB_CsaM_GAP32_NC_019401(1), PHAGE_Burkho_phiE255_NC_009237(16)	5	Not Find	0
GCA_006165265.1	PHAGE_Cronob_vB_CsaM_GAP32_NC_019401(2), PHAGE_Salmon_SEN1_NC_029003(1), PHAGE_Escher_500465_1_NC_049342(12), PHAGE_Salmon_Fels_2_NC_010463(38), PHAGE_Escher_RCS47_NC_042128(2), PHAGE_Burkho_BcepMu_NC_005882(16), PHAGE_Entero_P4_NC_001609(5)	7	Not Find	0
GCA_006162645.2	PHAGE_Escher_500465_2_NC_049343(4), PHAGE_Salmon_118970_sal3_NC_031940(56), PHAGE_Shigel_Stx_NC_029120(3), PHAGE_Phage_Gifsy_2_NC_010393(18), PHAGE_Phage_Gifsy_2_NC_010393(5), PHAGE_Shigel_SfIV_NC_022749(2)	6	Not Find	0
GCA_006165185.1	PHAGE_Cronob_vB_CsaM_GAP32_NC_019401(2), PHAGE_Entero_HK97_NC_002167(1), PHAGE_Escher_500465_1_NC_049342(12), PHAGE_Salmon_Fels_2_NC_010463(38), PHAGE_Cronob_ESSI_2_NC_047854(26), PHAGE_Burkho_phiE255_NC_009237(16), PHAGE_Entero_P4_NC_001609(5)	7	Not Find	0
GCA_022936345.1	PHAGE_Salmon_118970_sal3_NC_031940(3), PHAGE_Cronob_ESSI_2_NC_047854(24), PHAGE_Mannhe_vB_MhM_3927AP2_NC_028766(18), PHAGE_Salmon_118970_sal4_NC_030919(17), PHAGE_Cronob_vB_CsaM_GAP32_NC_019401(1), PHAGE_Salmon_SPN9CC_NC_017985(2), PHAGE_Shigel_Sf6_NC_005344(2), PHAGE_Escher_PA28_NC_041935(2), PHAGE_Salmon_SJ46_NC_031129(3), PHAGE_Burkho_BcepMu_NC_005882(16), PHAGE_Escher_RCS47_NC_042128(4)	11	blaTEM-1B, catA1, dfrA12, sul1	4
GCA_015241115.1	PHAGE_Shigel_SfIV_NC_022749(2), PHAGE_Phage_Gifsy_2_NC_010393(5), PHAGE_Phage_Gifsy_2_NC_010393(18), PHAGE_Shigel_Stx_NC_029120(3), PHAGE_Salmon_118970_sal3_NC_031940(57), PHAGE_Escher_500465_2_NC_049343(4)	6	Not Find	0
GCA_008606975.2	PHAGE_Escher_RCS47_NC_042128(3), PHAGE_Salmon_118970_sal3_NC_031940(15), PHAGE_Salmon_SW9_NC_049459(37), PHAGE_Escher_500465_2_NC_049343(5), PHAGE_Salmon_Fels_1_NC_010391(4), PHAGE_Phage_Gifsy_1_NC_010392(35), PHAGE_Entero_P4_NC_001609(5), PHAGE_Burkho_phiE255_NC_009237(16)	8	Not Find	0
GCA_000626315.1	PHAGE_Agroba_Atu_ph07_NC_042013(2), PHAGE_Phage_Gifsy_2_NC_010393(5), PHAGE_Phage_Gifsy_2_NC_010393(16), PHAGE_Klebsi_Seifer_NC_048732(2), PHAGE_Escher_500465_2_NC_049343(5), PHAGE_Escher_500465_1_NC_049342(12), PHAGE_Salmon_RE_2010_NC_019488(41), PHAGE_Cronob_ESSI_2_NC_047854(24)	8	Not Find	0
[truncated: 1,370 more rows]
